# Supplementary material for: Transcriptome-wide RNA accessibility mapping reveals structured RNA elements and pervasive conformational rearrangements under stress
Source: bioRxiv. 2025 Jun 5:2025.06.05.658101. Preprint. [Version 1] doi: 10.1101/2025.06.05.658101 (PMC12157405; doi:10.1101/2025.06.05.658101)
Supplement: Supplement 2 [file media-2.xlsx]

## Sheet: transcript_results
ID	gene	type	n	len	avg	R	gini
ENST00000578186	H4C14	mRNA	146	396	0.0445643	0.872276	0.251133
ENST00000607355	H2AC19	mRNA	250	534	0.0406959	0.823377	0.274616
ENST00000369159	H2AC18	mRNA	139	533	0.0394801	0.849433	0.371056
ENST00000367079	PFKFB2	mRNA	113	3494	0.0361808	0.343475	0.336759
ENST00000364617	SNORD45B	sncRNA	32	72	0.0351884		0.305834
ENST00000367194	KISS1	mRNA	123	714	0.0366269	0.409638	0.317143
ENST00000369047	ECM1	mRNA	119	2046	0.0345736	0.449565	0.331732
ENST00000457540	MTND2P28	pseudogene	357	1044	0.0360382	0.892153	0.310524
ENST00000649713	PDIA3P1	pseudogene	260	2212	0.033454	0.586773	0.352807
ENST00000372967	NDUFS5	mRNA	256	544	0.0347064	0.89137	0.231277
ENST00000414487	SNRPE	mRNA	227	1560	0.0340536	0.864389	0.237712
ENST00000514057	MTATP6P1	pseudogene	429	681	0.0351002	0.717111	0.28801
ENST00000271732	GOLPH3L	mRNA	441	3124	0.0335908	0.471802	0.341287
ENST00000602956	TSNAX-DISC1	mRNA	314	3294	0.0338436	0.601971	0.269249
ENST00000651641	TPM3	mRNA	234	7064	0.0339729	0.937995	0.209313
ENST00000640330	MIR4426	sncRNA	28	63	0.0338568		0.30904
ENST00000369569	AP4B1	mRNA	264	3173	0.033499	0.317982	0.326049
ENST00000614145	MRPS21	mRNA	229	1085	0.0333863	0.624373	0.247888
ENST00000271638	S100A11	mRNA	326	563	0.0338996	0.908988	0.23028
ENST00000404582	MORF4L1P1	pseudogene	382	967	0.0338934	0.708197	0.266908
ENST00000476371	MRPS14	mRNA	288	2115	0.0331036	0.610568	0.309223
ENST00000371470	MAGOH	mRNA	268	656	0.0338937	0.834947	0.270325
ENST00000351223	NASP	mRNA	751	1538	0.0335398	0.868379	0.194825
ENST00000335514	ATP5IF1	mRNA	231	503	0.0337554	0.81462	0.288274
ENST00000633781	ENSG00000289565	mRNA	173	440	0.0332689	0.879758	0.255161
ENST00000370500	GTF2B	mRNA	559	1599	0.0325565	0.480487	0.326968
ENST00000357865	STMN1	mRNA	467	1137	0.033455	0.974482	0.201475
ENST00000370938	CTH	mRNA	347	2090	0.0330032	0.436867	0.351055
ENST00000366816	H3-3A	mRNA	302	799	0.0335004	0.937185	0.242773
ENST00000468715	RPL7P9	pseudogene	323	747	0.0334231	0.794629	0.29806
ENST00000194214	HSPB11	mRNA	307	685	0.0327584	0.593729	0.259737
ENST00000331128	H2AC21	mRNA	253	497	0.0333952	0.959941	0.224199
ENST00000361066	GSTM3	mRNA	389	4122	0.0332662	0.601442	0.299453
ENST00000319942	RABGGTB	mRNA	562	1448	0.0327264	0.665354	0.220011
ENST00000366669	COG2	mRNA	144	2932	0.0329658	0.440867	0.373425
ENST00000370360	GLMN	mRNA	480	2006	0.0329588	0.37048	0.348032
ENST00000598846	ENSG00000268575	lncRNA	133	5079	0.0325969	0.426558	0.377287
ENST00000404249	CDK11A	mRNA	133	2984	0.0325969	0.426558	0.377287
ENST00000287859	ODR4	mRNA	461	3820	0.033369	0.274858	0.345468
ENST00000649871	ENSG00000285851	lncRNA	183	2686	0.0328819	0.827792	0.266304
ENST00000331380	H2AC20	mRNA	260	494	0.032745	0.973084	0.221396
ENST00000368023	TSTD1	mRNA	165	574	0.0311927	0.432833	0.364561
ENST00000368811	S100A10	mRNA	371	671	0.0326265	0.900511	0.228241
ENST00000473363	ENSG00000273088	mRNA	217	753	0.0326848	0.548366	0.248226
ENST00000368010	PFDN2	mRNA	279	598	0.032995	0.713572	0.216252
ENST00000368009	NIT1	mRNA	175	1485	0.0324406	0.356808	0.366486
ENST00000490107	SMYD3	mRNA	234	1565	0.0323613	0.309265	0.356271
ENST00000271636	CGN	mRNA	107	5101	0.0319675	0.203081	0.390451
ENST00000303635	CAMTA1	mRNA	142	8314	0.0319143	0.615667	0.26923
ENST00000367249	CYB5R1	mRNA	191	1624	0.0310188	0.338415	0.360398
ENST00000320334	OLFML3	mRNA	785	1748	0.0328568	0.652892	0.286204
ENST00000621281	ENSG00000274944	mRNA	223	609	0.0332974	0.570155	0.239267
ENST00000367478	TPR	mRNA	4053	9636	0.0325696	0.599545	0.248868
ENST00000329281	BLZF1	mRNA	751	2300	0.0326862	0.421825	0.304374
ENST00000367900	NUF2	mRNA	924	1842	0.0324337	0.631024	0.248634
ENST00000374266	ZNF593	mRNA	146	638	0.0317747	0.599474	0.379901
ENST00000468695	ZBTB8OS	mRNA	265	1567	0.0321542	0.423562	0.291156
ENST00000368720	S100A6	mRNA	198	673	0.0323753	0.865243	0.252488
ENST00000676549	PRDX1	mRNA	419	1082	0.0323916	0.952096	0.228962
ENST00000471115	C1orf52	mRNA	436	3254	0.0314588	0.443082	0.312176
ENST00000324862	PRPF3	mRNA	1239	2414	0.0325161	0.490375	0.293189
ENST00000366935	GPATCH2	mRNA	524	5859	0.0321326	0.321813	0.336478
ENST00000236273	SYF2	mRNA	511	1757	0.0317319	0.454596	0.299286
ENST00000675939	LMNA	mRNA	1232	2401	0.0322677	0.856985	0.234312
ENST00000367549	DHX9	mRNA	2075	4493	0.0321746	0.818103	0.217834
ENST00000490491	PMF1-BGLAP	mRNA	301	1007	0.0321723	0.584523	0.272092
ENST00000367063	CD55	mRNA	615	1691	0.0322667	0.481032	0.266173
ENST00000367889	MGST3	mRNA	294	1158	0.0322855	0.721788	0.251144
ENST00000370645	GNG5	mRNA	311	806	0.0320348	0.813537	0.249829
ENST00000610020	RPAP2	mRNA	547	16899	0.0313022	0.266235	0.348439
ENST00000465049	ZNF670-ZNF695	mRNA	166	1042	0.0325549	0.415746	0.358095
ENST00000336300	MRPL55	mRNA	146	722	0.0332223	0.514228	0.342514
ENST00000290541	PSMB4	mRNA	440	918	0.0322442	0.843775	0.240137
ENST00000436063	DNTTIP2	mRNA	1284	5896	0.0318771	0.659679	0.255607
ENST00000234590	ENO1	mRNA	889	1781	0.032146	0.978928	0.228148
ENST00000471722	ENSG00000226084	pseudogene	146	555	0.031992	0.849652	0.354415
ENST00000271308	PSMA5	mRNA	479	3815	0.0319366	0.852615	0.222017
ENST00000327247	GBA	mRNA	858	2387	0.0325225	0.454064	0.297528
ENST00000360403	EIF2B3	mRNA	689	1900	0.0317289	0.477857	0.282949
ENST00000370025	PRPF38B	mRNA	1323	4831	0.0318909	0.535448	0.298957
ENST00000372550	PPIH	mRNA	342	923	0.0316006	0.746417	0.251759
ENST00000246337	UROD	mRNA	572	1193	0.031623	0.513725	0.280038
ENST00000368884	PSMD4	mRNA	636	1319	0.0318882	0.786803	0.222928
ENST00000295682	KRTCAP2	mRNA	249	523	0.032057	0.51965	0.258499
ENST00000343210	ST7L	mRNA	152	1866	0.0312809	0.420819	0.328918
ENST00000317868	ATG4C	mRNA	237	2944	0.0322489	0.301958	0.354706
ENST00000366923	EPRS1	mRNA	2483	4862	0.0316115	0.741323	0.237205
ENST00000368376	MTX1	mRNA	197	1636	0.0310657	0.441905	0.312819
ENST00000641597	PHGDH	mRNA	908	2585	0.0323017	0.817574	0.244397
ENST00000370952	LRRC40	mRNA	1333	2843	0.0316605	0.440033	0.329269
ENST00000369541	BCAS2	mRNA	607	1275	0.0312654	0.618011	0.266682
ENST00000370812	PIGK	mRNA	959	4601	0.0316189	0.579409	0.306101
ENST00000367435	CDC73	mRNA	922	5869	0.0310274	0.395622	0.317191
ENST00000366560	FH	mRNA	800	1791	0.0315488	0.728166	0.234411
ENST00000287482	SASS6	mRNA	1214	3848	0.0318535	0.349072	0.339489
ENST00000447866	FDPS	mRNA	591	1256	0.0317965	0.804921	0.231984
ENST00000339986	ZNF695	mRNA	188	3341	0.0321593	0.388767	0.354858
ENST00000545121	CEPT1	mRNA	876	2251	0.0312343	0.497829	0.313243
ENST00000369722	ATP5PB	mRNA	627	2628	0.0318011	0.882842	0.233994
ENST00000373062	GNL2	mRNA	1238	2350	0.0317717	0.609979	0.250748
ENST00000602318	LAMTOR5	mRNA	279	620	0.0314815	0.761513	0.259268
ENST00000295688	CCT3	mRNA	1001	1977	0.031768	0.871956	0.225331
ENST00000491177	S100A13	mRNA	205	2184	0.0321736	0.47507	0.273719
ENST00000236051	EBNA1BP2	mRNA	631	1352	0.031321	0.863304	0.239151
ENST00000370008	STXBP3	mRNA	1130	2489	0.0316335	0.395224	0.309021
ENST00000281701	NVL	mRNA	702	2897	0.0312298	0.354374	0.359749
ENST00000384690	SNORD38B	sncRNA	30	67	0.0306257		0.352589
ENST00000660295	TNNT2	mRNA	545	1302	0.0315947	0.553426	0.285831
ENST00000408888	RBM34	mRNA	693	1847	0.0312481	0.693436	0.285069
ENST00000671234	ENSG00000286600	lncRNA	546	1196	0.0315926	0.552838	0.285671
ENST00000682510	DNAH14	mRNA	482	14065	0.0313617	0.435498	0.291861
ENST00000376936	EXOSC10	mRNA	1512	2796	0.0315858	0.589176	0.268095
ENST00000366932	RRP15	mRNA	599	7765	0.0315164	0.530355	0.294839
ENST00000370548	ENSG00000267561	mRNA	356	2013	0.0314691	0.614176	0.27095
ENST00000263440	ALG6	mRNA	228	3325	0.0311127	0.353005	0.364793
ENST00000369489	CD58	mRNA	338	1086	0.0320457	0.311542	0.34453
ENST00000681063	ACADM	mRNA	752	2328	0.0308546	0.53034	0.300259
ENST00000370574	ZNHIT6	mRNA	1138	6203	0.0310247	0.468134	0.338669
ENST00000270776	PGD	mRNA	1104	2268	0.0313037	0.738139	0.243851
ENST00000367619	SOAT1	mRNA	1466	6840	0.0307481	0.555625	0.289345
ENST00000370768	FUBP1	mRNA	2305	6714	0.0310905	0.564855	0.312162
ENST00000370763	DNAJB4	mRNA	1222	2903	0.0311315	0.555275	0.327416
ENST00000369836	GSTM4	mRNA	552	1394	0.0318772	0.547001	0.322874
ENST00000344922	MIA3	mRNA	1699	8126	0.0311241	0.345227	0.351895
ENST00000321265	NUDC	mRNA	657	1792	0.031266	0.84871	0.251031
ENST00000271628	SF3B4	mRNA	813	1544	0.0311559	0.827043	0.267931
ENST00000370986	GADD45A	mRNA	619	1352	0.0308931	0.633548	0.256853
ENST00000359326	C1orf112	mRNA	918	4011	0.0315264	0.359956	0.341579
ENST00000619305	COA6	mRNA	311	697	0.0305711	0.564335	0.297371
ENST00000368361	CLK2	mRNA	976	2154	0.0310735	0.485311	0.340025
ENST00000444376	HNRNPU	mRNA	1976	6827	0.0309657	0.855346	0.246848
ENST00000234677	SARS1	mRNA	913	1914	0.0311663	0.810586	0.25072
ENST00000465271	CNIH4	mRNA	288	4096	0.0308308	0.569141	0.256485
ENST00000371370	LRRC42	mRNA	832	1764	0.0308969	0.545521	0.27041
ENST00000370654	RPF1	mRNA	664	1948	0.0316984	0.737879	0.305427
ENST00000368714	S100A4	mRNA	165	531	0.029903	0.409607	0.315318
ENST00000294785	NCSTN	mRNA	1367	2822	0.0305651	0.524996	0.333943
ENST00000372224	KIF2C	mRNA	1422	2862	0.0309876	0.756265	0.246918
ENST00000366928	LYPLAL1	mRNA	107	1857	0.0300912	0.343481	0.326563
ENST00000650449	ZMYM1	mRNA	985	4608	0.0306923	0.308938	0.34987
ENST00000361915	AGL	mRNA	2072	7091	0.0309138	0.358719	0.360748
ENST00000302271	HNRNPR	mRNA	1293	7751	0.03104	0.864561	0.232062
ENST00000368575	RAB13	mRNA	588	1164	0.0310772	0.703306	0.271941
ENST00000484532	ENSG00000285629	mRNA	116	663	0.0306443	0.957669	0.220054
ENST00000678420	EIF3I	mRNA	419	2054	0.0311746	0.867089	0.248234
ENST00000368336	DAP3	mRNA	789	2056	0.0308502	0.690243	0.255471
ENST00000368090	PIGM	mRNA	248	7038	0.0308529	0.421789	0.348949
ENST00000356607	PEX14	mRNA	203	1922	0.030844	0.411291	0.351763
ENST00000341832	CDK11B	mRNA	691	2992	0.0308404	0.466113	0.333836
ENST00000338366	TAF13	mRNA	340	814	0.0304601	0.555582	0.262325
ENST00000241704	COPA	mRNA	2303	5318	0.0308586	0.712713	0.264261
ENST00000368211	MRPL24	mRNA	413	883	0.0309769	0.569392	0.283096
ENST00000341298	DPM3	mRNA	170	486	0.0304915	0.581534	0.337667
ENST00000295809	IFI16	mRNA	1252	2883	0.0312221	0.48769	0.306609
ENST00000367454	UCHL5	mRNA	445	5184	0.0317587	0.329734	0.338841
ENST00000361891	ILF2	mRNA	797	1852	0.0309328	0.889503	0.247571
ENST00000295050	SPRTN	mRNA	934	3223	0.0304788	0.399385	0.351126
ENST00000373023	INPP5B	mRNA	100	4694	0.0307406	0.298265	0.351608
ENST00000370951	SRSF11	mRNA	1118	2385	0.0307314	0.672714	0.271327
ENST00000311672	UQCRH	mRNA	246	537	0.0305145	0.889723	0.271211
ENST00000361745	DMAP1	mRNA	728	1545	0.0311953	0.655041	0.312054
ENST00000621784	CRABP2	mRNA	470	1033	0.0307969	0.705744	0.319834
ENST00000617114	ENSG00000288636	mRNA	134	312	0.0308013	0.497208	0.359275
ENST00000367265	KDM5B	mRNA	1991	9292	0.0304055	0.440664	0.346888
ENST00000369390	FAM72B	mRNA	332	2396	0.0302807	0.393326	0.347522
ENST00000366999	NEK2	mRNA	1018	2134	0.0306934	0.633837	0.26801
ENST00000371016	MIER1	mRNA	783	1802	0.0298757	0.515793	0.288001
ENST00000625943	SNORD38B	sncRNA	31	69	0.0299347		0.363369
ENST00000296215	SNIP1	mRNA	923	4554	0.0304382	0.499245	0.376925
ENST00000491415	UTP25	mRNA	1063	8481	0.030776	0.462663	0.362014
ENST00000370096	COL11A1	mRNA	717	7311	0.0306351	0.369712	0.349756
ENST00000310955	CDC20	mRNA	851	1649	0.030771	0.858807	0.238749
ENST00000308987	CKS1B	mRNA	366	779	0.0305975	0.890346	0.294911
ENST00000423855	RNPC3	mRNA	298	2144	0.032332	0.403515	0.385122
ENST00000368223	NES	mRNA	1267	5568	0.0305918	0.499281	0.332382
ENST00000367506	TRMT1L	mRNA	629	4361	0.030574	0.37229	0.361934
ENST00000313334	BTF3L4	mRNA	881	4533	0.0302281	0.555438	0.336097
ENST00000371222	JUN	mRNA	1592	3257	0.0306259	0.685961	0.2809
ENST00000413052	MOV10	mRNA	1745	3641	0.030695	0.566763	0.304811
ENST00000411995	ZFP69B	mRNA	399	2109	0.0302741	0.400235	0.372621
ENST00000477853	EMC1	mRNA	2062	6640	0.0305965	0.589316	0.309152
ENST00000367409	ASPM	mRNA	5706	10863	0.0302807	0.519707	0.284215
ENST00000368892	VPS72	mRNA	652	1511	0.030563	0.581675	0.295655
ENST00000272167	EPHX1	mRNA	750	1635	0.0308799	0.469557	0.279838
ENST00000368321	KHDC4	mRNA	1398	2961	0.030164	0.508611	0.340866
ENST00000613570	CACYBP	mRNA	649	2835	0.0301496	0.674145	0.265147
ENST00000368710	S100A2	mRNA	187	453	0.0304438	0.911947	0.27565
ENST00000264183	ARID4B	mRNA	2438	6022	0.0301722	0.371539	0.358488
ENST00000583931	ANP32E	mRNA	1492	3407	0.0300543	0.795687	0.252608
ENST00000366639	TSNAX	mRNA	1193	2634	0.030555	0.595109	0.330588
ENST00000608318	H2BC19P	pseudogene	303	3612	0.0278645	0.352235	0.377616
ENST00000622355	ENSG00000273637	lncRNA	739	2171	0.0302192	0.512259	0.311299
ENST00000428931	UBAP2L	mRNA	1731	3877	0.0305772	0.669461	0.253483
ENST00000327300	KHDRBS1	mRNA	1361	2713	0.0301005	0.84763	0.262667
ENST00000367833	TIPRL	mRNA	722	2998	0.0307151	0.554382	0.307901
ENST00000340281	ZNF326	mRNA	1136	9729	0.0308222	0.626262	0.288273
ENST00000234626	CDC7	mRNA	1465	3215	0.0303798	0.490035	0.318069
ENST00000369064	TARS2	mRNA	518	2727	0.0309591	0.386329	0.361251
ENST00000367942	ATF6	mRNA	1269	7470	0.0309943	0.548379	0.290738
ENST00000679774	DDX20	mRNA	1429	7183	0.0304029	0.529277	0.300689
ENST00000356415	RAP1A	mRNA	709	1586	0.0297491	0.637042	0.272914
ENST00000451137	CCN1	mRNA	1030	2278	0.030473	0.887846	0.240555
ENST00000296388	P3H1	mRNA	1312	2591	0.0303225	0.57332	0.301583
ENST00000349139	WDR3	mRNA	1684	10004	0.0301862	0.627824	0.285819
ENST00000371514	SCP2	mRNA	648	2759	0.0302132	0.611817	0.298027
ENST00000261396	NUP133	mRNA	1930	5208	0.0303356	0.475527	0.30955
ENST00000368905	SCNM1	mRNA	332	1913	0.0301661	0.441686	0.306309
ENST00000366955	CENPF	mRNA	5536	10290	0.0302588	0.728578	0.240654
ENST00000400968	RO60	mRNA	461	8291	0.0300262	0.371731	0.389598
ENST00000477717	ST6GALNAC5	mRNA	991	5547	0.0301161	0.494212	0.323958
ENST00000370202	RWDD3	mRNA	309	1180	0.030375	0.298372	0.344648
ENST00000373816	GMEB1	mRNA	756	6358	0.0303794	0.444428	0.378379
ENST00000304786	SRP9	mRNA	672	1481	0.0299968	0.867047	0.26172
ENST00000621990	PDPN	mRNA	522	2737	0.0296218	0.656336	0.355729
ENST00000542507	YTHDF2	mRNA	1310	2825	0.0302693	0.67246	0.283056
ENST00000368694	CHTOP	mRNA	966	2079	0.0299523	0.61387	0.304637
ENST00000328205	LIN9	mRNA	1011	3567	0.0303011	0.377858	0.343502
ENST00000368305	LAMTOR2	mRNA	275	621	0.030171	0.610366	0.281674
ENST00000426263	SLC2A1	mRNA	1280	3384	0.0303275	0.72956	0.285476
ENST00000334047	F3	mRNA	589	2298	0.0303416	0.422702	0.365243
ENST00000271640	SETDB1	mRNA	845	4437	0.0300752	0.354732	0.355999
ENST00000366535	ADSS2	mRNA	1010	2555	0.0300799	0.558041	0.31016
ENST00000366548	EXO1	mRNA	1559	3449	0.0296574	0.490474	0.289468
ENST00000635051	ENAH	mRNA	1590	3308	0.0301698	0.68885	0.236635
ENST00000366628	NTPCR	mRNA	487	6324	0.0294086	0.471145	0.319868
ENST00000685922	ENSG00000289318	lncRNA	290	631	0.0298482	0.43539	0.336995
ENST00000367350	KIF14	mRNA	3504	7291	0.0299987	0.418942	0.330025
ENST00000375535	MFAP2	mRNA	378	1045	0.0297799	0.762962	0.275979
ENST00000643754	RPL11	mRNA	308	1017	0.0299919	0.960995	0.243492
ENST00000294360	CZIB	mRNA	477	1102	0.0299165	0.45979	0.348194
ENST00000369939	ELAPOR1	mRNA	304	6880	0.0293164	0.351788	0.357098
ENST00000368830	MRPL9	mRNA	603	1224	0.0300643	0.63881	0.283943
ENST00000308271	USP48	mRNA	1658	4419	0.0301846	0.467721	0.307746
ENST00000368323	RIT1	mRNA	551	3390	0.0305472	0.46274	0.355333
ENST00000366649	C1orf131	mRNA	412	1430	0.0294152	0.42369	0.379606
ENST00000323848	SRRM1	mRNA	2055	3735	0.0299561	0.712687	0.269574
ENST00000294613	TM2D1	mRNA	352	1250	0.030596	0.428564	0.364278
ENST00000370128	RTCA	mRNA	703	2526	0.0299834	0.414216	0.316193
ENST00000245564	MSTO1	mRNA	113	2422	0.028632	0.433366	0.363038
ENST00000366514	TFB2M	mRNA	743	1784	0.0302927	0.53359	0.346034
ENST00000372759	ZMPSTE24	mRNA	1320	2975	0.0297949	0.68953	0.278547
ENST00000374135	GPN2	mRNA	406	4665	0.0294033	0.554958	0.378673
ENST00000261441	RSBN1	mRNA	942	6621	0.0299239	0.438836	0.374313
ENST00000373548	HDAC1	mRNA	1032	2118	0.029963	0.689464	0.278363
ENST00000370454	LRRC8C	mRNA	137	7170	0.0294359	0.307155	0.376197
ENST00000344843	MRPL20	mRNA	332	700	0.0294964	0.726031	0.288072
ENST00000234831	TMEM59	mRNA	664	6457	0.0299096	0.614018	0.281906
ENST00000400422	EIF4G3	mRNA	2307	5762	0.029826	0.408226	0.352041
ENST00000368277	PMF1	mRNA	518	1068	0.0294251	0.675462	0.327228
ENST00000373014	UTP11	mRNA	782	2023	0.0302574	0.646725	0.315677
ENST00000354618	THRAP3	mRNA	2216	4405	0.0297389	0.766529	0.262832
ENST00000540385	P3R3URF-PIK3R3	mRNA	615	1553	0.030899	0.437352	0.330689
ENST00000396478	IPP	mRNA	204	3117	0.0305232	0.288557	0.33502
ENST00000370558	SH3GLB1	mRNA	802	6371	0.0297963	0.65169	0.280405
ENST00000369443	GDAP2	mRNA	956	8819	0.0296638	0.472732	0.320826
ENST00000447388	NFYC	mRNA	968	1955	0.0298857	0.695925	0.2909
ENST00000358527	EXO5	mRNA	856	1892	0.029844	0.39482	0.333631
ENST00000373795	SRSF4	mRNA	1126	2300	0.0297571	0.576192	0.293258
ENST00000366542	CEP170	mRNA	3278	7059	0.0296886	0.431557	0.339432
ENST00000372025	TMEM69	mRNA	695	1465	0.029802	0.555902	0.300852
ENST00000366930	TGFB2	mRNA	2607	5868	0.0298435	0.798388	0.245013
ENST00000370109	DPH5	mRNA	599	1768	0.0296504	0.536483	0.313736
ENST00000209884	KLHL20	mRNA	122	3414	0.0296894	0.396993	0.382263
ENST00000251157	DOCK7	mRNA	3173	7084	0.0301764	0.396291	0.338186
ENST00000263694	SNRNP40	mRNA	721	1615	0.0298269	0.702204	0.266066
ENST00000367262	RABIF	mRNA	267	3119	0.0304118	0.51254	0.344258
ENST00000358951	RAB3GAP2	mRNA	1579	7256	0.0302903	0.421943	0.344568
ENST00000369795	STRIP1	mRNA	1617	3257	0.0292354	0.465523	0.332221
ENST00000372090	TOE1	mRNA	856	1887	0.0289708	0.391548	0.356779
ENST00000366977	NSL1	mRNA	732	13115	0.0296453	0.4797	0.31023
ENST00000484310	DRAM2	mRNA	540	2098	0.0295994	0.448905	0.319985
ENST00000428468	OSBPL9	mRNA	1425	3660	0.0296933	0.540208	0.283405
ENST00000324379	PPIE	mRNA	599	4339	0.0302811	0.585721	0.317611
ENST00000370206	CNN3	mRNA	1001	1991	0.029693	0.907463	0.235377
ENST00000605551	SRGAP2D	pseudogene	259	1021	0.0286193	0.442859	0.366705
ENST00000371281	TTC4	mRNA	891	2356	0.0295995	0.422819	0.341771
ENST00000251507	RABGAP1L	mRNA	172	2899	0.0302937	0.299755	0.36564
ENST00000676600	NDUFS2	mRNA	722	1746	0.0299013	0.70539	0.278617
ENST00000679803	SLC16A1	mRNA	1434	3647	0.0296127	0.781258	0.24624
ENST00000373943	STX12	mRNA	669	3034	0.0291182	0.435573	0.379429
ENST00000373019	SF3A3	mRNA	1318	2774	0.0295114	0.667938	0.286037
ENST00000263697	DNAJC8	mRNA	768	1763	0.0294718	0.837972	0.292813
ENST00000377855	ACOT7	mRNA	599	1614	0.0297967	0.714322	0.289912
ENST00000368003	UFC1	mRNA	441	888	0.0295176	0.754213	0.291931
ENST00000487874	ENSG00000271741	mRNA	457	3099	0.0297797	0.426891	0.353238
ENST00000374343	MACO1	mRNA	1043	3940	0.0297238	0.391099	0.342272
ENST00000254821	ZRANB2	mRNA	1352	2821	0.0296449	0.597954	0.295534
ENST00000263168	CAPZA1	mRNA	1152	2358	0.0297636	0.868514	0.242736
ENST00000367536	NCF2	mRNA	709	2203	0.0299377	0.487754	0.31435
ENST00000366794	PARP1	mRNA	1824	3978	0.0295938	0.806874	0.261707
ENST00000370794	USP33	mRNA	1974	4327	0.0294222	0.532484	0.338082
ENST00000338920	PRRC2C	mRNA	5754	10355	0.0296234	0.693056	0.277873
ENST00000578049	SEC22B	mRNA	1119	6927	0.0289805	0.677095	0.299191
ENST00000604534	TLCD4-RWDD3	mRNA	336	1491	0.0297677	0.398847	0.30288
ENST00000349533	LEPR	mRNA	334	8211	0.0286502	0.394959	0.371326
ENST00000367811	NME7	mRNA	705	1472	0.0297667	0.752059	0.284394
ENST00000472487	MYSM1	mRNA	1278	7751	0.02959	0.369988	0.379082
ENST00000368921	MLLT11	mRNA	727	2483	0.0293513	0.680409	0.306798
ENST00000371568	ORC1	mRNA	1162	3121	0.029731	0.460756	0.33177
ENST00000334785	NEXN	mRNA	1609	3282	0.0296488	0.446047	0.345452
ENST00000373830	TRNAU1AP	mRNA	465	1799	0.0299489	0.453989	0.341584
ENST00000371084	PGM1	mRNA	1096	2337	0.0300321	0.564021	0.309678
ENST00000373912	RPA2	mRNA	749	1584	0.0293544	0.693611	0.283001
ENST00000252992	CEP85	mRNA	1753	3935	0.0294657	0.489579	0.351559
ENST00000366510	SCCPDH	mRNA	702	2141	0.0295264	0.656597	0.278619
ENST00000366962	ANGEL2	mRNA	197	4690	0.0301926	0.248761	0.358706
ENST00000257177	TUT4	mRNA	2475	5853	0.0293702	0.454903	0.324013
ENST00000493678	PARK7	mRNA	415	1088	0.0294945	0.81497	0.250364
ENST00000651669	RPS27	mRNA	194	352	0.0295494	0.956593	0.309572
ENST00000370321	RPL5	mRNA	524	1028	0.029493	0.965964	0.225626
ENST00000678770	MCL1	mRNA	551	1256	0.0295932	0.778687	0.264338
ENST00000370112	SLC30A7	mRNA	993	7898	0.0294006	0.541394	0.346149
ENST00000370521	PKN2	mRNA	2572	6070	0.0295324	0.497672	0.315189
ENST00000684568	EVI5	mRNA	1250	7795	0.0292938	0.352268	0.353961
ENST00000356082	LAMB3	mRNA	2001	4014	0.0295339	0.635237	0.280657
ENST00000366508	AHCTF1	mRNA	3625	8751	0.0295657	0.546382	0.301213
ENST00000358170	CD46	mRNA	1574	3371	0.0293761	0.677972	0.300427
ENST00000690509	CLCC1	mRNA	944	2332	0.0293066	0.443438	0.309691
ENST00000295598	ATP1A1	mRNA	1817	3670	0.0296399	0.861171	0.226723
ENST00000369466	TTF2	mRNA	2358	9439	0.0299119	0.52095	0.324495
ENST00000370032	HENMT1	mRNA	700	1874	0.0292441	0.614032	0.309297
ENST00000373191	AGO3	mRNA	1140	19660	0.0296928	0.444124	0.35854
ENST00000649689	DARS2	mRNA	1559	3336	0.0294682	0.470114	0.307161
ENST00000432920	ENSG00000255835	mRNA	348	1625	0.0292263	0.486162	0.322701
ENST00000370509	CREG1	mRNA	950	1969	0.0295368	0.492959	0.304214
ENST00000370214	ABCD3	mRNA	1620	3604	0.0291318	0.698036	0.300018
ENST00000367287	TIMM17A	mRNA	612	1650	0.0289234	0.718299	0.272495
ENST00000675080	PTBP2	mRNA	1418	4780	0.029633	0.509936	0.319757
ENST00000257181	PRPF38A	mRNA	1165	5233	0.0292096	0.536582	0.311198
ENST00000472886	SYT14	mRNA	337	2966	0.029603	0.421035	0.331533
ENST00000370944	ANKRD13C	mRNA	1328	5658	0.0291588	0.448991	0.348985
ENST00000357214	SFPQ	mRNA	1857	3740	0.0294261	0.856823	0.277807
ENST00000685312	TAF12	mRNA	157	1100	0.029866	0.267882	0.368382
ENST00000372457	MED8	mRNA	592	1968	0.0291131	0.603882	0.2915
ENST00000358966	GGPS1	mRNA	536	2740	0.0293667	0.346674	0.355206
ENST00000296214	MEAF6	mRNA	690	4702	0.0289561	0.557637	0.296976
ENST00000485079	ENSG00000258465	mRNA	366	914	0.0294022	0.444185	0.303558
ENST00000260506	FNBP1L	mRNA	2275	5341	0.0294192	0.579073	0.319503
ENST00000620676	VPS13D	mRNA	1207	16357	0.0290371	0.323147	0.381549
ENST00000414150	MROH7-TTC4	mRNA	832	5867	0.0292259	0.410598	0.342803
ENST00000264187	NID1	mRNA	1212	5792	0.0287202	0.455289	0.388734
ENST00000337393	ZNF644	mRNA	2622	5541	0.0293319	0.46537	0.317973
ENST00000243189	RSRP1	mRNA	592	1425	0.0289159	0.468865	0.385109
ENST00000366812	ACBD3	mRNA	1551	3584	0.0294095	0.462691	0.321629
ENST00000362020	IFI6	mRNA	237	828	0.0286933	0.569609	0.396686
ENST00000367975	SDHC	mRNA	571	1308	0.0293301	0.73387	0.29016
ENST00000367607	CEP350	mRNA	4308	13414	0.0289008	0.397831	0.361106
ENST00000437809	GON4L	mRNA	1139	7713	0.0293332	0.357975	0.374204
ENST00000368232	GPATCH4	mRNA	1001	2154	0.0289618	0.596039	0.305233
ENST00000306121	SNX7	mRNA	807	1736	0.0287498	0.634342	0.335917
ENST00000344989	SRSF10	mRNA	877	3487	0.0294955	0.631219	0.276407
ENST00000367649	RASAL2	mRNA	2626	9843	0.0288224	0.490739	0.352171
ENST00000369068	RPRD2	mRNA	2208	8186	0.0291435	0.431516	0.338761
ENST00000690627	KDM1A	mRNA	1373	2847	0.02893	0.732512	0.275738
ENST00000260508	KYAT3	mRNA	100	1815	0.0286562	0.358933	0.349799
ENST00000367921	DDR2	mRNA	2077	10086	0.029147	0.372875	0.357025
ENST00000373475	S100PBP	mRNA	772	4220	0.0295113	0.430304	0.339028
ENST00000645057	ENSG00000284989	mRNA	1036	4037	0.0290931	0.494175	0.301384
ENST00000354831	NRDC	mRNA	1816	3895	0.0289317	0.679384	0.262022
ENST00000253251	UBE4B	mRNA	2296	4772	0.0290379	0.558858	0.291868
ENST00000342203	SSX2IP	mRNA	1665	5752	0.0290269	0.548258	0.318034
ENST00000676179	KIF1B	mRNA	1158	10855	0.0285571	0.541658	0.318456
ENST00000420542	PIK3R3	mRNA	839	5174	0.0296602	0.463528	0.349226
ENST00000375071	CDA	mRNA	121	809	0.0281643	0.56424	0.355117
ENST00000372573	FOXJ3	mRNA	2440	5309	0.0289552	0.651103	0.316419
ENST00000361170	IQGAP3	mRNA	3080	6013	0.0290704	0.610264	0.303966
ENST00000368097	TAGLN2	mRNA	689	1375	0.0288925	0.95514	0.276182
ENST00000399794	RBMXL1	mRNA	1749	5084	0.0284572	0.502509	0.383522
ENST00000372070	AKR1A1	mRNA	646	1818	0.0295968	0.545678	0.30209
ENST00000318967	INTS3	mRNA	1393	5252	0.029463	0.386273	0.343014
ENST00000581897	NBPF15	mRNA	898	4862	0.0292085	0.532869	0.396888
ENST00000370238	GCLM	mRNA	1050	4883	0.0294482	0.461887	0.342854
ENST00000375120	OTUD3	mRNA	1766	6515	0.0290555	0.417356	0.378358
ENST00000370867	TYW3	mRNA	547	3437	0.0287229	0.539714	0.29649
ENST00000262348	WLS	mRNA	1117	2716	0.0291573	0.508281	0.309697
ENST00000648566	BCL10	mRNA	949	2833	0.0283564	0.469918	0.383219
ENST00000372718	SMAP2	mRNA	477	2905	0.028192	0.450795	0.407168
ENST00000372771	RLF	mRNA	2820	6232	0.0283817	0.398584	0.351843
ENST00000295702	SSR2	mRNA	534	1108	0.0288349	0.862675	0.277246
ENST00000374395	RCAN3	mRNA	680	6863	0.0278701	0.508758	0.367765
ENST00000196061	PLOD1	mRNA	1527	2976	0.0288968	0.725951	0.284646
ENST00000419091	RCOR3	mRNA	1293	4474	0.0292403	0.398456	0.357614
ENST00000258341	LAMC1	mRNA	3847	7929	0.0288587	0.621105	0.297262
ENST00000354775	ALDH9A1	mRNA	1136	2395	0.0290713	0.626182	0.280605
ENST00000372797	CAP1	mRNA	1331	3105	0.0290886	0.882135	0.254575
ENST00000294740	ZNF281	mRNA	2246	4891	0.0287155	0.553174	0.319757
ENST00000367123	SRGAP2C	mRNA	802	7091	0.0287575	0.417438	0.357257
ENST00000272091	SDE2	mRNA	1430	3987	0.0286028	0.477289	0.372096
ENST00000366991	DTL	mRNA	2087	4409	0.029075	0.540471	0.301778
ENST00000602624	DDOST	mRNA	939	1941	0.0285951	0.873192	0.271775
ENST00000370298	MTF2	mRNA	1554	4075	0.0283779	0.477117	0.360313
ENST00000235150	RNF19B	mRNA	358	2677	0.0279337	0.423215	0.387223
ENST00000370966	DEPDC1	mRNA	1541	4586	0.0290628	0.615006	0.291737
ENST00000367669	COP1	mRNA	1104	2826	0.0279725	0.464833	0.331042
ENST00000346436	CLCN6	mRNA	227	5589	0.0294803	0.429248	0.382779
ENST00000366472	SH3BP5L	mRNA	233	3148	0.0289581	0.464479	0.380908
ENST00000602787	CENPS-CORT	mRNA	268	571	0.0285873	0.597567	0.304931
ENST00000367385	NEK7	mRNA	1916	4114	0.0287141	0.743335	0.269697
ENST00000318121	CLSPN	mRNA	3222	8512	0.0286522	0.591888	0.314273
ENST00000336294	TMEM39B	mRNA	497	1778	0.0297487	0.464956	0.347053
ENST00000358465	TRIM33	mRNA	3065	8369	0.02899	0.520236	0.327588
ENST00000343537	TP53BP2	mRNA	2223	4632	0.0287477	0.481257	0.333577
ENST00000322753	MICOS10	mRNA	227	3723	0.0283324	0.774019	0.274811
ENST00000396651	RPS8	mRNA	378	778	0.0285889	0.958197	0.241531
ENST00000367943	DUSP12	mRNA	569	1330	0.0285392	0.493682	0.296831
ENST00000338179	LBR	mRNA	1661	3812	0.0286739	0.771804	0.258209
ENST00000235521	WARS2	mRNA	442	2787	0.0286671	0.441688	0.391869
ENST00000650785	ENSG00000237188	lncRNA	1400	2981	0.0283799	0.545337	0.320688
ENST00000606505	ENSG00000271810	mRNA	201	813	0.0291109	0.777606	0.266726
ENST00000371626	TXNDC12	mRNA	682	1416	0.0285091	0.761802	0.287193
ENST00000565488	SLC25A24	mRNA	1479	4249	0.0287933	0.571031	0.326851
ENST00000567887	MACF1	mRNA	8904	24319	0.0286496	0.550809	0.318972
ENST00000371226	OMA1	mRNA	283	1861	0.0284951	0.376367	0.372436
ENST00000617979	GALE	mRNA	742	1516	0.0288549	0.551905	0.325044
ENST00000357731	NEGR1	mRNA	2286	12613	0.0281797	0.535313	0.317147
ENST00000400908	RERE	mRNA	2373	8009	0.0281285	0.44353	0.357458
ENST00000369314	POLR3GL	mRNA	174	1178	0.0284692	0.461489	0.404239
ENST00000263688	SUCO	mRNA	2691	5625	0.0282914	0.426492	0.352325
ENST00000358704	ZBTB18	mRNA	964	3851	0.0284743	0.469576	0.394367
ENST00000264144	LAMC2	mRNA	2339	5398	0.0284974	0.499826	0.333578
ENST00000323699	DEGS1	mRNA	923	2032	0.0289879	0.707125	0.35437
ENST00000357182	ZMYM6	mRNA	152	5122	0.0285394	0.42219	0.345086
ENST00000367510	RNF2	mRNA	1224	3407	0.0284593	0.463372	0.333528
ENST00000294383	USP24	mRNA	4541	10800	0.0284672	0.478077	0.338488
ENST00000396153	FAF1	mRNA	1133	6821	0.0287697	0.590213	0.28001
ENST00000235307	C1orf21	mRNA	389	10293	0.0292379	0.527801	0.324747
ENST00000366862	FBXO28	mRNA	1348	5427	0.028395	0.474892	0.359868
ENST00000367728	PIGC	mRNA	607	2630	0.0282433	0.515983	0.326822
ENST00000374379	CLIC4	mRNA	2020	4253	0.0283907	0.881169	0.254638
ENST00000313667	ARHGEF2	mRNA	1476	2958	0.0285001	0.434293	0.35157
ENST00000240185	TARDBP	mRNA	1476	4185	0.0284592	0.752732	0.288161
ENST00000340385	PRDX6	mRNA	824	1690	0.0286493	0.792559	0.256785
ENST00000372396	KDM4A	mRNA	2059	4486	0.0285068	0.585716	0.312587
ENST00000366577	MTR	mRNA	2857	10547	0.0283383	0.409475	0.378163
ENST00000375592	FBXO42	mRNA	220	6227	0.0280515	0.410592	0.369089
ENST00000370282	TMED5	mRNA	1829	5789	0.0283874	0.617069	0.313718
ENST00000366994	INTS7	mRNA	1665	4430	0.0284633	0.545647	0.320753
ENST00000316891	TRIT1	mRNA	724	5051	0.029682	0.315682	0.347097
ENST00000371146	USP1	mRNA	1609	3507	0.028369	0.764859	0.269331
ENST00000271277	CTTNBP2NL	mRNA	2604	5864	0.0281585	0.537424	0.328706
ENST00000656825	CDC42	mRNA	961	10503	0.0284496	0.914228	0.282782
ENST00000533028	SLC35A3	mRNA	684	14321	0.028582	0.370093	0.350825
ENST00000375254	UBR4	mRNA	7995	15892	0.0285075	0.569832	0.319628
ENST00000625474	TGFB2-OT1	lncRNA	587	1371	0.0284523	0.773278	0.267889
ENST00000302631	SCAMP3	mRNA	741	1545	0.0281843	0.641476	0.326935
ENST00000311772	PPP1R8	mRNA	1021	2340	0.0287095	0.602683	0.314664
ENST00000370550	HS2ST1	mRNA	2039	6759	0.0281674	0.540799	0.340816
ENST00000370801	ZZZ3	mRNA	2145	6412	0.0283894	0.524107	0.323795
ENST00000367843	DCAF6	mRNA	1560	3302	0.0286026	0.613905	0.301266
ENST00000648686	ENSG00000285839	mRNA	569	1986	0.0282314	0.768493	0.292144
ENST00000366987	ATF3	mRNA	572	1917	0.0285602	0.412994	0.37803
ENST00000373477	YARS1	mRNA	1223	2443	0.0283876	0.808447	0.280545
ENST00000366960	RPS6KC1	mRNA	1822	5505	0.0279339	0.409814	0.364683
ENST00000417775	CRYZ	mRNA	947	2301	0.0282536	0.591445	0.361857
ENST00000257075	PUM1	mRNA	2583	5360	0.0283046	0.5543	0.330039
ENST00000327331	CDCA8	mRNA	1135	2303	0.0283803	0.68213	0.293123
ENST00000372458	ELOVL1	mRNA	722	1466	0.0286532	0.637767	0.293558
ENST00000369851	GNAI3	mRNA	1424	9044	0.0283528	0.770435	0.28819
ENST00000260526	ARHGAP29	mRNA	2564	8952	0.0280839	0.746266	0.275104
ENST00000358595	ARNT	mRNA	1676	4710	0.0285763	0.440743	0.363704
ENST00000662216	ENSG00000287856	mRNA	417	1361	0.028489	0.560573	0.298836
ENST00000361923	PER3	mRNA	2028	6203	0.0280639	0.45583	0.387223
ENST00000264515	RBBP5	mRNA	1662	4367	0.0285045	0.48261	0.358579
ENST00000689522	ATP1B1	mRNA	1075	4435	0.0281588	0.851042	0.308768
ENST00000546109	ZCCHC17	mRNA	661	1705	0.0283546	0.60472	0.343691
ENST00000343818	PYCR2	mRNA	802	1680	0.0282109	0.498709	0.34591
ENST00000370995	SERBP1	mRNA	1688	3482	0.0280048	0.87792	0.284141
ENST00000374561	ID3	mRNA	471	950	0.0278233	0.771731	0.343686
ENST00000645655	TBCE	mRNA	1039	2624	0.0285399	0.470439	0.352852
ENST00000368330	YY1AP1	mRNA	1295	2555	0.0283177	0.509429	0.319522
ENST00000370114	EXTL2	mRNA	887	2825	0.027954	0.417103	0.386321
ENST00000400809	CCNL2	mRNA	1011	3112	0.0284265	0.656235	0.381656
ENST00000645668	TSEN15	mRNA	909	1907	0.0280635	0.631274	0.279025
ENST00000371591	ZFYVE9	mRNA	708	7243	0.0280037	0.343776	0.388449
ENST00000340381	TMEM201	mRNA	242	3815	0.0271577	0.332441	0.382394
ENST00000642319	ACBD6	mRNA	648	5109	0.0283615	0.5929	0.316242
ENST00000374358	TMEM50A	mRNA	1043	2266	0.0286048	0.572529	0.320982
ENST00000375499	SDHB	mRNA	523	1015	0.0284687	0.765148	0.27297
ENST00000339276	SFN	mRNA	668	1308	0.0283322	0.886289	0.279595
ENST00000677213	ASH1L	mRNA	5250	11457	0.028144	0.457689	0.349966
ENST00000404138	ZBTB40	mRNA	1576	8992	0.0280592	0.386902	0.37932
ENST00000647103	EPB41	mRNA	1966	5772	0.027804	0.434196	0.387842
ENST00000366690	RAB4A	mRNA	598	2987	0.0277519	0.519851	0.352066
ENST00000369486	IGSF3	mRNA	147	7235	0.0276446	0.44967	0.392631
ENST00000367109	DYRK3	mRNA	598	8128	0.0283102	0.386495	0.371119
ENST00000354567	AK5	mRNA	142	3280	0.028329	0.564003	0.344638
ENST00000272139	C1orf35	mRNA	399	1290	0.0278608	0.558391	0.405764
ENST00000370689	PRKACB	mRNA	1244	4513	0.0279723	0.354366	0.375068
ENST00000367405	ZBTB41	mRNA	1194	8595	0.0286841	0.363455	0.3838
ENST00000315927	YOD1	mRNA	2054	6396	0.0281531	0.423631	0.373176
ENST00000366922	IARS2	mRNA	1690	3530	0.0279877	0.69312	0.280942
ENST00000366645	EXOC8	mRNA	773	5100	0.0278937	0.35743	0.396585
ENST00000361735	METTL13	mRNA	1151	3368	0.0278213	0.461791	0.335941
ENST00000371072	RAVER2	mRNA	645	4362	0.0286622	0.409274	0.33156
ENST00000356554	MAN1A2	mRNA	2509	8576	0.0282202	0.483096	0.353438
ENST00000361565	IPO9	mRNA	2489	11416	0.0281668	0.577546	0.3103
ENST00000371877	STIL	mRNA	2557	5019	0.0281181	0.591364	0.319545
ENST00000527604	ENSG00000255054	mRNA	176	334	0.0283505	0.562076	0.319145
ENST00000369306	PEX11B	mRNA	172	1620	0.0278354	0.284966	0.358281
ENST00000370244	BCAR3	mRNA	1097	3217	0.0274438	0.472139	0.385207
ENST00000678917	WDR26	mRNA	1515	7367	0.0278628	0.54884	0.313304
ENST00000340934	BROX	mRNA	1991	4104	0.0284381	0.577779	0.308083
ENST00000373016	FHL3	mRNA	559	1656	0.0275069	0.513631	0.372172
ENST00000366553	CHML	mRNA	3889	7711	0.0277758	0.610473	0.300066
ENST00000290795	GPBP1L1	mRNA	1691	3599	0.0278154	0.624699	0.318781
ENST00000647887	PNRC2	mRNA	1082	2428	0.0278793	0.712318	0.295279
ENST00000543802	ZNF124	mRNA	469	2776	0.0278279	0.395188	0.381599
ENST00000367635	RALGPS2	mRNA	866	7492	0.0277262	0.422056	0.393371
ENST00000377298	CLSTN1	mRNA	2368	4760	0.0279395	0.721082	0.288601
ENST00000652747	RBM15	mRNA	1526	4129	0.0277112	0.64237	0.334893
ENST00000368685	SNAPIN	mRNA	443	1003	0.0277663	0.484865	0.335574
ENST00000259154	KCTD3	mRNA	1836	4019	0.0275611	0.621695	0.305601
ENST00000272217	ARL8A	mRNA	580	1789	0.0279644	0.587268	0.35028
ENST00000414273	MTCO1P12	pseudogene	571	1543	0.0275412	0.656069	0.378011
ENST00000373001	RRAGC	mRNA	1029	2681	0.027395	0.516042	0.366577
ENST00000642050	PPT1	mRNA	1130	2284	0.0278448	0.808776	0.279618
ENST00000341460	SYDE2	mRNA	200	5466	0.028058	0.403221	0.398222
ENST00000371250	PLPP3	mRNA	389	3273	0.0270641	0.379124	0.379148
ENST00000369258	CHD1L	mRNA	1423	2967	0.0279078	0.593616	0.316759
ENST00000372521	SVBP	mRNA	265	807	0.0275642	0.483925	0.354468
ENST00000331835	SELENOF	mRNA	608	1542	0.02793	0.801656	0.293196
ENST00000368849	TUFT1	mRNA	1483	3107	0.0277904	0.711821	0.325231
ENST00000236925	CAMSAP2	mRNA	3513	7161	0.0276706	0.536356	0.342301
ENST00000370728	ADGRL2	mRNA	2525	6302	0.0275434	0.437954	0.362936
ENST00000236137	SLC19A2	mRNA	294	3612	0.0285329	0.384965	0.407208
ENST00000369155	H2BC21	mRNA	836	2224	0.0275775	0.584832	0.348117
ENST00000060969	SIKE1	mRNA	2518	5494	0.0274911	0.447385	0.355911
ENST00000366621	KCNK1	mRNA	310	2061	0.0272744	0.491856	0.360327
ENST00000367874	TADA1	mRNA	418	2096	0.0283996	0.333643	0.384725
ENST00000646892	MIGA1	mRNA	160	5563	0.0287186	0.4238	0.401953
ENST00000576409	ATPAF1	mRNA	858	4158	0.0276026	0.696234	0.323823
ENST00000367498	IVNS1ABP	mRNA	1705	4113	0.0278384	0.602212	0.303807
ENST00000321358	YBX1	mRNA	831	2979	0.0277329	0.975602	0.304565
ENST00000648869	ENSG00000285641	mRNA	700	1706	0.0274289	0.782243	0.301474
ENST00000366769	CDC42BPA	mRNA	4115	10855	0.0276075	0.503176	0.345773
ENST00000373871	EYA3	mRNA	428	5999	0.0279934	0.490345	0.386745
ENST00000271715	POGZ	mRNA	3082	6655	0.0276698	0.554487	0.337185
ENST00000371733	EPS15	mRNA	2056	5163	0.0275944	0.565812	0.317101
ENST00000403491	NFIA	mRNA	360	9229	0.0270331	0.439117	0.393231
ENST00000369604	PHTF1	mRNA	1088	3657	0.0278841	0.556055	0.33125
ENST00000367001	SLC30A1	mRNA	2611	5893	0.0274323	0.59686	0.311437
ENST00000306052	LRP8	mRNA	767	7704	0.0274082	0.457187	0.40197
ENST00000639037	ENSG00000283761	mRNA	1191	2590	0.0276759	0.479788	0.317008
ENST00000372172	HECTD3	mRNA	1471	3597	0.0277415	0.486713	0.344534
ENST00000311066	PRDM2	mRNA	2409	7279	0.0271697	0.460352	0.366111
ENST00000367012	SERTAD4	mRNA	1566	5222	0.0273876	0.599186	0.34395
ENST00000367182	MDM4	mRNA	2574	10050	0.0277896	0.489264	0.36683
ENST00000338338	AURKAIP1	mRNA	379	753	0.0274742	0.717664	0.287089
ENST00000373493	RBBP4	mRNA	1385	7883	0.0280007	0.733028	0.298352
ENST00000376810	UBIAD1	mRNA	348	3654	0.027517	0.475512	0.365794
ENST00000605337	MRPL37	mRNA	627	1582	0.0275337	0.707081	0.27055
ENST00000367866	POU2F1	mRNA	1253	13843	0.0278737	0.435065	0.38754
ENST00000270792	SH3BGRL3	mRNA	418	751	0.0278156	0.825385	0.336905
ENST00000327044	NOC2L	mRNA	1335	2757	0.0276989	0.719229	0.292988
ENST00000246151	PITHD1	mRNA	705	1590	0.0277411	0.659871	0.338505
ENST00000294353	ZYG11B	mRNA	2671	8143	0.0272451	0.400284	0.402662
ENST00000624873	SRGAP2	mRNA	1080	4705	0.0279362	0.429559	0.359851
ENST00000254101	PRKAB2	mRNA	2263	5343	0.0273845	0.589515	0.367902
ENST00000464115	SNHG12	lncRNA	322	712	0.0273469	0.651409	0.399836
ENST00000349792	PIP5K1A	mRNA	1785	3767	0.0278297	0.721591	0.318788
ENST00000377223	LZIC	mRNA	1360	4989	0.0274522	0.499595	0.369429
ENST00000639812	ZC3H11A	mRNA	5242	11825	0.0276365	0.586046	0.330075
ENST00000236342	DHDDS	mRNA	783	3288	0.0272249	0.459035	0.364973
ENST00000377482	ERRFI1	mRNA	1203	3097	0.0276497	0.467679	0.379717
ENST00000368467	PMVK	mRNA	333	1002	0.0274602	0.592217	0.349949
ENST00000357681	ATP2B4	mRNA	2360	8697	0.0274057	0.429861	0.368184
ENST00000359856	ARPC5	mRNA	878	7266	0.0275657	0.797226	0.309964
ENST00000330947	LRRC8B	mRNA	1026	7664	0.0280056	0.488007	0.400562
ENST00000344517	ABCB10	mRNA	1040	3869	0.0273992	0.414553	0.387255
ENST00000366582	HEATR1	mRNA	3825	8459	0.0274124	0.558083	0.310443
ENST00000373166	TRAPPC3	mRNA	552	1282	0.0272749	0.601777	0.317065
ENST00000438032	HP1BP3	mRNA	1953	6406	0.0274919	0.796929	0.311866
ENST00000397572	MYCBP	mRNA	625	2532	0.0273425	0.604104	0.335346
ENST00000369014	ENSA	mRNA	617	1227	0.027139	0.792435	0.322567
ENST00000367261	KLHL12	mRNA	1285	3311	0.0275769	0.378726	0.370281
ENST00000370310	DIPK1A	mRNA	1000	2536	0.0272796	0.424297	0.359411
ENST00000373703	PEF1	mRNA	627	1614	0.0270021	0.533153	0.354037
ENST00000637098	LINC00862	lncRNA	647	1400	0.027858	0.562025	0.282292
ENST00000378251	LRRC47	mRNA	707	4303	0.0270596	0.517431	0.361997
ENST00000583313	RBM8A	mRNA	986	4909	0.027761	0.649728	0.336987
ENST00000378756	ATAD3A	mRNA	969	2481	0.0273462	0.587123	0.370654
ENST00000373116	MRPS15	mRNA	479	953	0.0274139	0.72118	0.288379
ENST00000373672	COL16A1	mRNA	2533	5418	0.0272539	0.668399	0.335988
ENST00000375759	SPEN	mRNA	4458	12385	0.0275011	0.486512	0.373381
ENST00000673466	AKT3	mRNA	2547	7281	0.0272867	0.612008	0.328058
ENST00000309048	CENPS	mRNA	401	905	0.0275952	0.560501	0.332983
ENST00000367577	IER5	mRNA	1087	4201	0.0273668	0.686271	0.319743
ENST00000270815	C1orf216	mRNA	852	2628	0.0268501	0.601632	0.410835
ENST00000368072	PEX19	mRNA	1231	3653	0.0271947	0.518166	0.369828
ENST00000367590	XPR1	mRNA	2053	8484	0.0273268	0.461198	0.358347
ENST00000371429	NDC1	mRNA	2129	4552	0.0272936	0.581189	0.328947
ENST00000325722	KIAA0319L	mRNA	1185	4777	0.027902	0.4059	0.36226
ENST00000437764	SERTAD4-AS1	lncRNA	282	726	0.0274744	0.658559	0.338363
ENST00000455895	BSDC1	mRNA	1029	3309	0.0269612	0.485906	0.371998
ENST00000498304	ENSG00000282057	lncRNA	125	508	0.0275857	0.293705	0.332846
ENST00000235835	AKR7A2	mRNA	605	1360	0.0271995	0.601248	0.326071
ENST00000458013	SNX27	mRNA	1699	6441	0.027307	0.477235	0.395821
ENST00000234875	RPL22	mRNA	799	2061	0.0269318	0.667522	0.373212
ENST00000614243	IGSF8	mRNA	618	2191	0.0275403	0.517889	0.369769
ENST00000054666	VAMP3	mRNA	1023	2178	0.0274203	0.604365	0.351261
ENST00000366607	TOMM20	mRNA	1494	3283	0.0270787	0.740883	0.298244
ENST00000369907	PSRC1	mRNA	877	1717	0.0272003	0.567522	0.325151
ENST00000371873	CMPK1	mRNA	1354	2937	0.0269928	0.709542	0.279625
ENST00000314607	ZMYM4	mRNA	3193	7366	0.0271809	0.533379	0.320801
ENST00000361445	MTOR	mRNA	4439	8721	0.0271725	0.487988	0.361342
ENST00000368633	CRTC2	mRNA	837	2631	0.0273403	0.425071	0.36425
ENST00000368324	SYT11	mRNA	1210	5182	0.0270955	0.485506	0.379931
ENST00000284031	DDAH1	mRNA	1942	3939	0.0272318	0.602703	0.323266
ENST00000375743	ZBTB17	mRNA	438	2720	0.0265308	0.409472	0.414476
ENST00000370272	DR1	mRNA	1411	10124	0.0271881	0.693664	0.309743
ENST00000366647	GNPAT	mRNA	1178	2641	0.0275798	0.484221	0.310975
ENST00000377577	DNAJC11	mRNA	1367	3201	0.0270841	0.517293	0.351793
ENST00000413987	SNHG3	lncRNA	995	2201	0.0270269	0.691695	0.32802
ENST00000358432	EPHA2	mRNA	1942	3946	0.0269199	0.682887	0.303893
ENST00000295640	RNPEP	mRNA	1075	2399	0.0275862	0.578269	0.339878
ENST00000369535	NRAS	mRNA	2039	4326	0.0268356	0.790769	0.283753
ENST00000367696	RC3H1	mRNA	2127	11451	0.0273942	0.422907	0.390548
ENST00000650450	DCLRE1B	mRNA	1736	3755	0.0267768	0.560785	0.35209
ENST00000606911	TOR1AIP1	mRNA	1602	3807	0.0273755	0.527678	0.353748
ENST00000620612	NBPF26	mRNA	529	4602	0.0273612	0.556409	0.382496
ENST00000367188	PPP1R15B	mRNA	2501	5259	0.0267637	0.645927	0.330933
ENST00000413764	HHAT	mRNA	889	3575	0.0266797	0.44538	0.360075
ENST00000264202	CAPZB	mRNA	847	1675	0.0270551	0.829746	0.269326
ENST00000580248	TMCO1	mRNA	624	1735	0.0272697	0.735119	0.34811
ENST00000511413	ABL2	mRNA	1637	3240	0.0270803	0.611077	0.322642
ENST00000480945	DDI2	mRNA	1667	10667	0.0270371	0.446978	0.385461
ENST00000370203	TLCD4	mRNA	1859	6805	0.0269046	0.476791	0.370033
ENST00000371065	LEPROT	mRNA	1167	4541	0.0269665	0.69778	0.311511
ENST00000368021	USF1	mRNA	737	1807	0.0272076	0.505455	0.393556
ENST00000302291	LUZP1	mRNA	3415	8898	0.0266788	0.492496	0.374399
ENST00000377263	CTNNBIP1	mRNA	165	3006	0.0249576	0.464833	0.418401
ENST00000372856	PABPC4	mRNA	1531	3016	0.0269693	0.827268	0.269768
ENST00000367296	NAV1	mRNA	1234	13091	0.0267222	0.496615	0.401692
ENST00000235090	WDR77	mRNA	975	2456	0.0272177	0.689945	0.303889
ENST00000295006	CAPN2	mRNA	1660	3366	0.0270348	0.872865	0.273837
ENST00000366957	SMYD2	mRNA	848	1745	0.0265998	0.637649	0.314407
ENST00000349431	UBE2J2	mRNA	598	2260	0.0271691	0.536835	0.350469
ENST00000328089	SPSB1	mRNA	700	3106	0.0264141	0.460213	0.375703
ENST00000370152	MFSD14A	mRNA	1260	2779	0.0267199	0.582549	0.330681
ENST00000338272	TMEM167B	mRNA	1196	2769	0.0266149	0.519406	0.370468
ENST00000374695	HSPG2	mRNA	6514	14341	0.0267852	0.494761	0.348874
ENST00000367602	QSOX1	mRNA	1579	9276	0.0268156	0.70553	0.314068
ENST00000393045	PIAS3	mRNA	1392	2902	0.02725	0.473241	0.356865
ENST00000455833	IFFO2	mRNA	861	6179	0.0262593	0.517803	0.418843
ENST00000369642	RHOC	mRNA	531	1355	0.027006	0.887817	0.282309
ENST00000367612	TOR1AIP2	mRNA	3220	7905	0.0269591	0.528405	0.357367
ENST00000258243	URB2	mRNA	1860	5601	0.0268391	0.456776	0.383183
ENST00000370544	LMO4	mRNA	699	4993	0.0263858	0.561695	0.350719
ENST00000324856	ARID1A	mRNA	4344	8595	0.0266511	0.612971	0.351601
ENST00000528667	AMPD2	mRNA	1812	4081	0.0269736	0.61975	0.329916
ENST00000692719	CSDE1	mRNA	1864	3856	0.0269488	0.919791	0.260151
ENST00000515055	ENSG00000250135	lncRNA	304	667	0.0272575	0.629661	0.326877
ENST00000271688	CERS2	mRNA	1123	2544	0.0266992	0.751139	0.305749
ENST00000675347	ENSG00000288626	mRNA	117	207	0.0263321	0.615247	0.423603
ENST00000613537	ELOA	mRNA	1696	4838	0.0267768	0.616234	0.341304
ENST00000369799	AHCYL1	mRNA	1873	3943	0.0269789	0.732096	0.320804
ENST00000368655	GATAD2B	mRNA	2652	7475	0.0269174	0.602087	0.347986
ENST00000347615	SMG7	mRNA	2949	5788	0.0269217	0.631861	0.329397
ENST00000357992	ELK4	mRNA	4060	10288	0.0267576	0.505562	0.362854
ENST00000373237	PSMB2	mRNA	1047	4426	0.0268127	0.762147	0.361779
ENST00000435064	INTS11	mRNA	828	2114	0.0272106	0.468884	0.341851
ENST00000262662	CDKN2C	mRNA	1011	2904	0.0269996	0.571784	0.350093
ENST00000452399	LINC02802	lncRNA	138	588	0.0274958	0.47206	0.308256
ENST00000672715	AK2	mRNA	1322	5970	0.0269415	0.635323	0.314597
ENST00000372561	PPCS	mRNA	651	2269	0.0268673	0.523947	0.339825
ENST00000272102	ARF1	mRNA	924	1840	0.0267485	0.879866	0.288478
ENST00000542060	STX6	mRNA	992	4809	0.0264928	0.417293	0.37072
ENST00000384987	MIR555	sncRNA	28	96	0.0274971		0.412666
ENST00000366663	C1orf198	mRNA	1754	3726	0.0264775	0.741748	0.327854
ENST00000605895	RER1	mRNA	646	3028	0.0269799	0.690411	0.327847
ENST00000361427	HMGN2	mRNA	625	1940	0.0266509	0.907421	0.279971
ENST00000302550	DESI2	mRNA	1909	4017	0.0264654	0.623366	0.331064
ENST00000464356	MEF2D	mRNA	1423	5598	0.026887	0.556783	0.388224
ENST00000398958	RCC1	mRNA	1166	2715	0.0263604	0.766822	0.307204
ENST00000469520	BPNT1	mRNA	956	2737	0.0265084	0.584053	0.420498
ENST00000602384	MICOS10-NBL1	mRNA	316	999	0.0273655	0.617595	0.301329
ENST00000337132	NECAP2	mRNA	907	2018	0.0266562	0.519788	0.364702
ENST00000372257	ERI3	mRNA	828	1733	0.0268858	0.63577	0.336329
ENST00000370035	FAM102B	mRNA	2642	5584	0.0264628	0.650623	0.333363
ENST00000430580	NBPF1	mRNA	1381	5932	0.0266006	0.552058	0.383228
ENST00000369615	MAGI3	mRNA	2007	6508	0.0267652	0.377	0.386377
ENST00000582693	RNF115	mRNA	1173	9135	0.0264299	0.605458	0.363006
ENST00000361605	C1orf174	mRNA	769	1645	0.026787	0.522649	0.343431
ENST00000368194	ARHGEF11	mRNA	1895	7261	0.0264424	0.512642	0.40122
ENST00000374168	RPS6KA1	mRNA	806	3192	0.0268408	0.441449	0.380352
ENST00000374217	UBXN11	mRNA	308	1944	0.0256435	0.493324	0.418476
ENST00000375847	DNAJC16	mRNA	132	6034	0.0265334	0.232531	0.40839
ENST00000261461	PPP2R5A	mRNA	881	3245	0.0267743	0.448254	0.385842
ENST00000426820	HIPK1	mRNA	3850	8201	0.0264925	0.568492	0.340039
ENST00000284376	CC2D1B	mRNA	1017	5338	0.0263736	0.424113	0.390251
ENST00000368192	ETV3	mRNA	1583	5282	0.0259876	0.513747	0.419229
ENST00000271526	PRCC	mRNA	1059	2068	0.0263225	0.659927	0.327361
ENST00000366481	TRIM58	mRNA	2407	5170	0.0259611	0.642005	0.369003
ENST00000680270	ADAR	mRNA	3198	6664	0.026325	0.729531	0.304067
ENST00000372310	SLC6A9	mRNA	194	3206	0.0252591	0.372037	0.377789
ENST00000373610	TXLNA	mRNA	2335	4865	0.0263502	0.807614	0.324872
ENST00000423538	SLC25A44	mRNA	1323	3662	0.0261508	0.522715	0.405708
ENST00000393203	PTGFRN	mRNA	2624	6314	0.0262477	0.493975	0.371274
ENST00000313835	GPR89A	mRNA	100	2124	0.0248205	0.581266	0.415104
ENST00000368706	S100A16	mRNA	562	1172	0.0263097	0.837937	0.303966
ENST00000367876	POGK	mRNA	1909	5751	0.0261928	0.671152	0.330912
ENST00000290551	BTG2	mRNA	995	2729	0.0252837	0.547836	0.386715
ENST00000610401	SSBP3	mRNA	1236	3276	0.0263067	0.606429	0.354999
ENST00000284617	CCSAP	mRNA	2120	5217	0.0262139	0.45137	0.375586
ENST00000452671	RFX5	mRNA	1460	3570	0.025835	0.450603	0.399278
ENST00000371933	EFCAB14	mRNA	2325	5817	0.0261371	0.55351	0.374488
ENST00000368074	DCAF8	mRNA	1390	3867	0.0264721	0.488323	0.381159
ENST00000415912	ECE1	mRNA	2652	5099	0.0262714	0.628883	0.340136
ENST00000432648	AKIRIN1	mRNA	1220	2688	0.0261325	0.741977	0.349427
ENST00000271764	EIF2D	mRNA	957	2011	0.0263456	0.497102	0.339955
ENST00000486637	C1orf109	mRNA	805	2696	0.0263547	0.486686	0.4003
ENST00000256646	NOTCH2	mRNA	5183	11425	0.0260278	0.708809	0.308106
ENST00000421812	ZNF697	mRNA	943	5579	0.0264973	0.44543	0.386696
ENST00000545314	AK4	mRNA	961	6887	0.0261168	0.563235	0.344487
ENST00000373151	MAP7D1	mRNA	1835	3324	0.0261702	0.729532	0.32358
ENST00000647444	PTP4A2	mRNA	1744	3910	0.0260286	0.796581	0.305185
ENST00000315144	FLAD1	mRNA	425	1730	0.0259144	0.353249	0.390553
ENST00000604000	LIX1L	mRNA	1357	3991	0.0262293	0.540598	0.395441
ENST00000302692	SLC25A33	mRNA	634	3865	0.0261141	0.545483	0.384027
ENST00000368125	CADM3	mRNA	1312	3739	0.0263688	0.578946	0.364875
ENST00000271373	MPC2	mRNA	377	2223	0.0264226	0.687488	0.338649
ENST00000234739	BCL9	mRNA	1754	6189	0.0262741	0.493091	0.382509
ENST00000340020	AIDA	mRNA	1057	2975	0.0262941	0.735214	0.311318
ENST00000256637	SORT1	mRNA	3079	6990	0.0260883	0.538869	0.342196
ENST00000370982	GNG12	mRNA	2103	4395	0.0261635	0.796568	0.304438
ENST00000292211	UBE2Q1	mRNA	832	3239	0.0261545	0.665508	0.318125
ENST00000314340	AGTRAP	mRNA	268	1130	0.0265604	0.502364	0.378449
ENST00000611517	TMEM222	mRNA	440	1613	0.0257042	0.417617	0.37842
ENST00000355485	VANGL1	mRNA	2158	8671	0.0259835	0.576639	0.361841
ENST00000368309	UBQLN4	mRNA	1773	3582	0.0260223	0.559299	0.337446
ENST00000367879	UCK2	mRNA	1512	4801	0.0256846	0.57888	0.358478
ENST00000367137	SLC41A1	mRNA	1578	5017	0.0260433	0.480583	0.39383
ENST00000671528	RAD54L	mRNA	1184	2577	0.0264053	0.550525	0.352852
ENST00000368521	C1orf43	mRNA	816	1678	0.0257181	0.773269	0.296477
ENST00000367142	NUCKS1	mRNA	2821	6399	0.0259009	0.889996	0.289912
ENST00000489294	UHMK1	mRNA	3865	8524	0.0256459	0.69729	0.331955
ENST00000357260	INKA2	mRNA	686	5951	0.0256454	0.506486	0.431101
ENST00000369146	SV2A	mRNA	1937	4378	0.0258358	0.62596	0.376911
ENST00000367333	TMEM9	mRNA	683	1564	0.0252792	0.684419	0.352409
ENST00000375436	RCC2	mRNA	1891	4040	0.0258086	0.841106	0.308137
ENST00000500626	ENSG00000246203	pseudogene	260	2505	0.0271869	0.432114	0.35687
ENST00000258229	PCNX2	mRNA	149	7530	0.023575	0.545616	0.45098
ENST00000329421	MARCKSL1	mRNA	774	1546	0.0258289	0.850552	0.327228
ENST00000356090	NCDN	mRNA	530	3433	0.0257924	0.497355	0.386981
ENST00000679702	NAXE	mRNA	453	1510	0.0255802	0.719679	0.329599
ENST00000367202	ETNK2	mRNA	535	2475	0.0254083	0.519581	0.389428
ENST00000681827	SNAP47	mRNA	755	2798	0.0258097	0.560591	0.374712
ENST00000289865	USP21	mRNA	377	2195	0.0255655	0.418376	0.397346
ENST00000315732	LSM10	mRNA	386	860	0.0256432	0.537807	0.38916
ENST00000291386	SSU72	mRNA	623	1284	0.0257664	0.673362	0.311752
ENST00000373839	PHACTR4	mRNA	2930	6048	0.025525	0.62874	0.37759
ENST00000360472	PEA15	mRNA	1219	2420	0.0256791	0.885897	0.297346
ENST00000242719	RNF11	mRNA	1270	3074	0.0256244	0.712137	0.320607
ENST00000368404	SLC50A1	mRNA	534	1298	0.0259029	0.524725	0.395516
ENST00000367306	CSRP1	mRNA	919	2129	0.0261161	0.777669	0.29904
ENST00000444836	MFN2	mRNA	2031	4531	0.0256593	0.672962	0.326382
ENST00000371538	COA7	mRNA	1845	3988	0.0254044	0.514578	0.385019
ENST00000359523	MPZL1	mRNA	1656	4978	0.0257277	0.647871	0.342267
ENST00000366641	EGLN1	mRNA	1905	4335	0.0256942	0.593675	0.375067
ENST00000373036	MTF1	mRNA	152	7937	0.0264185	0.326782	0.407758
ENST00000072644	YIPF1	mRNA	349	1821	0.0269718	0.445332	0.403429
ENST00000420578	CYB561D1	mRNA	198	4912	0.0252295	0.424805	0.394515
ENST00000373625	KPNA6	mRNA	3329	7355	0.0255777	0.588949	0.364779
ENST00000366609	IRF2BP2	mRNA	2242	5316	0.0255668	0.641046	0.362473
ENST00000610897	GNB1	mRNA	1500	3145	0.0253165	0.831155	0.304565
ENST00000374630	EPHB2	mRNA	2089	11035	0.0254384	0.607243	0.396948
ENST00000271417	ILDR2	mRNA	3784	13360	0.025206	0.471957	0.38481
ENST00000271843	JTB	mRNA	509	1273	0.0252974	0.781166	0.344301
ENST00000369124	PLEKHO1	mRNA	769	2114	0.0253158	0.626067	0.376128
ENST00000309212	MXRA8	mRNA	1148	2293	0.025252	0.638949	0.355162
ENST00000366997	LPGAT1	mRNA	2878	7773	0.0257053	0.548778	0.353663
ENST00000680850	OBSCN	mRNA	235	27019	0.0259798	0.599804	0.45089
ENST00000581312	OTUD7B	mRNA	2263	8922	0.0254721	0.490563	0.387164
ENST00000340990	ADIPOR1	mRNA	970	2091	0.0254535	0.761541	0.346078
ENST00000345034	RSC1A1	mRNA	979	2321	0.0255493	0.462962	0.401927
ENST00000374619	HTR1D	mRNA	515	3319	0.0260261	0.417537	0.386374
ENST00000360001	SDF4	mRNA	992	1933	0.0258506	0.717182	0.324649
ENST00000235310	MAD2L2	mRNA	511	1860	0.0252326	0.715868	0.308168
ENST00000472174	ATP6V0B	mRNA	439	987	0.0252283	0.754419	0.356329
ENST00000622395	B4GALT3	mRNA	927	2414	0.0249446	0.54154	0.366744
ENST00000374142	ZDHHC18	mRNA	581	5045	0.0245624	0.560547	0.414859
ENST00000366956	PTPN14	mRNA	6424	13360	0.0249321	0.631604	0.366314
ENST00000648921	ENSG00000285779	mRNA	1013	2253	0.024735	0.777858	0.33312
ENST00000371269	DHCR24	mRNA	2079	4233	0.0250324	0.833511	0.301931
ENST00000445551	FOXD2-AS1	lncRNA	513	2509	0.0243813	0.478781	0.419988
ENST00000438120	PTPRF	mRNA	3274	6377	0.0250914	0.851307	0.317708
ENST00000690847	NOTCH2NLR	mRNA	216	1403	0.0261479	0.432847	0.374838
ENST00000366988	NENF	mRNA	341	916	0.0250769	0.736547	0.346497
ENST00000374514	LYPLA2	mRNA	761	1635	0.0249778	0.614988	0.377465
ENST00000357325	HDGF	mRNA	1174	2309	0.0250566	0.942782	0.314054
ENST00000521580	SMIM12	mRNA	458	5694	0.0256864	0.664807	0.359429
ENST00000377648	PHF13	mRNA	1253	3632	0.0247101	0.487387	0.40134
ENST00000674079	MAST2	mRNA	2612	5207	0.0249852	0.612197	0.376123
ENST00000264198	MUL1	mRNA	909	2428	0.0250448	0.494514	0.392194
ENST00000617697	SLC39A1	mRNA	924	2214	0.0244808	0.776172	0.336948
ENST00000372343	IPO13	mRNA	406	3883	0.0237399	0.44365	0.420857
ENST00000687683	POMGNT1	mRNA	1260	2867	0.0245951	0.620166	0.381213
ENST00000373204	AGO1	mRNA	3540	13712	0.0250291	0.587212	0.349747
ENST00000416099	ENSG00000243960	lncRNA	245	723	0.0254774	0.716068	0.32994
ENST00000368873	PI4KB	mRNA	1682	3673	0.0249998	0.581524	0.386974
ENST00000371655	RAB3B	mRNA	624	12780	0.0251029	0.468963	0.425336
ENST00000367139	RAB29	mRNA	314	3308	0.0244394	0.475242	0.451515
ENST00000366554	OPN3	mRNA	219	2628	0.0245778	0.600087	0.338093
ENST00000271064	TINAGL1	mRNA	1096	2207	0.0245762	0.773332	0.349248
ENST00000366672	GALNT2	mRNA	2117	4423	0.0246183	0.775503	0.317792
ENST00000379370	AGRN	mRNA	3583	7326	0.0246169	0.775347	0.31016
ENST00000384512	SNORD45A	sncRNA	35	84	0.0242851		0.442506
ENST00000653192	ENSG00000287064	lncRNA	630	1224	0.0250568	0.814705	0.32215
ENST00000368219	ISG20L2	mRNA	1001	2985	0.0249352	0.577688	0.411638
ENST00000545495	DEDD	mRNA	860	2329	0.0244741	0.506869	0.37321
ENST00000374303	MTFR1L	mRNA	918	1953	0.0245904	0.595083	0.394081
ENST00000377705	NOL9	mRNA	2937	6627	0.0245088	0.551747	0.39211
ENST00000359209	KIRREL1	mRNA	3441	7448	0.0246079	0.654115	0.375616
ENST00000372587	EDN2	mRNA	345	1253	0.0250317	0.62984	0.400892
ENST00000361729	E2F2	mRNA	903	5196	0.023909	0.467789	0.423418
ENST00000373178	ADPRS	mRNA	743	1651	0.0249981	0.498043	0.388334
ENST00000641078	LINC02780	lncRNA	170	1258	0.0246771	0.527803	0.39204
ENST00000358073	ENSG00000243155	lncRNA	184	2424	0.0243081	0.452324	0.38728
ENST00000305943	RNF187	mRNA	911	3118	0.0245604	0.701161	0.31294
ENST00000337495	SCMH1	mRNA	1221	3108	0.0243807	0.476951	0.376849
ENST00000330263	MRTO4	mRNA	997	2049	0.024628	0.760794	0.358944
ENST00000271375	SFT2D2	mRNA	4577	11040	0.0246166	0.580041	0.386948
ENST00000370078	PRMT6	mRNA	1116	2621	0.0245273	0.596172	0.388541
ENST00000368814	THEM4	mRNA	347	4798	0.02538	0.40692	0.375072
ENST00000361217	DENND4B	mRNA	1223	5728	0.0242454	0.479656	0.428327
ENST00000682279	CENPL	mRNA	1168	2706	0.0253203	0.601644	0.40272
ENST00000373132	STK40	mRNA	1209	3645	0.0242944	0.553434	0.395401
ENST00000618852	WASF2	mRNA	2871	5681	0.0245525	0.722713	0.353651
ENST00000602755	ENSG00000270066	lncRNA	179	427	0.024275	0.996032	0.626115
ENST00000458748	SCARNA2	sncRNA	179	420	0.024275	0.996032	0.626115
ENST00000384263	Y_RNA	sncRNA	48	103	0.0246406		0.30812
ENST00000368061	VANGL2	mRNA	1375	5354	0.0246291	0.544142	0.422626
ENST00000367311	PHLDA3	mRNA	788	2749	0.0242659	0.702628	0.367747
ENST00000418300	ENSG00000242590	lncRNA	182	402	0.0245639	0.79189	0.388817
ENST00000284551	TRIM11	mRNA	464	2710	0.0242491	0.5255	0.400402
ENST00000377038	DFFA	mRNA	1895	6035	0.0239774	0.557488	0.397843
ENST00000522111	TRNP1	mRNA	490	1961	0.0239417	0.489166	0.406263
ENST00000366600	B3GALNT2	mRNA	1997	4719	0.0243815	0.536112	0.376133
ENST00000341991	NADK	mRNA	925	3098	0.0246509	0.505317	0.403926
ENST00000439374	CDC42SE1	mRNA	1501	3498	0.0245048	0.661914	0.388899
ENST00000367242	TMEM183A	mRNA	776	3031	0.0240939	0.645056	0.345166
ENST00000355387	RNF220	mRNA	866	3099	0.0239264	0.643922	0.382249
ENST00000374338	LDLRAP1	mRNA	512	2914	0.0243663	0.508843	0.407034
ENST00000373418	PHC2	mRNA	1175	2550	0.0242304	0.568163	0.406928
ENST00000361361	FAM189B	mRNA	976	3190	0.0235782	0.595725	0.397939
ENST00000368426	ZBTB7B	mRNA	732	3594	0.0241961	0.508478	0.401137
ENST00000398538	ADGRB2	mRNA	1449	4675	0.0237607	0.471714	0.403365
ENST00000682384	ZNF496	mRNA	1884	5315	0.0241409	0.509773	0.410131
ENST00000366779	ENSG00000288674	mRNA	121	9497	0.0245308	0.417002	0.436425
ENST00000375078	CAMK2N1	mRNA	1016	2326	0.024098	0.690983	0.368755
ENST00000367103	MAPKAPK2	mRNA	1468	3091	0.0236425	0.754275	0.375608
ENST00000368445	SHC1	mRNA	1740	3472	0.0237842	0.807874	0.3328
ENST00000368349	RUSC1	mRNA	830	1968	0.0239742	0.541919	0.37124
ENST00000376572	KIAA2013	mRNA	1305	2819	0.0236161	0.613119	0.372307
ENST00000375980	EFHD2	mRNA	1113	2422	0.0241679	0.711211	0.363527
ENST00000401088	SZRD1	mRNA	1751	3480	0.0234903	0.790617	0.360904
ENST00000378536	SKI	mRNA	1807	6083	0.0241181	0.563136	0.395889
ENST00000452699	ATP13A2	mRNA	1166	3981	0.0242869	0.498115	0.405012
ENST00000361813	SMG5	mRNA	2305	4559	0.0236445	0.743749	0.345125
ENST00000374315	SELENON	mRNA	2159	4212	0.0238701	0.689925	0.385251
ENST00000373842	MED18	mRNA	599	1829	0.0235374	0.592936	0.475883
ENST00000419916	PRXL2B	mRNA	168	2747	0.0232227	0.551616	0.390542
ENST00000263733	FAM20B	mRNA	2855	5991	0.023661	0.653256	0.380336
ENST00000360674	ADAM15	mRNA	1012	2732	0.023936	0.517816	0.400858
ENST00000368457	PYGO2	mRNA	1470	3180	0.0240269	0.574197	0.363673
ENST00000375799	PLEKHM2	mRNA	2011	4134	0.023662	0.595786	0.392477
ENST00000605886	ENSG00000272405	lncRNA	299	3222	0.0234729	0.336669	0.433898
ENST00000401073	KIAA1522	mRNA	2706	5493	0.023587	0.664748	0.380438
ENST00000376957	SRM	mRNA	663	1260	0.0234788	0.851424	0.35428
ENST00000367627	TOR3A	mRNA	521	2031	0.023579	0.486802	0.427753
ENST00000368489	ATP8B2	mRNA	2708	5974	0.0235679	0.596275	0.413252
ENST00000336715	ZNF687	mRNA	205	4795	0.024007	0.444737	0.424854
ENST00000378546	FAAP20	mRNA	291	727	0.0234845	0.478545	0.373669
ENST00000255108	DPH2	mRNA	1142	2466	0.0233856	0.562878	0.382365
ENST00000339394	SDC3	mRNA	2266	5246	0.0230014	0.551228	0.417753
ENST00000444387	SH2D5	mRNA	819	3898	0.0224962	0.505172	0.439339
ENST00000373044	YRDC	mRNA	798	1848	0.0234996	0.532508	0.39277
ENST00000384584	SNORA44	sncRNA	70	132	0.0212911	0.745645	0.562728
ENST00000343813	ICMT	mRNA	2229	4795	0.0230564	0.627913	0.38996
ENST00000620518	JMJD4	mRNA	140	2484	0.0217108	0.333798	0.426399
ENST00000373463	TMEM54	mRNA	455	1030	0.0226385	0.520006	0.373616
ENST00000321556	PINK1	mRNA	1160	2657	0.0225389	0.60394	0.372636
ENST00000602662	NBL1	mRNA	706	1623	0.0227158	0.603138	0.401478
ENST00000366730	GUK1	mRNA	364	937	0.0225059	0.837171	0.374692
ENST00000253063	SESN2	mRNA	189	3462	0.0233028	0.481483	0.458753
ENST00000369109	APH1A	mRNA	731	1730	0.0219959	0.775702	0.356083
ENST00000617444	SLC35E2B	mRNA	306	6434	0.0216924	0.531332	0.493974
ENST00000378891	DVL1	mRNA	1461	2926	0.0227418	0.607056	0.402407
ENST00000497086	ENSG00000271853	lncRNA	177	753	0.0220284	0.732402	0.472989
ENST00000289166	TENT5B	mRNA	432	2382	0.0222082	0.576603	0.450183
ENST00000319394	WDTC1	mRNA	115	4706	0.0209844	0.507538	0.436064
ENST00000372324	B4GALT2	mRNA	1017	2193	0.0220143	0.815333	0.361508
ENST00000411948	COX20	mRNA	1100	2295	0.0223223	0.529872	0.382768
ENST00000271332	CELSR2	mRNA	113	11015	0.0219297	0.47546	0.447626
ENST00000406462	GPSM2	mRNA	2552	7433	0.0204251	0.691587	0.438018
ENST00000615842	RNVU1-29	sncRNA	72	164	0.0202611	0.947072	0.632118
ENST00000383925	RNU1-1	sncRNA	73	164	0.0196011	0.947505	0.582554
ENST00000617190	LRRC41	mRNA	1685	4136	0.0204152	0.552083	0.439352
ENST00000317122	FLJ37453	lncRNA	102	2473	0.0205264	0.53715	0.441864
ENST00000384581	SNORA61	sncRNA	57	130	0.0197672	0.973858	0.644677
ENST00000362477	RNU5E-1	sncRNA	51	120	0.0187018	0.833166	0.485378
ENST00000383893	SNORD45C	sncRNA	34	79	0.0190575		0.487671
ENST00000366584	LGALS8	mRNA	1602	5957	0.0192106	0.575115	0.487542
ENST00000401061	MMACHC	mRNA	731	5049	0.0186064	0.648115	0.548016
ENST00000384010	RNVU1-18	sncRNA	71	164	0.0195782	0.9147	0.656854
ENST00000384278	RNU1-2	sncRNA	69	164	0.0186936	0.925	0.66121
ENST00000363217	SNORA73B	sncRNA	105	204	0.0179488	0.98674	0.63984
ENST00000364938	SNORA73A	sncRNA	110	206	0.017974	0.97845	0.628832
ENST00000642610	TBCE	mRNA	1599	5374	0.0176883	0.69456	0.563685
ENST00000622012	MIR6084	sncRNA	49	110	0.0196858		0.427229
ENST00000373043	C1orf122	mRNA	575	2229	0.0172665	0.617507	0.478237
ENST00000643891	LINC01036	lncRNA	149	1753	0.0153698	0.303523	0.483216
ENST00000387069	RNU11	sncRNA	53	134	0.0158681	0.876329	0.602169
ENST00000478138	ITGB3BP	mRNA	183	504	0.0160738	0.782724	0.599348
ENST00000628458	SNORA16A	sncRNA	60	135	0.0139597	0.893977	0.625903
ENST00000384342	SNORA16A	sncRNA	61	137	0.0142497	0.870108	0.62564
ENST00000343253	CCDC18	mRNA	171	4867	0.0099145	0.705911	0.722018
ENST00000369387	H3P6	pseudogene	218	411	0.0384497	0.918825	0.31591
ENST00000644631	MORN2	mRNA	174	727	0.035851	0.387164	0.288165
ENST00000450023	NDUFB3	mRNA	146	564	0.0362684	0.803945	0.283617
ENST00000295121	DNAAF10	mRNA	113	2591	0.0365981	0.3072	0.305694
ENST00000409907	IQCA1	mRNA	519	3215	0.0352739	0.35207	0.333131
ENST00000410042	ENSG00000273155	mRNA	211	669	0.0350031	0.650512	0.25403
ENST00000233893	HSPE1	mRNA	252	557	0.0344836	0.871779	0.22251
ENST00000345530	WDR35	mRNA	279	6931	0.0334005	0.404403	0.314243
ENST00000433675	RPS15P4	pseudogene	125	447	0.0341123	0.811205	0.340346
ENST00000272433	SFXN5	mRNA	108	4016	0.0315761	0.285303	0.37571
ENST00000238789	ATAD2B	mRNA	152	8112	0.0338121	0.380562	0.341495
ENST00000685415	PNKD	mRNA	189	3100	0.0332242	0.439663	0.294697
ENST00000289359	MITD1	mRNA	405	939	0.0342347	0.442646	0.298116
ENST00000409910	ENSG00000222032	lncRNA	123	541	0.0338361	0.472675	0.327174
ENST00000233468	SF3B6	mRNA	330	651	0.0335923	0.790041	0.264677
ENST00000453625	CACYBPP2	pseudogene	121	678	0.0328361	0.550275	0.360507
ENST00000321356	CLK1	mRNA	840	1847	0.0332572	0.433404	0.29696
ENST00000435773	MAIP1	mRNA	287	737	0.0332815	0.500553	0.318662
ENST00000359901	ANKRD36B	mRNA	138	4453	0.0326597	0.36624	0.380838
ENST00000604458	HSPE1-MOB4	mRNA	442	890	0.0341976	0.665832	0.252432
ENST00000264108	HAT1	mRNA	775	1634	0.0332158	0.747359	0.238448
ENST00000355857	DBI	mRNA	275	564	0.0329606	0.903929	0.240501
ENST00000342166	DPY30	mRNA	333	688	0.0335216	0.690259	0.234822
ENST00000437150	GCA	mRNA	407	3651	0.0336848	0.406663	0.321186
ENST00000394295	ANXA4	mRNA	597	2651	0.0330487	0.428335	0.282524
ENST00000258455	MRPS9	mRNA	707	1414	0.0331055	0.712728	0.245294
ENST00000394555	EFEMP1	mRNA	1070	3024	0.0329286	0.603633	0.243976
ENST00000331683	SPAG16	mRNA	101	2102	0.0333574	0.49081	0.338354
ENST00000264254	PDCL3	mRNA	473	1038	0.0328508	0.577307	0.253735
ENST00000409898	CYTOR	lncRNA	210	560	0.0332157	0.334928	0.269003
ENST00000175091	LAPTM4A	mRNA	599	1365	0.0325915	0.905887	0.238765
ENST00000281950	GEMIN6	mRNA	366	3705	0.0314453	0.51575	0.289333
ENST00000432432	ANKRD20A8P	pseudogene	1894	3686	0.0323254	0.601675	0.280706
ENST00000303698	NFU1	mRNA	427	1034	0.0323258	0.5037	0.284011
ENST00000322723	NCL	mRNA	1342	3924	0.0323788	0.935559	0.202837
ENST00000264042	FARP2	mRNA	484	4009	0.0328014	0.629843	0.366353
ENST00000309955	CFLAR	mRNA	379	14612	0.0315967	0.371709	0.336708
ENST00000544381	MDH1	mRNA	631	1647	0.0329162	0.80207	0.250448
ENST00000407025	PPP1R7	mRNA	618	1592	0.03186	0.554003	0.273235
ENST00000243346	NMI	mRNA	451	1229	0.0323734	0.413002	0.306321
ENST00000264161	DARS1	mRNA	1114	3099	0.0320304	0.709448	0.261629
ENST00000260956	SSB	mRNA	850	1650	0.0324226	0.791507	0.220797
ENST00000313117	SRSF7	mRNA	642	2356	0.032027	0.680272	0.257244
ENST00000681083	TTC21B	mRNA	584	8385	0.0320531	0.329372	0.356162
ENST00000347454	EIF2B4	mRNA	792	1644	0.0319521	0.67838	0.287259
ENST00000359678	HIBCH	mRNA	658	2434	0.0326479	0.398947	0.314265
ENST00000676508	PPIG	mRNA	1330	6150	0.0318833	0.542376	0.284388
ENST00000397064	CEBPZOS	mRNA	136	568	0.0316581	0.629713	0.2726
ENST00000295124	CCDC138	mRNA	852	2375	0.0317594	0.360843	0.326827
ENST00000357485	ARID5A	mRNA	109	2181	0.0303151	0.476804	0.367264
ENST00000304141	CAVIN2	mRNA	440	3054	0.0313496	0.325661	0.353009
ENST00000409374	MRPL19	mRNA	451	1076	0.0320644	0.75379	0.230667
ENST00000304031	HS1BP3	mRNA	105	2383	0.0307675	0.250849	0.344968
ENST00000317907	TTC27	mRNA	1235	2888	0.0318973	0.405417	0.319696
ENST00000258105	MRPL53	mRNA	241	496	0.0316716	0.735765	0.279019
ENST00000434851	EIF3FP3	pseudogene	114	1086	0.0332533	0.464092	0.33703
ENST00000644092	MSH2	mRNA	1303	5343	0.0316307	0.682835	0.239785
ENST00000357765	UNC50	mRNA	432	1133	0.030838	0.569444	0.29021
ENST00000311832	COMMD1	mRNA	337	695	0.0315302	0.509219	0.284244
ENST00000263956	GTF3C3	mRNA	1391	4261	0.0316694	0.402245	0.314483
ENST00000402774	FASTKD2	mRNA	1141	6712	0.0317276	0.470365	0.287739
ENST00000306368	RNF181	mRNA	278	685	0.0320362	0.589302	0.261974
ENST00000264279	NOP58	mRNA	1029	1994	0.0314154	0.821125	0.236519
ENST00000462959	ENSG00000274769	lncRNA	292	1383	0.0312898	0.395489	0.352543
ENST00000432605	C2orf74	mRNA	292	1097	0.0312898	0.395489	0.352543
ENST00000409317	DYNC1I2	mRNA	1039	2196	0.0317661	0.711213	0.242576
ENST00000404824	PDIA6	mRNA	778	2236	0.0314227	0.93846	0.20951
ENST00000402989	SMC6	mRNA	1741	3729	0.0317233	0.396459	0.326574
ENST00000272424	TPRKB	mRNA	330	664	0.0310497	0.570134	0.274853
ENST00000258424	COX5B	mRNA	251	690	0.0317955	0.84022	0.241167
ENST00000420699	ANKRD36	mRNA	871	6534	0.0313103	0.426796	0.363887
ENST00000325390	ENSG00000286058	lncRNA	436	3679	0.0311109	0.421996	0.363954
ENST00000284727	ATP5MC3	mRNA	322	2587	0.0316495	0.87122	0.219918
ENST00000345146	IDH1	mRNA	1111	2318	0.0314267	0.739805	0.260672
ENST00000409682	PSMD14	mRNA	744	1567	0.0313906	0.767287	0.238068
ENST00000688520	WDR12	mRNA	827	8621	0.031531	0.648712	0.280023
ENST00000244230	MPHOSPH10	mRNA	1136	2164	0.031825	0.53729	0.281727
ENST00000249442	MTX2	mRNA	525	1341	0.0316125	0.533846	0.282015
ENST00000335508	SF3B1	mRNA	2127	6463	0.0314021	0.773956	0.239972
ENST00000409228	STK17B	mRNA	606	1441	0.030842	0.439862	0.30807
ENST00000340126	SP100	mRNA	780	5414	0.0314387	0.350634	0.320726
ENST00000254630	PTCD3	mRNA	1337	6681	0.0310988	0.527231	0.294595
ENST00000614476	MTERF4	mRNA	515	4524	0.0310806	0.472399	0.351899
ENST00000505973	ENSG00000259080	lncRNA	883	1741	0.0313778	0.512535	0.292423
ENST00000373563	GIGYF2	mRNA	2691	7816	0.0308807	0.483607	0.32964
ENST00000404816	LTBP1	mRNA	2345	6502	0.0315151	0.470642	0.306164
ENST00000398989	TUBA4A	mRNA	313	615	0.0316413	0.560796	0.268494
ENST00000314761	WDR75	mRNA	1308	2647	0.0314928	0.582663	0.261604
ENST00000303577	PCBP1	mRNA	882	1727	0.0314907	0.891963	0.232684
ENST00000272369	MEIS1	mRNA	814	4566	0.0315125	0.415454	0.354017
ENST00000264255	TXNDC9	mRNA	711	1508	0.0312143	0.66786	0.283692
ENST00000677302	DDX1	mRNA	1224	3427	0.0314456	0.787825	0.220719
ENST00000465823	PPIL3	mRNA	354	1222	0.0318917	0.456642	0.295417
ENST00000410053	CWC22	mRNA	1470	3524	0.0311791	0.341046	0.335594
ENST00000618046	SLC4A1AP	mRNA	1186	2544	0.0314061	0.462939	0.297471
ENST00000425678	ENSG00000231083	lncRNA	108	565	0.032681	0.239208	0.286816
ENST00000409573	ZC3H8	mRNA	618	5892	0.031309	0.379178	0.356257
ENST00000263736	SRBD1	mRNA	1468	3667	0.030903	0.399811	0.350094
ENST00000303319	MMADHC	mRNA	652	1392	0.0306483	0.77073	0.234855
ENST00000453555	CDC42EP3	mRNA	187	953	0.0308104	0.612555	0.277812
ENST00000651500	NIF3L1	mRNA	734	1821	0.0312456	0.421467	0.332338
ENST00000233190	NDUFS1	mRNA	1243	11660	0.0309077	0.616472	0.257473
ENST00000380649	HADHA	mRNA	1355	2943	0.0312674	0.871116	0.240936
ENST00000264156	MCM6	mRNA	1423	3753	0.0311209	0.70404	0.253765
ENST00000260665	LRPPRC	mRNA	2410	6603	0.0310645	0.708638	0.238179
ENST00000272793	UBR3	mRNA	1433	8009	0.0307941	0.370884	0.352884
ENST00000678455	NDUFA10	mRNA	737	4849	0.0307961	0.695184	0.253472
ENST00000264157	CCNT2	mRNA	2233	6920	0.0309249	0.460635	0.327309
ENST00000446046	FN1	mRNA	4185	7952	0.0310713	0.798306	0.231356
ENST00000328709	COA5	mRNA	264	1770	0.0300684	0.668107	0.322742
ENST00000357799	SGO2	mRNA	2265	4478	0.0308571	0.463572	0.280971
ENST00000426492	CYP4F32P	pseudogene	251	504	0.0310584	0.788697	0.330258
ENST00000320717	GLS	mRNA	895	4840	0.030834	0.789341	0.227843
ENST00000629362	COBLL1	mRNA	320	3868	0.0299183	0.316336	0.372415
ENST00000361060	GFPT1	mRNA	2214	8632	0.0305929	0.557139	0.292928
ENST00000317799	HADHB	mRNA	945	1997	0.0313039	0.683011	0.251986
ENST00000295704	RNF25	mRNA	389	1477	0.0303858	0.365795	0.342675
ENST00000238112	CPSF3	mRNA	1134	2259	0.0311788	0.504707	0.267048
ENST00000244204	NAGK	mRNA	579	2371	0.0307266	0.638581	0.284262
ENST00000449802	NBEAL1	mRNA	593	10938	0.0314693	0.36719	0.357584
ENST00000259199	CBWD2	mRNA	374	1827	0.030959	0.537948	0.291318
ENST00000272298	CALM2	mRNA	530	1210	0.0306148	0.974297	0.234366
ENST00000349752	GALNT14	mRNA	279	2447	0.0297433	0.325758	0.363284
ENST00000426480	HSPD1	mRNA	1059	2312	0.0307263	0.930328	0.213689
ENST00000236959	ATIC	mRNA	974	1972	0.0308363	0.742262	0.237783
ENST00000295321	IWS1	mRNA	1542	2973	0.0304875	0.553491	0.280721
ENST00000657415	C2orf27A	lncRNA	510	2005	0.030071	0.537518	0.269511
ENST00000607829	ASDURF	mRNA	334	643	0.030314	0.692917	0.286459
ENST00000264169	ORC4	mRNA	819	6598	0.030963	0.482958	0.30515
ENST00000302759	BUB1	mRNA	1796	3762	0.0305421	0.704543	0.247672
ENST00000233379	FAHD2A	mRNA	531	4775	0.0299343	0.550452	0.342398
ENST00000342016	CIR1	mRNA	634	1918	0.0306797	0.35958	0.35551
ENST00000259075	TANK	mRNA	843	2152	0.0303443	0.360408	0.358151
ENST00000317402	GEN1	mRNA	722	9854	0.0307152	0.376006	0.369547
ENST00000309863	GCC2	mRNA	3091	6909	0.0305049	0.391206	0.330833
ENST00000410111	IMMT	mRNA	1397	2689	0.0305893	0.701278	0.249199
ENST00000295304	CHAC2	mRNA	559	1309	0.030178	0.494342	0.347759
ENST00000281828	FARSB	mRNA	968	6761	0.0307113	0.597539	0.258962
ENST00000294952	PPP1R21	mRNA	778	3173	0.0304978	0.372539	0.367303
ENST00000453153	FASTKD1	mRNA	392	4200	0.0301639	0.343649	0.400358
ENST00000685161	SMPD4BP	pseudogene	314	1798	0.029861	0.569724	0.385736
ENST00000295317	RNF149	mRNA	794	2953	0.0304874	0.433352	0.342737
ENST00000240423	NCAPH	mRNA	1430	6030	0.0305351	0.742581	0.258444
ENST00000409798	NUP35	mRNA	642	1470	0.0311273	0.426801	0.316686
ENST00000424491	ENSG00000241962	mRNA	343	1947	0.0304725	0.733965	0.318695
ENST00000392133	XRCC5	mRNA	1617	3761	0.0302232	0.803153	0.24714
ENST00000308696	PSMD1	mRNA	1607	3323	0.0305918	0.776693	0.235502
ENST00000295246	ANKRD36C	mRNA	297	7501	0.0305006	0.451875	0.393192
ENST00000258091	CCT7	mRNA	891	1847	0.0304331	0.914794	0.220541
ENST00000272348	SNRPG	mRNA	259	594	0.030572	0.746145	0.264374
ENST00000337130	UGP2	mRNA	1078	2150	0.0303954	0.718143	0.245459
ENST00000238714	PAPOLG	mRNA	1261	7348	0.0304437	0.47979	0.373933
ENST00000393868	SUCLG1	mRNA	626	1270	0.0302052	0.739304	0.286138
ENST00000233156	TFPI	mRNA	1819	3859	0.0300369	0.56083	0.326729
ENST00000313597	GMPPA	mRNA	618	1522	0.0302119	0.427329	0.320727
ENST00000441310	PMS1	mRNA	612	3156	0.0307082	0.343609	0.350505
ENST00000447944	PNPT1	mRNA	1255	4549	0.0301834	0.576472	0.262588
ENST00000354371	COPS8	mRNA	780	3438	0.0298274	0.718581	0.29158
ENST00000325385	DIS3L2	mRNA	657	3366	0.0306904	0.444071	0.342494
ENST00000285814	NIFK	mRNA	783	1686	0.030381	0.755712	0.280964
ENST00000258383	MRPL44	mRNA	756	1689	0.0305567	0.527061	0.352767
ENST00000378954	ATL2	mRNA	1367	3805	0.0300911	0.590374	0.272762
ENST00000258457	C2orf49	mRNA	790	4587	0.0301618	0.447102	0.339158
ENST00000282074	SPC25	mRNA	546	1342	0.0298616	0.718565	0.281379
ENST00000405975	THADA	mRNA	2149	6091	0.0303453	0.402127	0.336861
ENST00000428443	SESTD1	mRNA	1050	10671	0.0302064	0.381914	0.355172
ENST00000272797	KLHL23	mRNA	864	2087	0.0293728	0.414733	0.340883
ENST00000263238	ACTR3	mRNA	1230	6589	0.0301513	0.817424	0.231753
ENST00000681906	ACSL3	mRNA	1503	6794	0.0298827	0.779811	0.261353
ENST00000410024	COPS7B	mRNA	472	1103	0.0296717	0.550133	0.315565
ENST00000434821	ACVR1	mRNA	985	3332	0.0298648	0.452435	0.371681
ENST00000323303	MOB4	mRNA	848	3752	0.0306372	0.466203	0.33217
ENST00000431098	RPL12P16	pseudogene	206	498	0.0305747	0.879323	0.358964
ENST00000380044	MPV17	mRNA	405	1002	0.0298359	0.599135	0.291799
ENST00000261023	ITGAV	mRNA	3330	7039	0.0299501	0.682568	0.26919
ENST00000381685	NOL10	mRNA	1329	3498	0.0300198	0.640275	0.274367
ENST00000394440	CCT4	mRNA	1006	2376	0.0302439	0.904281	0.226991
ENST00000238823	FAM98A	mRNA	1328	2751	0.0301111	0.752609	0.284875
ENST00000505747	THUMPD2	mRNA	481	2205	0.0297674	0.303756	0.358679
ENST00000409544	ZNF638	mRNA	3409	6821	0.0300103	0.553685	0.261896
ENST00000409556	KDM3A	mRNA	1433	4928	0.0296622	0.434804	0.356284
ENST00000233099	HEATR5B	mRNA	301	6937	0.0305012	0.399958	0.370702
ENST00000409275	CAPG	mRNA	263	835	0.0298899	0.416069	0.338084
ENST00000457308	DHX57	mRNA	2083	4885	0.0299201	0.447388	0.327272
ENST00000392783	BAZ2B	mRNA	3539	8145	0.0300893	0.382478	0.348177
ENST00000464747	NFE2L2	mRNA	1185	2749	0.0299744	0.632795	0.272006
ENST00000258405	SERPINE2	mRNA	1020	2229	0.0295275	0.596739	0.294152
ENST00000623058	NBEAP2	pseudogene	316	969	0.0295953	0.461547	0.315957
ENST00000355999	STK39	mRNA	751	3272	0.02975	0.369835	0.342783
ENST00000402219	SOS1	mRNA	2303	8906	0.0295498	0.443133	0.33759
ENST00000234420	MSH6	mRNA	2086	4265	0.0298101	0.776757	0.239766
ENST00000347703	CDCA7	mRNA	879	2500	0.0294911	0.367422	0.348988
ENST00000414416	MTLN	mRNA	191	2051	0.0301558	0.626058	0.320614
ENST00000404929	FAM161A	mRNA	247	3777	0.0297497	0.47443	0.399829
ENST00000263239	DDX18	mRNA	1823	3753	0.0298838	0.793118	0.28056
ENST00000244227	SNRNP27	mRNA	671	1425	0.0297284	0.610541	0.286753
ENST00000404914	ATG4B	mRNA	660	2797	0.0300832	0.473085	0.310794
ENST00000264414	CUL3	mRNA	1542	6756	0.0298974	0.655971	0.261208
ENST00000263881	MAP4K3	mRNA	2013	4335	0.0296188	0.452415	0.335969
ENST00000264258	RPL31	mRNA	335	1291	0.0299514	0.768491	0.264876
ENST00000392318	MYO1B	mRNA	2440	5069	0.0298438	0.648449	0.27063
ENST00000407270	MTA3	mRNA	832	2202	0.0301714	0.580057	0.271685
ENST00000264167	AGPS	mRNA	1627	7633	0.0296396	0.66023	0.264078
ENST00000444746	RIF1	mRNA	4391	14662	0.0296975	0.538252	0.286912
ENST00000283195	RANBP2	mRNA	5259	11708	0.0298927	0.652281	0.260572
ENST00000409784	RAB1A	mRNA	1032	2448	0.0293341	0.658932	0.296683
ENST00000323853	SNRNP200	mRNA	3424	7194	0.0298928	0.812649	0.246684
ENST00000002125	NDUFAF7	mRNA	661	2184	0.0305123	0.393821	0.322295
ENST00000650969	ENSG00000286239	mRNA	704	3429	0.0296611	0.547905	0.28424
ENST00000456793	OST4	mRNA	219	442	0.0300359	0.924951	0.280542
ENST00000337859	ZC3H15	mRNA	1027	2032	0.0297102	0.72186	0.270631
ENST00000272418	MRPS5	mRNA	726	3298	0.0293798	0.739075	0.279768
ENST00000442034	RAB3GAP1	mRNA	1976	4185	0.0295633	0.629779	0.287179
ENST00000234296	ORC2	mRNA	1142	4288	0.0297783	0.414132	0.342929
ENST00000238875	LGALSL	mRNA	461	3856	0.0288852	0.437936	0.36631
ENST00000281513	NBAS	mRNA	2409	7278	0.0297823	0.447825	0.354106
ENST00000645674	RPS7	mRNA	356	732	0.0296313	0.921187	0.237512
ENST00000263708	PTPN4	mRNA	1051	11090	0.0290059	0.403013	0.379655
ENST00000233630	PCGF1	mRNA	356	907	0.0297368	0.461113	0.324946
ENST00000306108	TRMT61B	mRNA	751	1844	0.0299715	0.458096	0.347401
ENST00000263960	COQ10B	mRNA	764	2112	0.0293584	0.481564	0.383728
ENST00000263904	STAM2	mRNA	1384	5472	0.0297411	0.42886	0.346358
ENST00000612829	MIR1244-1	sncRNA	33	85	0.0296236		0.197754
ENST00000272928	ACKR3	mRNA	623	2015	0.0296706	0.629513	0.359497
ENST00000654722	ENSG00000288031	pseudogene	753	2157	0.0292664	0.563124	0.327744
ENST00000259050	MARCHF7	mRNA	1719	5922	0.0296421	0.656096	0.278367
ENST00000356853	NHEJ1	mRNA	391	8020	0.0297688	0.40468	0.379178
ENST00000410080	PRPF40A	mRNA	1985	8048	0.029634	0.730595	0.272633
ENST00000295065	MEMO1	mRNA	693	4505	0.0301098	0.619811	0.275765
ENST00000404924	UBXN2A	mRNA	594	1557	0.0291603	0.556193	0.319247
ENST00000402291	SANBR	mRNA	280	4578	0.0301032	0.319759	0.353743
ENST00000272342	ETAA1	mRNA	1108	4948	0.0295242	0.347744	0.359118
ENST00000341369	PTMA	mRNA	617	1212	0.0295702	0.974968	0.255724
ENST00000318673	ENSG00000280537	mRNA	379	2745	0.02985	0.403394	0.379389
ENST00000392111	BCS1L	mRNA	546	1636	0.0292112	0.41652	0.348436
ENST00000284719	OLA1	mRNA	868	4251	0.0294665	0.763499	0.260184
ENST00000349456	CFAP36	mRNA	563	1184	0.0295329	0.44935	0.310874
ENST00000326446	ARL6IP6	mRNA	645	3242	0.0296437	0.466241	0.307731
ENST00000236957	EEF1B2	mRNA	409	844	0.0295132	0.902171	0.24445
ENST00000425611	NABP1	mRNA	1051	2269	0.0295494	0.546872	0.305363
ENST00000676553	XPO1	mRNA	2018	4603	0.0293446	0.864662	0.250469
ENST00000335712	BCL11A	mRNA	330	5519	0.0289379	0.391244	0.37737
ENST00000409707	STAMBP	mRNA	725	1668	0.02945	0.562981	0.285696
ENST00000433529	TIA1	mRNA	1435	4634	0.0293181	0.525294	0.332563
ENST00000392017	ATG16L1	mRNA	794	3298	0.0289619	0.395745	0.382856
ENST00000394609	RTN4	mRNA	715	1898	0.0291497	0.881159	0.252051
ENST00000375255	DCAF17	mRNA	374	5853	0.0294206	0.317741	0.356093
ENST00000258484	EPC2	mRNA	1725	3883	0.0295989	0.434811	0.355177
ENST00000375734	RND3	mRNA	1295	2777	0.029149	0.639495	0.282813
ENST00000355123	ITSN2	mRNA	1765	6122	0.0294811	0.40811	0.339939
ENST00000186436	TMEM131	mRNA	3515	6701	0.0292079	0.505847	0.328638
ENST00000254654	ILKAP	mRNA	665	1455	0.0286589	0.491109	0.312192
ENST00000306434	MAT2A	mRNA	1348	2817	0.0292915	0.84713	0.274411
ENST00000272638	UBXN4	mRNA	1813	3771	0.0294015	0.509859	0.317377
ENST00000272427	EXOC6B	mRNA	2419	5910	0.0293991	0.494799	0.364736
ENST00000348227	WDR54	mRNA	511	1147	0.0285736	0.454907	0.308959
ENST00000296102	MRPL33	mRNA	243	508	0.0291508	0.865596	0.300021
ENST00000628224	DCTN1	mRNA	2021	4455	0.0291575	0.776848	0.271463
ENST00000283206	TMEM87B	mRNA	696	5162	0.0296412	0.36549	0.340028
ENST00000381525	E2F6	mRNA	815	3230	0.0287424	0.433373	0.354292
ENST00000308482	LRRFIP1	mRNA	676	4092	0.0291736	0.546201	0.325647
ENST00000238831	YIPF4	mRNA	811	11955	0.0294229	0.488458	0.329347
ENST00000541738	PREPL	mRNA	2116	6049	0.0295815	0.505995	0.33622
ENST00000263663	TAF1B	mRNA	1120	2267	0.0292054	0.516607	0.316572
ENST00000263713	EPB41L5	mRNA	1026	6556	0.0288733	0.414546	0.37002
ENST00000409086	SLC39A10	mRNA	2487	5432	0.0289752	0.650838	0.302825
ENST00000374423	ZDBF2	mRNA	706	10285	0.028658	0.31669	0.368257
ENST00000304636	COL3A1	mRNA	1831	5490	0.0290415	0.480994	0.337333
ENST00000264093	DGUOK	mRNA	464	1075	0.0291216	0.701734	0.278694
ENST00000282587	SLC30A6	mRNA	1466	5089	0.0290543	0.469377	0.359897
ENST00000359429	RPE	mRNA	1189	3180	0.0291496	0.588396	0.293062
ENST00000238892	CRIPT	mRNA	485	6323	0.0290803	0.469757	0.318014
ENST00000374866	COL5A2	mRNA	2767	6829	0.0294238	0.547053	0.334475
ENST00000431350	TLK1	mRNA	2090	5723	0.0290855	0.588821	0.294757
ENST00000301998	B3GNT2	mRNA	840	2761	0.0286625	0.454085	0.377415
ENST00000304593	MFF	mRNA	841	1921	0.0290768	0.609659	0.280614
ENST00000641198	RRM2	mRNA	1515	3431	0.0290497	0.917847	0.283237
ENST00000392349	ORMDL1	mRNA	526	2150	0.0286078	0.646506	0.310738
ENST00000393352	FHL2	mRNA	665	1426	0.0291215	0.677879	0.286208
ENST00000303236	EIF2AK3	mRNA	544	4536	0.0293935	0.373082	0.375616
ENST00000379520	YPEL5	mRNA	937	2560	0.0287563	0.548148	0.311837
ENST00000233143	TMSB10	mRNA	253	461	0.0292004	0.965908	0.240482
ENST00000407325	CMKLR2	mRNA	149	2295	0.0294258	0.432602	0.392077
ENST00000407426	WDR43	mRNA	1745	3506	0.0291188	0.705389	0.266948
ENST00000403721	MTIF2	mRNA	1163	2386	0.0287391	0.562727	0.29146
ENST00000411486	HJURP	mRNA	1298	3157	0.0291972	0.718249	0.262956
ENST00000676681	HNRNPA3	mRNA	2281	5600	0.028907	0.608418	0.308101
ENST00000674070	MIR4435-2HG	lncRNA	294	1703	0.0289249	0.482039	0.28378
ENST00000264705	CAD	mRNA	3474	7286	0.0291672	0.598912	0.289802
ENST00000607357	COPS9	mRNA	196	418	0.0292477	0.784423	0.300616
ENST00000643581	SAP130	mRNA	2230	4084	0.029083	0.594938	0.321991
ENST00000604011	RNF103-CHMP3	mRNA	440	1135	0.029231	0.591106	0.276179
ENST00000644013	ENSG00000285016	lncRNA	147	988	0.02926	0.634485	0.276041
ENST00000335756	CENPA	mRNA	676	1389	0.0288784	0.752492	0.289339
ENST00000421745	BIRC6	mRNA	7500	15687	0.0289078	0.532221	0.304821
ENST00000449105	HNRNPLL	mRNA	979	4144	0.0292186	0.477768	0.311213
ENST00000402285	RPS27A	mRNA	249	705	0.029278	0.977352	0.310488
ENST00000405141	NCOA1	mRNA	1831	7405	0.0286582	0.434198	0.378746
ENST00000409470	USP39	mRNA	1000	2034	0.0292276	0.677365	0.281563
ENST00000238788	TMEM214	mRNA	1440	2978	0.0287333	0.583164	0.315152
ENST00000358677	SPATS2L	mRNA	1237	6156	0.0288355	0.672687	0.26733
ENST00000289371	EIF5B	mRNA	2501	5741	0.0287646	0.737678	0.298646
ENST00000376300	CCDC93	mRNA	2498	6833	0.028904	0.39469	0.350662
ENST00000258399	USP37	mRNA	2342	8022	0.0286643	0.386071	0.368493
ENST00000263630	CCDC88A	mRNA	4746	9699	0.0286971	0.519153	0.309539
ENST00000355467	ZNF512	mRNA	1580	3531	0.029232	0.515582	0.340704
ENST00000613296	ALMS1	mRNA	4970	12844	0.0288357	0.465625	0.35496
ENST00000397714	SEPTIN10	mRNA	1377	2719	0.0288413	0.757195	0.280017
ENST00000233331	INO80B	mRNA	498	1181	0.0286781	0.567732	0.340126
ENST00000407661	DTNB	mRNA	370	2420	0.0281607	0.417774	0.380509
ENST00000360982	NCKAP1	mRNA	2202	4989	0.0288816	0.784202	0.258654
ENST00000310823	ADAM17	mRNA	1586	4391	0.0296138	0.422307	0.341217
ENST00000606910	ENSG00000286165	mRNA	382	741	0.0289627	0.605185	0.291136
ENST00000327428	BOLA3	mRNA	257	555	0.0288402	0.720042	0.281515
ENST00000395366	PPP1CB	mRNA	1575	4916	0.0287299	0.802124	0.260732
ENST00000636531	ENSG00000283196	pseudogene	161	1196	0.0275953	0.494807	0.254207
ENST00000473731	KIDINS220	mRNA	3543	7248	0.0286413	0.441386	0.33704
ENST00000238081	YWHAQ	mRNA	1085	2196	0.0285338	0.924229	0.252653
ENST00000356805	SPTBN1	mRNA	4468	10211	0.0287043	0.849725	0.268278
ENST00000321348	CYBRD1	mRNA	738	4235	0.0287114	0.461758	0.372988
ENST00000680667	DNAJC10	mRNA	1781	19645	0.0289132	0.711952	0.25863
ENST00000260641	ACTR2	mRNA	1741	3783	0.0286465	0.877742	0.274173
ENST00000302450	CKAP2L	mRNA	2487	4723	0.0288551	0.626435	0.309089
ENST00000348849	RBMS1	mRNA	1909	4286	0.0283104	0.584352	0.337395
ENST00000409651	DYSF	mRNA	758	6636	0.0288978	0.406824	0.377847
ENST00000673711	CPS1	mRNA	466	5698	0.0281874	0.352591	0.357612
ENST00000321027	GCFC2	mRNA	836	4367	0.0285805	0.389383	0.361665
ENST00000264160	R3HDM1	mRNA	2213	4648	0.0286072	0.508137	0.332715
ENST00000310454	GPD2	mRNA	2575	6041	0.0285695	0.475967	0.31809
ENST00000328379	PTRHD1	mRNA	273	1120	0.0293145	0.521537	0.263473
ENST00000392415	UBE2E3	mRNA	590	1347	0.0282849	0.826153	0.300268
ENST00000320081	CLIP4	mRNA	1913	4299	0.0284576	0.5434	0.304283
ENST00000333129	FIGN	mRNA	1229	9537	0.0282993	0.40949	0.374739
ENST00000233557	NRBP1	mRNA	1098	2887	0.0284108	0.863128	0.269057
ENST00000263657	PNO1	mRNA	827	2242	0.0285335	0.716572	0.327204
ENST00000245787	INSIG2	mRNA	323	3562	0.0283994	0.408297	0.365312
ENST00000409501	UXS1	mRNA	927	1839	0.0287032	0.667167	0.29426
ENST00000450366	LANCL1	mRNA	2122	4592	0.0283279	0.548888	0.326945
ENST00000409914	POTEF	mRNA	1483	4337	0.0286445	0.53972	0.372513
ENST00000234170	CEBPZ	mRNA	1703	3346	0.0285509	0.647885	0.287132
ENST00000379624	BABAM2	mRNA	829	1678	0.0284464	0.592924	0.301174
ENST00000683005	POTEE	mRNA	1565	4451	0.0287047	0.594881	0.371316
ENST00000295030	PEX13	mRNA	842	4472	0.0283711	0.424708	0.339519
ENST00000402508	FBXO11	mRNA	1843	3844	0.0282238	0.607343	0.296366
ENST00000263991	EHBP1	mRNA	2551	5165	0.0282902	0.523533	0.316521
ENST00000391993	TRAF3IP1	mRNA	808	4003	0.0283314	0.484879	0.384986
ENST00000254663	SCLY	mRNA	138	2450	0.028498	0.383717	0.376724
ENST00000442521	METTL21A	mRNA	340	1003	0.0289507	0.389994	0.352132
ENST00000260585	SELENOI	mRNA	2546	8066	0.0284143	0.474168	0.352499
ENST00000315717	ARPC2	mRNA	715	1410	0.028286	0.810835	0.257081
ENST00000612742	METTL8	mRNA	476	9791	0.0285097	0.324262	0.378913
ENST00000340553	FOXN2	mRNA	1913	5437	0.0277746	0.435822	0.386285
ENST00000263331	POLR1B	mRNA	1882	7527	0.0287114	0.461141	0.336516
ENST00000344034	PPM1G	mRNA	1107	2210	0.028143	0.858667	0.264301
ENST00000280098	SPOPL	mRNA	1360	6056	0.0282691	0.4602	0.362685
ENST00000264710	RAB10	mRNA	1646	3561	0.0284941	0.720646	0.28531
ENST00000256720	LPIN1	mRNA	2604	5384	0.0283611	0.559177	0.327934
ENST00000315872	ROCK2	mRNA	3825	8345	0.0283769	0.607859	0.302589
ENST00000264110	ATF2	mRNA	1813	4164	0.0283782	0.471455	0.348248
ENST00000264436	ADD2	mRNA	163	9290	0.0275496	0.435444	0.406664
ENST00000381249	RDH14	mRNA	569	1560	0.0282668	0.435499	0.365939
ENST00000260947	BARD1	mRNA	2039	5478	0.0286854	0.486876	0.340418
ENST00000435505	VRK2	mRNA	898	2446	0.0281725	0.691879	0.280182
ENST00000409207	MCFD2	mRNA	558	1113	0.0281715	0.857438	0.308499
ENST00000409080	ITGA6	mRNA	2592	5686	0.0280637	0.546825	0.332248
ENST00000378551	PPM1B	mRNA	1207	3877	0.0282943	0.548825	0.343192
ENST00000375213	MAP3K20	mRNA	1229	3859	0.0282671	0.477908	0.323337
ENST00000630330	RAPH1	mRNA	1378	4134	0.0281252	0.478381	0.341477
ENST00000285398	ERCC3	mRNA	1340	2718	0.0280053	0.603582	0.304753
ENST00000341068	ANAPC1	mRNA	2512	7762	0.0282313	0.554368	0.316468
ENST00000377526	AUP1	mRNA	721	1458	0.027623	0.754852	0.290403
ENST00000678225	USP40	mRNA	664	5695	0.0280016	0.333975	0.38883
ENST00000389682	TSN	mRNA	1364	3302	0.0284385	0.789889	0.289526
ENST00000379509	LCLAT1	mRNA	2115	4879	0.0281276	0.484362	0.34318
ENST00000310015	SP3	mRNA	1947	11714	0.028072	0.676948	0.279903
ENST00000272748	LNPK	mRNA	1022	7542	0.0286257	0.339938	0.357001
ENST00000410093	LIMS1	mRNA	722	1526	0.0279549	0.774953	0.288158
ENST00000685400	ERLEC1	mRNA	935	2102	0.0281248	0.599986	0.30694
ENST00000310078	AGFG1	mRNA	1762	8677	0.0281762	0.545855	0.317576
ENST00000424086	TMEM177	mRNA	400	1738	0.0275189	0.539187	0.380913
ENST00000353267	CREB1	mRNA	1300	10095	0.028129	0.395521	0.34914
ENST00000315285	SPAST	mRNA	1994	5268	0.0276443	0.472088	0.360909
ENST00000272322	VPS54	mRNA	1672	4725	0.0281808	0.45862	0.351386
ENST00000409789	CNPPD1	mRNA	623	2073	0.0279291	0.462613	0.354567
ENST00000264377	ADAM23	mRNA	105	6334	0.0283522	0.366492	0.393666
ENST00000337109	MRPL35	mRNA	1276	3723	0.0283885	0.581644	0.325281
ENST00000520694	DNPEP	mRNA	762	2408	0.0280398	0.535032	0.326984
ENST00000398571	USP34	mRNA	5571	11675	0.0278511	0.667921	0.283161
ENST00000409600	BZW1	mRNA	1298	6511	0.0279344	0.792309	0.276774
ENST00000234160	GORASP2	mRNA	1214	2447	0.0283325	0.692011	0.284981
ENST00000374700	AOX1	mRNA	1889	4928	0.0279749	0.555375	0.300102
ENST00000392687	CERS6	mRNA	1829	6851	0.0279868	0.446868	0.362797
ENST00000335934	TP53I3	mRNA	618	1635	0.0283254	0.696455	0.299412
ENST00000401738	EML4	mRNA	1963	3797	0.0280975	0.638024	0.286214
ENST00000241416	ACVR2A	mRNA	476	5214	0.0282294	0.392712	0.360489
ENST00000325748	PRKRA	mRNA	863	1770	0.0280829	0.629501	0.303514
ENST00000263918	STRN	mRNA	2757	14174	0.0279958	0.576165	0.333952
ENST00000374580	BMPR2	mRNA	3245	12068	0.0279892	0.533555	0.346089
ENST00000677997	MTHFD2	mRNA	971	3340	0.0278941	0.882656	0.263028
ENST00000410067	C1D	mRNA	519	2241	0.0280861	0.574327	0.317387
ENST00000238856	AFTPH	mRNA	1817	4040	0.0276381	0.496597	0.35096
ENST00000680861	ALS2	mRNA	457	6751	0.0283569	0.354707	0.370339
ENST00000233055	WDFY1	mRNA	2192	4607	0.0278366	0.550582	0.313506
ENST00000674370	GPATCH11	mRNA	819	3839	0.0288242	0.464696	0.377606
ENST00000361078	PUM2	mRNA	3002	6309	0.0277934	0.669026	0.305174
ENST00000675903	TRIP12	mRNA	3686	10100	0.027906	0.653848	0.280902
ENST00000237455	RNF103	mRNA	390	3482	0.027987	0.343347	0.386176
ENST00000260952	ASNSD1	mRNA	1154	2411	0.0275281	0.641224	0.310502
ENST00000272065	ACP1	mRNA	712	1474	0.0275738	0.717223	0.299771
ENST00000290573	HK2	mRNA	677	5626	0.0282044	0.557003	0.394752
ENST00000429308	SNX18P14	pseudogene	315	574	0.0276888	0.723117	0.359346
ENST00000263635	TANC1	mRNA	1133	7501	0.0279785	0.402262	0.38264
ENST00000404125	PSME4	mRNA	3124	7250	0.027775	0.742499	0.286749
ENST00000313552	ING5	mRNA	702	5197	0.0278215	0.468053	0.3756
ENST00000396049	MOB1A	mRNA	2289	4896	0.0275871	0.684893	0.306212
ENST00000264380	PIKFYVE	mRNA	2690	9908	0.0278056	0.380541	0.373544
ENST00000422440	SLC25A12	mRNA	120	3936	0.0270655	0.338158	0.387344
ENST00000327435	ADI1	mRNA	676	2181	0.0278079	0.670801	0.343363
ENST00000234310	PPP3R1	mRNA	1399	3024	0.0275376	0.768495	0.277673
ENST00000448666	MOGS	mRNA	1360	2867	0.0277136	0.584934	0.327423
ENST00000233813	IGFBP5	mRNA	2701	6239	0.0278819	0.587214	0.355463
ENST00000568768	ENSG00000259848	pseudogene	1698	6624	0.0273787	0.590436	0.358356
ENST00000541377	CLASP1	mRNA	3873	7909	0.0278688	0.536734	0.328257
ENST00000322313	WDR33	mRNA	2268	9490	0.0276063	0.628938	0.349485
ENST00000403263	INO80D	mRNA	3209	14128	0.0276198	0.396188	0.394052
ENST00000259239	IMP4	mRNA	1040	2411	0.0276739	0.670054	0.309599
ENST00000379245	FEZ2	mRNA	876	2097	0.0276892	0.529308	0.317942
ENST00000347699	MAP4K4	mRNA	1942	3792	0.0274513	0.755055	0.27346
ENST00000623215	ENSG00000279809	other	847	1864	0.0272242	0.452116	0.392745
ENST00000438684	MSL3P1	pseudogene	847	2032	0.0272242	0.452116	0.392745
ENST00000306503	SOCS5	mRNA	1968	4771	0.0276748	0.536031	0.336473
ENST00000616288	PPP4R3B	mRNA	2154	4310	0.0276246	0.714513	0.284363
ENST00000259253	UGGT1	mRNA	4064	10761	0.0276452	0.596139	0.311988
ENST00000356079	CYP20A1	mRNA	110	10552	0.028991	0.2717	0.35361
ENST00000282570	GMCL1	mRNA	1537	4161	0.0276331	0.553967	0.350371
ENST00000483063	POLE4	mRNA	221	1097	0.0271395	0.485357	0.335974
ENST00000392246	SUMO1	mRNA	567	1523	0.0276953	0.85211	0.302908
ENST00000272930	UBE2F	mRNA	610	2137	0.0269583	0.493162	0.331197
ENST00000610189	GPN1	mRNA	1032	2445	0.0275335	0.644307	0.303281
ENST00000305997	MBOAT2	mRNA	1121	7622	0.0274608	0.545177	0.298264
ENST00000295802	RETSAT	mRNA	369	3141	0.0272812	0.463594	0.3847
ENST00000304698	FAM171B	mRNA	145	5731	0.0269903	0.307037	0.416437
ENST00000435504	ASXL2	mRNA	4501	12849	0.0276134	0.550165	0.34727
ENST00000258418	CAB39	mRNA	1533	3829	0.0272233	0.436782	0.365027
ENST00000234453	PLEKHA3	mRNA	1017	13892	0.0271967	0.475966	0.356712
ENST00000324913	CHCHD5	mRNA	217	523	0.0275178	0.48813	0.320106
ENST00000337386	NAB1	mRNA	1850	4508	0.0275466	0.477697	0.351203
ENST00000295148	WDCP	mRNA	138	3848	0.0274176	0.387529	0.416001
ENST00000646855	ENSG00000284879	lncRNA	657	3525	0.0274645	0.431553	0.356486
ENST00000281017	TMEM18	mRNA	382	6187	0.0274444	0.604912	0.324345
ENST00000444053	AAMP	mRNA	793	1804	0.0268847	0.760298	0.320667
ENST00000303714	ANTXR1	mRNA	2735	5858	0.0271633	0.622128	0.325633
ENST00000409638	STK16	mRNA	164	2868	0.0273217	0.462751	0.416132
ENST00000245680	SLC35F5	mRNA	1317	10314	0.0272783	0.584332	0.316931
ENST00000393256	BCL2L11	mRNA	430	5098	0.0269837	0.377584	0.361908
ENST00000409098	EIF4E2	mRNA	690	3448	0.0273554	0.603214	0.339319
ENST00000234256	SLC1A4	mRNA	1463	4563	0.0270024	0.509439	0.347418
ENST00000337768	SUPT7L	mRNA	1168	4296	0.0275008	0.543223	0.369667
ENST00000322522	INPP1	mRNA	239	1919	0.0285976	0.385238	0.36704
ENST00000289382	CNOT11	mRNA	1201	2515	0.0273881	0.648692	0.321163
ENST00000409444	TMEM237	mRNA	822	5592	0.0275735	0.46249	0.314419
ENST00000355119	LIMS2	mRNA	423	2387	0.0275446	0.465634	0.365705
ENST00000272519	RALB	mRNA	1021	2247	0.0272363	0.65116	0.299813
ENST00000606025	ENSG00000258881	mRNA	253	4170	0.0274136	0.812742	0.290234
ENST00000648819	ANAPC1P2	lncRNA	147	2217	0.0270902	0.487149	0.389537
ENST00000409016	INPP4A	mRNA	1935	9996	0.0269538	0.477767	0.37214
ENST00000233623	TTC31	mRNA	1108	2916	0.0274096	0.419203	0.37003
ENST00000319974	C2orf69	mRNA	1549	3691	0.0270883	0.508792	0.35804
ENST00000392102	TTLL4	mRNA	1255	5007	0.0273994	0.434367	0.37794
ENST00000272233	RHOB	mRNA	1139	2367	0.0272827	0.74548	0.331432
ENST00000280527	CRIM1	mRNA	2849	6060	0.0267285	0.740697	0.286668
ENST00000420918	ENSG00000212978	lncRNA	309	2532	0.0268317	0.497864	0.410334
ENST00000295087	ARL5A	mRNA	1224	5264	0.027115	0.507356	0.331132
ENST00000654051	ENSG00000286905	mRNA	491	2657	0.0272912	0.710451	0.324665
ENST00000264963	LMAN2L	mRNA	824	2398	0.0270592	0.558904	0.395193
ENST00000310981	SFT2D3	mRNA	107	3746	0.026211	0.425447	0.41855
ENST00000449191	UBE2F-SCLY	mRNA	340	951	0.0271687	0.521482	0.340316
ENST00000155926	TRIB2	mRNA	1850	4344	0.027127	0.543463	0.330036
ENST00000391973	SEPTIN2	mRNA	1607	3701	0.0269397	0.817401	0.284387
ENST00000313349	SERTAD2	mRNA	2769	5549	0.0266539	0.692067	0.325143
ENST00000272542	SLC20A1	mRNA	1514	3297	0.0268253	0.723113	0.267343
ENST00000431877	ITPRID2	mRNA	2442	5308	0.0266619	0.569136	0.3218
ENST00000426077	TMEM185B	mRNA	1354	5922	0.0266482	0.557303	0.352814
ENST00000272647	AMMECR1L	mRNA	2118	4692	0.0264828	0.522999	0.366963
ENST00000389759	PKP4	mRNA	2230	4603	0.0267875	0.628899	0.310919
ENST00000356388	SPRED2	mRNA	2128	4519	0.0268434	0.568572	0.359507
ENST00000252804	PXDN	mRNA	3463	6817	0.0267907	0.618603	0.339329
ENST00000409947	MAP3K2	mRNA	4074	10992	0.0267061	0.554047	0.341537
ENST00000283632	RMND5A	mRNA	1922	6183	0.02671	0.521183	0.370923
ENST00000320892	RNF144A	mRNA	566	5720	0.0264105	0.495972	0.400476
ENST00000433351	PCYOX1	mRNA	2526	5339	0.0266434	0.571817	0.37008
ENST00000393040	BIN1	mRNA	1060	2293	0.0266305	0.631126	0.314853
ENST00000377386	TGOLN2	mRNA	2959	6050	0.0262584	0.716958	0.321491
ENST00000411696	ZNF142	mRNA	1240	11290	0.0267833	0.480798	0.388332
ENST00000409785	KCMF1	mRNA	959	7500	0.0264151	0.764096	0.311392
ENST00000389501	SMYD5	mRNA	1103	2554	0.0270143	0.526808	0.33825
ENST00000355346	ITGB1BP1	mRNA	497	4153	0.026315	0.714956	0.312071
ENST00000258080	HTRA2	mRNA	688	1785	0.0261412	0.495908	0.340192
ENST00000264249	CHST10	mRNA	1039	2854	0.0262865	0.500507	0.393979
ENST00000283646	RPIA	mRNA	742	1813	0.0257001	0.568263	0.373171
ENST00000392640	METTL5	mRNA	402	800	0.0272548	0.711341	0.327939
ENST00000326427	ITM2C	mRNA	935	2037	0.026147	0.740551	0.342242
ENST00000309451	MZT2A	mRNA	286	599	0.02654	0.779836	0.319312
ENST00000649044	ENSG00000285542	mRNA	638	3333	0.0267321	0.775025	0.345096
ENST00000532967	NT5C1B-RDH14	mRNA	130	2142	0.026357	0.344412	0.386996
ENST00000263857	POLR1A	mRNA	5052	12480	0.0265235	0.572009	0.358802
ENST00000234454	SPR	mRNA	639	1432	0.0262954	0.570522	0.325236
ENST00000378669	COX7A2L	mRNA	489	3056	0.0262421	0.82376	0.313267
ENST00000305883	KLF11	mRNA	1486	4035	0.0259857	0.551162	0.398733
ENST00000234179	PRKD3	mRNA	2984	6156	0.0266326	0.533971	0.325746
ENST00000412994	ENSG00000232502	pseudogene	108	343	0.0256196	0.51452	0.376928
ENST00000264709	DNMT3A	mRNA	136	9501	0.0266193	0.368942	0.391934
ENST00000175756	PTPN18	mRNA	1219	3616	0.0262095	0.557162	0.362447
ENST00000315212	RNASEH1	mRNA	1154	5289	0.0264054	0.510921	0.378128
ENST00000380171	ATRAID	mRNA	618	1227	0.0265107	0.668254	0.302747
ENST00000332624	TRAK2	mRNA	1986	6389	0.026304	0.459229	0.382178
ENST00000037869	FAM136A	mRNA	855	1810	0.0260357	0.81614	0.315057
ENST00000406334	ENSG00000273398	mRNA	448	2306	0.0263081	0.762544	0.409297
ENST00000305476	SEMA4C	mRNA	1180	3652	0.0256794	0.536214	0.379669
ENST00000264607	ASB1	mRNA	664	6891	0.0258316	0.484715	0.367244
ENST00000233712	EVA1A	mRNA	648	1815	0.0256778	0.550415	0.382394
ENST00000263856	CHMP3	mRNA	1432	3138	0.0260233	0.581465	0.356142
ENST00000361492	GLI2	mRNA	2064	7136	0.0259215	0.546154	0.381199
ENST00000682258	TNS1	mRNA	3699	10311	0.0260682	0.497815	0.369555
ENST00000258428	REV1	mRNA	1968	4731	0.0261529	0.432668	0.381295
ENST00000322054	EHD3	mRNA	100	4825	0.0267037	0.470542	0.417989
ENST00000381150	SDC1	mRNA	1463	3291	0.0256956	0.654235	0.33958
ENST00000452361	INO80B-WBP1	mRNA	919	2040	0.026115	0.591611	0.363656
ENST00000310931	HDLBP	mRNA	2919	6322	0.0258943	0.776357	0.299136
ENST00000488633	CIAO1	mRNA	1654	3968	0.0257116	0.618628	0.366554
ENST00000260643	PREB	mRNA	1018	2127	0.0256878	0.672242	0.35297
ENST00000273064	CNOT9	mRNA	1517	3820	0.025838	0.696344	0.350025
ENST00000427434	ANAPC1P4	pseudogene	496	2070	0.0257703	0.453418	0.388659
ENST00000431828	KANSL3	mRNA	2416	5156	0.0257245	0.501504	0.362731
ENST00000233668	DOK1	mRNA	122	1918	0.0252067	0.607196	0.453387
ENST00000606389	AAK1	mRNA	4956	11154	0.0256398	0.534531	0.378494
ENST00000338148	MRPL30	mRNA	1138	4435	0.0258257	0.718069	0.367164
ENST00000281871	MZT2B	mRNA	292	599	0.0255435	0.877727	0.317444
ENST00000309446	KLF7	mRNA	2599	8365	0.0258238	0.492878	0.393793
ENST00000261017	ABI2	mRNA	2744	6484	0.0257952	0.55071	0.365875
ENST00000310574	SLC5A6	mRNA	1477	3213	0.0254527	0.652807	0.341996
ENST00000233838	GGCX	mRNA	1778	7556	0.0256857	0.583731	0.427757
ENST00000234115	PLEKHB2	mRNA	1724	4208	0.025618	0.73035	0.343365
ENST00000295718	PTPRN	mRNA	1813	3612	0.0253515	0.681024	0.322107
ENST00000316586	STK25	mRNA	1108	4515	0.0254182	0.691138	0.33066
ENST00000261024	SLC40A1	mRNA	1223	3330	0.0253225	0.428048	0.423731
ENST00000407315	THAP4	mRNA	1058	2076	0.0254563	0.550994	0.370669
ENST00000273067	MARCHF4	mRNA	466	4903	0.0248534	0.526518	0.422318
ENST00000393359	TGFBRAP1	mRNA	2345	5680	0.0255183	0.550047	0.369169
ENST00000681507	EIF2AK2	mRNA	3813	10103	0.0252834	0.547148	0.393256
ENST00000233575	SNX17	mRNA	927	2357	0.0255722	0.71622	0.309106
ENST00000312358	SPEG	mRNA	298	10782	0.0261309	0.492645	0.386553
ENST00000282388	ZFP36L2	mRNA	1792	3693	0.0252958	0.654279	0.361449
ENST00000258412	TMBIM1	mRNA	1107	2292	0.0250554	0.630388	0.355049
ENST00000393106	STEAP3	mRNA	1948	3915	0.0253298	0.688563	0.357681
ENST00000392011	SH3BP4	mRNA	2597	5150	0.0250257	0.679327	0.324073
ENST00000295550	COL6A3	mRNA	4475	10532	0.0252769	0.525095	0.386381
ENST00000306336	C2orf68	mRNA	787	4274	0.0254599	0.546129	0.408486
ENST00000264716	FOSL2	mRNA	3180	6713	0.0249449	0.783392	0.307372
ENST00000337288	STARD7	mRNA	1549	3377	0.025024	0.843537	0.314727
ENST00000409645	MGAT5	mRNA	3684	8252	0.0248083	0.534284	0.38532
ENST00000392086	DNAJB2	mRNA	886	1946	0.0248974	0.71837	0.325918
ENST00000396761	ATG9A	mRNA	1644	3799	0.024908	0.504744	0.397452
ENST00000394878	RPLP0P6	pseudogene	314	954	0.0247351	0.891141	0.450534
ENST00000389915	FAM168B	mRNA	2456	5435	0.0247307	0.812672	0.311498
ENST00000295414	CCNYL1	mRNA	1128	3813	0.024786	0.48189	0.397597
ENST00000238738	RHOQ	mRNA	1465	4780	0.0248442	0.775913	0.304934
ENST00000264057	DGKD	mRNA	3005	6308	0.0247524	0.543728	0.380523
ENST00000404537	OBSL1	mRNA	504	6105	0.0254968	0.394353	0.372594
ENST00000444522	ZFAND2B	mRNA	554	1199	0.0251082	0.51642	0.392056
ENST00000409262	TET3	mRNA	5057	12060	0.0246747	0.511194	0.384817
ENST00000258436	MFSD9	mRNA	122	5293	0.0254097	0.462215	0.395114
ENST00000390645	ARL4C	mRNA	1352	4013	0.0246643	0.552732	0.4053
ENST00000356454	SOWAHC	mRNA	1783	4627	0.0248527	0.606022	0.386173
ENST00000305784	DTYMK	mRNA	508	1051	0.0246827	0.781839	0.324779
ENST00000307845	HPCAL1	mRNA	532	1749	0.0242944	0.470039	0.397694
ENST00000233154	NCK2	mRNA	1326	2666	0.0246804	0.65838	0.359653
ENST00000259229	CCDC115	mRNA	420	1769	0.0243856	0.527939	0.403844
ENST00000617424	ENSG00000274845	sncRNA	55	182	0.0266195	0.456607	0.406748
ENST00000258439	TMEM127	mRNA	1953	6271	0.0242045	0.604719	0.380766
ENST00000264039	GPC1	mRNA	1918	3719	0.0245766	0.839481	0.314953
ENST00000442758	RPS26P19	pseudogene	187	349	0.024484	0.851127	0.337709
ENST00000344420	SLC35F6	mRNA	1908	3902	0.0242984	0.735241	0.352624
ENST00000264712	KIF3C	mRNA	2170	5342	0.024389	0.582331	0.394448
ENST00000486442	KLHL29	mRNA	1103	5325	0.0246046	0.430426	0.414192
ENST00000395323	LBH	mRNA	1324	2930	0.0243325	0.770913	0.326554
ENST00000305510	CNNM3	mRNA	1571	4900	0.0239443	0.525994	0.403927
ENST00000272438	TEX261	mRNA	1589	3365	0.0241883	0.784292	0.337223
ENST00000309415	SH3RF3	mRNA	1527	5948	0.0240352	0.501686	0.425999
ENST00000233336	TTL	mRNA	2422	14267	0.0241076	0.740265	0.339903
ENST00000243776	CHPF	mRNA	1321	3028	0.0245456	0.537727	0.373631
ENST00000234111	ODC1	mRNA	967	2476	0.0240712	0.931046	0.294726
ENST00000305123	IRS1	mRNA	2993	9771	0.0239889	0.684446	0.348733
ENST00000401533	GAREM2	mRNA	288	4164	0.0238127	0.468006	0.41753
ENST00000289228	ACTR1B	mRNA	1026	2204	0.0245171	0.592878	0.38227
ENST00000409031	SMPD4	mRNA	2104	4896	0.0237685	0.741668	0.36768
ENST00000194530	STRADB	mRNA	881	2222	0.0238867	0.464942	0.409997
ENST00000233615	WBP1	mRNA	521	1175	0.0240243	0.582382	0.376905
ENST00000001146	CYP26B1	mRNA	328	4556	0.0232215	0.574969	0.434588
ENST00000319190	TTC7A	mRNA	198	5095	0.0239291	0.43952	0.412551
ENST00000360131	AGBL5	mRNA	1317	3188	0.0226979	0.621871	0.409877
ENST00000430297	RETREG2	mRNA	1252	4556	0.0226957	0.614075	0.385999
ENST00000380834	CENPO	mRNA	2012	4106	0.0231057	0.700292	0.346155
ENST00000446716	ENSG00000284820	mRNA	723	5245	0.0228162	0.501921	0.416482
ENST00000258098	RAB11FIP5	mRNA	1986	4342	0.0224917	0.60084	0.396914
ENST00000259241	HS6ST1	mRNA	1746	4223	0.0224889	0.604232	0.394096
ENST00000273062	CTDSP1	mRNA	1070	2525	0.0225578	0.570312	0.406203
ENST00000272645	POLR2D	mRNA	2299	5038	0.0224096	0.649833	0.417599
ENST00000674056	POU3F3	mRNA	141	4401	0.0217044	0.621195	0.484377
ENST00000491306	RPL37A	mRNA	655	2992	0.02171	0.708694	0.429535
ENST00000318407	BOK	mRNA	942	2626	0.0216686	0.625286	0.412607
ENST00000581696	MIR4444-1	sncRNA	29	74	0.0203512		0.309847
ENST00000606114	ENSG00000271936	lncRNA	207	1108	0.0203905	0.563279	0.447116
ENST00000451608	ENSG00000264324	mRNA	532	5059	0.0207924	0.86687	0.461353
ENST00000522587	ATP6V1E2	mRNA	116	1599	0.0202693	0.463694	0.475889
ENST00000497473	IAH1	mRNA	648	2176	0.0179713	0.659502	0.545086
ENST00000679454	ADCY3	mRNA	1309	4950	0.0177573	0.612561	0.454645
ENST00000394457	AHSA2P	pseudogene	1696	6574	0.0169746	0.736117	0.564721
ENST00000397463	LYPD1	mRNA	725	3458	0.0160487	0.511976	0.466888
ENST00000329321	GPR39	mRNA	642	2576	0.0148147	0.405527	0.451308
ENST00000418539	BCYRN1	sncRNA	118	200	0.0135862	0.986004	0.625898
ENST00000281382	PIGF	mRNA	459	1294	0.0118343	0.662514	0.654226
ENST00000281772	KANSL1L	mRNA	265	4782	0.00915872	0.596424	0.676693
ENST00000592265	GTF3C2-AS1	lncRNA	202	665	0.00241957	0.229755	0.708948
ENST00000472163	HNRNPA3P6	pseudogene	109	1006	0.0396428	0.768504	0.285147
ENST00000477703	SMIM4	mRNA	169	1769	0.0343046	0.49105	0.288355
ENST00000471152	RPL23AP42	pseudogene	264	471	0.0348642	0.843292	0.25108
ENST00000261070	COX17	mRNA	194	426	0.0339287	0.573761	0.23771
ENST00000418776	ENSG00000283149	mRNA	224	501	0.0343407	0.740573	0.244401
ENST00000184266	NDUFB4	mRNA	259	651	0.0346792	0.773912	0.217666
ENST00000619087	RBP1	mRNA	252	516	0.0339796	0.717851	0.241666
ENST00000393035	FAIM	mRNA	247	946	0.0330854	0.289144	0.349146
ENST00000397256	ARPC4-TTLL3	mRNA	235	2466	0.0335978	0.58926	0.258661
ENST00000392981	XRN1	mRNA	265	10079	0.0328982	0.294422	0.331474
ENST00000455809	TAMM41	mRNA	119	1326	0.0341637	0.386552	0.337261
ENST00000326448	IFT80	mRNA	228	3999	0.0318179	0.324619	0.345348
ENST00000296135	LZTFL1	mRNA	132	4026	0.0340924	0.36406	0.374355
ENST00000232905	EIF1B	mRNA	414	987	0.0333228	0.604005	0.290202
ENST00000495893	PHC3	mRNA	401	12652	0.0331304	0.438748	0.345475
ENST00000495075	MRPS22	mRNA	583	1547	0.0331433	0.582113	0.270533
ENST00000483754	ENSG00000248710	mRNA	155	3360	0.0297264	0.248281	0.379211
ENST00000295901	PSMD6	mRNA	671	1362	0.0330206	0.687767	0.215869
ENST00000291458	MIX23	mRNA	315	720	0.032452	0.618028	0.300048
ENST00000394077	RPL24	mRNA	297	560	0.0322453	0.890846	0.204562
ENST00000459163	SNORD2	sncRNA	35	69	0.0309693		0.463524
ENST00000306024	LSM3	mRNA	288	3359	0.0321777	0.896051	0.2367
ENST00000265564	EXOSC7	mRNA	438	1042	0.0319146	0.539889	0.273976
ENST00000394140	NIT2	mRNA	319	7233	0.0326097	0.361075	0.317892
ENST00000264977	PPP2R3A	mRNA	131	6743	0.030978	0.316678	0.358102
ENST00000260803	DBR1	mRNA	223	2662	0.03113	0.41756	0.400405
ENST00000457734	PLS1	mRNA	208	3700	0.0337415	0.216994	0.338844
ENST00000392750	PDCD10	mRNA	540	2133	0.0318178	0.505845	0.308147
ENST00000383794	CCDC174	mRNA	215	2940	0.031389	0.394944	0.398037
ENST00000480820	RSRC1	mRNA	599	1410	0.0318258	0.498904	0.292716
ENST00000342435	PLSCR1	mRNA	428	1976	0.0324403	0.335067	0.335509
ENST00000643541	CTNNB1	mRNA	1433	3278	0.0321964	0.838309	0.216959
ENST00000337331	NPHP3	mRNA	130	5348	0.034279	0.285674	0.329631
ENST00000471702	NPHP3-ACAD11	mRNA	130	7784	0.034279	0.285674	0.329631
ENST00000341893	CEP97	mRNA	630	7672	0.0312105	0.31458	0.359417
ENST00000273139	RBMS3	mRNA	762	1598	0.0315726	0.429322	0.322585
ENST00000675499	TFG	mRNA	876	1805	0.0323101	0.734917	0.244743
ENST00000295926	CCNL1	mRNA	913	2322	0.032138	0.377277	0.356462
ENST00000512905	ENSG00000285635	mRNA	238	592	0.0312738	0.58276	0.256657
ENST00000647725	ENSG00000285708	mRNA	753	3028	0.0317756	0.353169	0.330732
ENST00000310864	IQCB1	mRNA	838	2577	0.0313244	0.373987	0.34168
ENST00000493900	NAA50	mRNA	447	962	0.0325639	0.800522	0.230864
ENST00000321169	HACL1	mRNA	759	2009	0.0313893	0.350951	0.331176
ENST00000389709	ZXDC	mRNA	338	3377	0.0311865	0.344391	0.34441
ENST00000261037	COL8A1	mRNA	635	5705	0.0322717	0.469924	0.329337
ENST00000431391	ENSG00000272741	mRNA	169	708	0.0320776	0.46295	0.277226
ENST00000439351	DNAJB11	mRNA	773	2398	0.0315916	0.723016	0.246718
ENST00000392481	RFC4	mRNA	603	1448	0.0312851	0.638563	0.243876
ENST00000305366	TM4SF1	mRNA	677	1555	0.0312348	0.571651	0.347959
ENST00000429644	GBE1	mRNA	1343	2941	0.031042	0.560386	0.27982
ENST00000635992	ENSG00000283563	mRNA	332	3535	0.0318626	0.442864	0.321129
ENST00000383701	EOGT	mRNA	388	4443	0.0311681	0.383085	0.355716
ENST00000477892	FAM162A	mRNA	298	3052	0.0320983	0.480224	0.314239
ENST00000295899	THOC7	mRNA	442	892	0.0313986	0.777157	0.247394
ENST00000361582	DZIP3	mRNA	1219	5304	0.031688	0.307107	0.336145
ENST00000496455	GMPS	mRNA	1152	8631	0.03174	0.650857	0.252461
ENST00000470827	EMC3	mRNA	577	1584	0.0321759	0.504827	0.299301
ENST00000259037	NDUFB5	mRNA	462	4199	0.0313902	0.620545	0.276587
ENST00000331456	TRAIP	mRNA	517	2023	0.0307983	0.502441	0.363532
ENST00000486715	GFM1	mRNA	1343	6478	0.0309531	0.438796	0.328453
ENST00000394965	ALAS1	mRNA	1087	2430	0.0308793	0.48193	0.308144
ENST00000323523	TMEM45A	mRNA	642	1567	0.0312075	0.560965	0.260469
ENST00000462138	TKT	mRNA	1087	2996	0.0315017	0.837357	0.229129
ENST00000335754	ACTR8	mRNA	969	3579	0.0310039	0.391902	0.314963
ENST00000685419	TTLL3	mRNA	110	3498	0.0301656	0.62168	0.394408
ENST00000605932	OXNAD1	mRNA	293	1681	0.0305455	0.372354	0.352422
ENST00000383693	LNP1	mRNA	222	1864	0.0311003	0.402004	0.375576
ENST00000481752	NCK1	mRNA	498	4451	0.0306074	0.430397	0.358559
ENST00000418265	ISY1-RAB43	mRNA	460	4868	0.0317833	0.450515	0.270293
ENST00000307296	PDCD6IP	mRNA	1660	5884	0.0313001	0.667146	0.262407
ENST00000347869	RBM5	mRNA	1528	3177	0.0314413	0.572209	0.29695
ENST00000323963	EIF4A2	mRNA	854	1886	0.0311063	0.844217	0.23812
ENST00000310053	HLTF	mRNA	2407	5320	0.0307002	0.458634	0.328755
ENST00000261038	SLC49A4	mRNA	316	3322	0.0302821	0.39045	0.358779
ENST00000429709	ACTL6A	mRNA	861	1854	0.0312755	0.62536	0.254611
ENST00000489671	TFDP2	mRNA	601	9880	0.0304051	0.437159	0.337252
ENST00000469044	ARMC8	mRNA	560	4757	0.0307673	0.367552	0.345245
ENST00000283290	ATG3	mRNA	757	1568	0.0314713	0.548636	0.259462
ENST00000319332	P3H2	mRNA	439	3477	0.0303265	0.411959	0.386117
ENST00000296015	TTC14	mRNA	1383	3000	0.0310474	0.444431	0.329801
ENST00000295746	CIP2A	mRNA	1715	4066	0.0311676	0.524982	0.27206
ENST00000231948	CRBN	mRNA	248	2187	0.030631	0.317966	0.32294
ENST00000443029	METTL6	mRNA	390	4020	0.0307523	0.362374	0.343388
ENST00000398559	TMF1	mRNA	1461	6879	0.0309042	0.317763	0.339636
ENST00000319172	TMEM39A	mRNA	390	4853	0.0308751	0.292164	0.348874
ENST00000251775	SNX4	mRNA	1018	2512	0.0309706	0.454329	0.324229
ENST00000455077	SLC4A7	mRNA	1681	3775	0.0306443	0.398965	0.325392
ENST00000618865	SEMA3B	mRNA	150	2925	0.0299818	0.385212	0.358023
ENST00000470487	GOLIM4	mRNA	2016	4310	0.0305782	0.539119	0.30871
ENST00000450053	NBEAL2	mRNA	233	8842	0.0302887	0.523161	0.383628
ENST00000326925	NDUFAF3	mRNA	349	902	0.0310234	0.67166	0.285036
ENST00000421515	NKIRAS1	mRNA	235	2018	0.0305971	0.325053	0.333581
ENST00000418458	GNL3	mRNA	964	1933	0.0307029	0.699755	0.246074
ENST00000322623	RUVBL1	mRNA	844	1899	0.0305314	0.646933	0.273891
ENST00000283875	GTF2E1	mRNA	526	3000	0.0314169	0.46306	0.353509
ENST00000232607	UMPS	mRNA	762	6652	0.030515	0.566119	0.282253
ENST00000395694	CCDC51	mRNA	432	1611	0.0302764	0.414634	0.366012
ENST00000303436	ARF4	mRNA	744	1596	0.0305379	0.829732	0.27649
ENST00000292246	ANO10	mRNA	997	3155	0.0311559	0.523736	0.325336
ENST00000647248	RPL35A	mRNA	248	1234	0.0303903	0.941271	0.249095
ENST00000357388	SMC4	mRNA	2703	5116	0.0306084	0.702829	0.245773
ENST00000460851	EIF2A	mRNA	1108	3879	0.0302081	0.59166	0.277574
ENST00000314797	COPG1	mRNA	1567	3078	0.0307724	0.637058	0.253972
ENST00000493089	FOXP1	mRNA	841	3771	0.030301	0.418378	0.358877
ENST00000231790	MLH1	mRNA	1241	2494	0.0304905	0.557263	0.285332
ENST00000409697	CCDC14	mRNA	1940	4131	0.0305622	0.484507	0.299489
ENST00000394222	ARL13B	mRNA	1323	3971	0.0303474	0.375942	0.355845
ENST00000302746	PDHB	mRNA	679	1507	0.0303211	0.699945	0.26453
ENST00000675286	FANCD2	mRNA	2435	5096	0.030307	0.553834	0.303819
ENST00000363548	SNORA63B	sncRNA	59	123	0.0309311	0.463077	0.363784
ENST00000356232	UBA5	mRNA	788	4692	0.0299982	0.490032	0.303791
ENST00000266022	RBM6	mRNA	1840	3630	0.0302763	0.581043	0.29592
ENST00000528157	MANF	mRNA	400	909	0.0301342	0.842968	0.277157
ENST00000418109	LAMB2	mRNA	2645	5674	0.0299629	0.503052	0.320141
ENST00000282903	PLOD2	mRNA	1799	3749	0.0303965	0.640211	0.260461
ENST00000273375	RABL3	mRNA	107	5605	0.0315546	0.316475	0.320616
ENST00000328834	CNOT10	mRNA	1295	2772	0.0303553	0.42959	0.324495
ENST00000306627	UBE2E1	mRNA	716	1783	0.0302203	0.730164	0.250572
ENST00000326047	KIF15	mRNA	2295	4760	0.0303367	0.384382	0.326542
ENST00000361055	UBA3	mRNA	966	2111	0.0300475	0.609785	0.270969
ENST00000456318	POLR2H	mRNA	383	1807	0.0300386	0.6995	0.285737
ENST00000361309	CD47	mRNA	443	5292	0.0305431	0.353886	0.327142
ENST00000383678	GTPBP8	mRNA	616	1921	0.0299479	0.475503	0.345402
ENST00000232978	NKTR	mRNA	3592	7265	0.0299235	0.43995	0.33813
ENST00000342649	TCAIM	mRNA	155	3370	0.0299825	0.41904	0.343187
ENST00000317897	MAGEF1	mRNA	747	1701	0.0296383	0.679743	0.294304
ENST00000492595	SEC22A	mRNA	223	3401	0.0314085	0.428364	0.351827
ENST00000312938	ZBTB11	mRNA	1645	5657	0.0300505	0.413392	0.351027
ENST00000473414	COMMD2	mRNA	577	3694	0.0300612	0.56004	0.394773
ENST00000496811	DHX36	mRNA	1583	6723	0.0300483	0.426725	0.312384
ENST00000328631	IP6K2	mRNA	859	1746	0.0301542	0.522155	0.311411
ENST00000466072	PCCB	mRNA	765	1844	0.0304538	0.413663	0.328374
ENST00000429711	RPL32	mRNA	290	2094	0.0302877	0.970138	0.236008
ENST00000419354	DLG1	mRNA	1891	3994	0.0301409	0.566224	0.274484
ENST00000392692	ECT2	mRNA	2030	4136	0.0302698	0.59785	0.261817
ENST00000421999	CMSS1	mRNA	598	4302	0.0302491	0.784385	0.242281
ENST00000307363	GLB1	mRNA	1064	2523	0.0299908	0.455365	0.331788
ENST00000690584	ENSG00000289069	lncRNA	220	625	0.0298429	0.677702	0.312337
ENST00000264982	CEP70	mRNA	692	2636	0.0298257	0.406157	0.346844
ENST00000316218	PDIA5	mRNA	664	1844	0.0303217	0.466942	0.351899
ENST00000680408	ENSG00000288698	mRNA	1414	3163	0.0303751	0.487386	0.315146
ENST00000429586	ABCF3	mRNA	1108	2446	0.0300906	0.490308	0.317215
ENST00000473835	U2SURP	mRNA	1946	7424	0.0301308	0.608383	0.283668
ENST00000488423	DPH3	mRNA	480	4019	0.0292672	0.349308	0.331828
ENST00000494383	ENSG00000173366	mRNA	261	3695	0.029814	0.460415	0.279609
ENST00000359213	B4GALT4	mRNA	819	2385	0.0301611	0.379824	0.347422
ENST00000290913	CHCHD6	mRNA	284	1000	0.0310422	0.438454	0.363286
ENST00000358065	SETMAR	mRNA	244	2076	0.028647	0.266885	0.379752
ENST00000286371	ATP1B3	mRNA	724	1847	0.0302548	0.601664	0.264178
ENST00000356763	PIK3R4	mRNA	1338	5016	0.0299919	0.366926	0.362582
ENST00000488257	ENSG00000272762	lncRNA	251	547	0.0303312	0.375155	0.308303
ENST00000295992	PCOLCE2	mRNA	711	1896	0.029552	0.354965	0.347864
ENST00000273130	DYNC1LI1	mRNA	1090	2485	0.029796	0.611389	0.304417
ENST00000453386	TRA2B	mRNA	952	4178	0.0295462	0.803808	0.271307
ENST00000309922	TRMT10C	mRNA	776	1813	0.0305027	0.537337	0.320862
ENST00000265560	USP4	mRNA	1189	4070	0.0291125	0.422207	0.363953
ENST00000438607	TMA7	mRNA	269	561	0.0300017	0.743829	0.263317
ENST00000263780	CHMP2B	mRNA	1228	2590	0.0298515	0.471228	0.329447
ENST00000264233	POLQ	mRNA	2890	8757	0.0293792	0.382794	0.369734
ENST00000273398	ATP6V1A	mRNA	2044	4575	0.0295499	0.52102	0.353145
ENST00000355893	MLF1	mRNA	535	2168	0.0300855	0.397903	0.305449
ENST00000677073	COPB2	mRNA	1603	6872	0.0299314	0.74154	0.276708
ENST00000295830	RPL22L1	mRNA	260	1902	0.0304684	0.789056	0.252581
ENST00000325599	SHQ1	mRNA	1057	2846	0.0296947	0.455619	0.335267
ENST00000395443	QRICH1	mRNA	1638	3257	0.0295997	0.616989	0.291926
ENST00000296220	OSBPL11	mRNA	886	4598	0.0288696	0.436884	0.371117
ENST00000382564	DNAJC19	mRNA	284	1416	0.0294532	0.605127	0.317506
ENST00000307227	SUCLG2	mRNA	1120	2350	0.029711	0.539951	0.306208
ENST00000337002	SEC62	mRNA	1269	6526	0.0293366	0.594953	0.339384
ENST00000321331	HIGD1A	mRNA	611	2722	0.0296049	0.769199	0.275059
ENST00000427415	SDHAP1	pseudogene	142	559	0.0292149	0.565009	0.377962
ENST00000265594	MCCC1	mRNA	278	2454	0.0295557	0.392681	0.373002
ENST00000350697	SEC13	mRNA	684	1359	0.0299999	0.753226	0.253845
ENST00000521609	THUMPD3-AS1	lncRNA	321	793	0.0298697	0.439562	0.314806
ENST00000296048	GYG1	mRNA	629	1890	0.0289202	0.458333	0.345067
ENST00000361908	OPA1	mRNA	2561	6397	0.0295046	0.497614	0.297499
ENST00000396703	UBE2E2	mRNA	629	2715	0.0293626	0.580956	0.313827
ENST00000264926	RAD18	mRNA	1309	5857	0.0294694	0.412188	0.320913
ENST00000273258	ARL6IP5	mRNA	971	2134	0.0292142	0.632737	0.323329
ENST00000435706	TOP2B	mRNA	2665	5389	0.029545	0.657949	0.262105
ENST00000392456	CCDC50	mRNA	830	1926	0.0292136	0.749254	0.266139
ENST00000476781	MRPL47	mRNA	517	1354	0.0294011	0.798666	0.332769
ENST00000265056	MCM2	mRNA	1688	3434	0.0294384	0.74997	0.270513
ENST00000351193	NMD3	mRNA	1291	3028	0.0300976	0.502065	0.317062
ENST00000394180	CLDND1	mRNA	939	2228	0.0294827	0.641856	0.278933
ENST00000647941	CPOX	mRNA	1142	2709	0.0290397	0.640706	0.321775
ENST00000425562	LRCH3	mRNA	1159	7129	0.0295161	0.455919	0.367558
ENST00000354379	LRRFIP2	mRNA	1197	2821	0.0293587	0.551031	0.308071
ENST00000281273	QTRT2	mRNA	1174	4023	0.0294548	0.384842	0.377787
ENST00000306125	QARS1	mRNA	1233	2449	0.0297839	0.741106	0.259717
ENST00000672477	SACM1L	mRNA	1580	3707	0.0295512	0.457615	0.350054
ENST00000259119	SKIL	mRNA	3313	7155	0.0292642	0.540474	0.31415
ENST00000644371	ABHD5	mRNA	628	5298	0.0286535	0.389748	0.352929
ENST00000621834	ENSG00000274420	sncRNA	25	124	0.0286829		0.324844
ENST00000232975	TNNC1	mRNA	324	687	0.0294342	0.646323	0.301944
ENST00000264995	MRPL3	mRNA	854	1708	0.0293896	0.717596	0.248033
ENST00000326793	ACAP2	mRNA	2104	7093	0.0290166	0.450199	0.354429
ENST00000425441	CCDC12	mRNA	388	1097	0.0289416	0.527067	0.338935
ENST00000295956	FLNB	mRNA	4824	9441	0.0292602	0.751894	0.254667
ENST00000410007	PBRM1	mRNA	2528	4905	0.0291202	0.607973	0.301285
ENST00000287675	EXOG	mRNA	507	3076	0.0290126	0.393974	0.376196
ENST00000302313	WDR48	mRNA	1421	3965	0.0294081	0.428771	0.350624
ENST00000308982	ACAD9	mRNA	922	2445	0.0289909	0.465427	0.347163
ENST00000618156	PPP1R2	mRNA	1482	3386	0.0287596	0.542799	0.33917
ENST00000412997	SGO1	mRNA	1479	3070	0.0292936	0.453973	0.336857
ENST00000333762	H1-10	mRNA	795	1516	0.0294255	0.918067	0.290564
ENST00000602845	NCBP2AS2	mRNA	396	870	0.0285344	0.770042	0.325359
ENST00000494664	TIMMDC1	mRNA	626	2379	0.029611	0.598878	0.284282
ENST00000319331	LRRN1	mRNA	2016	5960	0.0291355	0.628705	0.294575
ENST00000422486	RPL4P4	pseudogene	229	1284	0.0290526	0.71634	0.344706
ENST00000650792	LARS2	mRNA	617	10049	0.0298908	0.428196	0.366123
ENST00000504813	CNBP	mRNA	746	1549	0.0291256	0.864956	0.243833
ENST00000249910	MBD4	mRNA	1038	2470	0.0289912	0.553224	0.329249
ENST00000321895	CCDC71	mRNA	304	1791	0.0283636	0.511127	0.387173
ENST00000264538	IFT57	mRNA	750	3057	0.0290469	0.527899	0.337621
ENST00000485303	NECTIN3	mRNA	701	5197	0.0291757	0.350743	0.342251
ENST00000425534	EIF4E3	mRNA	250	9978	0.0277347	0.360646	0.409368
ENST00000356847	GOLGA4	mRNA	4178	7673	0.0292071	0.583271	0.294415
ENST00000296328	UBXN7	mRNA	1303	10521	0.0287364	0.449352	0.373619
ENST00000511751	ANAPC13	mRNA	383	896	0.02843	0.553507	0.341561
ENST00000157600	LMCD1	mRNA	819	8284	0.029178	0.521889	0.318271
ENST00000473756	LINC00973	lncRNA	365	962	0.0296818	0.493341	0.300368
ENST00000314400	NEPRO	mRNA	1128	4820	0.0286242	0.460661	0.300817
ENST00000206423	CCDC80	mRNA	2017	12301	0.0290743	0.57658	0.28863
ENST00000458797	SCARNA7	sncRNA	135	330	0.0285998	0.949453	0.513308
ENST00000676214	RAB7A	mRNA	981	2131	0.0289715	0.790912	0.303475
ENST00000295770	STT3B	mRNA	1955	4107	0.0290296	0.789313	0.257536
ENST00000265260	PCNP	mRNA	1096	2285	0.0289824	0.796605	0.279455
ENST00000360110	TFRC	mRNA	2374	5012	0.0289815	0.89529	0.267947
ENST00000622186	SLC6A6	mRNA	1360	6500	0.028553	0.4489	0.351396
ENST00000394144	TBC1D23	mRNA	1786	3697	0.0287404	0.557717	0.298535
ENST00000253693	CAPN7	mRNA	1770	4348	0.028951	0.416136	0.337943
ENST00000471841	MFN1	mRNA	1554	5212	0.029079	0.541661	0.301665
ENST00000294189	RPL29	mRNA	375	754	0.0290714	0.937903	0.262323
ENST00000292782	DCUN1D1	mRNA	1477	7849	0.028374	0.551178	0.349392
ENST00000415807	FNDC3B	mRNA	3276	8031	0.0290821	0.486162	0.320761
ENST00000322716	EPM2AIP1	mRNA	1867	8089	0.029185	0.435973	0.349196
ENST00000639401	ENSG00000283765	mRNA	488	3058	0.0286573	0.623382	0.276039
ENST00000318887	C3orf38	mRNA	1127	2414	0.0282615	0.472965	0.337108
ENST00000530758	BRK1	mRNA	415	1150	0.0284688	0.843843	0.29237
ENST00000617246	LPP	mRNA	2682	18316	0.0285226	0.403896	0.365231
ENST00000334983	CMTM7	mRNA	382	1856	0.0280157	0.439653	0.361868
ENST00000420808	NISCH	mRNA	1188	2589	0.0289	0.5118	0.358345
ENST00000260818	DNAJC13	mRNA	3731	7754	0.0287239	0.485694	0.319948
ENST00000273047	RAB5A	mRNA	1114	2518	0.0288944	0.569304	0.293053
ENST00000383202	STAG1	mRNA	2641	6062	0.0285889	0.570112	0.314606
ENST00000282486	MBNL1	mRNA	2765	6422	0.0284562	0.694576	0.301541
ENST00000344337	KPNA1	mRNA	1733	6888	0.0284798	0.55746	0.326916
ENST00000326739	IMPDH2	mRNA	825	1651	0.0288641	0.885049	0.243226
ENST00000273359	ABHD10	mRNA	980	2604	0.0287017	0.467097	0.351371
ENST00000307526	CMTM8	mRNA	188	1169	0.0293743	0.400554	0.370993
ENST00000479665	AZI2	mRNA	774	4403	0.0289475	0.459978	0.336455
ENST00000474629	PARP14	mRNA	2179	7694	0.0292518	0.340761	0.359155
ENST00000648915	EIF2B5	mRNA	1237	2562	0.0284625	0.571978	0.324886
ENST00000463937	ABHD14A-ACY1	mRNA	152	1705	0.0267581	0.411019	0.356574
ENST00000404366	ACY1	mRNA	152	1473	0.0267581	0.411019	0.356574
ENST00000344229	RNF13	mRNA	663	2866	0.0282617	0.341588	0.377767
ENST00000521288	NUDT16	mRNA	193	6108	0.0281964	0.438562	0.384289
ENST00000285208	RAB6B	mRNA	108	5596	0.0298851	0.458024	0.348236
ENST00000284320	TOMM70	mRNA	1901	4100	0.0284539	0.623636	0.28921
ENST00000333167	ACAA1	mRNA	763	1699	0.0284488	0.537895	0.363183
ENST00000321256	NCBP2	mRNA	987	2101	0.0284543	0.695145	0.28818
ENST00000305533	TWF2	mRNA	791	1614	0.0285394	0.637346	0.327163
ENST00000409792	SETD2	mRNA	4423	8541	0.0285091	0.523006	0.327808
ENST00000402939	MAGI1	mRNA	1966	7851	0.0285033	0.439246	0.378968
ENST00000356692	PPP4R2	mRNA	1397	4957	0.0282849	0.748951	0.280158
ENST00000280700	NGLY1	mRNA	1038	2534	0.0285136	0.462739	0.321976
ENST00000431670	PHLDB2	mRNA	2872	6042	0.0284935	0.665483	0.278919
ENST00000266014	GLT8D1	mRNA	842	1856	0.0281973	0.411597	0.330267
ENST00000495461	SELENOK	mRNA	344	1497	0.0283316	0.700538	0.366827
ENST00000321464	ZBTB38	mRNA	3238	8014	0.028198	0.44376	0.368924
ENST00000203407	UQCRC1	mRNA	780	1595	0.0284434	0.796889	0.266093
ENST00000464233	ROBO1	mRNA	3392	6927	0.0282969	0.483795	0.328441
ENST00000265245	LSG1	mRNA	1642	3283	0.028149	0.561106	0.324863
ENST00000462901	CGGBP1	mRNA	450	1063	0.0281617	0.759773	0.306826
ENST00000472644	ALCAM	mRNA	2181	4189	0.028261	0.853725	0.257617
ENST00000394729	PRKCD	mRNA	173	2810	0.0279885	0.357409	0.363835
ENST00000288266	APPL1	mRNA	2712	6069	0.0280971	0.538643	0.336577
ENST00000392779	B3GALNT1	mRNA	308	3221	0.0280144	0.382961	0.390747
ENST00000263966	USP13	mRNA	1849	8038	0.028758	0.461522	0.355271
ENST00000455183	SDHAP2	pseudogene	544	2001	0.0288883	0.510541	0.364455
ENST00000311806	OXSR1	mRNA	2132	4517	0.0281145	0.657881	0.303333
ENST00000436792	VPS8	mRNA	307	5011	0.0274723	0.372148	0.369587
ENST00000468888	CLASP2	mRNA	2450	6978	0.0286809	0.430877	0.368629
ENST00000508532	ATP2C1	mRNA	1661	4969	0.0281072	0.61447	0.295982
ENST00000296255	RPN1	mRNA	1117	2284	0.0282286	0.850627	0.263455
ENST00000327134	PAK2	mRNA	2713	6139	0.027987	0.622482	0.326519
ENST00000256495	BHLHE40	mRNA	1396	3152	0.0282987	0.517771	0.322464
ENST00000325805	BBX	mRNA	3440	9009	0.0279172	0.451718	0.366404
ENST00000314622	NSUN3	mRNA	241	6431	0.0306538	0.369326	0.383643
ENST00000396842	EAF1	mRNA	1552	4447	0.0279214	0.421153	0.38677
ENST00000423656	DCAF1	mRNA	2386	5946	0.028498	0.529046	0.348316
ENST00000317096	PARL	mRNA	634	1501	0.0277867	0.627583	0.294795
ENST00000360647	ZNF148	mRNA	1913	9514	0.0280258	0.508219	0.356688
ENST00000344629	OGG1	mRNA	328	1630	0.0284214	0.439749	0.363157
ENST00000334256	KPNA4	mRNA	1792	8952	0.0278981	0.691798	0.296236
ENST00000232888	RRP9	mRNA	706	1542	0.0279654	0.492559	0.32305
ENST00000671191	SLMAP	mRNA	2549	6381	0.0281759	0.485982	0.341361
ENST00000445224	SCHIP1	mRNA	623	1645	0.0278103	0.585133	0.370924
ENST00000360304	MYLK	mRNA	1693	10113	0.0281686	0.411027	0.374802
ENST00000429705	SNRK	mRNA	741	5128	0.0283584	0.363644	0.380339
ENST00000296292	RFT1	mRNA	850	5081	0.0279225	0.529861	0.349599
ENST00000399451	ANKRD28	mRNA	2400	6564	0.0282156	0.610022	0.289001
ENST00000310118	PSMD2	mRNA	1386	2913	0.0277921	0.90095	0.260132
ENST00000311180	PDE12	mRNA	1629	8780	0.0279863	0.447271	0.362806
ENST00000306077	TMEM43	mRNA	1595	3230	0.0279403	0.645971	0.31528
ENST00000466490	SRPRB	mRNA	788	2837	0.0276501	0.592123	0.340524
ENST00000674063	PIK3CB	mRNA	555	6259	0.027011	0.312731	0.397554
ENST00000285021	XPC	mRNA	1749	3650	0.0280569	0.520748	0.363691
ENST00000492406	SLC35A5	mRNA	1239	4366	0.0282657	0.406913	0.367844
ENST00000421852	TMEM41A	mRNA	244	2805	0.0277664	0.435804	0.378506
ENST00000295633	FSTL1	mRNA	1846	5682	0.0276511	0.914004	0.272742
ENST00000296350	MELTF	mRNA	124	3964	0.027209	0.380824	0.372382
ENST00000483233	ABHD14B	mRNA	796	2056	0.0276729	0.607371	0.343291
ENST00000342981	EIF4G1	mRNA	2873	5667	0.0278424	0.888888	0.282748
ENST00000254480	SMARCC1	mRNA	2818	6354	0.0274367	0.71691	0.305581
ENST00000241502	FYTTD1	mRNA	1611	6733	0.0276539	0.640858	0.31512
ENST00000647897	JAGN1	mRNA	484	1637	0.0277356	0.572471	0.358271
ENST00000678200	RHOA	mRNA	841	1789	0.0274138	0.947281	0.291424
ENST00000359365	RASSF1	mRNA	639	1847	0.0274339	0.520106	0.386336
ENST00000383829	BRPF1	mRNA	1320	4743	0.0276564	0.435526	0.395935
ENST00000256496	ARL8B	mRNA	1376	2933	0.0272294	0.734816	0.29277
ENST00000232496	TUSC2	mRNA	393	1669	0.0273311	0.514792	0.372728
ENST00000433055	RPL39L	mRNA	187	749	0.0276385	0.515082	0.374977
ENST00000323116	ATP11B	mRNA	2207	7315	0.0275769	0.563935	0.327677
ENST00000324194	SLC25A36	mRNA	1463	5697	0.0279245	0.4491	0.37705
ENST00000622669	MFSD1	mRNA	928	2361	0.0274176	0.670645	0.305675
ENST00000493960	TASOR	mRNA	2689	5600	0.0276073	0.518738	0.326438
ENST00000395734	MAP4	mRNA	2960	5590	0.0273443	0.818859	0.288869
ENST00000260810	TOPBP1	mRNA	2755	5761	0.02745	0.629527	0.298727
ENST00000309993	MSL2	mRNA	1663	5186	0.0271804	0.503861	0.377109
ENST00000326840	DCBLD2	mRNA	2908	6128	0.027348	0.767787	0.271988
ENST00000474889	PTPRG	mRNA	4000	9357	0.0273241	0.526678	0.349446
ENST00000339296	ZNF621	mRNA	1050	8389	0.0271939	0.381125	0.402814
ENST00000397676	ALG3	mRNA	623	1552	0.0283298	0.559493	0.335392
ENST00000650279	CEP63	mRNA	353	6088	0.0282351	0.4323	0.405113
ENST00000311417	ZMAT3	mRNA	2532	8936	0.0269541	0.553441	0.371403
ENST00000312521	NR1D2	mRNA	2475	5231	0.0276472	0.638263	0.310103
ENST00000457928	TBL1XR1	mRNA	2982	8182	0.0272328	0.558499	0.331745
ENST00000356448	ARHGEF26	mRNA	270	5254	0.0270234	0.388762	0.398067
ENST00000674280	ATXN7	mRNA	2609	7076	0.027419	0.440713	0.363078
ENST00000431016	PCYT1A	mRNA	1635	5546	0.027135	0.446539	0.37554
ENST00000296121	KIAA1143	mRNA	471	5079	0.0280395	0.661445	0.385063
ENST00000393295	ISY1	mRNA	831	3612	0.0273106	0.596602	0.373727
ENST00000295797	PRKCI	mRNA	2179	4887	0.0271488	0.512135	0.365305
ENST00000296484	POC1A	mRNA	764	1936	0.0271789	0.472814	0.34974
ENST00000383463	HMCES	mRNA	742	2485	0.0271	0.591202	0.319122
ENST00000233027	NEK4	mRNA	1457	6053	0.0275336	0.412894	0.363479
ENST00000382456	AP2M1	mRNA	976	2091	0.0273492	0.896002	0.291517
ENST00000474267	WNT5A	mRNA	1439	6042	0.0271326	0.47976	0.395042
ENST00000675478	ZBTB20	mRNA	5266	27503	0.0272217	0.399534	0.393011
ENST00000570269	ENSG00000259976	lncRNA	3100	15214	0.0271323	0.415442	0.400515
ENST00000296456	APEH	mRNA	1130	2879	0.0271704	0.624025	0.297142
ENST00000264993	CDV3	mRNA	1623	3351	0.0269412	0.897734	0.261272
ENST00000416649	NCKIPSD	mRNA	610	2925	0.0269045	0.450272	0.38272
ENST00000496856	ZNF639	mRNA	946	5962	0.0275471	0.548576	0.318915
ENST00000445061	DHX30	mRNA	1928	3855	0.0272397	0.624226	0.313225
ENST00000393238	TMCC1	mRNA	1390	6303	0.0273314	0.503642	0.362601
ENST00000417901	USP19	mRNA	2064	4721	0.0274849	0.464654	0.36452
ENST00000320954	CRTAP	mRNA	1244	6595	0.0272902	0.670595	0.318354
ENST00000382199	IGF2BP2	mRNA	1943	4283	0.0269625	0.703115	0.315194
ENST00000263967	PIK3CA	mRNA	842	9259	0.0276203	0.440298	0.38798
ENST00000402198	SETD5	mRNA	3454	6931	0.0268227	0.644657	0.33413
ENST00000264735	PLAAT1	mRNA	261	969	0.0271963	0.371542	0.396732
ENST00000645538	ATP13A3	mRNA	3429	7451	0.0269291	0.73014	0.287162
ENST00000296137	FYCO1	mRNA	303	8514	0.0279386	0.476366	0.400214
ENST00000392452	MB21D2	mRNA	1292	3063	0.0267447	0.556383	0.374675
ENST00000485419	IQCJ-SCHIP1	mRNA	981	2445	0.0269259	0.577087	0.373384
ENST00000445193	RPP14	mRNA	1307	7985	0.026708	0.438838	0.379843
ENST00000471696	SELENOT	mRNA	620	3437	0.0270503	0.807692	0.377696
ENST00000611050	RPL15	mRNA	1018	2363	0.0267265	0.81265	0.292902
ENST00000607283	ENSG00000272305	mRNA	148	690	0.027918	0.441086	0.35468
ENST00000356151	PXK	mRNA	135	3001	0.0280599	0.424918	0.408208
ENST00000610213	DCP1A	mRNA	1525	5926	0.0268798	0.494391	0.399057
ENST00000479209	SERP1	mRNA	1140	3934	0.0268028	0.592269	0.32817
ENST00000324093	PLXND1	mRNA	357	6913	0.0279176	0.432623	0.408816
ENST00000392391	PIGX	mRNA	549	3038	0.0276799	0.422809	0.356016
ENST00000313143	DVL3	mRNA	1855	5269	0.0269214	0.54349	0.364625
ENST00000383657	HACD2	mRNA	1935	4125	0.0263571	0.648465	0.332424
ENST00000477973	RYBP	mRNA	2112	7215	0.0266567	0.590732	0.344332
ENST00000170447	MKRN2	mRNA	1314	2775	0.0266965	0.535488	0.373837
ENST00000305135	YEATS2	mRNA	3036	6526	0.0268154	0.498443	0.371305
ENST00000239940	PFN2	mRNA	940	2047	0.0267345	0.842331	0.301054
ENST00000361875	TSC22D2	mRNA	2310	11182	0.0270772	0.572254	0.328126
ENST00000397261	ARPC4	mRNA	636	1433	0.026447	0.774725	0.320054
ENST00000266025	TMEM115	mRNA	644	2107	0.0268236	0.440371	0.373726
ENST00000608424	WDR6	mRNA	1854	4070	0.0268481	0.781543	0.300471
ENST00000296161	DTX3L	mRNA	2293	5768	0.0266698	0.47929	0.400508
ENST00000496294	ENSG00000242299	pseudogene	196	459	0.02625	0.641466	0.32415
ENST00000316626	GSK3B	mRNA	2687	7000	0.0266873	0.543028	0.344182
ENST00000342480	PODXL2	mRNA	486	2175	0.026065	0.446834	0.400942
ENST00000295628	LRRC58	mRNA	3773	7918	0.0265612	0.616576	0.341509
ENST00000691995	NEK10	mRNA	220	8332	0.0276934	0.417021	0.396006
ENST00000295754	TGFBR2	mRNA	2131	4530	0.0265339	0.570656	0.35546
ENST00000296149	ELP6	mRNA	539	1352	0.027393	0.563851	0.352631
ENST00000311630	FBXO45	mRNA	1681	5927	0.0262273	0.502409	0.367822
ENST00000383791	SH3BP5	mRNA	1298	3279	0.0266534	0.596167	0.320766
ENST00000296490	WDR82	mRNA	2015	4286	0.0263538	0.783671	0.31497
ENST00000396077	ZNF445	mRNA	2940	18314	0.0260292	0.440742	0.391845
ENST00000461393	HTD2	mRNA	1173	3127	0.0261269	0.437906	0.384275
ENST00000485473	NECTIN3-AS1	lncRNA	769	1715	0.0262017	0.811922	0.294265
ENST00000345094	THUMPD3	mRNA	1374	3961	0.0256446	0.475208	0.358128
ENST00000313601	GNAI2	mRNA	1153	2219	0.0263471	0.85929	0.307795
ENST00000243253	SEC61A1	mRNA	1716	3568	0.0264544	0.85189	0.298447
ENST00000323460	SENP5	mRNA	2313	6244	0.0263041	0.465527	0.379198
ENST00000676754	SLC25A26	mRNA	386	1828	0.0263598	0.401806	0.36464
ENST00000323534	RAP2B	mRNA	1432	8402	0.0261599	0.619687	0.32918
ENST00000283629	UBP1	mRNA	1877	4175	0.0264356	0.69514	0.322182
ENST00000306376	ETV5	mRNA	742	4082	0.0263243	0.50085	0.415251
ENST00000232564	GNB4	mRNA	2784	6315	0.0257635	0.542009	0.368778
ENST00000265562	PTPN23	mRNA	2199	5237	0.0263699	0.537186	0.365109
ENST00000397010	PPARG	mRNA	370	2017	0.0259637	0.418538	0.408502
ENST00000408493	SNORA81	sncRNA	87	178	0.0249496	0.947222	0.646722
ENST00000318037	RNF168	mRNA	2302	5347	0.0261113	0.538095	0.35532
ENST00000273183	STAC	mRNA	418	3067	0.025537	0.489713	0.400379
ENST00000295902	PRICKLE2	mRNA	1517	7918	0.0259613	0.376458	0.38757
ENST00000396556	OSBPL10	mRNA	1867	3625	0.0262077	0.727801	0.308213
ENST00000389622	CRYBG3	mRNA	3573	10779	0.0261969	0.411741	0.400943
ENST00000302506	CDC25A	mRNA	1667	3844	0.0262148	0.504934	0.373148
ENST00000273347	NXPE3	mRNA	1494	8568	0.0260204	0.61687	0.337607
ENST00000396914	CHCHD4	mRNA	250	1433	0.0269412	0.435184	0.405719
ENST00000683484	ENSG00000288550	mRNA	288	3402	0.0254726	0.400939	0.396445
ENST00000684493	CRELD1	mRNA	288	2164	0.0254726	0.400939	0.396445
ENST00000394752	SFMBT1	mRNA	1530	4553	0.026252	0.443016	0.385533
ENST00000249883	AMOTL2	mRNA	2207	4868	0.0259745	0.670006	0.322383
ENST00000311127	HEG1	mRNA	4477	9195	0.0259613	0.622003	0.345639
ENST00000503771	TMEM158	mRNA	472	1822	0.0253488	0.534195	0.396257
ENST00000356401	ARIH2	mRNA	1479	4912	0.0256266	0.620721	0.353775
ENST00000404589	KCTD6	mRNA	100	1555	0.0270343	0.367359	0.42913
ENST00000264454	SEC22C	mRNA	1555	6340	0.0260347	0.498513	0.389131
ENST00000309784	TRIM59	mRNA	157	3824	0.025497	0.255118	0.438101
ENST00000296257	SENP2	mRNA	1442	5596	0.0254505	0.642445	0.350089
ENST00000680014	ZBTB47	mRNA	240	5498	0.0254158	0.429859	0.425997
ENST00000312960	SIAH2	mRNA	565	2311	0.0254289	0.396428	0.390765
ENST00000316407	USF3	mRNA	873	13704	0.0260883	0.411174	0.412573
ENST00000514182	CSRNP1	mRNA	1119	2593	0.0258297	0.485323	0.39224
ENST00000338970	RPL14	mRNA	2121	7072	0.02514	0.514937	0.389438
ENST00000434342	SEMA3F	mRNA	632	3541	0.0262757	0.564829	0.37353
ENST00000273480	RNF7	mRNA	384	2669	0.0253607	0.690368	0.35371
ENST00000327628	TRAK1	mRNA	919	5128	0.0259938	0.463196	0.385802
ENST00000636215	ZNF654	mRNA	1899	6460	0.0258364	0.350075	0.378456
ENST00000396056	ZNF35	mRNA	315	2658	0.0251202	0.428328	0.429205
ENST00000205636	CMTM6	mRNA	1436	3307	0.0253792	0.742428	0.336498
ENST00000447630	SS18L2	mRNA	401	1047	0.0259628	0.648719	0.395175
ENST00000296003	MTMR14	mRNA	947	2452	0.0253598	0.577304	0.374501
ENST00000620660	RYK	mRNA	1404	2942	0.0254006	0.695516	0.348435
ENST00000334133	RFTN1	mRNA	1222	2986	0.0250834	0.427695	0.404147
ENST00000442597	NME6	mRNA	476	2903	0.025903	0.496734	0.408057
ENST00000629190	MIR1248	sncRNA	57	106	0.024475	0.94698	0.638117
ENST00000289104	MRAS	mRNA	1091	4538	0.0253837	0.464861	0.403377
ENST00000311128	DENND6A	mRNA	350	4646	0.0259205	0.456075	0.39388
ENST00000232766	KLHL18	mRNA	594	4622	0.0249635	0.45118	0.416844
ENST00000265044	SSR3	mRNA	1734	4236	0.0249352	0.766562	0.321622
ENST00000424952	ZDHHC3	mRNA	1244	12594	0.0248942	0.626948	0.378021
ENST00000684192	RAD54L2	mRNA	3346	9957	0.0249355	0.46745	0.39764
ENST00000273221	IQSEC1	mRNA	2038	5279	0.0247786	0.561659	0.386059
ENST00000296181	ITGB5	mRNA	1661	4440	0.024771	0.746085	0.324471
ENST00000321599	IP6K1	mRNA	1602	4471	0.0241028	0.513516	0.406513
[truncated: 7,023 more rows]
