# Supplementary material for: Transcriptome-wide RNA accessibility mapping reveals structured RNA elements and pervasive conformational rearrangements under stress
Source: bioRxiv. 2025 Jun 5:2025.06.05.658101. Preprint. [Version 1] doi: 10.1101/2025.06.05.658101 (PMC12157405; doi:10.1101/2025.06.05.658101)
Supplement: Supplement 3 [file media-3.xlsx]

## Sheet: gene_windows_n50
name	ensembl_id	gene_id	gene_type	exon	region	chr	strand	start	end	local_start	local_end	x	gini	avg	r	n	len
MTND2P28	ENST00000457540	ENSG00000225630	unprocessed_pseudogene	1	other	chr1	+	629646	629729	7	90	1	0.341497	0.0270663	0.493332	50	84
MTND2P28	ENST00000457540	ENSG00000225630	unprocessed_pseudogene	1	other	chr1	+	629732	629810	93	171	2	0.27258	0.0322701	0.598196	50	79
MTND2P28	ENST00000457540	ENSG00000225630	unprocessed_pseudogene	1	other	chr1	+	629811	629888	172	249	3	0.169901	0.0372161	0.461351	50	78
MTND2P28	ENST00000457540	ENSG00000225630	unprocessed_pseudogene	1	other	chr1	+	629891	629961	252	322	4	0.274966	0.0455802	0.992453	50	71
MTND2P28	ENST00000457540	ENSG00000225630	unprocessed_pseudogene	1	other	chr1	+	629963	630043	324	404	5	0.31989	0.0400155	0.940922	50	81
MTND2P28	ENST00000457540	ENSG00000225630	unprocessed_pseudogene	1	other	chr1	+	630359	630451	720	812	7	0.409408	0.034709	0.85013	57	93
MTCO1P12	ENST00000414273	ENSG00000237973	unprocessed_pseudogene	1	other	chr1	+	631121	631210	48	137	1	0.433649	0.0247911	0.477438	50	90
MTCO1P12	ENST00000414273	ENSG00000237973	unprocessed_pseudogene	1	other	chr1	+	631211	631295	138	222	2	0.343339	0.0324591	0.45374	50	85
MTCO1P12	ENST00000414273	ENSG00000237973	unprocessed_pseudogene	1	other	chr1	+	631795	631884	722	811	4	0.363912	0.0257002	0.961415	50	90
MTCO1P12	ENST00000414273	ENSG00000237973	unprocessed_pseudogene	1	other	chr1	+	631885	631990	812	917	5	0.233399	0.0262054	0.868827	50	106
MTCO1P12	ENST00000414273	ENSG00000237973	unprocessed_pseudogene	1	other	chr1	+	631991	632068	918	995	6	0.29356	0.0298976	0.721686	50	78
MTCO1P12	ENST00000414273	ENSG00000237973	unprocessed_pseudogene	1	other	chr1	+	632071	632176	998	1103	7	0.369717	0.0216956	0.636994	50	106
MTCO1P12	ENST00000414273	ENSG00000237973	unprocessed_pseudogene	1	other	chr1	+	632177	632271	1104	1198	8	0.422179	0.0303159	0.80247	50	95
MTCO1P12	ENST00000414273	ENSG00000237973	unprocessed_pseudogene	1	other	chr1	+	632274	632353	1201	1280	9	0.379225	0.0306781	0.808532	50	80
MTCO1P12	ENST00000414273	ENSG00000237973	unprocessed_pseudogene	1	other	chr1	+	632354	632502	1281	1429	10	0.435867	0.0276706	0.532256	50	149
MTCO1P12	ENST00000414273	ENSG00000237973	unprocessed_pseudogene	1	other	chr1	+	632504	632612	1431	1539	11	0.398531	0.026145	0.578182	71	109
MTATP6P1	ENST00000514057	ENSG00000248527	unprocessed_pseudogene	1	other	chr1	+	633696	633778	1	83	1	0.388209	0.0257347	0.601872	50	83
MTATP6P1	ENST00000514057	ENSG00000248527	unprocessed_pseudogene	1	other	chr1	+	633780	633847	85	152	2	0.307888	0.0343835	0.459429	50	68
MTATP6P1	ENST00000514057	ENSG00000248527	unprocessed_pseudogene	1	other	chr1	+	633848	633923	153	228	3	0.220539	0.030555	0.54431	50	76
MTATP6P1	ENST00000514057	ENSG00000248527	unprocessed_pseudogene	1	other	chr1	+	633924	633998	229	303	4	0.207083	0.0422584	0.974127	50	75
MTATP6P1	ENST00000514057	ENSG00000248527	unprocessed_pseudogene	1	other	chr1	+	633999	634088	304	393	5	0.332627	0.0311665	0.989428	50	90
MTATP6P1	ENST00000514057	ENSG00000248527	unprocessed_pseudogene	1	other	chr1	+	634091	634165	396	470	6	0.217351	0.042624	0.954716	50	75
MTATP6P1	ENST00000514057	ENSG00000248527	unprocessed_pseudogene	1	other	chr1	+	634166	634242	471	547	7	0.25433	0.0345707	0.819143	50	77
MTATP6P1	ENST00000514057	ENSG00000248527	unprocessed_pseudogene	1	other	chr1	+	634243	634327	548	632	8	0.258989	0.0410579	0.46987	50	85
MTATP6P1	ENST00000514057	ENSG00000248527	unprocessed_pseudogene	1	other	chr1	+	634328	634375	633	680	9	0.337396	0.032429	0.536478	29	48
NOC2L	ENST00000327044	ENSG00000188976	protein_coding	19	3'UTR	chr1	-	944266	944337	2623	2694	27	0.446863	0.0169197	0.595312	35	72
SAMD11	ENST00000618323	ENSG00000187634	protein_coding	14	3'UTR	chr1	+	944270	944370	3164	3264	1	0.502448	0.00582444	0.226888	50	101
NOC2L	ENST00000327044	ENSG00000188976	protein_coding	19	3'UTR	chr1	-	944338	944423	2537	2622	26	0.527199	0.0156169	0.765146	50	86
NOC2L	ENST00000327044	ENSG00000188976	protein_coding	19	3'UTR	chr1	-	944424	944536	2424	2536	25	0.538996	0.0153356	0.881369	50	113
NOC2L	ENST00000327044	ENSG00000188976	protein_coding	19	3'UTR	chr1	-	944537	944648	2312	2423	24	0.375354	0.0208348	0.834801	50	112
NOC2L	ENST00000327044	ENSG00000188976	protein_coding	19	CDS,3'UTR	chr1	-	944649	944767	2193	2311	23	0.307775	0.0285267	0.898819	50	119
NOC2L	ENST00000327044	ENSG00000188976	protein_coding	15	CDS	chr1	-	946423	946526	1695	1798	18	0.241405	0.0267866	0.571945	50	104
NOC2L	ENST00000327044	ENSG00000188976	protein_coding	11	CDS	chr1	-	952043	952138	1209	1304	13	0.261431	0.0283528	0.617195	50	96
NOC2L	ENST00000327044	ENSG00000188976	protein_coding	10	CDS	chr1	-	952413	952484	1135	1206	12	0.2187	0.0359136	0.685829	50	72
NOC2L	ENST00000327044	ENSG00000188976	protein_coding	10	CDS	chr1	-	952485	952592	1027	1134	11	0.213905	0.0288345	0.398971	50	108
NOC2L	ENST00000327044	ENSG00000188976	protein_coding	5	CDS	chr1	-	956120	956210	508	598	6	0.279587	0.0275231	0.708239	50	91
NOC2L	ENST00000327044	ENSG00000188976	protein_coding	3	CDS	chr1	-	957173	957256	213	296	3	0.20535	0.0356279	0.653729	50	84
AGRN	ENST00000379370	ENSG00000188157	protein_coding	1	5'UTR,CDS	chr1	+	1020120	1020207	1	88	1	0.296553	0.0189358	0.63913	50	88
AGRN	ENST00000379370	ENSG00000188157	protein_coding	1	CDS	chr1	+	1020209	1020327	90	208	2	0.300305	0.0198854	0.7441	50	119
AGRN	ENST00000379370	ENSG00000188157	protein_coding	2	CDS	chr1	+	1022263	1022360	317	414	4	0.28962	0.0284459	0.881978	50	98
AGRN	ENST00000379370	ENSG00000188157	protein_coding	2	CDS	chr1	+	1022361	1022442	415	496	5	0.2853	0.0271163	0.776998	50	82
AGRN	ENST00000379370	ENSG00000188157	protein_coding	4	CDS	chr1	+	1040708	1040810	608	710	7	0.30087	0.0230071	0.713168	50	103
AGRN	ENST00000379370	ENSG00000188157	protein_coding	5	CDS	chr1	+	1041199	1041297	807	905	9	0.383108	0.0232303	0.788273	50	99
AGRN	ENST00000379370	ENSG00000188157	protein_coding	5	CDS	chr1	+	1041300	1041390	908	998	10	0.293186	0.0252781	0.78305	50	91
AGRN	ENST00000379370	ENSG00000188157	protein_coding	6	CDS	chr1	+	1041562	1041665	1090	1193	12	0.328253	0.0251894	0.732328	50	104
AGRN	ENST00000379370	ENSG00000188157	protein_coding	7	CDS	chr1	+	1042020	1042126	1295	1401	14	0.351873	0.0254841	0.927626	50	107
AGRN	ENST00000379370	ENSG00000188157	protein_coding	8	CDS	chr1	+	1043307	1043411	1506	1610	16	0.320512	0.0237374	0.717297	50	105
AGRN	ENST00000379370	ENSG00000188157	protein_coding	9	CDS	chr1	+	1043604	1043697	1723	1816	18	0.28362	0.0231683	0.713812	50	94
AGRN	ENST00000379370	ENSG00000188157	protein_coding	10	CDS	chr1	+	1043911	1044006	1940	2035	20	0.30786	0.0258991	0.78089	50	96
AGRN	ENST00000379370	ENSG00000188157	protein_coding	14	CDS	chr1	+	1045393	1045499	2459	2565	25	0.26053	0.0243615	0.842408	50	107
AGRN	ENST00000379370	ENSG00000188157	protein_coding	18	CDS	chr1	+	1046425	1046507	2993	3075	30	0.323722	0.0259573	0.79661	50	83
AGRN	ENST00000379370	ENSG00000188157	protein_coding	18	CDS	chr1	+	1046508	1046576	3076	3144	31	0.281114	0.0251403	0.609479	50	69
AGRN	ENST00000379370	ENSG00000188157	protein_coding	18	CDS	chr1	+	1046577	1046669	3145	3237	32	0.310506	0.0249998	0.567752	50	93
AGRN	ENST00000379370	ENSG00000188157	protein_coding	20	CDS	chr1	+	1047333	1047440	3448	3555	35	0.283434	0.0267518	0.831129	50	108
AGRN	ENST00000379370	ENSG00000188157	protein_coding	23	CDS	chr1	+	1048080	1048158	3873	3951	39	0.224627	0.0278334	0.585831	50	79
AGRN	ENST00000379370	ENSG00000188157	protein_coding	23	CDS	chr1	+	1048159	1048230	3952	4023	40	0.28435	0.0270623	0.435953	50	72
AGRN	ENST00000379370	ENSG00000188157	protein_coding	23	CDS	chr1	+	1048231	1048322	4024	4115	41	0.315511	0.0247753	0.508136	50	92
AGRN	ENST00000379370	ENSG00000188157	protein_coding	24	CDS	chr1	+	1048931	1049032	4223	4324	43	0.334132	0.0290534	0.749604	50	102
AGRN	ENST00000379370	ENSG00000188157	protein_coding	25	CDS	chr1	+	1049323	1049428	4439	4544	45	0.2785	0.0264934	0.60846	50	106
AGRN	ENST00000379370	ENSG00000188157	protein_coding	26	CDS	chr1	+	1049658	1049750	4660	4752	47	0.415998	0.0196727	0.871332	50	93
AGRN	ENST00000379370	ENSG00000188157	protein_coding	29	CDS	chr1	+	1050467	1050564	5070	5167	51	0.291579	0.0263615	0.763372	50	98
AGRN	ENST00000379370	ENSG00000188157	protein_coding	32	CDS	chr1	+	1051512	1051606	5483	5577	55	0.355881	0.0232421	0.879703	50	95
AGRN	ENST00000379370	ENSG00000188157	protein_coding	34	CDS	chr1	+	1053848	1053944	5800	5896	58	0.313314	0.0269874	0.864317	50	97
AGRN	ENST00000379370	ENSG00000188157	protein_coding	36	CDS,3'UTR	chr1	+	1054913	1054993	6123	6203	61	0.215384	0.0253612	0.747048	50	81
AGRN	ENST00000379370	ENSG00000188157	protein_coding	36	3'UTR	chr1	+	1054995	1055118	6205	6328	62	0.296157	0.0215492	0.800328	50	124
ENSG00000242590	ENST00000418300	ENSG00000242590	lncRNA	1	lncRNA	chr1	+	1055039	1055154	7	122	1	0.31949	0.0211952	0.737645	50	116
AGRN	ENST00000379370	ENSG00000188157	protein_coding	36	3'UTR	chr1	+	1055121	1055222	6331	6432	63	0.375691	0.0223687	0.863611	50	102
AGRN	ENST00000379370	ENSG00000188157	protein_coding	36	3'UTR	chr1	+	1055224	1055306	6434	6516	64	0.414488	0.0178444	0.854335	50	83
AGRN	ENST00000379370	ENSG00000188157	protein_coding	36	3'UTR	chr1	+	1055310	1055411	6520	6621	65	0.405798	0.0181256	0.872341	50	102
AGRN	ENST00000379370	ENSG00000188157	protein_coding	36	3'UTR	chr1	+	1055420	1055517	6630	6727	66	0.337289	0.0203822	0.749443	50	98
AGRN	ENST00000379370	ENSG00000188157	protein_coding	36	3'UTR	chr1	+	1055519	1055609	6729	6819	67	0.353042	0.0194908	0.780477	50	91
AGRN	ENST00000379370	ENSG00000188157	protein_coding	36	3'UTR	chr1	+	1055612	1055724	6822	6934	68	0.35669	0.0208775	0.841059	50	113
AGRN	ENST00000379370	ENSG00000188157	protein_coding	36	3'UTR	chr1	+	1055727	1055835	6937	7045	69	0.291644	0.0210564	0.822483	50	109
AGRN	ENST00000379370	ENSG00000188157	protein_coding	36	3'UTR	chr1	+	1055836	1055937	7046	7147	70	0.392192	0.0235766	0.895776	50	102
AGRN	ENST00000379370	ENSG00000188157	protein_coding	36	3'UTR	chr1	+	1055940	1056003	7150	7213	71	0.405747	0.0226399	0.747536	50	64
ENSG00000242590	ENST00000418300	ENSG00000242590	lncRNA	2	lncRNA	chr1	+	1055941	1056004	227	290	3	0.418141	0.0222301	0.753106	50	64
AGRN	ENST00000379370	ENSG00000188157	protein_coding	36	3'UTR	chr1	+	1056004	1056086	7214	7296	72	0.350956	0.0350349	0.666004	33	83
ENSG00000242590	ENST00000418300	ENSG00000242590	lncRNA	2	lncRNA	chr1	+	1056006	1056086	292	372	4	0.334434	0.0360173	0.643236	32	81
SDF4	ENST00000360001	ENSG00000078808	protein_coding	7	3'UTR	chr1	-	1216935	1217008	1856	1929	20	0.355198	0.0287715	0.492829	42	74
SDF4	ENST00000360001	ENSG00000078808	protein_coding	7	3'UTR	chr1	-	1217009	1217113	1751	1855	19	0.415521	0.0206225	0.681867	50	105
SDF4	ENST00000360001	ENSG00000078808	protein_coding	7	3'UTR	chr1	-	1217117	1217204	1660	1747	18	0.391258	0.0199706	0.561772	50	88
SDF4	ENST00000360001	ENSG00000078808	protein_coding	7	3'UTR	chr1	-	1217205	1217296	1568	1659	17	0.383607	0.0231136	0.771585	50	92
SDF4	ENST00000360001	ENSG00000078808	protein_coding	7	3'UTR	chr1	-	1217301	1217407	1457	1563	16	0.337797	0.0188667	0.54113	50	107
SDF4	ENST00000360001	ENSG00000078808	protein_coding	7	3'UTR	chr1	-	1217408	1217493	1371	1456	15	0.405087	0.0220441	0.735103	50	86
SDF4	ENST00000360001	ENSG00000078808	protein_coding	7	CDS,3'UTR	chr1	-	1217495	1217595	1269	1369	14	0.334495	0.0252532	0.795146	50	101
SDF4	ENST00000360001	ENSG00000078808	protein_coding	7	CDS	chr1	-	1217597	1217674	1190	1267	13	0.250099	0.0324369	0.688815	50	78
SDF4	ENST00000360001	ENSG00000078808	protein_coding	6	CDS	chr1	-	1218532	1218627	1006	1101	11	0.287711	0.0302783	0.861321	50	96
SDF4	ENST00000360001	ENSG00000078808	protein_coding	3	CDS	chr1	-	1223857	1223949	609	701	7	0.238823	0.0287503	0.732187	50	93
SDF4	ENST00000360001	ENSG00000078808	protein_coding	2	CDS	chr1	-	1228563	1228655	402	494	5	0.329464	0.027204	0.724248	50	93
SDF4	ENST00000360001	ENSG00000078808	protein_coding	2	CDS	chr1	-	1228657	1228763	294	400	4	0.280707	0.0232599	0.47336	50	107
SDF4	ENST00000360001	ENSG00000078808	protein_coding	2	5'UTR,CDS	chr1	-	1228764	1228849	208	293	3	0.311066	0.0237536	0.487456	50	86
SDF4	ENST00000360001	ENSG00000078808	protein_coding	1	5'UTR	chr1	-	1231898	1231997	5	104	1	0.350301	0.0265024	0.740769	50	100
UBE2J2	ENST00000349431	ENSG00000160087	protein_coding	7	3'UTR	chr1	-	1254898	1255040	1132	1274	12	0.432983	0.0246564	0.693279	48	143
UBE2J2	ENST00000349431	ENSG00000160087	protein_coding	7	3'UTR	chr1	-	1255045	1255125	1047	1127	11	0.42292	0.0191551	0.715932	50	81
UBE2J2	ENST00000349431	ENSG00000160087	protein_coding	7	CDS,3'UTR	chr1	-	1255128	1255213	959	1044	10	0.413199	0.0236935	0.595562	50	86
UBE2J2	ENST00000349431	ENSG00000160087	protein_coding	7	CDS	chr1	-	1255215	1255325	847	957	9	0.324308	0.0261421	0.320226	50	111
UBE2J2	ENST00000349431	ENSG00000160087	protein_coding	7	CDS	chr1	-	1255326	1255420	752	846	8	0.33542	0.028001	0.399568	50	95
UBE2J2	ENST00000349431	ENSG00000160087	protein_coding	5	CDS	chr1	-	1257025	1257123	472	570	5	0.34361	0.0255308	0.574774	50	99
UBE2J2	ENST00000349431	ENSG00000160087	protein_coding	2	CDS	chr1	-	1267904	1267984	198	278	2	0.249739	0.0366268	0.300772	50	81
INTS11	ENST00000435064	ENSG00000127054	protein_coding	12	CDS	chr1	-	1312836	1312941	1192	1297	13	0.296763	0.0251514	0.461776	50	106
INTS11	ENST00000435064	ENSG00000127054	protein_coding	9	CDS	chr1	-	1313757	1313843	898	984	10	0.327687	0.0282447	0.552261	50	87
INTS11	ENST00000435064	ENSG00000127054	protein_coding	4	CDS	chr1	-	1319368	1319447	330	409	4	0.333891	0.0271929	0.481985	50	80
DVL1	ENST00000378891	ENSG00000107404	protein_coding	15	3'UTR	chr1	-	1335299	1335428	2774	2903	29	0.38646	0.0249803	0.598865	61	130
DVL1	ENST00000378891	ENSG00000107404	protein_coding	15	3'UTR	chr1	-	1335429	1335540	2662	2773	28	0.386542	0.0225192	0.726565	50	112
DVL1	ENST00000378891	ENSG00000107404	protein_coding	15	3'UTR	chr1	-	1335541	1335636	2566	2661	27	0.405143	0.0252333	0.655597	50	96
DVL1	ENST00000378891	ENSG00000107404	protein_coding	15	3'UTR	chr1	-	1335638	1335743	2459	2564	26	0.389688	0.0202259	0.736525	50	106
DVL1	ENST00000378891	ENSG00000107404	protein_coding	15	3'UTR	chr1	-	1335744	1335837	2365	2458	25	0.464423	0.0210056	0.713078	50	94
DVL1	ENST00000378891	ENSG00000107404	protein_coding	15	3'UTR	chr1	-	1335838	1335956	2246	2364	24	0.48383	0.0139315	0.280446	50	119
DVL1	ENST00000378891	ENSG00000107404	protein_coding	15	3'UTR	chr1	-	1335958	1336064	2138	2244	23	0.409161	0.0202918	0.490444	50	107
DVL1	ENST00000378891	ENSG00000107404	protein_coding	15	CDS,3'UTR	chr1	-	1336065	1336182	2020	2137	22	0.42004	0.019072	0.363138	50	118
DVL1	ENST00000378891	ENSG00000107404	protein_coding	15	CDS	chr1	-	1336185	1336286	1916	2017	21	0.443553	0.0195636	0.62678	50	102
DVL1	ENST00000378891	ENSG00000107404	protein_coding	15	CDS	chr1	-	1336287	1336362	1840	1915	20	0.500528	0.0169997	0.525491	50	76
DVL1	ENST00000378891	ENSG00000107404	protein_coding	15	CDS	chr1	-	1336363	1336481	1721	1839	19	0.396928	0.024245	0.513318	50	119
DVL1	ENST00000378891	ENSG00000107404	protein_coding	14	CDS	chr1	-	1338065	1338153	1510	1598	17	0.424531	0.0227907	0.693404	50	89
DVL1	ENST00000378891	ENSG00000107404	protein_coding	13	CDS	chr1	-	1338328	1338430	1318	1420	15	0.387658	0.0225743	0.67172	50	103
DVL1	ENST00000378891	ENSG00000107404	protein_coding	8	CDS	chr1	-	1340064	1340169	825	930	10	0.379336	0.0271056	0.635402	50	106
DVL1	ENST00000378891	ENSG00000107404	protein_coding	3	CDS	chr1	-	1342383	1342479	293	389	4	0.398909	0.0228835	0.621802	50	97
DVL1	ENST00000378891	ENSG00000107404	protein_coding	1	CDS	chr1	-	1348934	1349020	93	179	2	0.422054	0.0220174	0.656884	50	87
DVL1	ENST00000378891	ENSG00000107404	protein_coding	1	5'UTR,CDS	chr1	-	1349022	1349112	1	91	1	0.426729	0.01884	0.606444	50	91
MXRA8	ENST00000309212	ENSG00000162576	protein_coding	10	3'UTR	chr1	-	1352710	1352816	2168	2274	23	0.442468	0.0257844	0.55689	48	107
MXRA8	ENST00000309212	ENSG00000162576	protein_coding	10	3'UTR	chr1	-	1352817	1352925	2059	2167	22	0.477823	0.0175258	0.634395	50	109
MXRA8	ENST00000309212	ENSG00000162576	protein_coding	10	3'UTR	chr1	-	1352927	1353026	1958	2057	21	0.402488	0.0213546	0.563445	50	100
MXRA8	ENST00000309212	ENSG00000162576	protein_coding	10	3'UTR	chr1	-	1353029	1353115	1869	1955	20	0.417656	0.0208393	0.590036	50	87
MXRA8	ENST00000309212	ENSG00000162576	protein_coding	10	3'UTR	chr1	-	1353117	1353225	1759	1867	19	0.345561	0.0183792	0.439638	50	109
MXRA8	ENST00000309212	ENSG00000162576	protein_coding	10	3'UTR	chr1	-	1353226	1353314	1670	1758	18	0.373679	0.0238373	0.756448	50	89
MXRA8	ENST00000309212	ENSG00000162576	protein_coding	10	3'UTR	chr1	-	1353315	1353394	1590	1669	17	0.443231	0.0220959	0.76103	50	80
MXRA8	ENST00000309212	ENSG00000162576	protein_coding	10	3'UTR	chr1	-	1353395	1353490	1494	1589	16	0.370518	0.0219013	0.521745	50	96
MXRA8	ENST00000309212	ENSG00000162576	protein_coding	10	3'UTR	chr1	-	1353494	1353596	1388	1490	15	0.611978	0.0192919	0.88933	50	103
MXRA8	ENST00000309212	ENSG00000162576	protein_coding	6	CDS	chr1	-	1354411	1354501	1009	1099	11	0.306596	0.0264917	0.607465	50	91
MXRA8	ENST00000309212	ENSG00000162576	protein_coding	5	CDS	chr1	-	1354749	1354827	855	933	9	0.257219	0.0337519	0.458103	50	79
MXRA8	ENST00000309212	ENSG00000162576	protein_coding	5	CDS	chr1	-	1354831	1354944	738	851	8	0.320247	0.0260867	0.553503	50	114
MXRA8	ENST00000309212	ENSG00000162576	protein_coding	5	CDS	chr1	-	1354948	1355045	637	734	7	0.256348	0.0306341	0.451997	50	98
MXRA8	ENST00000309212	ENSG00000162576	protein_coding	5	CDS	chr1	-	1355046	1355146	536	636	6	0.313293	0.0257941	0.393239	50	101
MXRA8	ENST00000309212	ENSG00000162576	protein_coding	3	CDS	chr1	-	1355532	1355634	243	345	3	0.295088	0.0262228	0.673099	50	103
MXRA8	ENST00000309212	ENSG00000162576	protein_coding	3	CDS	chr1	-	1355635	1355749	128	242	2	0.324882	0.0182677	0.652841	50	115
AURKAIP1	ENST00000338338	ENSG00000175756	protein_coding	4	3'UTR	chr1	-	1373739	1373794	695	750	8	0.289777	0.0253427	0.566622	29	56
AURKAIP1	ENST00000338338	ENSG00000175756	protein_coding	4	CDS,3'UTR	chr1	-	1373798	1373889	600	691	7	0.293872	0.030664	0.785754	50	92
AURKAIP1	ENST00000338338	ENSG00000175756	protein_coding	3	CDS	chr1	-	1374081	1374180	406	505	5	0.264538	0.0277553	0.778641	50	100
AURKAIP1	ENST00000338338	ENSG00000175756	protein_coding	3	CDS	chr1	-	1374182	1374270	316	404	4	0.271814	0.0243261	0.724755	50	89
AURKAIP1	ENST00000338338	ENSG00000175756	protein_coding	3	CDS	chr1	-	1374272	1374373	213	314	3	0.380906	0.0214647	0.811014	50	102
CCNL2	ENST00000400809	ENSG00000221978	protein_coding	11	3'UTR	chr1	-	1386754	1386879	1944	2069	20	0.382208	0.0315264	0.446901	61	126
CCNL2	ENST00000400809	ENSG00000221978	protein_coding	11	3'UTR	chr1	-	1386880	1386981	1842	1943	19	0.418004	0.0250477	0.689386	50	102
CCNL2	ENST00000400809	ENSG00000221978	protein_coding	11	3'UTR	chr1	-	1386982	1387106	1717	1841	18	0.391795	0.0232233	0.6238	50	125
CCNL2	ENST00000400809	ENSG00000221978	protein_coding	11	3'UTR	chr1	-	1387107	1387207	1616	1716	17	0.414333	0.0212568	0.724579	50	101
CCNL2	ENST00000400809	ENSG00000221978	protein_coding	11	CDS,3'UTR	chr1	-	1387214	1387317	1506	1609	16	0.378431	0.0277092	0.720516	50	104
CCNL2	ENST00000400809	ENSG00000221978	protein_coding	11	CDS	chr1	-	1387319	1387412	1411	1504	15	0.343281	0.0318662	0.725145	50	94
CCNL2	ENST00000400809	ENSG00000221978	protein_coding	11	CDS	chr1	-	1387415	1387494	1329	1408	14	0.387777	0.0278128	0.759548	50	80
CCNL2	ENST00000400809	ENSG00000221978	protein_coding	11	CDS	chr1	-	1387495	1387580	1243	1328	13	0.500743	0.0232006	0.717404	50	86
CCNL2	ENST00000400809	ENSG00000221978	protein_coding	9	CDS	chr1	-	1387958	1388044	1057	1143	11	0.306343	0.0328787	0.726273	50	87
CCNL2	ENST00000400809	ENSG00000221978	protein_coding	1	CDS	chr1	-	1399079	1399163	173	257	2	0.34946	0.0262039	0.447222	50	85
CCNL2	ENST00000400809	ENSG00000221978	protein_coding	1	CDS	chr1	-	1399164	1399278	58	172	1	0.559614	0.0161703	0.702998	50	115
MRPL20	ENST00000344843	ENSG00000242485	protein_coding	4	3'UTR	chr1	-	1401916	1401979	630	693	7	0.525492	0.0138028	0.651159	32	64
MRPL20	ENST00000344843	ENSG00000242485	protein_coding	4	CDS,3'UTR	chr1	-	1401980	1402090	519	629	6	0.295956	0.0324003	0.582938	50	111
MRPL20	ENST00000344843	ENSG00000242485	protein_coding	4	CDS	chr1	-	1402093	1402207	402	516	5	0.347726	0.0291089	0.855901	50	115
MRPL20	ENST00000344843	ENSG00000242485	protein_coding	1	5'UTR,CDS	chr1	-	1407179	1407289	5	115	1	0.235333	0.0287303	0.464528	50	111
ATAD3A	ENST00000378756	ENSG00000197785	protein_coding	1	5'UTR,CDS	chr1	+	1512264	1512423	103	262	1	0.36339	0.0276915	0.44407	50	160
ATAD3A	ENST00000378756	ENSG00000197785	protein_coding	11	CDS	chr1	+	1524276	1524368	1200	1292	11	0.368058	0.0290777	0.502085	50	93
ATAD3A	ENST00000378756	ENSG00000197785	protein_coding	14	CDS	chr1	+	1527723	1527820	1473	1570	14	0.36636	0.0320285	0.805436	50	98
ATAD3A	ENST00000378756	ENSG00000197785	protein_coding	16	CDS,3'UTR	chr1	+	1533990	1534088	1786	1884	17	0.362077	0.0287693	0.601896	50	99
ATAD3A	ENST00000378756	ENSG00000197785	protein_coding	16	3'UTR	chr1	+	1534422	1534562	2218	2358	19	0.50661	0.0194133	0.584777	69	141
SSU72	ENST00000291386	ENSG00000160075	protein_coding	5	3'UTR	chr1	-	1541700	1541841	1116	1257	12	0.435972	0.022914	0.507153	73	142
SSU72	ENST00000291386	ENSG00000160075	protein_coding	5	3'UTR	chr1	-	1541848	1541943	1014	1109	11	0.275474	0.030025	0.646627	50	96
SSU72	ENST00000291386	ENSG00000160075	protein_coding	5	3'UTR	chr1	-	1541948	1542059	898	1009	10	0.250403	0.0240788	0.685839	50	112
SSU72	ENST00000291386	ENSG00000160075	protein_coding	5	CDS,3'UTR	chr1	-	1542061	1542157	800	896	9	0.245284	0.0265046	0.594889	50	97
SSU72	ENST00000291386	ENSG00000160075	protein_coding	2	CDS	chr1	-	1564784	1564867	436	519	5	0.22948	0.029435	0.69694	50	84
SSU72	ENST00000291386	ENSG00000160075	protein_coding	1	5'UTR,CDS	chr1	-	1574516	1574635	229	348	3	0.34323	0.0222706	0.711403	50	120
SSU72	ENST00000291386	ENSG00000160075	protein_coding	1	5'UTR	chr1	-	1574636	1574732	132	228	2	0.375272	0.0195247	0.758452	50	97
SSU72	ENST00000291386	ENSG00000160075	protein_coding	1	5'UTR	chr1	-	1574733	1574839	25	131	1	0.432345	0.019295	0.692543	50	107
CDK11B	ENST00000341832	ENSG00000248333	protein_coding	18	CDS	chr1	-	1636388	1636446	2057	2115	14	0.271325	0.0323442	0.0977398	41	59
CDK11B	ENST00000341832	ENSG00000248333	protein_coding	11	CDS	chr1	-	1640298	1640383	1249	1334	6	0.39156	0.0262776	0.717955	50	86
CDK11B	ENST00000341832	ENSG00000248333	protein_coding	4	CDS	chr1	-	1652455	1652531	367	443	3	0.260969	0.036135	0.425972	50	77
SLC35E2B	ENST00000617444	ENSG00000189339	protein_coding	10	3'UTR	chr1	-	1662857	1663031	4881	5055	5	0.410684	0.0269674	0.386906	50	175
SLC35E2B	ENST00000617444	ENSG00000189339	protein_coding	10	3'UTR	chr1	-	1663393	1663494	4418	4519	3	0.45322	0.0198565	0.470083	50	102
SLC35E2B	ENST00000617444	ENSG00000189339	protein_coding	10	3'UTR	chr1	-	1663495	1663598	4314	4417	2	0.603278	0.0141412	0.595374	50	104
CDK11A	ENST00000404249	ENSG00000008128	protein_coding	4	CDS	chr1	-	1719363	1719418	378	433	3	0.359725	0.0311099	0.27562	33	56
ENSG00000268575	ENST00000598846	ENSG00000268575	lncRNA	5	lncRNA	chr1	-	1719363	1719418	3029	3084	3	0.359725	0.0311099	0.27562	33	56
NADK	ENST00000341991	ENSG00000008130	protein_coding	12	3'UTR	chr1	-	1752101	1752159	2171	2229	19	0.298563	0.0307825	0.512087	25	59
NADK	ENST00000341991	ENSG00000008130	protein_coding	12	3'UTR	chr1	-	1752160	1752267	2063	2170	18	0.367956	0.0277356	0.511755	50	108
NADK	ENST00000341991	ENSG00000008130	protein_coding	12	3'UTR	chr1	-	1752268	1752354	1976	2062	17	0.560685	0.0178221	0.653055	50	87
NADK	ENST00000341991	ENSG00000008130	protein_coding	12	3'UTR	chr1	-	1752355	1752563	1767	1975	16	0.415406	0.0275386	0.58514	50	209
NADK	ENST00000341991	ENSG00000008130	protein_coding	12	3'UTR	chr1	-	1752564	1752663	1667	1766	15	0.399904	0.023569	0.51248	50	100
NADK	ENST00000341991	ENSG00000008130	protein_coding	12	3'UTR	chr1	-	1752664	1752798	1532	1666	14	0.36428	0.0219749	0.337222	50	135
NADK	ENST00000341991	ENSG00000008130	protein_coding	12	3'UTR	chr1	-	1752799	1752892	1438	1531	13	0.47062	0.0221351	0.65624	50	94
NADK	ENST00000341991	ENSG00000008130	protein_coding	12	CDS,3'UTR	chr1	-	1752894	1753014	1316	1436	12	0.416762	0.0221011	0.506153	50	121
NADK	ENST00000341991	ENSG00000008130	protein_coding	2	CDS	chr1	-	1765258	1765351	141	234	2	0.405956	0.0187443	0.465755	50	94
NADK	ENST00000341991	ENSG00000008130	protein_coding	2	5'UTR,CDS	chr1	-	1765354	1765445	47	138	1	0.420485	0.02774	0.577724	50	92
GNB1	ENST00000610897	ENSG00000078369	protein_coding	11	3'UTR	chr1	-	1785313	1785415	3015	3117	30	0.32012	0.0302912	0.415495	50	103
GNB1	ENST00000610897	ENSG00000078369	protein_coding	11	3'UTR	chr1	-	1785416	1785510	2920	3014	29	0.333871	0.0237772	0.823868	50	95
GNB1	ENST00000610897	ENSG00000078369	protein_coding	11	3'UTR	chr1	-	1785515	1785595	2835	2915	28	0.303214	0.0210597	0.711206	50	81
GNB1	ENST00000610897	ENSG00000078369	protein_coding	11	3'UTR	chr1	-	1785596	1785700	2730	2834	27	0.344188	0.020664	0.790216	50	105
GNB1	ENST00000610897	ENSG00000078369	protein_coding	11	3'UTR	chr1	-	1785701	1785815	2615	2729	26	0.531254	0.0156151	0.872361	50	115
GNB1	ENST00000610897	ENSG00000078369	protein_coding	11	3'UTR	chr1	-	1785819	1785932	2498	2611	25	0.27278	0.024272	0.777483	50	114
GNB1	ENST00000610897	ENSG00000078369	protein_coding	11	3'UTR	chr1	-	1785933	1786048	2382	2497	24	0.271102	0.0259968	0.715809	50	116
GNB1	ENST00000610897	ENSG00000078369	protein_coding	11	3'UTR	chr1	-	1786056	1786162	2268	2374	23	0.269246	0.0258652	0.736419	50	107
GNB1	ENST00000610897	ENSG00000078369	protein_coding	11	3'UTR	chr1	-	1786166	1786263	2167	2264	22	0.448747	0.0185586	0.849566	50	98
GNB1	ENST00000610897	ENSG00000078369	protein_coding	11	3'UTR	chr1	-	1786265	1786360	2070	2165	21	0.430126	0.021495	0.917937	50	96
GNB1	ENST00000610897	ENSG00000078369	protein_coding	11	3'UTR	chr1	-	1786362	1786453	1977	2068	20	0.324596	0.0228592	0.866269	50	92
GNB1	ENST00000610897	ENSG00000078369	protein_coding	11	3'UTR	chr1	-	1786454	1786568	1862	1976	19	0.308136	0.0232304	0.821356	50	115
GNB1	ENST00000610897	ENSG00000078369	protein_coding	11	3'UTR	chr1	-	1786569	1786690	1740	1861	18	0.28295	0.0224727	0.807491	50	122
GNB1	ENST00000610897	ENSG00000078369	protein_coding	11	3'UTR	chr1	-	1786691	1786782	1648	1739	17	0.30764	0.0228105	0.783322	50	92
GNB1	ENST00000610897	ENSG00000078369	protein_coding	11	3'UTR	chr1	-	1786785	1786893	1537	1645	16	0.257528	0.0267337	0.804556	50	109
GNB1	ENST00000610897	ENSG00000078369	protein_coding	11	3'UTR	chr1	-	1786894	1786976	1454	1536	15	0.244675	0.0299976	0.873724	50	83
GNB1	ENST00000610897	ENSG00000078369	protein_coding	9	CDS	chr1	-	1789066	1789161	1152	1247	12	0.163834	0.0303944	0.680882	50	96
GNB1	ENST00000610897	ENSG00000078369	protein_coding	9	CDS	chr1	-	1789162	1789253	1060	1151	11	0.251413	0.0299396	0.887294	50	92
GNB1	ENST00000610897	ENSG00000078369	protein_coding	8	CDS	chr1	-	1790477	1790577	861	961	9	0.310411	0.0254158	0.864306	50	101
GNB1	ENST00000610897	ENSG00000078369	protein_coding	6	CDS	chr1	-	1804429	1804543	650	764	7	0.234237	0.0275973	0.868132	50	115
GNB1	ENST00000610897	ENSG00000078369	protein_coding	1	5'UTR	chr1	-	1890830	1890928	190	288	2	0.362404	0.0210236	0.91318	50	99
GNB1	ENST00000610897	ENSG00000078369	protein_coding	1	5'UTR	chr1	-	1890929	1891056	62	189	1	0.343104	0.029912	0.894918	50	128
FAAP20	ENST00000378546	ENSG00000162585	protein_coding	4	CDS,3'UTR	chr1	-	2189663	2189734	541	612	6	0.32078	0.02828	0.389771	41	72
FAAP20	ENST00000378546	ENSG00000162585	protein_coding	3	CDS	chr1	-	2193687	2193779	353	445	4	0.416143	0.0188037	0.567735	50	93
FAAP20	ENST00000378546	ENSG00000162585	protein_coding	3	CDS	chr1	-	2193780	2193881	251	352	3	0.34825	0.026382	0.398305	50	102
SKI	ENST00000378536	ENSG00000157933	protein_coding	1	CDS	chr1	+	2229117	2229218	799	900	1	0.4418	0.0250225	0.631433	50	102
SKI	ENST00000378536	ENSG00000157933	protein_coding	1	CDS	chr1	+	2229220	2229406	902	1088	2	0.448469	0.0189134	0.463687	50	187
SKI	ENST00000378536	ENSG00000157933	protein_coding	1	CDS	chr1	+	2229408	2229507	1090	1189	3	0.455437	0.0164664	0.492151	50	100
SKI	ENST00000378536	ENSG00000157933	protein_coding	1	CDS	chr1	+	2229508	2229599	1190	1281	4	0.359907	0.02478	0.483712	50	92
SKI	ENST00000378536	ENSG00000157933	protein_coding	1	CDS	chr1	+	2229602	2229696	1284	1378	5	0.378119	0.0261158	0.736292	50	95
SKI	ENST00000378536	ENSG00000157933	protein_coding	6	CDS	chr1	+	2306043	2306134	2239	2330	10	0.342083	0.029562	0.490582	50	92
SKI	ENST00000378536	ENSG00000157933	protein_coding	6	CDS	chr1	+	2306135	2306237	2331	2433	11	0.42995	0.0220222	0.617654	50	103
SKI	ENST00000378536	ENSG00000157933	protein_coding	7	CDS,3'UTR	chr1	+	2306667	2306778	2537	2648	13	0.40939	0.0212002	0.615139	50	112
SKI	ENST00000378536	ENSG00000157933	protein_coding	7	3'UTR	chr1	+	2306779	2306868	2649	2738	14	0.471877	0.0201969	0.83523	50	90
SKI	ENST00000378536	ENSG00000157933	protein_coding	7	3'UTR	chr1	+	2306869	2306967	2739	2837	15	0.25394	0.0304676	0.415807	50	99
SKI	ENST00000378536	ENSG00000157933	protein_coding	7	3'UTR	chr1	+	2306969	2307070	2839	2940	16	0.41749	0.0234508	0.620652	50	102
SKI	ENST00000378536	ENSG00000157933	protein_coding	7	3'UTR	chr1	+	2307071	2307146	2941	3016	17	0.402367	0.0296012	0.495008	50	76
SKI	ENST00000378536	ENSG00000157933	protein_coding	7	3'UTR	chr1	+	2307147	2307304	3017	3174	18	0.467343	0.0216772	0.450359	50	158
SKI	ENST00000378536	ENSG00000157933	protein_coding	7	3'UTR	chr1	+	2307307	2307454	3177	3324	19	0.438043	0.0201478	0.45786	50	148
SKI	ENST00000378536	ENSG00000157933	protein_coding	7	3'UTR	chr1	+	2307455	2307558	3325	3428	20	0.46949	0.0201143	0.582346	50	104
SKI	ENST00000378536	ENSG00000157933	protein_coding	7	3'UTR	chr1	+	2307562	2307654	3432	3524	21	0.393077	0.0272869	0.795231	50	93
SKI	ENST00000378536	ENSG00000157933	protein_coding	7	3'UTR	chr1	+	2307657	2307766	3527	3636	22	0.315847	0.0330361	0.458279	50	110
SKI	ENST00000378536	ENSG00000157933	protein_coding	7	3'UTR	chr1	+	2307768	2307870	3638	3740	23	0.355534	0.0247838	0.444739	50	103
SKI	ENST00000378536	ENSG00000157933	protein_coding	7	3'UTR	chr1	+	2307871	2307963	3741	3833	24	0.373288	0.0269176	0.630743	50	93
SKI	ENST00000378536	ENSG00000157933	protein_coding	7	3'UTR	chr1	+	2307964	2308054	3834	3924	25	0.292507	0.032656	0.435608	50	91
SKI	ENST00000378536	ENSG00000157933	protein_coding	7	3'UTR	chr1	+	2308060	2308158	3930	4028	26	0.302919	0.0278125	0.323057	50	99
SKI	ENST00000378536	ENSG00000157933	protein_coding	7	3'UTR	chr1	+	2308160	2308257	4030	4127	27	0.374036	0.023326	0.5338	50	98
SKI	ENST00000378536	ENSG00000157933	protein_coding	7	3'UTR	chr1	+	2308258	2308380	4128	4250	28	0.415172	0.0193532	0.734865	50	123
SKI	ENST00000378536	ENSG00000157933	protein_coding	7	3'UTR	chr1	+	2308381	2308501	4251	4371	29	0.330613	0.0243799	0.588525	50	121
SKI	ENST00000378536	ENSG00000157933	protein_coding	7	3'UTR	chr1	+	2308504	2308638	4374	4508	30	0.289608	0.0254553	0.3607	50	135
SKI	ENST00000378536	ENSG00000157933	protein_coding	7	3'UTR	chr1	+	2308639	2308755	4509	4625	31	0.402738	0.020151	0.424678	50	117
SKI	ENST00000378536	ENSG00000157933	protein_coding	7	3'UTR	chr1	+	2308756	2308865	4626	4735	32	0.432741	0.0162868	0.392524	50	110
SKI	ENST00000378536	ENSG00000157933	protein_coding	7	3'UTR	chr1	+	2309213	2309338	5083	5208	34	0.369197	0.0262658	0.612803	50	126
SKI	ENST00000378536	ENSG00000157933	protein_coding	7	3'UTR	chr1	+	2309344	2309426	5214	5296	35	0.340513	0.0231512	0.543646	50	83
SKI	ENST00000378536	ENSG00000157933	protein_coding	7	3'UTR	chr1	+	2309427	2309563	5297	5433	36	0.390273	0.0280334	0.655507	57	137
RER1	ENST00000605895	ENSG00000157916	protein_coding	1	5'UTR	chr1	+	2391841	2391936	1	96	1	0.332488	0.0232872	0.620817	50	96
RER1	ENST00000605895	ENSG00000157916	protein_coding	7	CDS,3'UTR	chr1	+	2403038	2403132	630	724	7	0.256655	0.0293149	0.674854	50	95
RER1	ENST00000605895	ENSG00000157916	protein_coding	7	3'UTR	chr1	+	2403133	2403242	725	834	8	0.318741	0.0289478	0.829112	50	110
RER1	ENST00000605895	ENSG00000157916	protein_coding	7	3'UTR	chr1	+	2403245	2403349	837	941	9	0.267312	0.0287238	0.589062	50	105
RER1	ENST00000605895	ENSG00000157916	protein_coding	7	3'UTR	chr1	+	2403353	2403465	945	1057	10	0.438675	0.0225924	0.708243	50	113
RER1	ENST00000605895	ENSG00000157916	protein_coding	7	3'UTR	chr1	+	2403468	2403550	1060	1142	11	0.476071	0.0186415	0.770952	50	83
RER1	ENST00000605895	ENSG00000157916	protein_coding	7	3'UTR	chr1	+	2403551	2403666	1143	1258	12	0.39314	0.0261842	0.657634	50	116
PRXL2B	ENST00000419916	ENSG00000157870	protein_coding	7	3'UTR	chr1	+	2591020	2591135	2299	2414	2	0.438746	0.0188302	0.605128	50	116
PRXL2B	ENST00000419916	ENSG00000157870	protein_coding	7	3'UTR	chr1	+	2591136	2591244	2415	2523	3	0.342111	0.0259452	0.559845	68	109
LRRC47	ENST00000378251	ENSG00000130764	protein_coding	7	3'UTR	chr1	-	3780253	3780393	2469	2609	14	0.37295	0.0253737	0.383706	57	141
LRRC47	ENST00000378251	ENSG00000130764	protein_coding	7	3'UTR	chr1	-	3780394	3780504	2358	2468	13	0.434846	0.0219509	0.639225	50	111
LRRC47	ENST00000378251	ENSG00000130764	protein_coding	7	3'UTR	chr1	-	3780509	3780639	2223	2353	12	0.379877	0.0311264	0.609524	50	131
LRRC47	ENST00000378251	ENSG00000130764	protein_coding	7	3'UTR	chr1	-	3780641	3780806	2056	2221	11	0.402463	0.0219919	0.244843	50	166
LRRC47	ENST00000378251	ENSG00000130764	protein_coding	7	3'UTR	chr1	-	3780808	3780918	1944	2054	10	0.476539	0.0203891	0.59969	50	111
LRRC47	ENST00000378251	ENSG00000130764	protein_coding	7	3'UTR	chr1	-	3780919	3781084	1778	1943	9	0.396144	0.0263024	0.582539	50	166
LRRC47	ENST00000378251	ENSG00000130764	protein_coding	7	CDS,3'UTR	chr1	-	3781085	3781198	1664	1777	8	0.300777	0.028823	0.560307	50	114
LRRC47	ENST00000378251	ENSG00000130764	protein_coding	7	CDS	chr1	-	3781201	3781283	1579	1661	7	0.333488	0.0261168	0.563097	50	83
LRRC47	ENST00000378251	ENSG00000130764	protein_coding	2	CDS	chr1	-	3786974	3787167	781	974	1	0.341474	0.0263945	0.42641	50	194
C1orf174	ENST00000361605	ENSG00000198912	protein_coding	4	3'UTR	chr1	-	3889187	3889357	1421	1591	15	0.311284	0.0300259	0.405485	69	171
C1orf174	ENST00000361605	ENSG00000198912	protein_coding	4	3'UTR	chr1	-	3889358	3889456	1322	1420	14	0.363085	0.0233084	0.482138	50	99
C1orf174	ENST00000361605	ENSG00000198912	protein_coding	4	3'UTR	chr1	-	3889458	3889557	1221	1320	13	0.47259	0.0197738	0.53522	50	100
C1orf174	ENST00000361605	ENSG00000198912	protein_coding	4	3'UTR	chr1	-	3889558	3889646	1132	1220	12	0.449588	0.0205229	0.520143	50	89
C1orf174	ENST00000361605	ENSG00000198912	protein_coding	4	3'UTR	chr1	-	3889648	3889774	1004	1130	11	0.480561	0.0220351	0.865921	50	127
C1orf174	ENST00000361605	ENSG00000198912	protein_coding	4	3'UTR	chr1	-	3889775	3889856	922	1003	10	0.275093	0.0278922	0.441275	50	82
C1orf174	ENST00000361605	ENSG00000198912	protein_coding	4	3'UTR	chr1	-	3889859	3889950	828	919	9	0.285586	0.0308678	0.405289	50	92
C1orf174	ENST00000361605	ENSG00000198912	protein_coding	4	CDS,3'UTR	chr1	-	3889951	3890042	736	827	8	0.272944	0.0310539	0.390531	50	92
C1orf174	ENST00000361605	ENSG00000198912	protein_coding	3	CDS	chr1	-	3890638	3890722	551	635	6	0.281889	0.0289324	0.442443	50	85
C1orf174	ENST00000361605	ENSG00000198912	protein_coding	3	CDS	chr1	-	3890724	3890815	458	549	5	0.307696	0.0302542	0.50122	50	92
C1orf174	ENST00000361605	ENSG00000198912	protein_coding	3	CDS	chr1	-	3890818	3890933	340	455	4	0.345768	0.0249632	0.383376	50	116
C1orf174	ENST00000361605	ENSG00000198912	protein_coding	3	CDS	chr1	-	3890934	3891024	249	339	3	0.341098	0.0262117	0.375917	50	91
LINC02780	ENST00000641078	ENSG00000284668	lncRNA	2	lncRNA	chr1	+	3976966	3977067	141	242	2	0.296917	0.0274341	0.46874	50	102
RPL22	ENST00000234875	ENSG00000116251	protein_coding	4	3'UTR	chr1	-	6185216	6185330	1751	1865	16	0.45017	0.0250471	0.46158	49	115
RPL22	ENST00000234875	ENSG00000116251	protein_coding	4	3'UTR	chr1	-	6185333	6185442	1639	1748	15	0.420617	0.0257678	0.483873	50	110
RPL22	ENST00000234875	ENSG00000116251	protein_coding	4	3'UTR	chr1	-	6185443	6185563	1518	1638	14	0.538712	0.0192643	0.642246	50	121
RPL22	ENST00000234875	ENSG00000116251	protein_coding	4	3'UTR	chr1	-	6185564	6185663	1418	1517	13	0.3726	0.0297438	0.572266	50	100
RPL22	ENST00000234875	ENSG00000116251	protein_coding	4	3'UTR	chr1	-	6185664	6185776	1305	1417	12	0.517751	0.0213081	0.833922	50	113
RPL22	ENST00000234875	ENSG00000116251	protein_coding	4	3'UTR	chr1	-	6185780	6185883	1198	1301	11	0.557667	0.0236402	0.74183	50	104
RPL22	ENST00000234875	ENSG00000116251	protein_coding	4	3'UTR	chr1	-	6185885	6185997	1084	1196	10	0.453603	0.0214303	0.576103	50	113
RPL22	ENST00000234875	ENSG00000116251	protein_coding	4	3'UTR	chr1	-	6186001	6186104	977	1080	9	0.395642	0.0283066	0.386535	50	104
RPL22	ENST00000234875	ENSG00000116251	protein_coding	4	3'UTR	chr1	-	6186105	6186209	872	976	8	0.29274	0.0282608	0.403236	50	105
RPL22	ENST00000234875	ENSG00000116251	protein_coding	4	3'UTR	chr1	-	6186212	6186313	768	869	7	0.235992	0.0313384	0.458456	50	102
RPL22	ENST00000234875	ENSG00000116251	protein_coding	4	3'UTR	chr1	-	6186314	6186452	629	767	6	0.3803	0.0260151	0.726928	50	139
RPL22	ENST00000234875	ENSG00000116251	protein_coding	4	CDS,3'UTR	chr1	-	6186454	6186691	390	627	5	0.328567	0.0266141	0.563088	50	238
RPL22	ENST00000234875	ENSG00000116251	protein_coding	4	CDS	chr1	-	6186693	6186785	296	388	4	0.214556	0.0356624	0.890279	50	93
ENSG00000285629	ENST00000484532	ENSG00000285629	protein_coding	1	5'UTR,CDS	chr1	-	6197659	6197756	2	99	1	0.288283	0.0300903	0.97816	50	98
ICMT	ENST00000343813	ENSG00000116237	protein_coding	5	3'UTR	chr1	-	6221275	6221339	4649	4713	45	0.301232	0.0310884	0.429107	29	65
ICMT	ENST00000343813	ENSG00000116237	protein_coding	5	3'UTR	chr1	-	6221340	6221441	4547	4648	44	0.501029	0.0215238	0.675555	50	102
ICMT	ENST00000343813	ENSG00000116237	protein_coding	5	3'UTR	chr1	-	6221445	6221557	4431	4543	43	0.461173	0.0194107	0.343936	50	113
ICMT	ENST00000343813	ENSG00000116237	protein_coding	5	3'UTR	chr1	-	6221558	6221648	4340	4430	42	0.514421	0.0261507	0.804544	50	91
ICMT	ENST00000343813	ENSG00000116237	protein_coding	5	3'UTR	chr1	-	6221649	6221744	4244	4339	41	0.420096	0.0227557	0.55468	50	96
ICMT	ENST00000343813	ENSG00000116237	protein_coding	5	3'UTR	chr1	-	6221747	6221849	4139	4241	40	0.432938	0.0253431	0.564727	50	103
ICMT	ENST00000343813	ENSG00000116237	protein_coding	5	3'UTR	chr1	-	6221853	6221953	4035	4135	39	0.331669	0.0244129	0.401078	50	101
ICMT	ENST00000343813	ENSG00000116237	protein_coding	5	3'UTR	chr1	-	6221954	6222061	3927	4034	38	0.346242	0.0244481	0.418205	50	108
ICMT	ENST00000343813	ENSG00000116237	protein_coding	5	3'UTR	chr1	-	6222063	6222172	3816	3925	37	0.40365	0.0238542	0.729473	50	110
ICMT	ENST00000343813	ENSG00000116237	protein_coding	5	3'UTR	chr1	-	6222176	6222279	3709	3812	36	0.58057	0.0132559	0.367802	50	104
ICMT	ENST00000343813	ENSG00000116237	protein_coding	5	3'UTR	chr1	-	6222280	6222372	3616	3708	35	0.601995	0.0132584	0.661148	50	93
ICMT	ENST00000343813	ENSG00000116237	protein_coding	5	3'UTR	chr1	-	6222376	6222485	3503	3612	34	0.446791	0.0225236	0.53751	50	110
ICMT	ENST00000343813	ENSG00000116237	protein_coding	5	3'UTR	chr1	-	6222487	6222589	3399	3501	33	0.421332	0.0254199	0.591727	50	103
ICMT	ENST00000343813	ENSG00000116237	protein_coding	5	3'UTR	chr1	-	6222595	6222680	3308	3393	32	0.348669	0.0206599	0.40591	50	86
ICMT	ENST00000343813	ENSG00000116237	protein_coding	5	3'UTR	chr1	-	6222681	6222918	3070	3307	31	0.538155	0.0170334	0.520932	50	238
ICMT	ENST00000343813	ENSG00000116237	protein_coding	5	3'UTR	chr1	-	6222920	6223028	2960	3068	30	0.394018	0.0243074	0.557603	50	109
ICMT	ENST00000343813	ENSG00000116237	protein_coding	5	3'UTR	chr1	-	6223029	6223111	2877	2959	29	0.424771	0.0211321	0.537195	50	83
ICMT	ENST00000343813	ENSG00000116237	protein_coding	5	3'UTR	chr1	-	6223112	6223204	2784	2876	28	0.43435	0.0183847	0.377052	50	93
ICMT	ENST00000343813	ENSG00000116237	protein_coding	5	3'UTR	chr1	-	6223205	6223299	2689	2783	27	0.631664	0.0143265	0.560419	50	95
ICMT	ENST00000343813	ENSG00000116237	protein_coding	5	3'UTR	chr1	-	6223300	6223397	2591	2688	26	0.596824	0.0113743	0.306525	50	98
ICMT	ENST00000343813	ENSG00000116237	protein_coding	5	3'UTR	chr1	-	6223399	6223510	2478	2589	25	0.436239	0.0236976	0.371665	50	112
ICMT	ENST00000343813	ENSG00000116237	protein_coding	5	3'UTR	chr1	-	6223512	6223603	2385	2476	24	0.285876	0.0282849	0.379604	50	92
ICMT	ENST00000343813	ENSG00000116237	protein_coding	5	3'UTR	chr1	-	6223607	6223701	2287	2381	23	0.312427	0.0272681	0.754375	50	95
ICMT	ENST00000343813	ENSG00000116237	protein_coding	5	3'UTR	chr1	-	6223708	6223790	2198	2280	22	0.518357	0.0196233	0.925274	50	83
ICMT	ENST00000343813	ENSG00000116237	protein_coding	5	3'UTR	chr1	-	6223791	6223911	2077	2197	21	0.313308	0.0241154	0.679638	50	121
ICMT	ENST00000343813	ENSG00000116237	protein_coding	5	3'UTR	chr1	-	6223913	6224018	1970	2075	20	0.262907	0.0261662	0.414886	50	106
ICMT	ENST00000343813	ENSG00000116237	protein_coding	5	3'UTR	chr1	-	6224019	6224106	1882	1969	19	0.332445	0.0255432	0.723918	50	88
ICMT	ENST00000343813	ENSG00000116237	protein_coding	5	3'UTR	chr1	-	6224107	6224224	1764	1881	18	0.269891	0.0295129	0.903167	50	118
ICMT	ENST00000343813	ENSG00000116237	protein_coding	5	3'UTR	chr1	-	6224225	6224343	1645	1763	17	0.391578	0.022911	0.823594	50	119
ICMT	ENST00000343813	ENSG00000116237	protein_coding	5	3'UTR	chr1	-	6224344	6224457	1531	1644	16	0.335583	0.0234306	0.740243	50	114
ICMT	ENST00000343813	ENSG00000116237	protein_coding	5	3'UTR	chr1	-	6224458	6224557	1431	1530	15	0.296509	0.0277514	0.554698	50	100
ICMT	ENST00000343813	ENSG00000116237	protein_coding	5	3'UTR	chr1	-	6224558	6224638	1350	1430	14	0.269446	0.0279626	0.739859	50	81
ICMT	ENST00000343813	ENSG00000116237	protein_coding	5	3'UTR	chr1	-	6224639	6224723	1265	1349	13	0.371901	0.0245985	0.889876	50	85
ICMT	ENST00000343813	ENSG00000116237	protein_coding	5	3'UTR	chr1	-	6224727	6224816	1172	1261	12	0.329643	0.0234448	0.829901	50	90
ICMT	ENST00000343813	ENSG00000116237	protein_coding	5	3'UTR	chr1	-	6224818	6224907	1081	1170	11	0.281452	0.0264662	0.75854	50	90
ICMT	ENST00000343813	ENSG00000116237	protein_coding	5	3'UTR	chr1	-	6224908	6225003	985	1080	10	0.301254	0.0270708	0.766395	50	96
ICMT	ENST00000343813	ENSG00000116237	protein_coding	5	CDS,3'UTR	chr1	-	6225006	6225116	872	982	9	0.394505	0.0172306	0.782926	50	111
ICMT	ENST00000343813	ENSG00000116237	protein_coding	5	CDS	chr1	-	6225120	6225219	769	868	8	0.223099	0.0324392	0.643644	50	100
ICMT	ENST00000343813	ENSG00000116237	protein_coding	4	CDS	chr1	-	6231985	6232088	539	642	6	0.279028	0.0219539	0.530833	50	104
ICMT	ENST00000343813	ENSG00000116237	protein_coding	1	CDS	chr1	-	6235758	6235860	105	207	2	0.334161	0.0219076	0.574807	50	103
ICMT	ENST00000343813	ENSG00000116237	protein_coding	1	5'UTR,CDS	chr1	-	6235861	6235960	5	104	1	0.38677	0.0174847	0.533148	50	100
ACOT7	ENST00000377855	ENSG00000097021	protein_coding	9	3'UTR	chr1	-	6264412	6264507	1380	1475	12	0.305059	0.0310348	0.606333	49	96
ACOT7	ENST00000377855	ENSG00000097021	protein_coding	9	3'UTR	chr1	-	6264508	6264593	1294	1379	11	0.395572	0.0249891	0.914629	50	86
ACOT7	ENST00000377855	ENSG00000097021	protein_coding	9	CDS,3'UTR	chr1	-	6264595	6264687	1200	1292	10	0.222715	0.0396672	0.868151	50	93
ACOT7	ENST00000377855	ENSG00000097021	protein_coding	7	CDS	chr1	-	6294870	6294963	907	1000	7	0.248039	0.0312138	0.614942	50	94
ACOT7	ENST00000377855	ENSG00000097021	protein_coding	2	CDS	chr1	-	6349773	6349865	322	414	1	0.297063	0.0277302	0.508599	50	93
NOL9	ENST00000377705	ENSG00000162408	protein_coding	12	3'UTR	chr1	-	6521433	6521513	6461	6541	59	0.512364	0.0221023	0.544536	37	81
NOL9	ENST00000377705	ENSG00000162408	protein_coding	12	3'UTR	chr1	-	6521514	6521600	6374	6460	58	0.391596	0.020703	0.494889	50	87
NOL9	ENST00000377705	ENSG00000162408	protein_coding	12	3'UTR	chr1	-	6521601	6521696	6278	6373	57	0.402431	0.0248322	0.776923	50	96
NOL9	ENST00000377705	ENSG00000162408	protein_coding	12	3'UTR	chr1	-	6521698	6521793	6181	6276	56	0.446461	0.0219177	0.684776	50	96
NOL9	ENST00000377705	ENSG00000162408	protein_coding	12	3'UTR	chr1	-	6521795	6521912	6062	6179	55	0.345801	0.0234303	0.48177	50	118
NOL9	ENST00000377705	ENSG00000162408	protein_coding	12	3'UTR	chr1	-	6521913	6522031	5943	6061	54	0.335603	0.0196564	0.346533	50	119
NOL9	ENST00000377705	ENSG00000162408	protein_coding	12	3'UTR	chr1	-	6522033	6522142	5832	5941	53	0.447432	0.0154672	0.613482	50	110
NOL9	ENST00000377705	ENSG00000162408	protein_coding	12	3'UTR	chr1	-	6522144	6522274	5700	5830	52	0.378115	0.0238282	0.712611	50	131
NOL9	ENST00000377705	ENSG00000162408	protein_coding	12	3'UTR	chr1	-	6522279	6522384	5590	5695	51	0.407216	0.0197692	0.533535	50	106
NOL9	ENST00000377705	ENSG00000162408	protein_coding	12	3'UTR	chr1	-	6522387	6522485	5489	5587	50	0.530412	0.0163914	0.512579	50	99
NOL9	ENST00000377705	ENSG00000162408	protein_coding	12	3'UTR	chr1	-	6522486	6522615	5359	5488	49	0.521811	0.0229639	0.714233	50	130
NOL9	ENST00000377705	ENSG00000162408	protein_coding	12	3'UTR	chr1	-	6522961	6523078	4896	5013	47	0.490121	0.0197038	0.515557	50	118
NOL9	ENST00000377705	ENSG00000162408	protein_coding	12	3'UTR	chr1	-	6523079	6523197	4777	4895	46	0.452314	0.019392	0.584077	50	119
NOL9	ENST00000377705	ENSG00000162408	protein_coding	12	3'UTR	chr1	-	6523198	6523312	4662	4776	45	0.346743	0.0256722	0.643518	50	115
NOL9	ENST00000377705	ENSG00000162408	protein_coding	12	3'UTR	chr1	-	6523314	6523433	4541	4660	44	0.472426	0.0159671	0.724079	50	120
NOL9	ENST00000377705	ENSG00000162408	protein_coding	12	3'UTR	chr1	-	6523437	6523525	4449	4537	43	0.546494	0.0135582	0.605688	50	89
NOL9	ENST00000377705	ENSG00000162408	protein_coding	12	3'UTR	chr1	-	6523530	6523700	4274	4444	42	0.452523	0.0208863	0.698581	50	171
NOL9	ENST00000377705	ENSG00000162408	protein_coding	12	3'UTR	chr1	-	6523701	6523821	4153	4273	41	0.374029	0.0240405	0.394677	50	121
NOL9	ENST00000377705	ENSG00000162408	protein_coding	12	3'UTR	chr1	-	6523822	6523933	4041	4152	40	0.462928	0.023765	0.571042	50	112
NOL9	ENST00000377705	ENSG00000162408	protein_coding	12	3'UTR	chr1	-	6523934	6524035	3939	4040	39	0.371015	0.0242483	0.400895	50	102
NOL9	ENST00000377705	ENSG00000162408	protein_coding	12	3'UTR	chr1	-	6524036	6524161	3813	3938	38	0.290814	0.0282733	0.491269	50	126
NOL9	ENST00000377705	ENSG00000162408	protein_coding	12	3'UTR	chr1	-	6524164	6524257	3717	3810	37	0.337759	0.0244038	0.32238	50	94
NOL9	ENST00000377705	ENSG00000162408	protein_coding	12	3'UTR	chr1	-	6524258	6524357	3617	3716	36	0.334573	0.025957	0.522286	50	100
NOL9	ENST00000377705	ENSG00000162408	protein_coding	12	3'UTR	chr1	-	6524362	6524481	3493	3612	35	0.393511	0.0226037	0.612288	50	120
NOL9	ENST00000377705	ENSG00000162408	protein_coding	12	3'UTR	chr1	-	6524482	6524590	3384	3492	34	0.393958	0.0226722	0.54125	50	109
NOL9	ENST00000377705	ENSG00000162408	protein_coding	12	3'UTR	chr1	-	6524591	6524692	3282	3383	33	0.393509	0.0209066	0.548296	50	102
NOL9	ENST00000377705	ENSG00000162408	protein_coding	12	3'UTR	chr1	-	6524693	6524793	3181	3281	32	0.491873	0.0166162	0.497987	50	101
NOL9	ENST00000377705	ENSG00000162408	protein_coding	12	3'UTR	chr1	-	6524796	6524951	3023	3178	31	0.619023	0.0117642	0.265011	50	156
NOL9	ENST00000377705	ENSG00000162408	protein_coding	12	3'UTR	chr1	-	6524952	6525052	2922	3022	30	0.488395	0.0139395	0.561892	50	101
NOL9	ENST00000377705	ENSG00000162408	protein_coding	12	3'UTR	chr1	-	6525054	6525157	2817	2920	29	0.372848	0.0202808	0.252314	50	104
NOL9	ENST00000377705	ENSG00000162408	protein_coding	12	3'UTR	chr1	-	6525158	6525262	2712	2816	28	0.454878	0.0203435	0.576993	50	105
NOL9	ENST00000377705	ENSG00000162408	protein_coding	12	3'UTR	chr1	-	6525263	6525380	2594	2711	27	0.451741	0.0228591	0.687111	50	118
NOL9	ENST00000377705	ENSG00000162408	protein_coding	12	3'UTR	chr1	-	6525381	6525484	2490	2593	26	0.484301	0.0219885	0.713303	50	104
NOL9	ENST00000377705	ENSG00000162408	protein_coding	12	3'UTR	chr1	-	6525485	6525578	2396	2489	25	0.413298	0.0200782	0.551463	50	94
NOL9	ENST00000377705	ENSG00000162408	protein_coding	12	3'UTR	chr1	-	6525580	6525684	2290	2394	24	0.293936	0.0267145	0.536091	50	105
NOL9	ENST00000377705	ENSG00000162408	protein_coding	12	3'UTR	chr1	-	6525685	6525801	2173	2289	23	0.306571	0.0285471	0.594381	50	117
NOL9	ENST00000377705	ENSG00000162408	protein_coding	12	CDS,3'UTR	chr1	-	6525802	6525894	2080	2172	22	0.321841	0.0290211	0.639173	50	93
NOL9	ENST00000377705	ENSG00000162408	protein_coding	12	CDS	chr1	-	6525895	6525982	1992	2079	21	0.250139	0.0339268	0.480489	50	88
NOL9	ENST00000377705	ENSG00000162408	protein_coding	10	CDS	chr1	-	6529048	6529141	1689	1782	18	0.303492	0.0278396	0.347824	50	94
NOL9	ENST00000377705	ENSG00000162408	protein_coding	8	CDS	chr1	-	6532493	6532599	1410	1516	15	0.324939	0.0315659	0.585901	50	107
NOL9	ENST00000377705	ENSG00000162408	protein_coding	8	CDS	chr1	-	6532601	6532684	1325	1408	14	0.277471	0.0303837	0.425866	50	84
NOL9	ENST00000377705	ENSG00000162408	protein_coding	7	CDS	chr1	-	6533310	6533408	1120	1218	12	0.277805	0.0288913	0.298758	50	99
NOL9	ENST00000377705	ENSG00000162408	protein_coding	2	CDS	chr1	-	6550413	6550499	524	610	6	0.269899	0.0337074	0.348017	50	87
NOL9	ENST00000377705	ENSG00000162408	protein_coding	2	CDS	chr1	-	6550500	6550609	414	523	5	0.349152	0.028199	0.548405	50	110
NOL9	ENST00000377705	ENSG00000162408	protein_coding	1	CDS	chr1	-	6554108	6554203	311	406	4	0.375017	0.0233116	0.45159	50	96
NOL9	ENST00000377705	ENSG00000162408	protein_coding	1	CDS	chr1	-	6554204	6554270	244	310	3	0.320298	0.0312966	0.406973	50	67
NOL9	ENST00000377705	ENSG00000162408	protein_coding	1	CDS	chr1	-	6554271	6554397	117	243	2	0.363447	0.0269748	0.334467	50	127
NOL9	ENST00000377705	ENSG00000162408	protein_coding	1	CDS	chr1	-	6554398	6554494	20	116	1	0.331098	0.0279546	0.267674	50	97
PHF13	ENST00000377648	ENSG00000116273	protein_coding	3	CDS	chr1	+	6620003	6620113	678	788	1	0.348672	0.029693	0.536165	50	111
PHF13	ENST00000377648	ENSG00000116273	protein_coding	3	CDS	chr1	+	6620114	6620198	789	873	2	0.333323	0.0282291	0.335854	50	85
PHF13	ENST00000377648	ENSG00000116273	protein_coding	3	CDS	chr1	+	6620200	6620296	875	971	3	0.354202	0.0297653	0.528995	50	97
PHF13	ENST00000377648	ENSG00000116273	protein_coding	4	CDS	chr1	+	6621470	6621570	1072	1172	5	0.346558	0.0316521	0.158755	50	101
PHF13	ENST00000377648	ENSG00000116273	protein_coding	4	CDS,3'UTR	chr1	+	6621571	6621682	1173	1284	6	0.368184	0.0299809	0.214546	50	112
PHF13	ENST00000377648	ENSG00000116273	protein_coding	4	3'UTR	chr1	+	6621684	6621785	1286	1387	7	0.453513	0.0210272	0.487507	50	102
PHF13	ENST00000377648	ENSG00000116273	protein_coding	4	3'UTR	chr1	+	6621789	6621884	1391	1486	8	0.450114	0.0213398	0.431988	50	96
PHF13	ENST00000377648	ENSG00000116273	protein_coding	4	3'UTR	chr1	+	6621885	6622028	1487	1630	9	0.355374	0.0205047	0.628537	50	144
PHF13	ENST00000377648	ENSG00000116273	protein_coding	4	3'UTR	chr1	+	6622029	6622126	1631	1728	10	0.370562	0.0272502	0.588041	50	98
PHF13	ENST00000377648	ENSG00000116273	protein_coding	4	3'UTR	chr1	+	6622129	6622265	1731	1867	11	0.43356	0.0184738	0.701423	50	137
PHF13	ENST00000377648	ENSG00000116273	protein_coding	4	3'UTR	chr1	+	6622266	6622387	1868	1989	12	0.344821	0.02496	0.623977	50	122
PHF13	ENST00000377648	ENSG00000116273	protein_coding	4	3'UTR	chr1	+	6622389	6622528	1991	2130	13	0.476322	0.0225094	0.601921	50	140
PHF13	ENST00000377648	ENSG00000116273	protein_coding	4	3'UTR	chr1	+	6622530	6622640	2132	2242	14	0.405891	0.0229333	0.63781	50	111
PHF13	ENST00000377648	ENSG00000116273	protein_coding	4	3'UTR	chr1	+	6622641	6622772	2243	2374	15	0.426121	0.0207581	0.465254	50	132
PHF13	ENST00000377648	ENSG00000116273	protein_coding	4	3'UTR	chr1	+	6622773	6622884	2375	2486	16	0.477979	0.0199706	0.64302	50	112
PHF13	ENST00000377648	ENSG00000116273	protein_coding	4	3'UTR	chr1	+	6622888	6623008	2490	2610	17	0.413073	0.0264216	0.623667	50	121
PHF13	ENST00000377648	ENSG00000116273	protein_coding	4	3'UTR	chr1	+	6623009	6623131	2611	2733	18	0.359387	0.0248056	0.632342	50	123
PHF13	ENST00000377648	ENSG00000116273	protein_coding	4	3'UTR	chr1	+	6623132	6623224	2734	2826	19	0.398055	0.0241488	0.616985	50	93
PHF13	ENST00000377648	ENSG00000116273	protein_coding	4	3'UTR	chr1	+	6623226	6623334	2828	2936	20	0.393252	0.0268286	0.464888	50	109
PHF13	ENST00000377648	ENSG00000116273	protein_coding	4	3'UTR	chr1	+	6623335	6623432	2937	3034	21	0.361875	0.0256425	0.540405	50	98
PHF13	ENST00000377648	ENSG00000116273	protein_coding	4	3'UTR	chr1	+	6623434	6623544	3036	3146	22	0.343581	0.0257497	0.324489	50	111
PHF13	ENST00000377648	ENSG00000116273	protein_coding	4	3'UTR	chr1	+	6623546	6623656	3148	3258	23	0.422913	0.0242415	0.489063	50	111
PHF13	ENST00000377648	ENSG00000116273	protein_coding	4	3'UTR	chr1	+	6623660	6623786	3262	3388	24	0.472454	0.0201704	0.424532	50	127
PHF13	ENST00000377648	ENSG00000116273	protein_coding	4	3'UTR	chr1	+	6623787	6623910	3389	3512	25	0.432941	0.0240139	0.345432	53	124
DNAJC11	ENST00000377577	ENSG00000007923	protein_coding	16	3'UTR	chr1	-	6634806	6634883	2488	2565	26	0.408694	0.0251438	0.470223	50	78
DNAJC11	ENST00000377577	ENSG00000007923	protein_coding	16	3'UTR	chr1	-	6634884	6634974	2397	2487	25	0.447102	0.0191806	0.626036	50	91
DNAJC11	ENST00000377577	ENSG00000007923	protein_coding	16	3'UTR	chr1	-	6634975	6635066	2305	2396	24	0.485135	0.0205932	0.585156	50	92
DNAJC11	ENST00000377577	ENSG00000007923	protein_coding	16	3'UTR	chr1	-	6635068	6635177	2194	2303	23	0.364584	0.0251594	0.467379	50	110
DNAJC11	ENST00000377577	ENSG00000007923	protein_coding	16	3'UTR	chr1	-	6635178	6635269	2102	2193	22	0.454554	0.0202835	0.783483	50	92
DNAJC11	ENST00000377577	ENSG00000007923	protein_coding	16	3'UTR	chr1	-	6635271	6635371	2000	2100	21	0.376323	0.0196158	0.451801	50	101
DNAJC11	ENST00000377577	ENSG00000007923	protein_coding	16	3'UTR	chr1	-	6635375	6635474	1897	1996	20	0.423082	0.021414	0.539609	50	100
DNAJC11	ENST00000377577	ENSG00000007923	protein_coding	16	3'UTR	chr1	-	6635475	6635592	1779	1896	19	0.341894	0.024585	0.542312	50	118
DNAJC11	ENST00000377577	ENSG00000007923	protein_coding	16	3'UTR	chr1	-	6635593	6635674	1697	1778	18	0.326078	0.0248365	0.642093	50	82
DNAJC11	ENST00000377577	ENSG00000007923	protein_coding	8	CDS	chr1	-	6645812	6645895	804	887	9	0.322845	0.0300507	0.340573	50	84
DNAJC11	ENST00000377577	ENSG00000007923	protein_coding	5	CDS	chr1	-	6653923	6654028	406	511	5	0.307307	0.0319577	0.275781	50	106
DNAJC11	ENST00000377577	ENSG00000007923	protein_coding	2	CDS	chr1	-	6680922	6681008	118	204	2	0.24785	0.0336509	0.663783	50	87
CAMTA1	ENST00000303635	ENSG00000171735	protein_coding	3	CDS	chr1	+	6825136	6825209	237	310	3	0.251999	0.0326367	0.769175	42	74
VAMP3	ENST00000054666	ENSG00000049245	protein_coding	5	3'UTR	chr1	+	7779682	7779800	428	546	5	0.274926	0.0317315	0.713232	50	119
VAMP3	ENST00000054666	ENSG00000049245	protein_coding	5	3'UTR	chr1	+	7779801	7779898	547	644	6	0.392439	0.0251794	0.801357	50	98
VAMP3	ENST00000054666	ENSG00000049245	protein_coding	5	3'UTR	chr1	+	7779900	7780001	646	747	7	0.266833	0.0334203	0.637532	50	102
VAMP3	ENST00000054666	ENSG00000049245	protein_coding	5	3'UTR	chr1	+	7780009	7780086	755	832	8	0.37738	0.0244482	0.47386	50	78
VAMP3	ENST00000054666	ENSG00000049245	protein_coding	5	3'UTR	chr1	+	7780089	7780204	835	950	9	0.313657	0.0271157	0.542805	50	116
VAMP3	ENST00000054666	ENSG00000049245	protein_coding	5	3'UTR	chr1	+	7780206	7780310	952	1056	10	0.395052	0.0279867	0.504305	50	105
VAMP3	ENST00000054666	ENSG00000049245	protein_coding	5	3'UTR	chr1	+	7780312	7780401	1058	1147	11	0.300388	0.024931	0.229089	50	90
VAMP3	ENST00000054666	ENSG00000049245	protein_coding	5	3'UTR	chr1	+	7780402	7780508	1148	1254	12	0.381875	0.0226111	0.668039	50	107
VAMP3	ENST00000054666	ENSG00000049245	protein_coding	5	3'UTR	chr1	+	7780511	7780625	1257	1371	13	0.330545	0.0250155	0.444737	50	115
VAMP3	ENST00000054666	ENSG00000049245	protein_coding	5	3'UTR	chr1	+	7780626	7780711	1372	1457	14	0.333546	0.028495	0.587853	50	86
VAMP3	ENST00000054666	ENSG00000049245	protein_coding	5	3'UTR	chr1	+	7780712	7780830	1458	1576	15	0.46084	0.0251173	0.685666	50	119
VAMP3	ENST00000054666	ENSG00000049245	protein_coding	5	3'UTR	chr1	+	7780831	7780936	1577	1682	16	0.482577	0.0227199	0.710018	50	106
VAMP3	ENST00000054666	ENSG00000049245	protein_coding	5	3'UTR	chr1	+	7780938	7781021	1684	1767	17	0.299116	0.0247272	0.461216	50	84
VAMP3	ENST00000054666	ENSG00000049245	protein_coding	5	3'UTR	chr1	+	7781022	7781121	1768	1867	18	0.297322	0.0274912	0.494548	50	100
VAMP3	ENST00000054666	ENSG00000049245	protein_coding	5	3'UTR	chr1	+	7781122	7781236	1868	1982	19	0.460918	0.0233328	0.741436	50	115
VAMP3	ENST00000054666	ENSG00000049245	protein_coding	5	3'UTR	chr1	+	7781237	7781362	1983	2108	20	0.450133	0.0251986	0.687122	73	126
PER3	ENST00000361923	ENSG00000049246	protein_coding	1	5'UTR	chr1	+	7784705	7784808	3	106	1	0.374347	0.0249004	0.577348	50	104
PER3	ENST00000361923	ENSG00000049246	protein_coding	1	5'UTR,CDS	chr1	+	7784809	7784902	107	200	2	0.419294	0.0243193	0.778518	50	94
PER3	ENST00000361923	ENSG00000049246	protein_coding	2	CDS	chr1	+	7785444	7785527	307	390	4	0.315317	0.0314307	0.27425	50	84
PER3	ENST00000361923	ENSG00000049246	protein_coding	4	CDS	chr1	+	7788048	7788170	569	691	7	0.354153	0.027829	0.323231	50	123
PER3	ENST00000361923	ENSG00000049246	protein_coding	9	CDS	chr1	+	7803733	7803839	1193	1299	12	0.342795	0.0336215	0.359074	50	107
PER3	ENST00000361923	ENSG00000049246	protein_coding	12	CDS	chr1	+	7810477	7810558	1583	1664	16	0.400544	0.0297284	0.528657	50	82
PER3	ENST00000361923	ENSG00000049246	protein_coding	15	CDS	chr1	+	7820500	7820592	1968	2060	20	0.389226	0.0286206	0.488626	50	93
PER3	ENST00000361923	ENSG00000049246	protein_coding	16	CDS	chr1	+	7826519	7826692	2148	2321	22	0.44127	0.0285437	0.389487	50	174
PER3	ENST00000361923	ENSG00000049246	protein_coding	17	CDS	chr1	+	7827195	7827274	2417	2496	24	0.389416	0.028296	0.578737	50	80
PER3	ENST00000361923	ENSG00000049246	protein_coding	17	CDS	chr1	+	7827277	7827352	2499	2574	25	0.373154	0.02676	0.384924	50	76
PER3	ENST00000361923	ENSG00000049246	protein_coding	17	CDS	chr1	+	7827353	7827442	2575	2664	26	0.416059	0.0276908	0.4678	50	90
PER3	ENST00000361923	ENSG00000049246	protein_coding	21	CDS,3'UTR	chr1	+	7842680	7842789	3706	3815	29	0.374548	0.0259212	0.518081	50	110
PER3	ENST00000361923	ENSG00000049246	protein_coding	21	3'UTR	chr1	+	7842790	7842904	3816	3930	30	0.333249	0.0290034	0.47993	50	115
PER3	ENST00000361923	ENSG00000049246	protein_coding	21	3'UTR	chr1	+	7842905	7843085	3931	4111	31	0.345525	0.0289381	0.41909	50	181
PER3	ENST00000361923	ENSG00000049246	protein_coding	21	3'UTR	chr1	+	7843087	7843193	4113	4219	32	0.375548	0.030982	0.26229	50	107
PER3	ENST00000361923	ENSG00000049246	protein_coding	21	3'UTR	chr1	+	7843194	7843298	4220	4324	33	0.391875	0.0371807	0.458499	50	105
PER3	ENST00000361923	ENSG00000049246	protein_coding	21	3'UTR	chr1	+	7843299	7843414	4325	4440	34	0.449498	0.0243421	0.398314	50	116
PER3	ENST00000361923	ENSG00000049246	protein_coding	21	3'UTR	chr1	+	7843818	7843945	4844	4971	36	0.426505	0.0255765	0.523834	50	128
PER3	ENST00000361923	ENSG00000049246	protein_coding	21	3'UTR	chr1	+	7844251	7844367	5277	5393	38	0.42307	0.0275115	0.370238	50	117
PER3	ENST00000361923	ENSG00000049246	protein_coding	21	3'UTR	chr1	+	7844693	7844800	5719	5826	40	0.377985	0.024651	0.297151	50	108
PER3	ENST00000361923	ENSG00000049246	protein_coding	21	3'UTR	chr1	+	7844803	7844865	5829	5891	41	0.561145	0.021038	0.630999	28	63
PARK7	ENST00000493678	ENSG00000116288	protein_coding	7	CDS,3'UTR	chr1	+	7984946	7985057	529	640	6	0.204018	0.0322349	0.768846	50	112
PARK7	ENST00000493678	ENSG00000116288	protein_coding	7	3'UTR	chr1	+	7985058	7985154	641	737	7	0.242628	0.0288854	0.773313	50	97
PARK7	ENST00000493678	ENSG00000116288	protein_coding	7	3'UTR	chr1	+	7985155	7985280	738	863	8	0.408547	0.0246973	0.778832	65	126
ERRFI1	ENST00000377482	ENSG00000116285	protein_coding	4	3'UTR	chr1	-	8012206	8012340	2484	2618	23	0.435986	0.0258742	0.673041	50	135
ERRFI1	ENST00000377482	ENSG00000116285	protein_coding	4	3'UTR	chr1	-	8012346	8012459	2365	2478	22	0.340047	0.025444	0.560952	50	114
ERRFI1	ENST00000377482	ENSG00000116285	protein_coding	4	3'UTR	chr1	-	8012463	8012547	2277	2361	21	0.362562	0.0302162	0.590139	50	85
ERRFI1	ENST00000377482	ENSG00000116285	protein_coding	4	3'UTR	chr1	-	8012548	8012666	2158	2276	20	0.399076	0.0238975	0.718685	50	119
ERRFI1	ENST00000377482	ENSG00000116285	protein_coding	4	3'UTR	chr1	-	8012667	8012794	2030	2157	19	0.380857	0.027658	0.589062	50	128
ERRFI1	ENST00000377482	ENSG00000116285	protein_coding	4	3'UTR	chr1	-	8012795	8012884	1940	2029	18	0.254402	0.0318396	0.398868	50	90
ERRFI1	ENST00000377482	ENSG00000116285	protein_coding	4	3'UTR	chr1	-	8012885	8012997	1827	1939	17	0.307034	0.0317562	0.182667	50	113
ERRFI1	ENST00000377482	ENSG00000116285	protein_coding	4	3'UTR	chr1	-	8012999	8013113	1711	1825	16	0.377097	0.0246356	0.423586	50	115
ERRFI1	ENST00000377482	ENSG00000116285	protein_coding	4	CDS,3'UTR	chr1	-	8013114	8013228	1596	1710	15	0.410169	0.0232645	0.473184	50	115
ERRFI1	ENST00000377482	ENSG00000116285	protein_coding	4	CDS	chr1	-	8013229	8013313	1511	1595	14	0.381903	0.0289315	0.703087	50	85
ERRFI1	ENST00000377482	ENSG00000116285	protein_coding	4	CDS	chr1	-	8013316	8013396	1428	1508	13	0.388213	0.0275053	0.348035	50	81
ERRFI1	ENST00000377482	ENSG00000116285	protein_coding	4	CDS	chr1	-	8013397	8013490	1334	1427	12	0.393373	0.0292049	0.549981	50	94
ERRFI1	ENST00000377482	ENSG00000116285	protein_coding	4	CDS	chr1	-	8013492	8013596	1228	1332	11	0.430689	0.0254545	0.654894	50	105
ERRFI1	ENST00000377482	ENSG00000116285	protein_coding	4	CDS	chr1	-	8013604	8013712	1112	1220	10	0.337889	0.0316632	0.1458	50	109
ERRFI1	ENST00000377482	ENSG00000116285	protein_coding	4	CDS	chr1	-	8013713	8013790	1034	1111	9	0.321462	0.0300047	0.266499	50	78
ERRFI1	ENST00000377482	ENSG00000116285	protein_coding	4	CDS	chr1	-	8013791	8013883	941	1033	8	0.381494	0.0305082	0.539407	50	93
ERRFI1	ENST00000377482	ENSG00000116285	protein_coding	4	CDS	chr1	-	8013884	8013977	847	940	7	0.380228	0.0291212	0.406056	50	94
ERRFI1	ENST00000377482	ENSG00000116285	protein_coding	4	CDS	chr1	-	8014279	8014364	460	545	5	0.470479	0.021777	0.396953	50	86
ERRFI1	ENST00000377482	ENSG00000116285	protein_coding	2	CDS	chr1	-	8015499	8015597	248	346	3	0.359285	0.0295817	0.504104	50	99
ERRFI1	ENST00000377482	ENSG00000116285	protein_coding	1	5'UTR	chr1	-	8026173	8026272	38	137	1	0.329473	0.0271472	0.385703	50	100
RERE	ENST00000400908	ENSG00000142599	protein_coding	23	3'UTR	chr1	-	8353003	8353106	7307	7410	46	0.462057	0.020041	0.494683	50	104
RERE	ENST00000400908	ENSG00000142599	protein_coding	23	3'UTR	chr1	-	8353109	8353224	7189	7304	45	0.437064	0.0261887	0.598902	50	116
RERE	ENST00000400908	ENSG00000142599	protein_coding	23	3'UTR	chr1	-	8353225	8353357	7056	7188	44	0.324451	0.0296685	0.445554	50	133
RERE	ENST00000400908	ENSG00000142599	protein_coding	23	3'UTR	chr1	-	8354566	8354692	5721	5847	41	0.393731	0.025685	0.442586	50	127
RERE	ENST00000400908	ENSG00000142599	protein_coding	23	3'UTR	chr1	-	8354693	8354776	5637	5720	40	0.313232	0.0282915	0.115828	50	84
RERE	ENST00000400908	ENSG00000142599	protein_coding	23	3'UTR	chr1	-	8354780	8354885	5528	5633	39	0.41626	0.0249477	0.522275	50	106
RERE	ENST00000400908	ENSG00000142599	protein_coding	23	3'UTR	chr1	-	8354887	8354991	5422	5526	38	0.445973	0.0259559	0.51892	50	105
RERE	ENST00000400908	ENSG00000142599	protein_coding	23	CDS,3'UTR	chr1	-	8354992	8355094	5319	5421	37	0.37447	0.0277483	0.487931	50	103
RERE	ENST00000400908	ENSG00000142599	protein_coding	20	CDS	chr1	-	8358253	8358334	4826	4907	34	0.369239	0.0304769	0.600743	50	82
RERE	ENST00000400908	ENSG00000142599	protein_coding	20	CDS	chr1	-	8358337	8358461	4699	4823	33	0.407962	0.0255009	0.440201	50	125
RERE	ENST00000400908	ENSG00000142599	protein_coding	20	CDS	chr1	-	8358462	8358530	4630	4698	32	0.360986	0.0272688	0.494227	50	69
RERE	ENST00000400908	ENSG00000142599	protein_coding	20	CDS	chr1	-	8358531	8358674	4486	4629	31	0.394703	0.0263083	0.399013	50	144
RERE	ENST00000400908	ENSG00000142599	protein_coding	20	CDS	chr1	-	8358675	8358746	4414	4485	30	0.393534	0.0275122	0.364043	50	72
RERE	ENST00000400908	ENSG00000142599	protein_coding	20	CDS	chr1	-	8358747	8358827	4333	4413	29	0.389152	0.023518	0.53883	50	81
RERE	ENST00000400908	ENSG00000142599	protein_coding	20	CDS	chr1	-	8358828	8358912	4248	4332	28	0.345183	0.0250183	0.453177	50	85
RERE	ENST00000400908	ENSG00000142599	protein_coding	18	CDS	chr1	-	8361174	8361251	2881	2958	25	0.377111	0.0284943	0.458655	50	78
RERE	ENST00000400908	ENSG00000142599	protein_coding	18	CDS	chr1	-	8361252	8361333	2799	2880	24	0.385835	0.0251941	0.571258	50	82
RERE	ENST00000400908	ENSG00000142599	protein_coding	18	CDS	chr1	-	8361335	8361406	2726	2797	23	0.327362	0.0277819	0.366944	50	72
RERE	ENST00000400908	ENSG00000142599	protein_coding	17	CDS	chr1	-	8361772	8361859	2545	2632	21	0.382994	0.0277043	0.472389	50	88
RERE	ENST00000400908	ENSG00000142599	protein_coding	16	CDS	chr1	-	8362750	8362832	2378	2460	19	0.311251	0.0295026	0.241955	50	83
RERE	ENST00000400908	ENSG00000142599	protein_coding	13	CDS	chr1	-	8365841	8365923	1961	2043	15	0.328551	0.030419	0.293125	50	83
RERE	ENST00000400908	ENSG00000142599	protein_coding	5	CDS	chr1	-	8557421	8557519	1152	1250	7	0.328163	0.0299333	0.405424	50	99
RERE	ENST00000400908	ENSG00000142599	protein_coding	2	CDS	chr1	-	8655984	8656068	855	939	5	0.317298	0.029227	0.500118	50	85
RERE	ENST00000400908	ENSG00000142599	protein_coding	2	CDS	chr1	-	8656069	8656153	770	854	4	0.23423	0.034123	0.31735	50	85
RERE	ENST00000400908	ENSG00000142599	protein_coding	2	CDS	chr1	-	8656154	8656239	684	769	3	0.283976	0.0292318	0.346798	50	86
RERE	ENST00000400908	ENSG00000142599	protein_coding	2	5'UTR,CDS	chr1	-	8656243	8656319	604	680	2	0.222622	0.0382053	0.407621	50	77
RERE	ENST00000400908	ENSG00000142599	protein_coding	2	5'UTR	chr1	-	8656320	8656441	482	603	1	0.336323	0.0304706	0.736289	50	122
ENO1	ENST00000234590	ENSG00000074800	protein_coding	12	3'UTR	chr1	-	8861003	8861077	1704	1778	18	0.365266	0.0182174	0.885394	39	75
ENO1	ENST00000234590	ENSG00000074800	protein_coding	12	3'UTR	chr1	-	8861082	8861191	1590	1699	17	0.340111	0.0256651	0.97941	50	110
ENO1	ENST00000234590	ENSG00000074800	protein_coding	12	3'UTR	chr1	-	8861192	8861279	1502	1589	16	0.328002	0.0267129	0.988687	50	88
ENO1	ENST00000234590	ENSG00000074800	protein_coding	12	CDS,3'UTR	chr1	-	8861280	8861373	1408	1501	15	0.397498	0.0256663	0.990189	50	94
ENO1	ENST00000234590	ENSG00000074800	protein_coding	9	CDS	chr1	-	8863974	8864073	1001	1100	11	0.206611	0.03934	0.994151	50	100
ENO1	ENST00000234590	ENSG00000074800	protein_coding	8	CDS	chr1	-	8865356	8865465	801	910	9	0.132646	0.0321126	0.952257	50	110
ENO1	ENST00000234590	ENSG00000074800	protein_coding	7	CDS	chr1	-	8866365	8866455	607	697	7	0.15129	0.0345291	0.976839	50	91
ENO1	ENST00000234590	ENSG00000074800	protein_coding	1	5'UTR	chr1	-	8878589	8878686	1	98	1	0.157392	0.0318139	0.940585	50	98
SPSB1	ENST00000328089	ENSG00000171621	protein_coding	2	5'UTR	chr1	+	9355764	9355877	200	313	1	0.308804	0.0302194	0.520513	50	114
SPSB1	ENST00000328089	ENSG00000171621	protein_coding	2	5'UTR,CDS	chr1	+	9355878	9355971	314	407	2	0.371445	0.027507	0.615348	50	94
SPSB1	ENST00000328089	ENSG00000171621	protein_coding	2	CDS	chr1	+	9355976	9356068	412	504	3	0.350429	0.0249648	0.421545	50	93
SPSB1	ENST00000328089	ENSG00000171621	protein_coding	2	CDS	chr1	+	9356070	9356164	506	600	4	0.337416	0.0272733	0.290629	50	95
SPSB1	ENST00000328089	ENSG00000171621	protein_coding	2	CDS	chr1	+	9356169	9356369	605	805	5	0.35721	0.0265223	0.496431	50	201
SPSB1	ENST00000328089	ENSG00000171621	protein_coding	2	CDS	chr1	+	9356370	9356469	806	905	6	0.427947	0.0298001	0.661874	50	100
SPSB1	ENST00000328089	ENSG00000171621	protein_coding	2	CDS	chr1	+	9356473	9356585	909	1021	7	0.35392	0.0287279	0.33062	50	113
SPSB1	ENST00000328089	ENSG00000171621	protein_coding	3	CDS	chr1	+	9367448	9367556	1022	1130	8	0.409314	0.0245231	0.318783	50	109
SPSB1	ENST00000328089	ENSG00000171621	protein_coding	3	3'UTR	chr1	+	9368098	9368173	1672	1747	10	0.438576	0.0221642	0.528556	50	76
SPSB1	ENST00000328089	ENSG00000171621	protein_coding	3	3'UTR	chr1	+	9369049	9369161	2623	2735	12	0.346081	0.0238262	0.487245	50	113
SPSB1	ENST00000328089	ENSG00000171621	protein_coding	3	3'UTR	chr1	+	9369162	9369282	2736	2856	13	0.339738	0.0265822	0.407886	50	121
SPSB1	ENST00000328089	ENSG00000171621	protein_coding	3	3'UTR	chr1	+	9369285	9369380	2859	2954	14	0.435284	0.0225691	0.521018	50	96
SLC25A33	ENST00000302692	ENSG00000171612	protein_coding	1	5'UTR	chr1	+	9539544	9539642	80	178	1	0.414437	0.0242878	0.47519	50	99
SLC25A33	ENST00000302692	ENSG00000171612	protein_coding	1	5'UTR,CDS	chr1	+	9539643	9539734	179	270	2	0.433641	0.0264949	0.571667	50	92
SLC25A33	ENST00000302692	ENSG00000171612	protein_coding	6	CDS	chr1	+	9580043	9580142	799	898	8	0.333383	0.0260246	0.362199	50	100
SLC25A33	ENST00000302692	ENSG00000171612	protein_coding	7	CDS	chr1	+	9582316	9582423	1008	1115	10	0.33177	0.0260502	0.549012	50	108
SLC25A33	ENST00000302692	ENSG00000171612	protein_coding	7	CDS,3'UTR	chr1	+	9582424	9582526	1116	1218	11	0.325799	0.0277027	0.636959	50	103
SLC25A33	ENST00000302692	ENSG00000171612	protein_coding	7	3'UTR	chr1	+	9582528	9582621	1220	1313	12	0.387714	0.0257485	0.38796	50	94
SLC25A33	ENST00000302692	ENSG00000171612	protein_coding	7	3'UTR	chr1	+	9582623	9582701	1315	1393	13	0.408211	0.0256983	0.615991	34	79
TMEM201	ENST00000340381	ENSG00000188807	protein_coding	3	CDS	chr1	+	9596926	9597010	322	406	2	0.361961	0.0255432	0.269719	50	85
CLSTN1	ENST00000377298	ENSG00000171603	protein_coding	19	3'UTR	chr1	-	9729039	9729175	4511	4647	47	0.305544	0.027974	0.469966	68	137
CLSTN1	ENST00000377298	ENSG00000171603	protein_coding	19	3'UTR	chr1	-	9729178	9729292	4394	4508	46	0.384194	0.0245238	0.718024	50	115
CLSTN1	ENST00000377298	ENSG00000171603	protein_coding	19	3'UTR	chr1	-	9729293	9729390	4296	4393	45	0.407809	0.0264861	0.797752	50	98
CLSTN1	ENST00000377298	ENSG00000171603	protein_coding	19	3'UTR	chr1	-	9729391	9729478	4208	4295	44	0.439033	0.0216347	0.818085	50	88
CLSTN1	ENST00000377298	ENSG00000171603	protein_coding	19	3'UTR	chr1	-	9729479	9729571	4115	4207	43	0.390415	0.0208701	0.748024	50	93
CLSTN1	ENST00000377298	ENSG00000171603	protein_coding	19	3'UTR	chr1	-	9729572	9729683	4003	4114	42	0.297721	0.0245149	0.767777	50	112
CLSTN1	ENST00000377298	ENSG00000171603	protein_coding	19	3'UTR	chr1	-	9729684	9729805	3881	4002	41	0.354093	0.0226927	0.658012	50	122
CLSTN1	ENST00000377298	ENSG00000171603	protein_coding	19	3'UTR	chr1	-	9729807	9729893	3793	3879	40	0.540402	0.0156815	0.76354	50	87
CLSTN1	ENST00000377298	ENSG00000171603	protein_coding	19	3'UTR	chr1	-	9729895	9730001	3685	3791	39	0.344393	0.0238516	0.696306	50	107
CLSTN1	ENST00000377298	ENSG00000171603	protein_coding	19	3'UTR	chr1	-	9730003	9730128	3558	3683	38	0.296215	0.0253659	0.704627	50	126
CLSTN1	ENST00000377298	ENSG00000171603	protein_coding	19	3'UTR	chr1	-	9730129	9730213	3473	3557	37	0.341101	0.0252961	0.876602	50	85
CLSTN1	ENST00000377298	ENSG00000171603	protein_coding	19	3'UTR	chr1	-	9730214	9730307	3379	3472	36	0.412142	0.0207322	0.83663	50	94
CLSTN1	ENST00000377298	ENSG00000171603	protein_coding	19	3'UTR	chr1	-	9730308	9730399	3287	3378	35	0.326534	0.0211402	0.807022	50	92
CLSTN1	ENST00000377298	ENSG00000171603	protein_coding	19	3'UTR	chr1	-	9730406	9730499	3187	3280	34	0.246818	0.0243131	0.649606	50	94
CLSTN1	ENST00000377298	ENSG00000171603	protein_coding	19	CDS,3'UTR	chr1	-	9730500	9730587	3099	3186	33	0.282091	0.0273382	0.790684	50	88
CLSTN1	ENST00000377298	ENSG00000171603	protein_coding	19	CDS	chr1	-	9730590	9730687	2999	3096	32	0.155245	0.0348996	0.450057	50	98
CLSTN1	ENST00000377298	ENSG00000171603	protein_coding	18	CDS	chr1	-	9731272	9731389	2797	2914	30	0.279004	0.0278206	0.789131	50	118
CLSTN1	ENST00000377298	ENSG00000171603	protein_coding	17	CDS	chr1	-	9731762	9731841	2715	2794	29	0.255291	0.0315342	0.608277	50	80
CLSTN1	ENST00000377298	ENSG00000171603	protein_coding	16	CDS	chr1	-	9733426	9733531	2529	2634	27	0.232169	0.0311096	0.737515	50	106
CLSTN1	ENST00000377298	ENSG00000171603	protein_coding	14	CDS	chr1	-	9734968	9735067	2223	2322	24	0.227714	0.028496	0.646844	50	100
CLSTN1	ENST00000377298	ENSG00000171603	protein_coding	14	CDS	chr1	-	9735073	9735167	2123	2217	23	0.252354	0.029464	0.697072	50	95
CLSTN1	ENST00000377298	ENSG00000171603	protein_coding	13	CDS	chr1	-	9735467	9735539	2043	2115	22	0.201366	0.0344567	0.562023	50	73
CLSTN1	ENST00000377298	ENSG00000171603	protein_coding	12	CDS	chr1	-	9735907	9736013	1838	1944	20	0.242	0.0350298	0.703592	50	107
CLSTN1	ENST00000377298	ENSG00000171603	protein_coding	10	CDS	chr1	-	9741124	9741216	1629	1721	18	0.182649	0.0329766	0.588982	50	93
CLSTN1	ENST00000377298	ENSG00000171603	protein_coding	8	CDS	chr1	-	9744428	9744528	1333	1433	15	0.218678	0.0276612	0.690239	50	101
CLSTN1	ENST00000377298	ENSG00000171603	protein_coding	8	CDS	chr1	-	9744531	9744617	1244	1330	14	0.229286	0.0281887	0.593505	50	87
CLSTN1	ENST00000377298	ENSG00000171603	protein_coding	7	CDS	chr1	-	9749526	9749615	1063	1152	12	0.288693	0.0298422	0.790971	50	90
CLSTN1	ENST00000377298	ENSG00000171603	protein_coding	6	CDS	chr1	-	9749830	9749910	885	965	10	0.254232	0.0299379	0.722306	50	81
CLSTN1	ENST00000377298	ENSG00000171603	protein_coding	5	CDS	chr1	-	9751475	9751565	789	879	9	0.24421	0.0303683	0.783887	50	91
CLSTN1	ENST00000377298	ENSG00000171603	protein_coding	5	CDS	chr1	-	9751572	9751668	686	782	8	0.216982	0.0319831	0.846708	50	97
CLSTN1	ENST00000377298	ENSG00000171603	protein_coding	4	CDS	chr1	-	9755192	9755296	490	594	6	0.275828	0.0262205	0.848722	50	105
CLSTN1	ENST00000377298	ENSG00000171603	protein_coding	1	5'UTR,CDS	chr1	-	9823668	9823765	201	298	3	0.303551	0.0225157	0.682681	50	98
CLSTN1	ENST00000377298	ENSG00000171603	protein_coding	1	5'UTR	chr1	-	9823767	9823849	117	199	2	0.281791	0.0273691	0.552408	50	83
CLSTN1	ENST00000377298	ENSG00000171603	protein_coding	1	5'UTR	chr1	-	9823850	9823955	11	116	1	0.351296	0.0274179	0.625047	50	106
CTNNBIP1	ENST00000377263	ENSG00000178585	protein_coding	6	3'UTR	chr1	-	9850143	9850293	989	1139	3	0.381228	0.0258041	0.461185	65	151
LZIC	ENST00000377223	ENSG00000162441	protein_coding	8	3'UTR	chr1	-	9926580	9926737	4545	4702	27	0.358548	0.0313574	0.241023	60	158
LZIC	ENST00000377223	ENSG00000162441	protein_coding	8	3'UTR	chr1	-	9927085	9927198	4084	4197	25	0.551846	0.0206057	0.645433	50	114
LZIC	ENST00000377223	ENSG00000162441	protein_coding	8	3'UTR	chr1	-	9928586	9928681	2601	2696	23	0.439344	0.0226622	0.52847	50	96
LZIC	ENST00000377223	ENSG00000162441	protein_coding	8	3'UTR	chr1	-	9928682	9928969	2313	2600	22	0.473383	0.0241075	0.580596	50	288
LZIC	ENST00000377223	ENSG00000162441	protein_coding	8	3'UTR	chr1	-	9928972	9929059	2223	2310	21	0.423585	0.0309299	0.445884	50	88
LZIC	ENST00000377223	ENSG00000162441	protein_coding	8	3'UTR	chr1	-	9929061	9929149	2133	2221	20	0.366531	0.0255172	0.452909	50	89
LZIC	ENST00000377223	ENSG00000162441	protein_coding	8	3'UTR	chr1	-	9929150	9929273	2009	2132	19	0.416609	0.0243029	0.327787	50	124
LZIC	ENST00000377223	ENSG00000162441	protein_coding	8	3'UTR	chr1	-	9929277	9929412	1870	2005	18	0.342116	0.0272623	0.293139	50	136
LZIC	ENST00000377223	ENSG00000162441	protein_coding	8	3'UTR	chr1	-	9929413	9929515	1767	1869	17	0.315891	0.0286098	0.295438	50	103
LZIC	ENST00000377223	ENSG00000162441	protein_coding	8	3'UTR	chr1	-	9929516	9929618	1664	1766	16	0.562878	0.0227001	0.67955	50	103
LZIC	ENST00000377223	ENSG00000162441	protein_coding	8	3'UTR	chr1	-	9929620	9929729	1553	1662	15	0.44074	0.0190923	0.373382	50	110
LZIC	ENST00000377223	ENSG00000162441	protein_coding	8	3'UTR	chr1	-	9929734	9929836	1446	1548	14	0.376288	0.0236064	0.417866	50	103
LZIC	ENST00000377223	ENSG00000162441	protein_coding	8	3'UTR	chr1	-	9929837	9929927	1355	1445	13	0.430187	0.02309	0.563293	50	91
LZIC	ENST00000377223	ENSG00000162441	protein_coding	8	3'UTR	chr1	-	9929928	9930029	1253	1354	12	0.376059	0.0271164	0.375061	50	102
LZIC	ENST00000377223	ENSG00000162441	protein_coding	8	3'UTR	chr1	-	9930031	9930161	1121	1251	11	0.372091	0.0284861	0.437495	50	131
LZIC	ENST00000377223	ENSG00000162441	protein_coding	8	3'UTR	chr1	-	9930163	9930279	1003	1119	10	0.32001	0.0259678	0.570645	50	117
LZIC	ENST00000377223	ENSG00000162441	protein_coding	8	3'UTR	chr1	-	9930280	9930387	895	1002	9	0.234203	0.0303584	0.254335	50	108
LZIC	ENST00000377223	ENSG00000162441	protein_coding	4	CDS	chr1	-	9935539	9935621	418	500	4	0.295457	0.0301278	0.630365	50	83
UBE4B	ENST00000253251	ENSG00000130939	protein_coding	1	5'UTR	chr1	+	10033151	10033255	320	424	1	0.290203	0.0239133	0.506138	50	105
UBE4B	ENST00000253251	ENSG00000130939	protein_coding	1	5'UTR	chr1	+	10033258	10033343	427	512	2	0.229386	0.0329593	0.6671	50	86
UBE4B	ENST00000253251	ENSG00000130939	protein_coding	1	5'UTR	chr1	+	10033345	10033445	514	614	3	0.247311	0.0296974	0.613708	50	101
UBE4B	ENST00000253251	ENSG00000130939	protein_coding	1	5'UTR	chr1	+	10033446	10033556	615	725	4	0.291946	0.0320202	0.589634	50	111
UBE4B	ENST00000253251	ENSG00000130939	protein_coding	1	5'UTR	chr1	+	10033557	10033643	726	812	5	0.361686	0.0280502	0.702467	50	87
UBE4B	ENST00000253251	ENSG00000130939	protein_coding	2	CDS	chr1	+	10072078	10072149	914	985	7	0.336965	0.0276647	0.458656	50	72
UBE4B	ENST00000253251	ENSG00000130939	protein_coding	3	CDS	chr1	+	10095479	10095569	1069	1159	9	0.269943	0.0312607	0.178698	50	91
UBE4B	ENST00000253251	ENSG00000130939	protein_coding	6	CDS	chr1	+	10105581	10105656	1485	1560	13	0.25456	0.0292223	0.4559	50	76
UBE4B	ENST00000253251	ENSG00000130939	protein_coding	7	CDS	chr1	+	10117480	10117570	1670	1760	15	0.28274	0.0307888	0.304724	50	91
UBE4B	ENST00000253251	ENSG00000130939	protein_coding	15	CDS	chr1	+	10135077	10135181	2567	2671	24	0.252382	0.0302467	0.613697	50	105
UBE4B	ENST00000253251	ENSG00000130939	protein_coding	20	CDS	chr1	+	10151351	10151458	3168	3275	30	0.297854	0.0237343	0.458045	50	108
UBE4B	ENST00000253251	ENSG00000130939	protein_coding	20	CDS	chr1	+	10151459	10151550	3276	3367	31	0.291512	0.0307197	0.500047	50	92
UBE4B	ENST00000253251	ENSG00000130939	protein_coding	23	CDS	chr1	+	10168146	10168239	3661	3754	35	0.344588	0.0271486	0.581988	50	94
UBE4B	ENST00000253251	ENSG00000130939	protein_coding	24	CDS	chr1	+	10171203	10171293	3851	3941	37	0.258297	0.031046	0.515752	50	91
UBE4B	ENST00000253251	ENSG00000130939	protein_coding	25	CDS	chr1	+	10178710	10178793	4044	4127	39	0.230198	0.0327812	0.412389	50	84
UBE4B	ENST00000253251	ENSG00000130939	protein_coding	26	CDS	chr1	+	10179480	10179558	4217	4295	41	0.262115	0.0292617	0.509129	50	79
UBE4B	ENST00000253251	ENSG00000130939	protein_coding	27	3'UTR	chr1	+	10179973	10180063	4378	4468	43	0.364665	0.0313648	0.790053	50	91
UBE4B	ENST00000253251	ENSG00000130939	protein_coding	27	3'UTR	chr1	+	10180064	10180140	4469	4545	44	0.314367	0.0257924	0.704686	50	77
UBE4B	ENST00000253251	ENSG00000130939	protein_coding	27	3'UTR	chr1	+	10180141	10180250	4546	4655	45	0.34033	0.0237906	0.603735	50	110
UBE4B	ENST00000253251	ENSG00000130939	protein_coding	27	3'UTR	chr1	+	10180253	10180366	4658	4771	46	0.228039	0.0340327	0.870602	46	114
KIF1B	ENST00000676179	ENSG00000054523	protein_coding	1	5'UTR	chr1	+	10210625	10210702	56	133	1	0.355766	0.0260288	0.352061	50	78
KIF1B	ENST00000676179	ENSG00000054523	protein_coding	1	5'UTR	chr1	+	10210703	10210866	134	297	2	0.327198	0.0228497	0.43958	50	164
KIF1B	ENST00000676179	ENSG00000054523	protein_coding	2	CDS	chr1	+	10232342	10232432	402	492	4	0.341953	0.0299461	0.580475	50	91
KIF1B	ENST00000676179	ENSG00000054523	protein_coding	4	CDS	chr1	+	10258495	10258602	574	681	6	0.364646	0.0275411	0.699703	50	108
KIF1B	ENST00000676179	ENSG00000054523	protein_coding	6	CDS	chr1	+	10267437	10267543	875	981	9	0.347172	0.0266451	0.401228	50	107
KIF1B	ENST00000676179	ENSG00000054523	protein_coding	15	CDS	chr1	+	10282416	10282515	1705	1804	16	0.283058	0.0262335	0.511653	50	100
KIF1B	ENST00000676179	ENSG00000054523	protein_coding	21	CDS	chr1	+	10296949	10297042	2302	2395	22	0.348202	0.0250875	0.682176	50	94
PGD	ENST00000270776	ENSG00000142657	protein_coding	3	CDS	chr1	+	10400461	10400568	207	314	3	0.226528	0.0323454	0.84572	50	108
PGD	ENST00000270776	ENSG00000142657	protein_coding	8	CDS	chr1	+	10413091	10413169	738	816	8	0.178141	0.0344228	0.716167	50	79
PGD	ENST00000270776	ENSG00000142657	protein_coding	9	CDS	chr1	+	10417004	10417104	916	1016	10	0.174268	0.0335049	0.701522	50	101
PGD	ENST00000270776	ENSG00000142657	protein_coding	13	CDS,3'UTR	chr1	+	10419661	10419749	1418	1506	15	0.23648	0.0311043	0.800338	50	89
PGD	ENST00000270776	ENSG00000142657	protein_coding	13	3'UTR	chr1	+	10419751	10419835	1508	1592	16	0.350245	0.0264097	0.902234	50	85
PGD	ENST00000270776	ENSG00000142657	protein_coding	13	3'UTR	chr1	+	10419840	10419948	1597	1705	17	0.263208	0.0250654	0.793743	50	109
PGD	ENST00000270776	ENSG00000142657	protein_coding	13	3'UTR	chr1	+	10419949	10420065	1706	1822	18	0.326054	0.021875	0.813199	50	117
PGD	ENST00000270776	ENSG00000142657	protein_coding	13	3'UTR	chr1	+	10420066	10420159	1823	1916	19	0.241022	0.0314886	0.5354	50	94
PGD	ENST00000270776	ENSG00000142657	protein_coding	13	3'UTR	chr1	+	10420162	10420244	1919	2001	20	0.386584	0.0247692	0.604714	50	83
PGD	ENST00000270776	ENSG00000142657	protein_coding	13	3'UTR	chr1	+	10420245	10420346	2002	2103	21	0.262725	0.0297435	0.556201	50	102
PGD	ENST00000270776	ENSG00000142657	protein_coding	13	3'UTR	chr1	+	10420347	10420495	2104	2252	22	0.362604	0.0308064	0.332174	54	149
CENPS	ENST00000309048	ENSG00000175279	protein_coding	1	5'UTR,CDS	chr1	+	10430469	10430566	37	134	1	0.37887	0.0287618	0.623088	50	98
CENPS-CORT	ENST00000602787	ENSG00000251503	protein_coding	1	5'UTR,CDS	chr1	+	10430469	10430566	35	132	1	0.37887	0.0287618	0.623088	50	98
CENPS-CORT	ENST00000602787	ENSG00000251503	protein_coding	5	CDS,3'UTR	chr1	+	10442319	10442440	414	535	5	0.364839	0.0267239	0.723947	68	122
CENPS	ENST00000309048	ENSG00000175279	protein_coding	5	CDS,3'UTR	chr1	+	10442319	10442406	416	503	5	0.311298	0.0283523	0.666183	50	88
CENPS	ENST00000309048	ENSG00000175279	protein_coding	5	3'UTR	chr1	+	10442409	10442504	506	601	6	0.394134	0.0258867	0.717774	50	96
CENPS	ENST00000309048	ENSG00000175279	protein_coding	5	3'UTR	chr1	+	10442505	10442605	602	702	7	0.358119	0.0257709	0.46797	50	101
CENPS	ENST00000309048	ENSG00000175279	protein_coding	5	3'UTR	chr1	+	10442606	10442703	703	800	8	0.453363	0.0239414	0.459941	51	98
DFFA	ENST00000377038	ENSG00000160049	protein_coding	6	3'UTR	chr1	-	10456665	10456755	5802	5892	38	0.50558	0.024913	0.698973	45	91
DFFA	ENST00000377038	ENSG00000160049	protein_coding	6	3'UTR	chr1	-	10456756	10456852	5705	5801	37	0.38085	0.0281974	0.489453	50	97
DFFA	ENST00000377038	ENSG00000160049	protein_coding	6	3'UTR	chr1	-	10456853	10456941	5616	5704	36	0.356382	0.0270999	0.380659	50	89
DFFA	ENST00000377038	ENSG00000160049	protein_coding	6	3'UTR	chr1	-	10456944	10457041	5516	5613	35	0.355495	0.0267336	0.340402	50	98
DFFA	ENST00000377038	ENSG00000160049	protein_coding	6	3'UTR	chr1	-	10457043	10457139	5418	5514	34	0.363123	0.0284692	0.412903	50	97
DFFA	ENST00000377038	ENSG00000160049	protein_coding	6	3'UTR	chr1	-	10457140	10457235	5322	5417	33	0.444192	0.0200444	0.528572	50	96
DFFA	ENST00000377038	ENSG00000160049	protein_coding	6	3'UTR	chr1	-	10457236	10457382	5175	5321	32	0.463894	0.0210986	0.401469	50	147
DFFA	ENST00000377038	ENSG00000160049	protein_coding	6	3'UTR	chr1	-	10457383	10457473	5084	5174	31	0.626738	0.011341	0.655207	50	91
DFFA	ENST00000377038	ENSG00000160049	protein_coding	6	3'UTR	chr1	-	10457478	10457621	4936	5079	30	0.578733	0.0160097	0.644578	50	144
DFFA	ENST00000377038	ENSG00000160049	protein_coding	6	3'UTR	chr1	-	10457622	10457754	4803	4935	29	0.426518	0.0225305	0.478429	50	133
DFFA	ENST00000377038	ENSG00000160049	protein_coding	6	3'UTR	chr1	-	10457755	10457869	4688	4802	28	0.391085	0.0264795	0.539237	50	115
DFFA	ENST00000377038	ENSG00000160049	protein_coding	6	3'UTR	chr1	-	10457872	10457996	4561	4685	27	0.484028	0.020377	0.525734	50	125
DFFA	ENST00000377038	ENSG00000160049	protein_coding	6	3'UTR	chr1	-	10459228	10459331	3226	3329	24	0.420553	0.0244366	0.587955	50	104
DFFA	ENST00000377038	ENSG00000160049	protein_coding	6	3'UTR	chr1	-	10459332	10459446	3111	3225	23	0.392926	0.0258154	0.687739	50	115
DFFA	ENST00000377038	ENSG00000160049	protein_coding	6	3'UTR	chr1	-	10459448	10459539	3018	3109	22	0.343185	0.0254774	0.489905	50	92
DFFA	ENST00000377038	ENSG00000160049	protein_coding	6	3'UTR	chr1	-	10459540	10459663	2894	3017	21	0.307338	0.0267985	0.349613	50	124
DFFA	ENST00000377038	ENSG00000160049	protein_coding	6	3'UTR	chr1	-	10459666	10459779	2778	2891	20	0.371645	0.0255846	0.505843	50	114
DFFA	ENST00000377038	ENSG00000160049	protein_coding	6	3'UTR	chr1	-	10459781	10459875	2682	2776	19	0.487255	0.0169548	0.456597	50	95
DFFA	ENST00000377038	ENSG00000160049	protein_coding	6	3'UTR	chr1	-	10459876	10460023	2534	2681	18	0.53403	0.013706	0.245354	50	148
DFFA	ENST00000377038	ENSG00000160049	protein_coding	6	3'UTR	chr1	-	10460600	10460708	1849	1957	16	0.507738	0.0152929	0.226196	50	109
DFFA	ENST00000377038	ENSG00000160049	protein_coding	6	3'UTR	chr1	-	10460709	10460810	1747	1848	15	0.531064	0.0163693	0.435143	50	102
DFFA	ENST00000377038	ENSG00000160049	protein_coding	6	3'UTR	chr1	-	10461275	10461369	1188	1282	13	0.289052	0.029188	0.425682	50	95
DFFA	ENST00000377038	ENSG00000160049	protein_coding	6	3'UTR	chr1	-	10461371	10461466	1091	1186	12	0.2612	0.0250087	0.582051	50	96
DFFA	ENST00000377038	ENSG00000160049	protein_coding	6	CDS,3'UTR	chr1	-	10461469	10461550	1007	1088	11	0.268131	0.0333164	0.75054	50	82
DFFA	ENST00000377038	ENSG00000160049	protein_coding	6	CDS	chr1	-	10461552	10461648	909	1005	10	0.282608	0.0273072	0.535166	50	97
DFFA	ENST00000377038	ENSG00000160049	protein_coding	4	CDS	chr1	-	10463433	10463527	606	700	7	0.308241	0.0242305	0.754694	50	95
DFFA	ENST00000377038	ENSG00000160049	protein_coding	4	CDS	chr1	-	10463532	10463620	513	601	6	0.305056	0.0254795	0.64745	50	89
DFFA	ENST00000377038	ENSG00000160049	protein_coding	3	CDS	chr1	-	10467191	10467285	417	511	5	0.311709	0.0292507	0.771464	50	95
DFFA	ENST00000377038	ENSG00000160049	protein_coding	1	CDS	chr1	-	10472326	10472413	117	204	2	0.2915	0.0282503	0.733821	50	88
DFFA	ENST00000377038	ENSG00000160049	protein_coding	1	5'UTR,CDS	chr1	-	10472414	10472519	11	116	1	0.411542	0.0223495	0.743055	50	106
TARDBP	ENST00000240185	ENSG00000120948	protein_coding	2	CDS	chr1	+	11013753	11013855	128	230	2	0.210499	0.0326985	0.815381	50	103
TARDBP	ENST00000240185	ENSG00000120948	protein_coding	3	CDS	chr1	+	11016847	11016936	344	433	4	0.172982	0.031169	0.739668	50	90
TARDBP	ENST00000240185	ENSG00000120948	protein_coding	4	CDS	chr1	+	11018761	11018866	533	638	6	0.186242	0.0357826	0.865111	50	106
TARDBP	ENST00000240185	ENSG00000120948	protein_coding	6	CDS	chr1	+	11022176	11022281	869	974	9	0.179173	0.0376492	0.878694	50	106
TARDBP	ENST00000240185	ENSG00000120948	protein_coding	6	CDS	chr1	+	11022283	11022399	976	1092	10	0.224553	0.0324532	0.852591	50	117
TARDBP	ENST00000240185	ENSG00000120948	protein_coding	6	CDS	chr1	+	11022400	11022487	1093	1180	11	0.211879	0.0321566	0.843217	50	88
TARDBP	ENST00000240185	ENSG00000120948	protein_coding	6	CDS	chr1	+	11022488	11022602	1181	1295	12	0.23675	0.0316765	0.868746	50	115
TARDBP	ENST00000240185	ENSG00000120948	protein_coding	6	CDS,3'UTR	chr1	+	11022606	11022738	1299	1431	13	0.213836	0.0311679	0.850434	50	133
TARDBP	ENST00000240185	ENSG00000120948	protein_coding	6	3'UTR	chr1	+	11022742	11022863	1435	1556	14	0.231887	0.0284235	0.883206	50	122
TARDBP	ENST00000240185	ENSG00000120948	protein_coding	6	3'UTR	chr1	+	11022864	11022970	1557	1663	15	0.284569	0.0257151	0.919079	50	107
TARDBP	ENST00000240185	ENSG00000120948	protein_coding	6	3'UTR	chr1	+	11022971	11023071	1664	1764	16	0.345573	0.0233715	0.900908	50	101
TARDBP	ENST00000240185	ENSG00000120948	protein_coding	6	3'UTR	chr1	+	11023072	11023182	1765	1875	17	0.347165	0.0285944	0.914546	50	111
TARDBP	ENST00000240185	ENSG00000120948	protein_coding	6	3'UTR	chr1	+	11023183	11023286	1876	1979	18	0.374996	0.0222108	0.915206	50	104
TARDBP	ENST00000240185	ENSG00000120948	protein_coding	6	3'UTR	chr1	+	11023289	11023392	1982	2085	19	0.307354	0.022345	0.871822	50	104
TARDBP	ENST00000240185	ENSG00000120948	protein_coding	6	3'UTR	chr1	+	11023393	11023510	2086	2203	20	0.199513	0.0277398	0.810944	50	118
TARDBP	ENST00000240185	ENSG00000120948	protein_coding	6	3'UTR	chr1	+	11023512	11023637	2205	2330	21	0.336341	0.0251309	0.92927	50	126
TARDBP	ENST00000240185	ENSG00000120948	protein_coding	6	3'UTR	chr1	+	11023640	11023741	2333	2434	22	0.274617	0.032868	0.912506	50	102
TARDBP	ENST00000240185	ENSG00000120948	protein_coding	6	3'UTR	chr1	+	11023742	11023882	2435	2575	23	0.332521	0.0293172	0.882154	50	141
TARDBP	ENST00000240185	ENSG00000120948	protein_coding	6	3'UTR	chr1	+	11023886	11024015	2579	2708	24	0.341229	0.0262435	0.844713	50	130
TARDBP	ENST00000240185	ENSG00000120948	protein_coding	6	3'UTR	chr1	+	11024016	11024122	2709	2815	25	0.380228	0.0243096	0.394	50	107
TARDBP	ENST00000240185	ENSG00000120948	protein_coding	6	3'UTR	chr1	+	11024123	11024226	2816	2919	26	0.374129	0.0194308	0.314685	50	104
TARDBP	ENST00000240185	ENSG00000120948	protein_coding	6	3'UTR	chr1	+	11024229	11024345	2922	3038	27	0.398001	0.0219995	0.477448	50	117
TARDBP	ENST00000240185	ENSG00000120948	protein_coding	6	3'UTR	chr1	+	11024346	11024474	3039	3167	28	0.329005	0.0291241	0.462539	50	129
TARDBP	ENST00000240185	ENSG00000120948	protein_coding	6	3'UTR	chr1	+	11024477	11024590	3170	3283	29	0.44559	0.025646	0.437831	50	114
TARDBP	ENST00000240185	ENSG00000120948	protein_coding	6	3'UTR	chr1	+	11024592	11024850	3285	3543	30	0.42489	0.0320173	0.398727	26	259
SRM	ENST00000376957	ENSG00000116649	protein_coding	8	3'UTR	chr1	-	11054592	11054718	1131	1257	13	0.306028	0.0297496	0.749351	63	127
SRM	ENST00000376957	ENSG00000116649	protein_coding	8	3'UTR	chr1	-	11054719	11054799	1050	1130	12	0.418647	0.0221187	0.935133	50	81
SRM	ENST00000376957	ENSG00000116649	protein_coding	7	CDS	chr1	-	11054969	11055065	860	956	10	0.348081	0.0227412	0.908347	50	97
SRM	ENST00000376957	ENSG00000116649	protein_coding	4	CDS	chr1	-	11056625	11056727	487	589	6	0.368433	0.0265829	0.927435	50	103
SRM	ENST00000376957	ENSG00000116649	protein_coding	1	CDS	chr1	-	11059837	11059926	93	182	2	0.458152	0.0166053	0.753346	50	90
SRM	ENST00000376957	ENSG00000116649	protein_coding	1	5'UTR,CDS	chr1	-	11059927	11060017	2	92	1	0.36156	0.0167056	0.531461	50	91
EXOSC10	ENST00000376936	ENSG00000171824	protein_coding	22	CDS	chr1	-	11069608	11069673	2412	2477	27	0.287174	0.0348513	0.617536	50	66
EXOSC10	ENST00000376936	ENSG00000171824	protein_coding	12	CDS	chr1	-	11080771	11080860	1528	1617	17	0.250815	0.0330735	0.710401	50	90
EXOSC10	ENST00000376936	ENSG00000171824	protein_coding	11	CDS	chr1	-	11081126	11081224	1333	1431	15	0.219602	0.0337732	0.428615	50	99
EXOSC10	ENST00000376936	ENSG00000171824	protein_coding	10	CDS	chr1	-	11082762	11082859	1147	1244	13	0.271002	0.0328979	0.542018	50	98
EXOSC10	ENST00000376936	ENSG00000171824	protein_coding	6	CDS	chr1	-	11090570	11090656	694	780	8	0.326681	0.0299	0.678175	50	87
EXOSC10	ENST00000376936	ENSG00000171824	protein_coding	5	CDS	chr1	-	11091076	11091160	535	619	6	0.220103	0.0332169	0.56468	50	85
EXOSC10	ENST00000376936	ENSG00000171824	protein_coding	1	5'UTR,CDS	chr1	-	11099764	11099847	23	106	1	0.328223	0.0263277	0.542125	50	84
MTOR	ENST00000361445	ENSG00000198793	protein_coding	58	3'UTR	chr1	-	11106576	11106641	8615	8680	89	0.322553	0.0332408	0.376376	39	66
MTOR	ENST00000361445	ENSG00000198793	protein_coding	58	3'UTR	chr1	-	11106642	11106740	8516	8614	88	0.366519	0.0314497	0.707446	50	99
MTOR	ENST00000361445	ENSG00000198793	protein_coding	58	3'UTR	chr1	-	11106741	11106850	8406	8515	87	0.555008	0.0207939	0.867754	50	110
MTOR	ENST00000361445	ENSG00000198793	protein_coding	58	3'UTR	chr1	-	11106853	11106945	8311	8403	86	0.448826	0.0288696	0.685868	50	93
MTOR	ENST00000361445	ENSG00000198793	protein_coding	58	3'UTR	chr1	-	11106946	11107030	8226	8310	85	0.513312	0.0175388	0.774022	50	85
MTOR	ENST00000361445	ENSG00000198793	protein_coding	58	3'UTR	chr1	-	11107031	11107114	8142	8225	84	0.306161	0.0279624	0.187072	50	84
MTOR	ENST00000361445	ENSG00000198793	protein_coding	58	3'UTR	chr1	-	11107116	11107209	8047	8140	83	0.274622	0.0338106	0.34652	50	94
MTOR	ENST00000361445	ENSG00000198793	protein_coding	58	3'UTR	chr1	-	11107210	11107301	7955	8046	82	0.387279	0.0305247	0.724848	50	92
MTOR	ENST00000361445	ENSG00000198793	protein_coding	58	3'UTR	chr1	-	11107303	11107410	7846	7953	81	0.345111	0.0299276	0.554404	50	108
MTOR	ENST00000361445	ENSG00000198793	protein_coding	48	CDS	chr1	-	11121987	11122066	6844	6923	71	0.374601	0.0265971	0.412975	50	80
MTOR	ENST00000361445	ENSG00000198793	protein_coding	47	CDS	chr1	-	11124525	11124629	6652	6756	69	0.456861	0.0227972	0.531563	50	105
MTOR	ENST00000361445	ENSG00000198793	protein_coding	46	CDS	chr1	-	11126705	11126794	6475	6564	67	0.348782	0.0287423	0.384145	50	90
MTOR	ENST00000361445	ENSG00000198793	protein_coding	44	CDS	chr1	-	11127681	11127801	6160	6280	64	0.365208	0.0276527	0.590756	50	121
MTOR	ENST00000361445	ENSG00000198793	protein_coding	39	CDS	chr1	-	11130562	11130635	5628	5701	58	0.377192	0.0278128	0.607167	50	74
MTOR	ENST00000361445	ENSG00000198793	protein_coding	39	CDS	chr1	-	11130637	11130711	5552	5626	57	0.291552	0.0286382	0.378049	50	75
MTOR	ENST00000361445	ENSG00000198793	protein_coding	38	CDS	chr1	-	11133102	11133186	5379	5463	55	0.291012	0.0327068	0.412991	50	85
MTOR	ENST00000361445	ENSG00000198793	protein_coding	35	CDS	chr1	-	11139548	11139651	5001	5104	51	0.40786	0.0265818	0.59862	50	104
MTOR	ENST00000361445	ENSG00000198793	protein_coding	30	CDS	chr1	-	11157169	11157261	4481	4573	46	0.335763	0.0316851	0.557221	50	93
MTOR	ENST00000361445	ENSG00000198793	protein_coding	27	CDS	chr1	-	11199563	11199647	4122	4206	42	0.334754	0.0304726	0.467167	50	85
MTOR	ENST00000361445	ENSG00000198793	protein_coding	25	CDS	chr1	-	11209317	11209407	3827	3917	39	0.319171	0.0269055	0.410352	50	91
MTOR	ENST00000361445	ENSG00000198793	protein_coding	23	CDS	chr1	-	11212370	11212461	3533	3624	36	0.352938	0.0277007	0.451093	50	92
MTOR	ENST00000361445	ENSG00000198793	protein_coding	19	CDS	chr1	-	11228702	11228802	3017	3117	31	0.351123	0.0233033	0.32666	50	101
MTOR	ENST00000361445	ENSG00000198793	protein_coding	19	CDS	chr1	-	11228804	11228908	2911	3015	30	0.348671	0.0255477	0.408201	50	105
MTOR	ENST00000361445	ENSG00000198793	protein_coding	13	CDS	chr1	-	11237879	11237988	2184	2293	23	0.329997	0.0242114	0.415413	50	110
MTOR	ENST00000361445	ENSG00000198793	protein_coding	12	CDS	chr1	-	11238455	11238539	1986	2070	21	0.368361	0.0252829	0.26046	50	85
MTOR	ENST00000361445	ENSG00000198793	protein_coding	11	CDS	chr1	-	11240328	11240416	1794	1882	19	0.410104	0.0236486	0.695878	50	89
MTOR	ENST00000361445	ENSG00000198793	protein_coding	11	CDS	chr1	-	11240417	11240501	1709	1793	18	0.306516	0.0281872	0.526455	50	85
MTOR	ENST00000361445	ENSG00000198793	protein_coding	9	CDS	chr1	-	11243130	11243238	1409	1517	15	0.355907	0.0246805	0.574405	50	109
MTOR	ENST00000361445	ENSG00000198793	protein_coding	7	CDS	chr1	-	11247843	11247949	1107	1213	12	0.356531	0.0217971	0.498954	50	107
MTOR	ENST00000361445	ENSG00000198793	protein_coding	7	CDS	chr1	-	11247952	11248032	1024	1104	11	0.355084	0.0271048	0.446695	50	81
MTOR	ENST00000361445	ENSG00000198793	protein_coding	6	CDS	chr1	-	11253863	11253970	830	937	9	0.307982	0.0294789	0.329758	50	108
MTOR	ENST00000361445	ENSG00000198793	protein_coding	5	CDS	chr1	-	11256086	11256181	637	732	7	0.337419	0.0255372	0.573693	50	96
MTOR	ENST00000361445	ENSG00000198793	protein_coding	4	CDS	chr1	-	11257043	11257131	427	515	5	0.493355	0.0223121	0.612238	50	89
MTOR	ENST00000361445	ENSG00000198793	protein_coding	2	CDS	chr1	-	11259296	11259382	149	235	2	0.345281	0.0267133	0.426824	50	87
UBIAD1	ENST00000376810	ENSG00000120942	protein_coding	1	CDS	chr1	+	11273605	11273759	408	562	1	0.392069	0.0218054	0.366183	50	155
UBIAD1	ENST00000376810	ENSG00000120942	protein_coding	1	CDS	chr1	+	11273765	11273877	568	680	2	0.412872	0.0257644	0.484866	50	113
UBIAD1	ENST00000376810	ENSG00000120942	protein_coding	1	CDS	chr1	+	11273881	11273991	684	794	3	0.307081	0.0278781	0.209477	50	111
UBIAD1	ENST00000376810	ENSG00000120942	protein_coding	2	CDS	chr1	+	11285685	11285783	905	1003	5	0.410124	0.0267003	0.640739	50	99
UBIAD1	ENST00000376810	ENSG00000120942	protein_coding	2	CDS	chr1	+	11285784	11285870	1004	1090	6	0.360626	0.028262	0.557353	50	87
UBIAD1	ENST00000376810	ENSG00000120942	protein_coding	2	CDS	chr1	+	11285873	11285948	1093	1168	7	0.321401	0.0329063	0.353651	48	76
MAD2L2	ENST00000235310	ENSG00000116670	protein_coding	11	3'UTR	chr1	-	11674521	11674644	1696	1819	10	0.322517	0.0213862	0.373088	61	124
MAD2L2	ENST00000235310	ENSG00000116670	protein_coding	11	3'UTR	chr1	-	11674645	11674748	1592	1695	9	0.389694	0.0229519	0.831712	50	104
AGTRAP	ENST00000314340	ENSG00000177674	protein_coding	5	3'UTR	chr1	+	11750602	11750737	963	1098	5	0.435758	0.0223003	0.516975	68	136
CLCN6	ENST00000346436	ENSG00000011021	protein_coding	23	3'UTR	chr1	+	11840835	11840870	3294	3329	5	0.379846	0.0298425	0.234917	27	36
RNU5E-1	ENST00000362477	ENSG00000199347	snRNA	1	snRNA	chr1	+	11908154	11908270	3	119	1	0.485378	0.0187018	0.833166	51	117
KIAA2013	ENST00000376572	ENSG00000116685	protein_coding	3	3'UTR	chr1	-	11919632	11919802	2608	2778	26	0.388075	0.0218755	0.635762	55	171
KIAA2013	ENST00000376572	ENSG00000116685	protein_coding	3	3'UTR	chr1	-	11919803	11919936	2474	2607	25	0.493098	0.0193574	0.677463	50	134
KIAA2013	ENST00000376572	ENSG00000116685	protein_coding	3	3'UTR	chr1	-	11919937	11920044	2366	2473	24	0.470645	0.0255283	0.659781	50	108
KIAA2013	ENST00000376572	ENSG00000116685	protein_coding	3	3'UTR	chr1	-	11920046	11920148	2262	2364	23	0.327149	0.027626	0.445903	50	103
KIAA2013	ENST00000376572	ENSG00000116685	protein_coding	3	3'UTR	chr1	-	11920149	11920259	2151	2261	22	0.288341	0.0249439	0.502907	50	111
KIAA2013	ENST00000376572	ENSG00000116685	protein_coding	2	CDS	chr1	-	11922650	11922734	1979	2063	20	0.361658	0.0248593	0.635527	50	85
KIAA2013	ENST00000376572	ENSG00000116685	protein_coding	2	CDS	chr1	-	11922735	11922824	1889	1978	19	0.3238	0.0280086	0.614882	50	90
KIAA2013	ENST00000376572	ENSG00000116685	protein_coding	2	CDS	chr1	-	11922825	11922900	1813	1888	18	0.245233	0.0290991	0.688742	50	76
KIAA2013	ENST00000376572	ENSG00000116685	protein_coding	2	CDS	chr1	-	11922901	11923000	1713	1812	17	0.34262	0.0231885	0.791287	50	100
KIAA2013	ENST00000376572	ENSG00000116685	protein_coding	2	CDS	chr1	-	11923001	11923087	1626	1712	16	0.377979	0.0245022	0.800211	50	87
KIAA2013	ENST00000376572	ENSG00000116685	protein_coding	2	CDS	chr1	-	11923088	11923182	1531	1625	15	0.285774	0.0263452	0.70573	50	95
KIAA2013	ENST00000376572	ENSG00000116685	protein_coding	2	CDS	chr1	-	11923183	11923296	1417	1530	14	0.428253	0.0204105	0.777085	50	114
KIAA2013	ENST00000376572	ENSG00000116685	protein_coding	2	CDS	chr1	-	11923297	11923381	1332	1416	13	0.342394	0.027767	0.754215	50	85
KIAA2013	ENST00000376572	ENSG00000116685	protein_coding	2	CDS	chr1	-	11923383	11923462	1251	1330	12	0.345002	0.0235362	0.657079	50	80
KIAA2013	ENST00000376572	ENSG00000116685	protein_coding	1	CDS	chr1	-	11925267	11925356	1072	1161	10	0.290876	0.0243981	0.334702	50	90
KIAA2013	ENST00000376572	ENSG00000116685	protein_coding	1	CDS	chr1	-	11925357	11925473	955	1071	9	0.311736	0.0210874	0.44098	50	117
KIAA2013	ENST00000376572	ENSG00000116685	protein_coding	1	CDS	chr1	-	11925474	11925555	873	954	8	0.423048	0.025543	0.646414	50	82
KIAA2013	ENST00000376572	ENSG00000116685	protein_coding	1	CDS	chr1	-	11925557	11925640	788	871	7	0.336873	0.0241072	0.465515	50	84
KIAA2013	ENST00000376572	ENSG00000116685	protein_coding	1	CDS	chr1	-	11925641	11925741	687	787	6	0.409617	0.0223533	0.555529	50	101
KIAA2013	ENST00000376572	ENSG00000116685	protein_coding	1	CDS	chr1	-	11925746	11925867	561	682	5	0.405447	0.0189686	0.506629	50	122
KIAA2013	ENST00000376572	ENSG00000116685	protein_coding	1	CDS	chr1	-	11925868	11925988	440	560	4	0.422347	0.0187177	0.418399	50	121
KIAA2013	ENST00000376572	ENSG00000116685	protein_coding	1	CDS	chr1	-	11925989	11926099	329	439	3	0.394693	0.0200236	0.351604	50	111
KIAA2013	ENST00000376572	ENSG00000116685	protein_coding	1	CDS	chr1	-	11926100	11926227	201	328	2	0.387778	0.0208984	0.365988	50	128
KIAA2013	ENST00000376572	ENSG00000116685	protein_coding	1	5'UTR,CDS	chr1	-	11926228	11926351	77	200	1	0.444126	0.0174611	0.627918	50	124
PLOD1	ENST00000196061	ENSG00000083444	protein_coding	1	5'UTR,CDS	chr1	+	11934721	11934819	5	103	1	0.313774	0.0272558	0.693254	50	99
PLOD1	ENST00000196061	ENSG00000083444	protein_coding	4	CDS	chr1	+	11950409	11950515	418	524	5	0.269987	0.0248139	0.834392	50	107
PLOD1	ENST00000196061	ENSG00000083444	protein_coding	9	CDS	chr1	+	11958525	11958619	916	1010	10	0.248861	0.0326474	0.599921	50	95
PLOD1	ENST00000196061	ENSG00000083444	protein_coding	13	CDS	chr1	+	11964672	11964761	1420	1509	15	0.245888	0.0291152	0.754358	50	90
PLOD1	ENST00000196061	ENSG00000083444	protein_coding	18	CDS	chr1	+	11972883	11972964	1977	2058	21	0.252229	0.0342919	0.683759	50	82
PLOD1	ENST00000196061	ENSG00000083444	protein_coding	19	CDS	chr1	+	11974724	11974805	2163	2244	23	0.228221	0.0357595	0.719326	50	82
PLOD1	ENST00000196061	ENSG00000083444	protein_coding	19	3'UTR	chr1	+	11974807	11974897	2246	2336	24	0.361835	0.0249521	0.699282	50	91
PLOD1	ENST00000196061	ENSG00000083444	protein_coding	19	3'UTR	chr1	+	11974900	11974988	2339	2427	25	0.356666	0.0248256	0.750632	50	89
PLOD1	ENST00000196061	ENSG00000083444	protein_coding	19	3'UTR	chr1	+	11974989	11975096	2428	2535	26	0.325518	0.0221106	0.686352	50	108
PLOD1	ENST00000196061	ENSG00000083444	protein_coding	19	3'UTR	chr1	+	11975097	11975181	2536	2620	27	0.395465	0.0215148	0.707583	50	85
PLOD1	ENST00000196061	ENSG00000083444	protein_coding	19	3'UTR	chr1	+	11975188	11975285	2627	2724	28	0.349459	0.0204479	0.71082	50	98
PLOD1	ENST00000196061	ENSG00000083444	protein_coding	19	3'UTR	chr1	+	11975288	11975382	2727	2821	29	0.375184	0.0218476	0.744682	50	95
PLOD1	ENST00000196061	ENSG00000083444	protein_coding	19	3'UTR	chr1	+	11975383	11975484	2822	2923	30	0.331092	0.0234161	0.705426	50	102
PLOD1	ENST00000196061	ENSG00000083444	protein_coding	19	3'UTR	chr1	+	11975486	11975536	2925	2975	31	0.389943	0.0262651	0.716535	27	51
MFN2	ENST00000444836	ENSG00000116688	protein_coding	2	CDS	chr1	+	11989225	11989319	365	459	2	0.272923	0.0306644	0.752195	50	95
MFN2	ENST00000444836	ENSG00000116688	protein_coding	4	CDS	chr1	+	11996190	11996290	654	754	5	0.29165	0.0266523	0.69316	50	101
MFN2	ENST00000444836	ENSG00000116688	protein_coding	8	CDS	chr1	+	12001431	12001545	1155	1269	10	0.240573	0.0255956	0.743791	50	115
MFN2	ENST00000444836	ENSG00000116688	protein_coding	11	CDS	chr1	+	12004016	12004111	1493	1588	13	0.221204	0.0322925	0.520588	50	96
MFN2	ENST00000444836	ENSG00000116688	protein_coding	14	CDS	chr1	+	12005784	12005889	1877	1982	17	0.267523	0.0325032	0.454663	50	106
MFN2	ENST00000444836	ENSG00000116688	protein_coding	15	CDS	chr1	+	12006576	12006666	2063	2153	19	0.390416	0.0259096	0.621436	50	91
MFN2	ENST00000444836	ENSG00000116688	protein_coding	16	CDS	chr1	+	12007150	12007241	2278	2369	21	0.323845	0.0256766	0.64925	50	92
MFN2	ENST00000444836	ENSG00000116688	protein_coding	18	CDS,3'UTR	chr1	+	12011543	12011653	2560	2670	24	0.409069	0.020926	0.844003	50	111
MFN2	ENST00000444836	ENSG00000116688	protein_coding	18	3'UTR	chr1	+	12011654	12011735	2671	2752	25	0.323058	0.0255648	0.764086	50	82
MFN2	ENST00000444836	ENSG00000116688	protein_coding	18	3'UTR	chr1	+	12011736	12011839	2753	2856	26	0.329657	0.0260561	0.50789	50	104
MFN2	ENST00000444836	ENSG00000116688	protein_coding	18	3'UTR	chr1	+	12011840	12011938	2857	2955	27	0.383132	0.0202027	0.597567	50	99
MFN2	ENST00000444836	ENSG00000116688	protein_coding	18	3'UTR	chr1	+	12011939	12012033	2956	3050	28	0.383935	0.0198803	0.713424	50	95
MFN2	ENST00000444836	ENSG00000116688	protein_coding	18	3'UTR	chr1	+	12012034	12012152	3051	3169	29	0.408648	0.0183335	0.76866	50	119
MFN2	ENST00000444836	ENSG00000116688	protein_coding	18	3'UTR	chr1	+	12012155	12012295	3172	3312	30	0.291276	0.0236548	0.728801	50	141
MFN2	ENST00000444836	ENSG00000116688	protein_coding	18	3'UTR	chr1	+	12012297	12012464	3314	3481	31	0.327999	0.0221129	0.651729	50	168
MFN2	ENST00000444836	ENSG00000116688	protein_coding	18	3'UTR	chr1	+	12012465	12012562	3482	3579	32	0.42595	0.0205031	0.870945	50	98
MFN2	ENST00000444836	ENSG00000116688	protein_coding	18	3'UTR	chr1	+	12012570	12012657	3587	3674	33	0.38216	0.0201076	0.699637	50	88
MFN2	ENST00000444836	ENSG00000116688	protein_coding	18	3'UTR	chr1	+	12012658	12012750	3675	3767	34	0.320932	0.0197499	0.474272	50	93
MFN2	ENST00000444836	ENSG00000116688	protein_coding	18	3'UTR	chr1	+	12012759	12012877	3776	3894	35	0.289335	0.0246278	0.498642	50	119
MFN2	ENST00000444836	ENSG00000116688	protein_coding	18	3'UTR	chr1	+	12012878	12012957	3895	3974	36	0.439798	0.0218452	0.756246	50	80
MFN2	ENST00000444836	ENSG00000116688	protein_coding	18	3'UTR	chr1	+	12012959	12013079	3976	4096	37	0.359371	0.0229259	0.663733	50	121
MFN2	ENST00000444836	ENSG00000116688	protein_coding	18	3'UTR	chr1	+	12013080	12013195	4097	4212	38	0.469478	0.01453	0.827918	50	116
MFN2	ENST00000444836	ENSG00000116688	protein_coding	18	3'UTR	chr1	+	12013196	12013291	4213	4308	39	0.437643	0.0232861	0.766047	50	96
MFN2	ENST00000444836	ENSG00000116688	protein_coding	18	3'UTR	chr1	+	12013295	12013403	4312	4420	40	0.230605	0.0317472	0.467915	50	109
MFN2	ENST00000444836	ENSG00000116688	protein_coding	18	3'UTR	chr1	+	12013404	12013483	4421	4500	41	0.362818	0.0236994	0.628699	31	80
VPS13D	ENST00000620676	ENSG00000048707	protein_coding	2	5'UTR,CDS	chr1	+	12234203	12234304	104	205	1	0.341596	0.0315872	0.344296	50	102
VPS13D	ENST00000620676	ENSG00000048707	protein_coding	19	CDS	chr1	+	12275900	12275966	2479	2545	12	0.448583	0.0272132	0.413588	50	67
VPS13D	ENST00000620676	ENSG00000048707	protein_coding	19	CDS	chr1	+	12275967	12276144	2546	2723	13	0.343981	0.0310807	0.293971	50	178
VPS13D	ENST00000620676	ENSG00000048707	protein_coding	19	CDS	chr1	+	12277000	12277095	3579	3674	15	0.33315	0.0287803	0.0713946	50	96
VPS13D	ENST00000620676	ENSG00000048707	protein_coding	19	CDS	chr1	+	12277096	12277191	3675	3770	16	0.367829	0.0285347	0.318732	50	96
VPS13D	ENST00000620676	ENSG00000048707	protein_coding	19	CDS	chr1	+	12277192	12277323	3771	3902	17	0.334804	0.0337353	0.213711	50	132
VPS13D	ENST00000620676	ENSG00000048707	protein_coding	19	CDS	chr1	+	12277324	12277441	3903	4020	18	0.363104	0.0271279	0.432628	50	118
VPS13D	ENST00000620676	ENSG00000048707	protein_coding	19	CDS	chr1	+	12277442	12277563	4021	4142	19	0.394672	0.0303842	0.316028	50	122
VPS13D	ENST00000620676	ENSG00000048707	protein_coding	19	CDS	chr1	+	12277564	12277653	4143	4232	20	0.347253	0.0287153	0.188982	50	90
VPS13D	ENST00000620676	ENSG00000048707	protein_coding	19	CDS	chr1	+	12277655	12277753	4234	4332	21	0.305748	0.0302669	0.292361	50	99
VPS13D	ENST00000620676	ENSG00000048707	protein_coding	70	3'UTR	chr1	+	12509084	12509203	13394	13513	24	0.384076	0.0282663	0.309893	57	120
PDPN	ENST00000621990	ENSG00000162493	protein_coding	1	5'UTR,CDS	chr1	+	13583927	13584060	96	229	1	0.365545	0.0324758	0.290276	50	134
PDPN	ENST00000621990	ENSG00000162493	protein_coding	3	CDS	chr1	+	13610417	13610491	434	508	4	0.251877	0.0351758	0.266451	50	75
PDPN	ENST00000621990	ENSG00000162493	protein_coding	6	3'UTR	chr1	+	13615937	13616030	717	810	7	0.427642	0.0324832	0.95391	50	94
PDPN	ENST00000621990	ENSG00000162493	protein_coding	6	3'UTR	chr1	+	13616031	13616116	811	896	8	0.397188	0.026549	0.626188	50	86
PDPN	ENST00000621990	ENSG00000162493	protein_coding	6	3'UTR	chr1	+	13616117	13616207	897	987	9	0.387022	0.027958	0.416407	50	91
PRDM2	ENST00000311066	ENSG00000116731	protein_coding	8	CDS	chr1	+	13778436	13778519	819	902	4	0.374784	0.0235746	0.575355	50	84
PRDM2	ENST00000311066	ENSG00000116731	protein_coding	8	CDS	chr1	+	13778520	13778628	903	1011	5	0.336287	0.0274856	0.419365	50	109
PRDM2	ENST00000311066	ENSG00000116731	protein_coding	8	CDS	chr1	+	13778629	13778722	1012	1105	6	0.259223	0.0329084	0.404268	50	94
PRDM2	ENST00000311066	ENSG00000116731	protein_coding	8	CDS	chr1	+	13778723	13778809	1106	1192	7	0.278513	0.0281959	0.395587	50	87
PRDM2	ENST00000311066	ENSG00000116731	protein_coding	8	CDS	chr1	+	13778810	13778906	1193	1289	8	0.39405	0.0278238	0.681431	50	97
PRDM2	ENST00000311066	ENSG00000116731	protein_coding	8	CDS	chr1	+	13778907	13778997	1290	1380	9	0.337254	0.030592	0.426183	50	91
PRDM2	ENST00000311066	ENSG00000116731	protein_coding	8	CDS	chr1	+	13778998	13779081	1381	1464	10	0.436721	0.0271219	0.332915	50	84
PRDM2	ENST00000311066	ENSG00000116731	protein_coding	8	CDS	chr1	+	13779083	13779183	1466	1566	11	0.359845	0.025754	0.244775	50	101
PRDM2	ENST00000311066	ENSG00000116731	protein_coding	8	CDS	chr1	+	13779186	13779279	1569	1662	12	0.408677	0.0250549	0.489139	50	94
PRDM2	ENST00000311066	ENSG00000116731	protein_coding	8	CDS	chr1	+	13779281	13779371	1664	1754	13	0.35148	0.0285145	0.456324	50	91
PRDM2	ENST00000311066	ENSG00000116731	protein_coding	8	CDS	chr1	+	13779372	13779458	1755	1841	14	0.368508	0.0296861	0.429109	50	87
PRDM2	ENST00000311066	ENSG00000116731	protein_coding	8	CDS	chr1	+	13779460	13779546	1843	1929	15	0.352819	0.0307233	0.391228	50	87
PRDM2	ENST00000311066	ENSG00000116731	protein_coding	8	CDS	chr1	+	13779551	13779650	1934	2033	16	0.498245	0.0224928	0.643424	50	100
PRDM2	ENST00000311066	ENSG00000116731	protein_coding	8	CDS	chr1	+	13779651	13779737	2034	2120	17	0.379336	0.0268232	0.53319	50	87
PRDM2	ENST00000311066	ENSG00000116731	protein_coding	8	CDS	chr1	+	13779738	13779819	2121	2202	18	0.361838	0.0262685	0.321589	50	82
PRDM2	ENST00000311066	ENSG00000116731	protein_coding	8	CDS	chr1	+	13779822	13780011	2205	2394	19	0.342738	0.0276221	0.341047	50	190
PRDM2	ENST00000311066	ENSG00000116731	protein_coding	8	CDS	chr1	+	13780013	13780138	2396	2521	20	0.423776	0.0221861	0.337253	50	126
PRDM2	ENST00000311066	ENSG00000116731	protein_coding	8	CDS	chr1	+	13780139	13780253	2522	2636	21	0.359655	0.0262714	0.342623	50	115
PRDM2	ENST00000311066	ENSG00000116731	protein_coding	8	CDS	chr1	+	13780254	13780352	2637	2735	22	0.389769	0.0263169	0.579406	50	99
PRDM2	ENST00000311066	ENSG00000116731	protein_coding	8	CDS	chr1	+	13780353	13780443	2736	2826	23	0.28727	0.0276356	0.391305	50	91
PRDM2	ENST00000311066	ENSG00000116731	protein_coding	8	CDS	chr1	+	13780444	13780533	2827	2916	24	0.278304	0.0263598	0.402721	50	90
PRDM2	ENST00000311066	ENSG00000116731	protein_coding	8	CDS	chr1	+	13780534	13780632	2917	3015	25	0.380287	0.0255947	0.705487	50	99
PRDM2	ENST00000311066	ENSG00000116731	protein_coding	8	CDS	chr1	+	13780635	13780713	3018	3096	26	0.328694	0.031649	0.682469	50	79
PRDM2	ENST00000311066	ENSG00000116731	protein_coding	8	CDS	chr1	+	13780715	13780791	3098	3174	27	0.419699	0.0299327	0.65408	50	77
PRDM2	ENST00000311066	ENSG00000116731	protein_coding	8	CDS	chr1	+	13780794	13780866	3177	3249	28	0.41063	0.0317119	0.607477	50	73
PRDM2	ENST00000311066	ENSG00000116731	protein_coding	8	CDS	chr1	+	13780867	13780945	3250	3328	29	0.453654	0.0267968	0.545476	50	79
PRDM2	ENST00000311066	ENSG00000116731	protein_coding	8	CDS	chr1	+	13780946	13781190	3329	3573	30	0.327805	0.0232418	0.0840633	50	245
PRDM2	ENST00000311066	ENSG00000116731	protein_coding	8	CDS	chr1	+	13781191	13781284	3574	3667	31	0.330003	0.029012	0.283008	50	94
PRDM2	ENST00000311066	ENSG00000116731	protein_coding	8	CDS	chr1	+	13781289	13781421	3672	3804	32	0.397355	0.0248864	0.352835	50	133
PRDM2	ENST00000311066	ENSG00000116731	protein_coding	8	CDS	chr1	+	13781422	13781506	3805	3889	33	0.362139	0.0255923	0.470817	50	85
PRDM2	ENST00000311066	ENSG00000116731	protein_coding	8	CDS	chr1	+	13781507	13781598	3890	3981	34	0.37032	0.0272318	0.591504	50	92
PRDM2	ENST00000311066	ENSG00000116731	protein_coding	8	CDS	chr1	+	13781600	13781684	3983	4067	35	0.303759	0.0294953	0.568056	50	85
PRDM2	ENST00000311066	ENSG00000116731	protein_coding	8	CDS	chr1	+	13781686	13781765	4069	4148	36	0.370487	0.0256437	0.504188	50	80
PRDM2	ENST00000311066	ENSG00000116731	protein_coding	8	CDS	chr1	+	13781766	13781852	4149	4235	37	0.329397	0.0292632	0.414518	50	87
PRDM2	ENST00000311066	ENSG00000116731	protein_coding	8	CDS	chr1	+	13781856	13781933	4239	4316	38	0.402006	0.0252626	0.622701	50	78
PRDM2	ENST00000311066	ENSG00000116731	protein_coding	8	CDS	chr1	+	13781934	13782036	4317	4419	39	0.316964	0.0269963	0.468259	50	103
PRDM2	ENST00000311066	ENSG00000116731	protein_coding	8	CDS	chr1	+	13782038	13782111	4421	4494	40	0.361254	0.0247164	0.419971	50	74
PRDM2	ENST00000311066	ENSG00000116731	protein_coding	8	CDS	chr1	+	13782114	13782206	4497	4589	41	0.300965	0.0286032	0.520147	50	93
PRDM2	ENST00000311066	ENSG00000116731	protein_coding	8	CDS	chr1	+	13782207	13782300	4590	4683	42	0.452082	0.0236912	0.204534	50	94
PRDM2	ENST00000311066	ENSG00000116731	protein_coding	8	CDS	chr1	+	13782303	13782380	4686	4763	43	0.322711	0.0260316	0.341274	50	78
PRDM2	ENST00000311066	ENSG00000116731	protein_coding	8	CDS	chr1	+	13782381	13782458	4764	4841	44	0.401953	0.0255656	0.452486	50	78
PRDM2	ENST00000311066	ENSG00000116731	protein_coding	8	CDS	chr1	+	13782459	13782541	4842	4924	45	0.356393	0.0270844	0.312786	50	83
PRDM2	ENST00000311066	ENSG00000116731	protein_coding	8	CDS	chr1	+	13782542	13782626	4925	5009	46	0.37349	0.0254331	0.410393	50	85
PRDM2	ENST00000311066	ENSG00000116731	protein_coding	8	CDS	chr1	+	13782629	13782712	5012	5095	47	0.278601	0.0318565	0.25629	50	84
PRDM2	ENST00000311066	ENSG00000116731	protein_coding	8	CDS	chr1	+	13782713	13782830	5096	5213	48	0.399568	0.0242889	0.57859	59	118
EFHD2	ENST00000375980	ENSG00000142634	protein_coding	1	5'UTR,CDS	chr1	+	15409931	15410027	44	140	1	0.334539	0.030198	0.518794	50	97
EFHD2	ENST00000375980	ENSG00000142634	protein_coding	1	CDS	chr1	+	15410031	15410137	144	250	2	0.290007	0.0224697	0.63946	50	107
EFHD2	ENST00000375980	ENSG00000142634	protein_coding	1	CDS	chr1	+	15410139	15410219	252	332	3	0.283451	0.0245389	0.74323	50	81
EFHD2	ENST00000375980	ENSG00000142634	protein_coding	2	CDS	chr1	+	15425913	15426002	435	524	5	0.274626	0.0288908	0.721615	50	90
EFHD2	ENST00000375980	ENSG00000142634	protein_coding	4	CDS,3'UTR	chr1	+	15428659	15428755	742	838	8	0.286134	0.0275123	0.788234	50	97
EFHD2	ENST00000375980	ENSG00000142634	protein_coding	4	3'UTR	chr1	+	15428756	15428860	839	943	9	0.307876	0.0241235	0.681428	50	105
EFHD2	ENST00000375980	ENSG00000142634	protein_coding	4	3'UTR	chr1	+	15428861	15428953	944	1036	10	0.385477	0.0209976	0.764656	50	93
EFHD2	ENST00000375980	ENSG00000142634	protein_coding	4	3'UTR	chr1	+	15428954	15429035	1037	1118	11	0.32641	0.0233241	0.51922	50	82
EFHD2	ENST00000375980	ENSG00000142634	protein_coding	4	3'UTR	chr1	+	15429039	15429111	1122	1194	12	0.411279	0.0228991	0.519356	50	73
EFHD2	ENST00000375980	ENSG00000142634	protein_coding	4	3'UTR	chr1	+	15429112	15429295	1195	1378	13	0.484445	0.0217469	0.578675	50	184
EFHD2	ENST00000375980	ENSG00000142634	protein_coding	4	3'UTR	chr1	+	15429296	15429399	1379	1482	14	0.493297	0.0207683	0.759438	50	104
EFHD2	ENST00000375980	ENSG00000142634	protein_coding	4	3'UTR	chr1	+	15429402	15429508	1485	1591	15	0.365961	0.0209458	0.39688	50	107
EFHD2	ENST00000375980	ENSG00000142634	protein_coding	4	3'UTR	chr1	+	15429511	15429611	1594	1694	16	0.394838	0.0207467	0.716807	50	101
EFHD2	ENST00000375980	ENSG00000142634	protein_coding	4	3'UTR	chr1	+	15429612	15429715	1695	1798	17	0.336794	0.0219204	0.693877	50	104
EFHD2	ENST00000375980	ENSG00000142634	protein_coding	4	3'UTR	chr1	+	15429716	15429801	1799	1884	18	0.346759	0.0215601	0.433609	50	86
EFHD2	ENST00000375980	ENSG00000142634	protein_coding	4	3'UTR	chr1	+	15429804	15429917	1887	2000	19	0.522586	0.0169986	0.824708	50	114
EFHD2	ENST00000375980	ENSG00000142634	protein_coding	4	3'UTR	chr1	+	15429922	15430013	2005	2096	20	0.404567	0.0235702	0.820769	50	92
EFHD2	ENST00000375980	ENSG00000142634	protein_coding	4	3'UTR	chr1	+	15430015	15430123	2098	2206	21	0.323109	0.0265301	0.847143	50	109
EFHD2	ENST00000375980	ENSG00000142634	protein_coding	4	3'UTR	chr1	+	15430124	15430258	2207	2341	22	0.365256	0.0293759	0.912292	63	135
DNAJC16	ENST00000375847	ENSG00000116138	protein_coding	4	CDS	chr1	+	15536482	15536569	371	458	1	0.328059	0.0315603	-0.0140082	50	88
DDI2	ENST00000480945	ENSG00000197312	protein_coding	1	5'UTR,CDS	chr1	+	15617653	15617788	196	331	1	0.438061	0.0225535	0.501167	50	136
DDI2	ENST00000480945	ENSG00000197312	protein_coding	5	CDS	chr1	+	15638315	15638416	854	955	5	0.308796	0.0311303	0.246229	50	102
DDI2	ENST00000480945	ENSG00000197312	protein_coding	8	CDS	chr1	+	15651762	15651867	1263	1368	9	0.324199	0.0317589	0.433103	50	106
RSC1A1	ENST00000345034	ENSG00000215695	protein_coding	1	5'UTR,CDS	chr1	+	15659837	15660114	125	402	1	0.488338	0.0237648	0.469652	50	278
DDI2	ENST00000480945	ENSG00000197312	protein_coding	10	3'UTR	chr1	+	15659849	15660122	1472	1745	11	0.506822	0.0221389	0.522438	50	274
RSC1A1	ENST00000345034	ENSG00000215695	protein_coding	1	CDS	chr1	+	15660116	15660200	404	488	2	0.352963	0.0246718	0.281015	50	85
DDI2	ENST00000480945	ENSG00000197312	protein_coding	10	3'UTR	chr1	+	15660123	15660209	1746	1832	12	0.354289	0.0260523	0.352357	50	87
RSC1A1	ENST00000345034	ENSG00000215695	protein_coding	1	CDS	chr1	+	15660202	15660286	490	574	3	0.3777	0.0251137	0.450598	50	85
DDI2	ENST00000480945	ENSG00000197312	protein_coding	10	3'UTR	chr1	+	15660212	15660295	1835	1918	13	0.36199	0.025739	0.372973	50	84
RSC1A1	ENST00000345034	ENSG00000215695	protein_coding	1	CDS	chr1	+	15660289	15660375	577	663	4	0.317812	0.0268462	0.198407	50	87
DDI2	ENST00000480945	ENSG00000197312	protein_coding	10	3'UTR	chr1	+	15660296	15660381	1919	2004	14	0.324794	0.0262199	0.177584	50	86
RSC1A1	ENST00000345034	ENSG00000215695	protein_coding	1	CDS	chr1	+	15660377	15660464	665	752	5	0.332886	0.0282415	0.41945	50	88
DDI2	ENST00000480945	ENSG00000197312	protein_coding	10	3'UTR	chr1	+	15660385	15660472	2008	2095	15	0.328712	0.0291037	0.433996	50	88
RSC1A1	ENST00000345034	ENSG00000215695	protein_coding	1	CDS	chr1	+	15660467	15660552	755	840	6	0.442269	0.0255531	0.549809	50	86
DDI2	ENST00000480945	ENSG00000197312	protein_coding	10	3'UTR	chr1	+	15660475	15660562	2098	2185	16	0.435014	0.0257657	0.596698	50	88
RSC1A1	ENST00000345034	ENSG00000215695	protein_coding	1	CDS	chr1	+	15660553	15660640	841	928	7	0.327604	0.0318254	0.628252	50	88
DDI2	ENST00000480945	ENSG00000197312	protein_coding	10	3'UTR	chr1	+	15660563	15660655	2186	2278	17	0.343643	0.0302474	0.635433	50	93
RSC1A1	ENST00000345034	ENSG00000215695	protein_coding	1	CDS	chr1	+	15660642	15660740	930	1028	8	0.399353	0.0233524	0.653162	50	99
DDI2	ENST00000480945	ENSG00000197312	protein_coding	10	3'UTR	chr1	+	15660656	15660746	2279	2369	18	0.433294	0.0217412	0.670892	50	91
RSC1A1	ENST00000345034	ENSG00000215695	protein_coding	1	CDS	chr1	+	15660741	15660826	1029	1114	9	0.437508	0.022554	0.464185	50	86
DDI2	ENST00000480945	ENSG00000197312	protein_coding	10	3'UTR	chr1	+	15660747	15660834	2370	2457	19	0.406478	0.0244979	0.420433	50	88
RSC1A1	ENST00000345034	ENSG00000215695	protein_coding	1	CDS	chr1	+	15660827	15661035	1115	1323	10	0.371641	0.0315486	0.399816	50	209
DDI2	ENST00000480945	ENSG00000197312	protein_coding	10	3'UTR	chr1	+	15660835	15661042	2458	2665	20	0.372124	0.0318005	0.364497	50	208
RSC1A1	ENST00000345034	ENSG00000215695	protein_coding	1	CDS	chr1	+	15661036	15661169	1324	1457	11	0.446711	0.0233278	0.337217	50	134
DDI2	ENST00000480945	ENSG00000197312	protein_coding	10	3'UTR	chr1	+	15661045	15661179	2668	2802	21	0.452394	0.0229808	0.312451	50	135
RSC1A1	ENST00000345034	ENSG00000215695	protein_coding	1	CDS	chr1	+	15661172	15661266	1460	1554	12	0.380371	0.0269023	0.366934	50	95
DDI2	ENST00000480945	ENSG00000197312	protein_coding	10	3'UTR	chr1	+	15661180	15661273	2803	2896	22	0.378514	0.0263162	0.424943	50	94
RSC1A1	ENST00000345034	ENSG00000215695	protein_coding	1	CDS	chr1	+	15661267	15661349	1555	1637	13	0.376921	0.0251569	0.545554	50	83
DDI2	ENST00000480945	ENSG00000197312	protein_coding	10	3'UTR	chr1	+	15661274	15661354	2897	2977	23	0.379367	0.0257948	0.542021	50	81
RSC1A1	ENST00000345034	ENSG00000215695	protein_coding	1	CDS	chr1	+	15661350	15661450	1638	1738	14	0.533338	0.0195347	0.624703	50	101
DDI2	ENST00000480945	ENSG00000197312	protein_coding	10	3'UTR	chr1	+	15661359	15661457	2982	3080	24	0.525672	0.019842	0.653127	50	99
RSC1A1	ENST00000345034	ENSG00000215695	protein_coding	1	CDS	chr1	+	15661452	15661537	1740	1825	15	0.356174	0.0292235	0.591138	50	86
DDI2	ENST00000480945	ENSG00000197312	protein_coding	10	3'UTR	chr1	+	15661460	15661543	3083	3166	25	0.362985	0.0285798	0.587027	50	84
RSC1A1	ENST00000345034	ENSG00000215695	protein_coding	1	CDS	chr1	+	15661538	15661631	1826	1919	16	0.371832	0.0220237	0.224335	50	94
DDI2	ENST00000480945	ENSG00000197312	protein_coding	10	3'UTR	chr1	+	15661544	15661644	3167	3267	26	0.386001	0.0210338	0.220047	50	101
RSC1A1	ENST00000345034	ENSG00000215695	protein_coding	1	CDS,3'UTR	chr1	+	15661634	15661748	1922	2036	17	0.429318	0.0228284	0.605249	50	115
DDI2	ENST00000480945	ENSG00000197312	protein_coding	10	3'UTR	chr1	+	15661646	15661756	3269	3379	27	0.412794	0.0235764	0.627201	50	111
RSC1A1	ENST00000345034	ENSG00000215695	protein_coding	1	3'UTR	chr1	+	15661750	15661817	2038	2105	18	0.306349	0.0282538	0.441825	50	68
DDI2	ENST00000480945	ENSG00000197312	protein_coding	10	3'UTR	chr1	+	15661757	15661828	3380	3451	28	0.307347	0.0285165	0.373863	50	72
RSC1A1	ENST00000345034	ENSG00000215695	protein_coding	1	3'UTR	chr1	+	15661820	15661933	2108	2221	19	0.364058	0.0281024	0.356116	50	114
DDI2	ENST00000480945	ENSG00000197312	protein_coding	10	3'UTR	chr1	+	15661829	15661948	3452	3571	29	0.375883	0.0274366	0.391034	50	120
RSC1A1	ENST00000345034	ENSG00000215695	protein_coding	1	3'UTR	chr1	+	15661937	15662012	2225	2300	20	0.5018	0.0197088	0.308576	29	76
DDI2	ENST00000480945	ENSG00000197312	protein_coding	10	3'UTR	chr1	+	15661949	15662140	3572	3763	30	0.446558	0.0235807	0.409631	50	192
DDI2	ENST00000480945	ENSG00000197312	protein_coding	10	3'UTR	chr1	+	15662145	15662264	3768	3887	31	0.348958	0.0296251	0.239529	50	120
PLEKHM2	ENST00000375799	ENSG00000116786	protein_coding	6	CDS	chr1	+	15719772	15719855	743	826	6	0.303374	0.0290811	0.613779	50	84
PLEKHM2	ENST00000375799	ENSG00000116786	protein_coding	8	CDS	chr1	+	15725380	15725457	1015	1092	9	0.340414	0.0247296	0.632359	50	78
PLEKHM2	ENST00000375799	ENSG00000116786	protein_coding	8	CDS	chr1	+	15725458	15725541	1093	1176	10	0.325376	0.0273917	0.540028	50	84
PLEKHM2	ENST00000375799	ENSG00000116786	protein_coding	9	CDS	chr1	+	15727089	15727177	1256	1344	12	0.411828	0.0266759	0.66554	50	89
PLEKHM2	ENST00000375799	ENSG00000116786	protein_coding	9	CDS	chr1	+	15727181	15727272	1348	1439	13	0.475575	0.0197378	0.566341	50	92
PLEKHM2	ENST00000375799	ENSG00000116786	protein_coding	9	CDS	chr1	+	15727273	15727366	1440	1533	14	0.453921	0.0223291	0.62837	50	94
PLEKHM2	ENST00000375799	ENSG00000116786	protein_coding	9	CDS	chr1	+	15727367	15727466	1534	1633	15	0.450731	0.0220559	0.652576	50	100
PLEKHM2	ENST00000375799	ENSG00000116786	protein_coding	9	CDS	chr1	+	15727467	15727561	1634	1728	16	0.356352	0.024098	0.60498	50	95
PLEKHM2	ENST00000375799	ENSG00000116786	protein_coding	9	CDS	chr1	+	15727562	15727661	1729	1828	17	0.414278	0.0256022	0.731588	50	100
PLEKHM2	ENST00000375799	ENSG00000116786	protein_coding	9	CDS	chr1	+	15727663	15727766	1830	1933	18	0.375394	0.018185	0.724156	50	104
PLEKHM2	ENST00000375799	ENSG00000116786	protein_coding	15	CDS	chr1	+	15730534	15730623	2450	2539	24	0.399114	0.0241481	0.681769	50	90
PLEKHM2	ENST00000375799	ENSG00000116786	protein_coding	15	CDS	chr1	+	15730624	15730703	2540	2619	25	0.324919	0.0295584	0.344011	50	80
PLEKHM2	ENST00000375799	ENSG00000116786	protein_coding	17	CDS	chr1	+	15731911	15731996	2727	2812	27	0.401057	0.0236053	0.722832	50	86
PLEKHM2	ENST00000375799	ENSG00000116786	protein_coding	18	CDS	chr1	+	15732395	15732492	2910	3007	29	0.354667	0.022892	0.56333	50	98
PLEKHM2	ENST00000375799	ENSG00000116786	protein_coding	20	CDS	chr1	+	15733829	15733915	3194	3280	32	0.437151	0.0222199	0.596089	50	87
PLEKHM2	ENST00000375799	ENSG00000116786	protein_coding	20	CDS,3'UTR	chr1	+	15733916	15734026	3281	3391	33	0.449291	0.0210469	0.484808	50	111
PLEKHM2	ENST00000375799	ENSG00000116786	protein_coding	20	3'UTR	chr1	+	15734027	15734114	3392	3479	34	0.464592	0.0204641	0.680585	50	88
PLEKHM2	ENST00000375799	ENSG00000116786	protein_coding	20	3'UTR	chr1	+	15734115	15734218	3480	3583	35	0.462528	0.0195855	0.634635	50	104
PLEKHM2	ENST00000375799	ENSG00000116786	protein_coding	20	3'UTR	chr1	+	15734220	15734303	3585	3668	36	0.364489	0.0248382	0.632291	50	84
PLEKHM2	ENST00000375799	ENSG00000116786	protein_coding	20	3'UTR	chr1	+	15734304	15734418	3669	3783	37	0.451928	0.0184419	0.585883	50	115
PLEKHM2	ENST00000375799	ENSG00000116786	protein_coding	20	3'UTR	chr1	+	15734419	15734513	3784	3878	38	0.456891	0.0212853	0.454881	50	95
PLEKHM2	ENST00000375799	ENSG00000116786	protein_coding	20	3'UTR	chr1	+	15734516	15734616	3881	3981	39	0.470818	0.0199111	0.564511	50	101
PLEKHM2	ENST00000375799	ENSG00000116786	protein_coding	20	3'UTR	chr1	+	15734617	15734755	3982	4120	40	0.40815	0.0207039	0.572648	61	139
FLJ37453	ENST00000317122	ENSG00000179743	lncRNA	2	lncRNA	chr1	-	15834474	15834573	2374	2473	2	0.366038	0.0238383	0.455462	52	100
SPEN	ENST00000375759	ENSG00000065526	protein_coding	1	5'UTR	chr1	+	15847911	15847993	205	287	1	0.370327	0.0195389	0.251048	50	83
SPEN	ENST00000375759	ENSG00000065526	protein_coding	1	5'UTR,CDS	chr1	+	15847995	15848089	289	383	2	0.444888	0.0228424	0.601309	50	95
SPEN	ENST00000375759	ENSG00000065526	protein_coding	2	CDS	chr1	+	15872853	15872954	482	583	4	0.273416	0.0283911	0.278562	50	102
SPEN	ENST00000375759	ENSG00000065526	protein_coding	2	CDS	chr1	+	15872955	15873072	584	701	5	0.324191	0.028136	0.673196	50	118
SPEN	ENST00000375759	ENSG00000065526	protein_coding	3	CDS	chr1	+	15876243	15876341	807	905	7	0.351186	0.0328571	0.507913	50	99
SPEN	ENST00000375759	ENSG00000065526	protein_coding	3	CDS	chr1	+	15876343	15876442	907	1006	8	0.360555	0.0243654	0.48082	50	100
SPEN	ENST00000375759	ENSG00000065526	protein_coding	3	CDS	chr1	+	15876443	15876533	1007	1097	9	0.334161	0.0318497	0.434483	50	91
SPEN	ENST00000375759	ENSG00000065526	protein_coding	3	CDS	chr1	+	15876534	15876616	1098	1180	10	0.445149	0.0276761	0.673335	50	83
SPEN	ENST00000375759	ENSG00000065526	protein_coding	4	CDS	chr1	+	15909391	15909480	1313	1402	12	0.342842	0.0253953	0.392121	50	90
SPEN	ENST00000375759	ENSG00000065526	protein_coding	5	CDS	chr1	+	15911101	15911201	1404	1504	13	0.329062	0.0293073	0.365097	50	101
SPEN	ENST00000375759	ENSG00000065526	protein_coding	5	CDS	chr1	+	15911204	15911294	1507	1597	14	0.396275	0.0290961	0.683371	50	91
SPEN	ENST00000375759	ENSG00000065526	protein_coding	9	CDS	chr1	+	15920884	15920975	2011	2102	19	0.349907	0.0273189	0.554319	50	92
SPEN	ENST00000375759	ENSG00000065526	protein_coding	11	CDS	chr1	+	15928179	15928276	2300	2397	22	0.282586	0.0336408	0.405203	50	98
SPEN	ENST00000375759	ENSG00000065526	protein_coding	11	CDS	chr1	+	15928277	15928377	2398	2498	23	0.279748	0.0384377	0.434911	50	101
SPEN	ENST00000375759	ENSG00000065526	protein_coding	11	CDS	chr1	+	15928381	15928472	2502	2593	24	0.445337	0.0265185	0.642987	50	92
SPEN	ENST00000375759	ENSG00000065526	protein_coding	11	CDS	chr1	+	15928474	15928573	2595	2694	25	0.488551	0.0257425	0.820281	50	100
SPEN	ENST00000375759	ENSG00000065526	protein_coding	11	CDS	chr1	+	15928574	15928665	2695	2786	26	0.38254	0.0260314	0.495937	50	92
SPEN	ENST00000375759	ENSG00000065526	protein_coding	11	CDS	chr1	+	15928667	15928747	2788	2868	27	0.31916	0.0311662	0.328892	50	81
SPEN	ENST00000375759	ENSG00000065526	protein_coding	11	CDS	chr1	+	15928748	15928847	2869	2968	28	0.339922	0.0310872	0.188906	50	100
SPEN	ENST00000375759	ENSG00000065526	protein_coding	11	CDS	chr1	+	15928848	15928944	2969	3065	29	0.316863	0.0299775	0.2976	50	97
SPEN	ENST00000375759	ENSG00000065526	protein_coding	11	CDS	chr1	+	15928945	15929034	3066	3155	30	0.391538	0.0267763	0.2953	50	90
SPEN	ENST00000375759	ENSG00000065526	protein_coding	11	CDS	chr1	+	15929038	15929150	3159	3271	31	0.41355	0.0260429	0.466399	50	113
SPEN	ENST00000375759	ENSG00000065526	protein_coding	11	CDS	chr1	+	15929152	15929247	3273	3368	32	0.358746	0.0286042	0.233497	50	96
SPEN	ENST00000375759	ENSG00000065526	protein_coding	11	CDS	chr1	+	15929248	15929349	3369	3470	33	0.390191	0.0234738	0.483985	50	102
SPEN	ENST00000375759	ENSG00000065526	protein_coding	11	CDS	chr1	+	15929351	15929430	3472	3551	34	0.424848	0.0243717	0.681883	50	80
SPEN	ENST00000375759	ENSG00000065526	protein_coding	11	CDS	chr1	+	15929431	15929532	3552	3653	35	0.389706	0.0264734	0.425792	50	102
SPEN	ENST00000375759	ENSG00000065526	protein_coding	11	CDS	chr1	+	15929533	15929605	3654	3726	36	0.397186	0.0256223	0.557019	50	73
SPEN	ENST00000375759	ENSG00000065526	protein_coding	11	CDS	chr1	+	15929606	15929690	3727	3811	37	0.347608	0.0297807	0.455822	50	85
SPEN	ENST00000375759	ENSG00000065526	protein_coding	11	CDS	chr1	+	15929691	15929772	3812	3893	38	0.34832	0.029195	0.475959	50	82
SPEN	ENST00000375759	ENSG00000065526	protein_coding	11	CDS	chr1	+	15929775	15929866	3896	3987	39	0.391259	0.0322535	0.581371	50	92
SPEN	ENST00000375759	ENSG00000065526	protein_coding	11	CDS	chr1	+	15929867	15929956	3988	4077	40	0.363119	0.0249887	0.464327	50	90
SPEN	ENST00000375759	ENSG00000065526	protein_coding	11	CDS	chr1	+	15929957	15930049	4078	4170	41	0.403016	0.0229575	0.472969	50	93
SPEN	ENST00000375759	ENSG00000065526	protein_coding	11	CDS	chr1	+	15930052	15930138	4173	4259	42	0.391656	0.0248022	0.474452	50	87
SPEN	ENST00000375759	ENSG00000065526	protein_coding	11	CDS	chr1	+	15930140	15930234	4261	4355	43	0.341735	0.0277832	0.499782	50	95
SPEN	ENST00000375759	ENSG00000065526	protein_coding	11	CDS	chr1	+	15930235	15930333	4356	4454	44	0.315334	0.0299537	0.491136	50	99
SPEN	ENST00000375759	ENSG00000065526	protein_coding	11	CDS	chr1	+	15930336	15930427	4457	4548	45	0.332736	0.0294672	0.471485	50	92
SPEN	ENST00000375759	ENSG00000065526	protein_coding	11	CDS	chr1	+	15930430	15930595	4551	4716	46	0.364732	0.0306078	0.310121	50	166
SPEN	ENST00000375759	ENSG00000065526	protein_coding	11	CDS	chr1	+	15930596	15930699	4717	4820	47	0.372046	0.0265816	0.1678	50	104
SPEN	ENST00000375759	ENSG00000065526	protein_coding	11	CDS	chr1	+	15930700	15930790	4821	4911	48	0.343206	0.0313908	0.332249	50	91
SPEN	ENST00000375759	ENSG00000065526	protein_coding	11	CDS	chr1	+	15930791	15930887	4912	5008	49	0.366496	0.029256	0.412592	50	97
SPEN	ENST00000375759	ENSG00000065526	protein_coding	11	CDS	chr1	+	15930889	15930984	5010	5105	50	0.404552	0.0248173	0.449746	50	96
SPEN	ENST00000375759	ENSG00000065526	protein_coding	11	CDS	chr1	+	15930989	15931065	5110	5186	51	0.370462	0.0302247	0.519542	50	77
SPEN	ENST00000375759	ENSG00000065526	protein_coding	11	CDS	chr1	+	15931066	15931140	5187	5261	52	0.353299	0.0290568	0.484362	50	75
SPEN	ENST00000375759	ENSG00000065526	protein_coding	11	CDS	chr1	+	15931141	15931223	5262	5344	53	0.481029	0.0230479	0.687666	50	83
SPEN	ENST00000375759	ENSG00000065526	protein_coding	11	CDS	chr1	+	15931224	15931315	5345	5436	54	0.370376	0.0261746	0.442822	50	92
SPEN	ENST00000375759	ENSG00000065526	protein_coding	11	CDS	chr1	+	15931316	15931409	5437	5530	55	0.340773	0.0283568	0.430026	50	94
SPEN	ENST00000375759	ENSG00000065526	protein_coding	11	CDS	chr1	+	15931411	15931498	5532	5619	56	0.368345	0.0220184	0.353224	50	88
SPEN	ENST00000375759	ENSG00000065526	protein_coding	11	CDS	chr1	+	15931501	15931794	5622	5915	57	0.367136	0.0289946	0.605455	50	294
SPEN	ENST00000375759	ENSG00000065526	protein_coding	11	CDS	chr1	+	15931796	15931891	5917	6012	58	0.36702	0.0274661	0.387641	50	96
SPEN	ENST00000375759	ENSG00000065526	protein_coding	11	CDS	chr1	+	15931894	15931980	6015	6101	59	0.361665	0.0286283	0.431298	50	87
SPEN	ENST00000375759	ENSG00000065526	protein_coding	11	CDS	chr1	+	15931981	15932073	6102	6194	60	0.324661	0.0287571	0.405017	50	93
SPEN	ENST00000375759	ENSG00000065526	protein_coding	11	CDS	chr1	+	15932074	15932155	6195	6276	61	0.384999	0.0268574	0.634302	50	82
SPEN	ENST00000375759	ENSG00000065526	protein_coding	11	CDS	chr1	+	15932156	15932242	6277	6363	62	0.376108	0.0260573	0.745614	50	87
SPEN	ENST00000375759	ENSG00000065526	protein_coding	11	CDS	chr1	+	15932243	15932330	6364	6451	63	0.439727	0.0249988	0.808341	50	88
SPEN	ENST00000375759	ENSG00000065526	protein_coding	11	CDS	chr1	+	15932331	15932413	6452	6534	64	0.331477	0.028302	0.606312	50	83
SPEN	ENST00000375759	ENSG00000065526	protein_coding	11	CDS	chr1	+	15932414	15932533	6535	6654	65	0.40113	0.0252259	0.425061	50	120
SPEN	ENST00000375759	ENSG00000065526	protein_coding	11	CDS	chr1	+	15932536	15932645	6657	6766	66	0.485674	0.0215033	0.484795	50	110
SPEN	ENST00000375759	ENSG00000065526	protein_coding	11	CDS	chr1	+	15933146	15933230	7267	7351	68	0.384744	0.0262412	0.335811	50	85
SPEN	ENST00000375759	ENSG00000065526	protein_coding	11	CDS	chr1	+	15933234	15933309	7355	7430	69	0.372577	0.0270412	0.503926	50	76
SPEN	ENST00000375759	ENSG00000065526	protein_coding	11	CDS	chr1	+	15933310	15933388	7431	7509	70	0.314806	0.0298889	0.551997	50	79
SPEN	ENST00000375759	ENSG00000065526	protein_coding	11	CDS	chr1	+	15933389	15933466	7510	7587	71	0.298346	0.0296783	0.337626	50	78
SPEN	ENST00000375759	ENSG00000065526	protein_coding	11	CDS	chr1	+	15933468	15933544	7589	7665	72	0.329987	0.0279398	0.359686	50	77
SPEN	ENST00000375759	ENSG00000065526	protein_coding	11	CDS	chr1	+	15933545	15933633	7666	7754	73	0.354176	0.0292339	0.405648	50	89
SPEN	ENST00000375759	ENSG00000065526	protein_coding	11	CDS	chr1	+	15933634	15933754	7755	7875	74	0.460395	0.0214423	0.508958	50	121
SPEN	ENST00000375759	ENSG00000065526	protein_coding	11	CDS	chr1	+	15934552	15934643	8673	8764	76	0.358912	0.026943	0.277791	50	92
SPEN	ENST00000375759	ENSG00000065526	protein_coding	11	CDS	chr1	+	15934645	15934785	8766	8906	77	0.449423	0.0255196	0.526589	50	141
SPEN	ENST00000375759	ENSG00000065526	protein_coding	12	CDS	chr1	+	15937363	15937436	10588	10661	80	0.405865	0.0267363	0.513049	50	74
SPEN	ENST00000375759	ENSG00000065526	protein_coding	12	CDS	chr1	+	15937437	15937522	10662	10747	81	0.362842	0.0271735	0.348799	50	86
SPEN	ENST00000375759	ENSG00000065526	protein_coding	15	3'UTR	chr1	+	15939593	15939694	11522	11623	83	0.369488	0.0252329	0.481042	50	102
SPEN	ENST00000375759	ENSG00000065526	protein_coding	15	3'UTR	chr1	+	15939695	15939808	11624	11737	84	0.414536	0.0187708	0.582911	50	114
SPEN	ENST00000375759	ENSG00000065526	protein_coding	15	3'UTR	chr1	+	15939809	15939915	11738	11844	85	0.404659	0.025387	0.765093	50	107
SPEN	ENST00000375759	ENSG00000065526	protein_coding	15	3'UTR	chr1	+	15939916	15940022	11845	11951	86	0.318245	0.0267205	0.537694	50	107
SPEN	ENST00000375759	ENSG00000065526	protein_coding	15	3'UTR	chr1	+	15940023	15940131	11952	12060	87	0.323333	0.0276396	0.502857	50	109
SPEN	ENST00000375759	ENSG00000065526	protein_coding	15	3'UTR	chr1	+	15940132	15940231	12061	12160	88	0.352542	0.0298278	0.495302	50	100
SPEN	ENST00000375759	ENSG00000065526	protein_coding	15	3'UTR	chr1	+	15940232	15940340	12161	12269	89	0.438261	0.0253158	0.638083	58	109
ZBTB17	ENST00000375743	ENSG00000116809	protein_coding	16	CDS,3'UTR	chr1	-	15941925	15942003	2586	2664	9	0.437558	0.0228804	0.527129	38	79
ZBTB17	ENST00000375743	ENSG00000116809	protein_coding	7	CDS	chr1	-	15944969	15945064	1008	1103	5	0.434919	0.0247593	0.49413	50	96
ZBTB17	ENST00000375743	ENSG00000116809	protein_coding	7	CDS	chr1	-	15945066	15945164	908	1006	4	0.375931	0.0297234	0.321459	50	99
EPHA2	ENST00000358432	ENSG00000142627	protein_coding	17	3'UTR	chr1	-	16124388	16124507	3776	3895	39	0.34527	0.0269337	0.808478	42	120
EPHA2	ENST00000358432	ENSG00000142627	protein_coding	17	3'UTR	chr1	-	16124508	16124638	3645	3775	38	0.325757	0.0260512	0.777593	50	131
EPHA2	ENST00000358432	ENSG00000142627	protein_coding	17	3'UTR	chr1	-	16124640	16124749	3534	3643	37	0.305383	0.0221897	0.628024	50	110
EPHA2	ENST00000358432	ENSG00000142627	protein_coding	17	3'UTR	chr1	-	16124750	16124838	3445	3533	36	0.350278	0.0263984	0.689812	50	89
EPHA2	ENST00000358432	ENSG00000142627	protein_coding	17	3'UTR	chr1	-	16124839	16124927	3356	3444	35	0.324143	0.0258669	0.697623	50	89
EPHA2	ENST00000358432	ENSG00000142627	protein_coding	17	3'UTR	chr1	-	16124928	16125005	3278	3355	34	0.340198	0.0252931	0.809372	50	78
EPHA2	ENST00000358432	ENSG00000142627	protein_coding	17	3'UTR	chr1	-	16125007	16125112	3171	3276	33	0.352443	0.0243984	0.895974	50	106
EPHA2	ENST00000358432	ENSG00000142627	protein_coding	17	3'UTR	chr1	-	16125114	16125213	3070	3169	32	0.370872	0.0238181	0.762612	50	100
EPHA2	ENST00000358432	ENSG00000142627	protein_coding	17	CDS,3'UTR	chr1	-	16125215	16125312	2971	3068	31	0.243412	0.0278429	0.598981	50	98
EPHA2	ENST00000358432	ENSG00000142627	protein_coding	15	CDS	chr1	-	16130255	16130347	2685	2777	28	0.298772	0.0274323	0.707543	50	93
EPHA2	ENST00000358432	ENSG00000142627	protein_coding	14	CDS	chr1	-	16131729	16131842	2491	2604	26	0.297391	0.0273719	0.633498	50	114
EPHA2	ENST00000358432	ENSG00000142627	protein_coding	13	CDS	chr1	-	16132129	16132215	2311	2397	24	0.279162	0.0311542	0.578465	50	87
EPHA2	ENST00000358432	ENSG00000142627	protein_coding	11	CDS	chr1	-	16133262	16133356	2014	2108	21	0.232152	0.0348892	0.571879	50	95
EPHA2	ENST00000358432	ENSG00000142627	protein_coding	7	CDS	chr1	-	16135052	16135140	1615	1703	17	0.315121	0.0274969	0.672347	50	89
EPHA2	ENST00000358432	ENSG00000142627	protein_coding	5	CDS	chr1	-	16137865	16137952	1350	1437	14	0.264235	0.0289416	0.753576	50	88
EPHA2	ENST00000358432	ENSG00000142627	protein_coding	5	CDS	chr1	-	16137953	16138054	1248	1349	13	0.322422	0.0235391	0.671002	50	102
EPHA2	ENST00000358432	ENSG00000142627	protein_coding	5	CDS	chr1	-	16138058	16138159	1143	1244	12	0.250391	0.0310733	0.562625	50	102
EPHA2	ENST00000358432	ENSG00000142627	protein_coding	3	CDS	chr1	-	16148385	16148505	833	953	9	0.344779	0.0255106	0.776086	50	121
EPHA2	ENST00000358432	ENSG00000142627	protein_coding	3	CDS	chr1	-	16148506	16148603	735	832	8	0.282774	0.0250482	0.613323	50	98
EPHA2	ENST00000358432	ENSG00000142627	protein_coding	3	CDS	chr1	-	16148605	16148710	628	733	7	0.331726	0.0266368	0.73141	50	106
EPHA2	ENST00000358432	ENSG00000142627	protein_coding	3	CDS	chr1	-	16148711	16148797	541	627	6	0.239804	0.0297541	0.496523	50	87
EPHA2	ENST00000358432	ENSG00000142627	protein_coding	3	CDS	chr1	-	16148798	16148885	453	540	5	0.313835	0.0280678	0.822448	50	88
EPHA2	ENST00000358432	ENSG00000142627	protein_coding	3	CDS	chr1	-	16148886	16148990	348	452	4	0.250061	0.0305513	0.690308	50	105
EPHA2	ENST00000358432	ENSG00000142627	protein_coding	1	5'UTR	chr1	-	16155941	16156065	5	129	1	0.343884	0.0253843	0.704657	50	125
FBXO42	ENST00000375592	ENSG00000037637	protein_coding	2	CDS	chr1	-	16315271	16315369	293	391	3	0.323035	0.0296423	0.297839	50	99
FBXO42	ENST00000375592	ENSG00000037637	protein_coding	1	5'UTR	chr1	-	16352308	16352414	67	173	1	0.445517	0.0211118	0.472877	50	107
SZRD1	ENST00000401088	ENSG00000055070	protein_coding	3	CDS	chr1	+	16393294	16393367	184	257	3	0.314166	0.0281414	0.850189	50	74
SZRD1	ENST00000401088	ENSG00000055070	protein_coding	3	CDS	chr1	+	16393368	16393450	258	340	4	0.276961	0.0277898	0.819919	50	83
SZRD1	ENST00000401088	ENSG00000055070	protein_coding	4	CDS,3'UTR	chr1	+	16395081	16395177	416	512	6	0.305736	0.0257394	0.839553	50	97
SZRD1	ENST00000401088	ENSG00000055070	protein_coding	4	3'UTR	chr1	+	16395178	16395278	513	613	7	0.365715	0.0210194	0.90653	50	101
SZRD1	ENST00000401088	ENSG00000055070	protein_coding	4	3'UTR	chr1	+	16395280	16395359	615	694	8	0.399321	0.0195432	0.874149	50	80
SZRD1	ENST00000401088	ENSG00000055070	protein_coding	4	3'UTR	chr1	+	16395363	16395472	698	807	9	0.302038	0.0260742	0.81994	50	110
SZRD1	ENST00000401088	ENSG00000055070	protein_coding	4	3'UTR	chr1	+	16395473	16395549	808	884	10	0.225826	0.0327586	0.754395	50	77
SZRD1	ENST00000401088	ENSG00000055070	protein_coding	4	3'UTR	chr1	+	16395550	16395659	885	994	11	0.277142	0.0278507	0.64989	50	110
SZRD1	ENST00000401088	ENSG00000055070	protein_coding	4	3'UTR	chr1	+	16395660	16395783	995	1118	12	0.357417	0.0252387	0.835331	50	124
SZRD1	ENST00000401088	ENSG00000055070	protein_coding	4	3'UTR	chr1	+	16395785	16395871	1120	1206	13	0.349342	0.0236694	0.852641	50	87
SZRD1	ENST00000401088	ENSG00000055070	protein_coding	4	3'UTR	chr1	+	16395872	16395973	1207	1308	14	0.464377	0.0148306	0.841317	50	102
SZRD1	ENST00000401088	ENSG00000055070	protein_coding	4	3'UTR	chr1	+	16395981	16396066	1316	1401	15	0.367836	0.0224957	0.831728	50	86
SZRD1	ENST00000401088	ENSG00000055070	protein_coding	4	3'UTR	chr1	+	16396067	16396171	1402	1506	16	0.404768	0.0210659	0.764105	50	105
SZRD1	ENST00000401088	ENSG00000055070	protein_coding	4	3'UTR	chr1	+	16396173	16396282	1508	1617	17	0.404422	0.0246221	0.907415	50	110
SZRD1	ENST00000401088	ENSG00000055070	protein_coding	4	3'UTR	chr1	+	16396283	16396372	1618	1707	18	0.309098	0.0312771	0.893488	50	90
SZRD1	ENST00000401088	ENSG00000055070	protein_coding	4	3'UTR	chr1	+	16396377	16396479	1712	1814	19	0.402413	0.0224198	0.848545	50	103
SZRD1	ENST00000401088	ENSG00000055070	protein_coding	4	3'UTR	chr1	+	16396480	16396595	1815	1930	20	0.430348	0.0184459	0.755876	50	116
SZRD1	ENST00000401088	ENSG00000055070	protein_coding	4	3'UTR	chr1	+	16396598	16396710	1933	2045	21	0.377898	0.019277	0.663038	50	113
SZRD1	ENST00000401088	ENSG00000055070	protein_coding	4	3'UTR	chr1	+	16396711	16396802	2046	2137	22	0.37474	0.0222592	0.809008	50	92
SZRD1	ENST00000401088	ENSG00000055070	protein_coding	4	3'UTR	chr1	+	16396805	16396895	2140	2230	23	0.383738	0.0207869	0.706948	50	91
SZRD1	ENST00000401088	ENSG00000055070	protein_coding	4	3'UTR	chr1	+	16396896	16396988	2231	2323	24	0.316041	0.0246451	0.829638	50	93
SZRD1	ENST00000401088	ENSG00000055070	protein_coding	4	3'UTR	chr1	+	16396989	16397102	2324	2437	25	0.305002	0.0241359	0.642972	50	114
SZRD1	ENST00000401088	ENSG00000055070	protein_coding	4	3'UTR	chr1	+	16397103	16397217	2438	2552	26	0.40272	0.0204427	0.762206	50	115
SZRD1	ENST00000401088	ENSG00000055070	protein_coding	4	3'UTR	chr1	+	16397218	16397310	2553	2645	27	0.377953	0.0136605	0.800718	50	93
SZRD1	ENST00000401088	ENSG00000055070	protein_coding	4	3'UTR	chr1	+	16397311	16397451	2646	2786	28	0.301028	0.0265184	0.853856	50	141
SZRD1	ENST00000401088	ENSG00000055070	protein_coding	4	3'UTR	chr1	+	16397452	16397574	2787	2909	29	0.354238	0.0213824	0.837805	50	123
SZRD1	ENST00000401088	ENSG00000055070	protein_coding	4	3'UTR	chr1	+	16397575	16397652	2910	2987	30	0.385446	0.0183989	0.828193	50	78
SZRD1	ENST00000401088	ENSG00000055070	protein_coding	4	3'UTR	chr1	+	16397653	16397743	2988	3078	31	0.28159	0.0278374	0.774817	50	91
SZRD1	ENST00000401088	ENSG00000055070	protein_coding	4	3'UTR	chr1	+	16397744	16397819	3079	3154	32	0.388833	0.019575	0.747982	50	76
SZRD1	ENST00000401088	ENSG00000055070	protein_coding	4	3'UTR	chr1	+	16397820	16397916	3155	3251	33	0.428514	0.0176657	0.722492	50	97
SZRD1	ENST00000401088	ENSG00000055070	protein_coding	4	3'UTR	chr1	+	16397917	16398041	3252	3376	34	0.438743	0.0227642	0.759903	50	125
SZRD1	ENST00000401088	ENSG00000055070	protein_coding	4	3'UTR	chr1	+	16398043	16398137	3378	3472	35	0.423156	0.0237392	0.601674	51	95
NECAP2	ENST00000337132	ENSG00000157191	protein_coding	1	5'UTR,CDS	chr1	+	16440748	16440848	25	125	1	0.278886	0.0342533	0.629757	50	101
NECAP2	ENST00000337132	ENSG00000157191	protein_coding	6	CDS	chr1	+	16451850	16451938	540	628	6	0.281834	0.0288589	0.47643	50	89
NECAP2	ENST00000337132	ENSG00000157191	protein_coding	8	CDS,3'UTR	chr1	+	16458870	16458972	810	912	9	0.425651	0.0231908	0.582526	50	103
NECAP2	ENST00000337132	ENSG00000157191	protein_coding	8	3'UTR	chr1	+	16458973	16459091	913	1031	10	0.378773	0.0244303	0.488801	50	119
NECAP2	ENST00000337132	ENSG00000157191	protein_coding	8	3'UTR	chr1	+	16459094	16459179	1034	1119	11	0.338586	0.0222036	0.303094	50	86
NECAP2	ENST00000337132	ENSG00000157191	protein_coding	8	3'UTR	chr1	+	16459181	16459335	1121	1275	12	0.34733	0.0274796	0.301823	50	155
NECAP2	ENST00000337132	ENSG00000157191	protein_coding	8	3'UTR	chr1	+	16459338	16459452	1278	1392	13	0.515907	0.0177707	0.53413	50	115
NECAP2	ENST00000337132	ENSG00000157191	protein_coding	8	3'UTR	chr1	+	16459453	16459554	1393	1494	14	0.429905	0.02229	0.53318	50	102
NECAP2	ENST00000337132	ENSG00000157191	protein_coding	8	3'UTR	chr1	+	16459555	16459669	1495	1609	15	0.523636	0.0192145	0.614178	50	115
NECAP2	ENST00000337132	ENSG00000157191	protein_coding	8	3'UTR	chr1	+	16459670	16459812	1610	1752	16	0.323078	0.0188965	0.518162	50	143
NECAP2	ENST00000337132	ENSG00000157191	protein_coding	8	3'UTR	chr1	+	16459814	16459921	1754	1861	17	0.346633	0.0246128	0.73158	50	108
NECAP2	ENST00000337132	ENSG00000157191	protein_coding	8	3'UTR	chr1	+	16459923	16460034	1863	1974	18	0.357942	0.0242119	0.445302	57	112
RNU1-1	ENST00000383925	ENSG00000206652	snRNA	1	snRNA	chr1	-	16514124	16514283	3	162	1	0.582554	0.0196011	0.947505	73	160
NBPF1	ENST00000430580	ENSG00000219481	protein_coding	29	3'UTR	chr1	-	16562536	16562604	5647	5715	28	0.363216	0.0323111	0.528908	31	69
NBPF1	ENST00000430580	ENSG00000219481	protein_coding	29	3'UTR	chr1	-	16562606	16562711	5540	5645	27	0.29168	0.0278959	0.40519	50	106
NBPF1	ENST00000430580	ENSG00000219481	protein_coding	29	3'UTR	chr1	-	16562716	16562827	5424	5535	26	0.40034	0.0256543	0.599588	50	112
NBPF1	ENST00000430580	ENSG00000219481	protein_coding	29	3'UTR	chr1	-	16562832	16562930	5321	5419	25	0.566129	0.0159397	0.606964	50	99
NBPF1	ENST00000430580	ENSG00000219481	protein_coding	29	3'UTR	chr1	-	16563265	16563479	4772	4986	23	0.413555	0.0249142	0.626388	50	215
NBPF1	ENST00000430580	ENSG00000219481	protein_coding	29	3'UTR	chr1	-	16563481	16563595	4656	4770	22	0.325883	0.0251263	0.467273	50	115
NBPF1	ENST00000430580	ENSG00000219481	protein_coding	29	3'UTR	chr1	-	16563596	16563703	4548	4655	21	0.389976	0.0253344	0.526126	50	108
NBPF1	ENST00000430580	ENSG00000219481	protein_coding	29	3'UTR	chr1	-	16563706	16563801	4450	4545	20	0.404993	0.0243792	0.631498	50	96
NBPF1	ENST00000430580	ENSG00000219481	protein_coding	27	CDS	chr1	-	16565660	16565761	3824	3925	16	0.451699	0.0200166	0.797852	50	102
NBPF1	ENST00000430580	ENSG00000219481	protein_coding	2	5'UTR	chr1	-	16608512	16608604	326	418	4	0.283822	0.0326774	0.413214	50	93
NBPF1	ENST00000430580	ENSG00000219481	protein_coding	2	5'UTR	chr1	-	16608609	16608713	217	321	3	0.295611	0.0295465	0.34723	50	105
NBPF1	ENST00000430580	ENSG00000219481	protein_coding	1	5'UTR	chr1	-	16613364	16613487	1	124	1	0.320841	0.0271427	0.586725	50	124
RNU1-2	ENST00000384278	ENSG00000207005	snRNA	1	snRNA	chr1	+	16895988	16896141	9	162	1	0.66121	0.0186936	0.925	69	154
MFAP2	ENST00000375535	ENSG00000117122	protein_coding	9	3'UTR	chr1	-	16974819	16974881	666	728	8	0.508352	0.0233314	0.865622	28	63
MFAP2	ENST00000375535	ENSG00000117122	protein_coding	9	CDS,3'UTR	chr1	-	16974883	16975001	546	664	7	0.273195	0.0222508	0.726481	50	119
ATP13A2	ENST00000452699	ENSG00000159363	protein_coding	29	3'UTR	chr1	-	16986100	16986197	3742	3839	23	0.356926	0.0284904	0.53083	66	98
ATP13A2	ENST00000452699	ENSG00000159363	protein_coding	29	CDS,3'UTR	chr1	-	16986198	16986285	3654	3741	22	0.364699	0.0239071	0.692263	50	88
ATP13A2	ENST00000452699	ENSG00000159363	protein_coding	27	CDS	chr1	-	16986848	16986941	3274	3367	20	0.408885	0.024836	0.439217	50	94
ATP13A2	ENST00000452699	ENSG00000159363	protein_coding	3	CDS	chr1	-	17005422	17005551	301	430	2	0.352702	0.0237232	0.419497	50	130
ENSG00000288636	ENST00000617114	ENSG00000288636	protein_coding	3	CDS	chr1	-	17005422	17005551	130	259	2	0.352702	0.0237232	0.419497	50	130
SDHB	ENST00000375499	ENSG00000117118	protein_coding	8	CDS,3'UTR	chr1	-	17018752	17018893	844	985	10	0.276356	0.0291172	0.635967	73	142
SDHB	ENST00000375499	ENSG00000117118	protein_coding	7	CDS	chr1	-	17022631	17022715	671	755	8	0.23887	0.0285631	0.79426	50	85
SDHB	ENST00000375499	ENSG00000117118	protein_coding	2	CDS	chr1	-	17044792	17044872	102	182	2	0.224269	0.0366395	0.828988	50	81
RCC2	ENST00000375436	ENSG00000179051	protein_coding	13	3'UTR	chr1	-	17406782	17406898	3902	4018	38	0.260391	0.0286799	0.700987	41	117
RCC2	ENST00000375436	ENSG00000179051	protein_coding	13	3'UTR	chr1	-	17406901	17407005	3795	3899	37	0.461451	0.02334	0.979856	50	105
RCC2	ENST00000375436	ENSG00000179051	protein_coding	13	3'UTR	chr1	-	17407006	17407117	3683	3794	36	0.325288	0.0233374	0.877034	50	112
RCC2	ENST00000375436	ENSG00000179051	protein_coding	13	3'UTR	chr1	-	17407120	17407219	3581	3680	35	0.387131	0.0214127	0.829535	50	100
RCC2	ENST00000375436	ENSG00000179051	protein_coding	13	3'UTR	chr1	-	17407220	17407322	3478	3580	34	0.387231	0.0195597	0.757772	50	103
RCC2	ENST00000375436	ENSG00000179051	protein_coding	13	3'UTR	chr1	-	17407323	17407408	3392	3477	33	0.31134	0.0222579	0.664664	50	86
RCC2	ENST00000375436	ENSG00000179051	protein_coding	13	3'UTR	chr1	-	17407409	17407507	3293	3391	32	0.274266	0.0268456	0.85162	50	99
RCC2	ENST00000375436	ENSG00000179051	protein_coding	13	3'UTR	chr1	-	17407508	17407614	3186	3292	31	0.319131	0.022153	0.84557	50	107
RCC2	ENST00000375436	ENSG00000179051	protein_coding	13	3'UTR	chr1	-	17407616	17407739	3061	3184	30	0.272654	0.0285215	0.83136	50	124
RCC2	ENST00000375436	ENSG00000179051	protein_coding	13	3'UTR	chr1	-	17407740	17407888	2912	3060	29	0.312165	0.0222624	0.87606	50	149
RCC2	ENST00000375436	ENSG00000179051	protein_coding	13	3'UTR	chr1	-	17407889	17407991	2809	2911	28	0.30522	0.0237171	0.987243	50	103
RCC2	ENST00000375436	ENSG00000179051	protein_coding	13	3'UTR	chr1	-	17407992	17408100	2700	2808	27	0.273555	0.023389	0.782318	50	109
RCC2	ENST00000375436	ENSG00000179051	protein_coding	13	3'UTR	chr1	-	17408106	17408214	2586	2694	26	0.315632	0.0178188	0.834022	50	109
RCC2	ENST00000375436	ENSG00000179051	protein_coding	13	3'UTR	chr1	-	17408215	17408307	2493	2585	25	0.313997	0.0242418	0.852981	50	93
RCC2	ENST00000375436	ENSG00000179051	protein_coding	13	3'UTR	chr1	-	17408315	17408441	2359	2485	24	0.249672	0.0266124	0.689782	50	127
RCC2	ENST00000375436	ENSG00000179051	protein_coding	13	3'UTR	chr1	-	17408448	17408567	2233	2352	23	0.450696	0.0185618	0.915868	50	120
RCC2	ENST00000375436	ENSG00000179051	protein_coding	13	3'UTR	chr1	-	17408569	17408653	2147	2231	22	0.301276	0.0233617	0.765027	50	85
RCC2	ENST00000375436	ENSG00000179051	protein_coding	13	3'UTR	chr1	-	17408654	17408738	2062	2146	21	0.315786	0.0249088	0.745685	50	85
RCC2	ENST00000375436	ENSG00000179051	protein_coding	13	3'UTR	chr1	-	17408739	17408837	1963	2061	20	0.359946	0.0254497	0.870518	50	99
RCC2	ENST00000375436	ENSG00000179051	protein_coding	13	3'UTR	chr1	-	17408838	17408943	1857	1962	19	0.289355	0.0285736	0.88648	50	106
RCC2	ENST00000375436	ENSG00000179051	protein_coding	13	3'UTR	chr1	-	17408949	17409051	1749	1851	18	0.242685	0.024685	0.751758	50	103
RCC2	ENST00000375436	ENSG00000179051	protein_coding	13	CDS,3'UTR	chr1	-	17409054	17409125	1675	1746	17	0.211603	0.0295321	0.80315	50	72
RCC2	ENST00000375436	ENSG00000179051	protein_coding	8	CDS	chr1	-	17416499	17416601	1046	1148	11	0.271047	0.0294906	0.812935	50	103
RCC2	ENST00000375436	ENSG00000179051	protein_coding	4	CDS	chr1	-	17425567	17425678	527	638	6	0.330143	0.0263182	0.884082	50	112
RCC2	ENST00000375436	ENSG00000179051	protein_coding	2	CDS	chr1	-	17438235	17438327	329	421	4	0.284801	0.0263559	0.828359	50	93
RCC2	ENST00000375436	ENSG00000179051	protein_coding	2	CDS	chr1	-	17438328	17438428	228	328	3	0.241653	0.0320847	0.746208	50	101
RCC2	ENST00000375436	ENSG00000179051	protein_coding	1	5'UTR	chr1	-	17439558	17439675	3	120	1	0.44099	0.0282751	0.674732	50	118
IFFO2	ENST00000455833	ENSG00000169991	protein_coding	9	3'UTR	chr1	-	18905722	18905906	4553	4737	17	0.45599	0.0235697	0.526933	61	185
IFFO2	ENST00000455833	ENSG00000169991	protein_coding	9	3'UTR	chr1	-	18906698	18906832	3627	3761	14	0.481491	0.0234882	0.550342	50	135
IFFO2	ENST00000455833	ENSG00000169991	protein_coding	9	3'UTR	chr1	-	18906833	18906954	3505	3626	13	0.416813	0.0245539	0.429446	50	122
IFFO2	ENST00000455833	ENSG00000169991	protein_coding	9	3'UTR	chr1	-	18906955	18907084	3375	3504	12	0.490444	0.019705	0.566179	50	130
IFFO2	ENST00000455833	ENSG00000169991	protein_coding	9	3'UTR	chr1	-	18908424	18908515	1944	2035	9	0.545536	0.0200381	0.540242	50	92
IFFO2	ENST00000455833	ENSG00000169991	protein_coding	4	CDS	chr1	-	18918364	18918452	1217	1305	4	0.384785	0.02859	0.643931	50	89
UBR4	ENST00000375254	ENSG00000127481	protein_coding	106	3'UTR	chr1	-	19074725	19074819	15583	15677	160	0.327739	0.027508	0.37901	45	95
UBR4	ENST00000375254	ENSG00000127481	protein_coding	105	CDS	chr1	-	19076752	19076837	15408	15493	158	0.276403	0.0319126	0.494824	50	86
UBR4	ENST00000375254	ENSG00000127481	protein_coding	103	CDS	chr1	-	19081398	19081500	15100	15202	155	0.372648	0.0278945	0.622133	50	103
UBR4	ENST00000375254	ENSG00000127481	protein_coding	101	CDS	chr1	-	19086160	19086258	14718	14816	152	0.359471	0.028466	0.624339	50	99
UBR4	ENST00000375254	ENSG00000127481	protein_coding	98	CDS	chr1	-	19088774	19088862	14345	14433	148	0.327508	0.0318629	0.515388	50	89
UBR4	ENST00000375254	ENSG00000127481	protein_coding	98	CDS	chr1	-	19088865	19088961	14246	14342	147	0.353542	0.0270188	0.58078	50	97
UBR4	ENST00000375254	ENSG00000127481	protein_coding	96	CDS	chr1	-	19093385	19093478	13964	14057	144	0.246853	0.0292147	0.407438	50	94
UBR4	ENST00000375254	ENSG00000127481	protein_coding	95	CDS	chr1	-	19094046	19094135	13769	13858	142	0.28827	0.0277648	0.448186	50	90
UBR4	ENST00000375254	ENSG00000127481	protein_coding	89	CDS	chr1	-	19100475	19100569	13046	13140	135	0.308333	0.0261627	0.623822	50	95
UBR4	ENST00000375254	ENSG00000127481	protein_coding	85	CDS	chr1	-	19105075	19105181	12530	12636	130	0.324136	0.0288145	0.625678	50	107
UBR4	ENST00000375254	ENSG00000127481	protein_coding	82	CDS	chr1	-	19106846	19106935	12155	12244	126	0.340949	0.0286454	0.571272	50	90
UBR4	ENST00000375254	ENSG00000127481	protein_coding	78	CDS	chr1	-	19112564	19112659	11684	11779	121	0.342046	0.0267247	0.533241	50	96
UBR4	ENST00000375254	ENSG00000127481	protein_coding	78	CDS	chr1	-	19112663	19112756	11587	11680	120	0.32127	0.0327547	0.607281	50	94
UBR4	ENST00000375254	ENSG00000127481	protein_coding	78	CDS	chr1	-	19112757	19112833	11510	11586	119	0.327385	0.0289046	0.592328	50	77
UBR4	ENST00000375254	ENSG00000127481	protein_coding	76	CDS	chr1	-	19113978	19114069	11222	11313	116	0.290493	0.0262869	0.443343	50	92
UBR4	ENST00000375254	ENSG00000127481	protein_coding	75	CDS	chr1	-	19114812	19114912	11119	11219	115	0.307541	0.0277124	0.545665	50	101
UBR4	ENST00000375254	ENSG00000127481	protein_coding	74	CDS	chr1	-	19115453	19115546	10933	11026	113	0.368091	0.0241483	0.479387	50	94
UBR4	ENST00000375254	ENSG00000127481	protein_coding	73	CDS	chr1	-	19117222	19117310	10752	10840	111	0.306241	0.0294949	0.402178	50	89
UBR4	ENST00000375254	ENSG00000127481	protein_coding	73	CDS	chr1	-	19117312	19117393	10669	10750	110	0.308342	0.0289247	0.684241	50	82
UBR4	ENST00000375254	ENSG00000127481	protein_coding	70	CDS	chr1	-	19119566	19119653	10377	10464	107	0.341141	0.0249618	0.744728	50	88
UBR4	ENST00000375254	ENSG00000127481	protein_coding	69	CDS	chr1	-	19120225	19120323	10185	10283	105	0.267962	0.0297256	0.548979	50	99
UBR4	ENST00000375254	ENSG00000127481	protein_coding	68	CDS	chr1	-	19121246	19121339	10009	10102	103	0.365778	0.0237638	0.478366	50	94
UBR4	ENST00000375254	ENSG00000127481	protein_coding	66	CDS	chr1	-	19122852	19122953	9714	9815	100	0.303458	0.0281834	0.534859	50	102
UBR4	ENST00000375254	ENSG00000127481	protein_coding	66	CDS	chr1	-	19122954	19123045	9622	9713	99	0.310574	0.0299987	0.309051	50	92
UBR4	ENST00000375254	ENSG00000127481	protein_coding	64	CDS	chr1	-	19126478	19126555	9347	9424	96	0.324212	0.02936	0.650173	50	78
UBR4	ENST00000375254	ENSG00000127481	protein_coding	64	CDS	chr1	-	19126556	19126653	9249	9346	95	0.371209	0.0225844	0.716452	50	98
UBR4	ENST00000375254	ENSG00000127481	protein_coding	60	CDS	chr1	-	19138076	19138170	8761	8855	90	0.33205	0.024238	0.624288	50	95
UBR4	ENST00000375254	ENSG00000127481	protein_coding	57	CDS	chr1	-	19141383	19141474	8379	8470	86	0.330346	0.0294575	0.556909	50	92
UBR4	ENST00000375254	ENSG00000127481	protein_coding	55	CDS	chr1	-	19143998	19144088	8089	8179	83	0.326605	0.0312079	0.57373	50	91
UBR4	ENST00000375254	ENSG00000127481	protein_coding	52	CDS	chr1	-	19146847	19146939	7709	7801	79	0.261415	0.0267957	0.540657	50	93
UBR4	ENST00000375254	ENSG00000127481	protein_coding	51	CDS	chr1	-	19148019	19148108	7532	7621	77	0.414209	0.0287456	0.961537	50	90
UBR4	ENST00000375254	ENSG00000127481	protein_coding	49	CDS	chr1	-	19150602	19150682	7343	7423	75	0.288753	0.0295156	0.491902	50	81
UBR4	ENST00000375254	ENSG00000127481	protein_coding	49	CDS	chr1	-	19150685	19150784	7241	7340	74	0.313795	0.0288811	0.543765	50	100
UBR4	ENST00000375254	ENSG00000127481	protein_coding	48	CDS	chr1	-	19151729	19151823	7051	7145	72	0.286685	0.0302833	0.524525	50	95
UBR4	ENST00000375254	ENSG00000127481	protein_coding	47	CDS	chr1	-	19152362	19152458	6869	6965	70	0.251854	0.0323243	0.512701	50	97
UBR4	ENST00000375254	ENSG00000127481	protein_coding	46	CDS	chr1	-	19153360	19153454	6697	6791	68	0.342724	0.028636	0.676656	50	95
UBR4	ENST00000375254	ENSG00000127481	protein_coding	45	CDS	chr1	-	19153814	19153927	6489	6602	66	0.351038	0.026727	0.628009	50	114
UBR4	ENST00000375254	ENSG00000127481	protein_coding	43	CDS	chr1	-	19155473	19155570	6189	6286	63	0.37607	0.0263055	0.6809	50	98
UBR4	ENST00000375254	ENSG00000127481	protein_coding	42	CDS	chr1	-	19156286	19156391	5970	6075	61	0.330891	0.0277285	0.567635	50	106
UBR4	ENST00000375254	ENSG00000127481	protein_coding	40	CDS	chr1	-	19157825	19157929	5664	5768	58	0.328922	0.0251506	0.596758	50	105
UBR4	ENST00000375254	ENSG00000127481	protein_coding	39	CDS	chr1	-	19160152	19160241	5465	5554	56	0.298727	0.0278116	0.446647	50	90
UBR4	ENST00000375254	ENSG00000127481	protein_coding	38	CDS	chr1	-	19160973	19161060	5281	5368	54	0.27706	0.0240891	0.497931	50	88
UBR4	ENST00000375254	ENSG00000127481	protein_coding	37	CDS	chr1	-	19161610	19161730	5052	5172	52	0.313628	0.0260448	0.701152	50	121
UBR4	ENST00000375254	ENSG00000127481	protein_coding	35	CDS	chr1	-	19162434	19162545	4849	4960	50	0.305325	0.0286757	0.760356	50	112
UBR4	ENST00000375254	ENSG00000127481	protein_coding	32	CDS	chr1	-	19164809	19164899	4429	4519	46	0.288044	0.0312859	0.5127	50	91
UBR4	ENST00000375254	ENSG00000127481	protein_coding	32	CDS	chr1	-	19164900	19164997	4331	4428	45	0.340771	0.027354	0.785117	50	98
UBR4	ENST00000375254	ENSG00000127481	protein_coding	31	CDS	chr1	-	19165249	19165336	4243	4330	44	0.273488	0.0308544	0.618936	50	88
UBR4	ENST00000375254	ENSG00000127481	protein_coding	29	CDS	chr1	-	19167131	19167220	3929	4018	41	0.322658	0.028882	0.259006	50	90
UBR4	ENST00000375254	ENSG00000127481	protein_coding	25	CDS	chr1	-	19172881	19172966	3437	3522	36	0.248783	0.0321827	0.480284	50	86
UBR4	ENST00000375254	ENSG00000127481	protein_coding	25	CDS	chr1	-	19172972	19173064	3339	3431	35	0.379505	0.027513	0.778993	50	93
UBR4	ENST00000375254	ENSG00000127481	protein_coding	23	CDS	chr1	-	19173479	19173563	3059	3143	32	0.285254	0.0310592	0.384583	50	85
UBR4	ENST00000375254	ENSG00000127481	protein_coding	20	CDS	chr1	-	19176630	19176718	2665	2753	28	0.376761	0.0246384	0.368374	50	89
UBR4	ENST00000375254	ENSG00000127481	protein_coding	19	CDS	chr1	-	19177559	19177658	2458	2557	26	0.322255	0.0276193	0.439594	50	100
UBR4	ENST00000375254	ENSG00000127481	protein_coding	18	CDS	chr1	-	19179074	19179174	2249	2349	24	0.400215	0.0265747	0.586183	50	101
UBR4	ENST00000375254	ENSG00000127481	protein_coding	16	CDS	chr1	-	19184071	19184159	1973	2061	21	0.2997	0.0304791	0.373516	50	89
UBR4	ENST00000375254	ENSG00000127481	protein_coding	15	CDS	chr1	-	19185189	19185278	1777	1866	19	0.322933	0.0316031	0.730674	50	90
UBR4	ENST00000375254	ENSG00000127481	protein_coding	11	CDS	chr1	-	19192197	19192290	1310	1403	14	0.289542	0.0279553	0.510506	50	94
UBR4	ENST00000375254	ENSG00000127481	protein_coding	7	CDS	chr1	-	19197701	19197802	779	880	9	0.264514	0.0316536	0.521817	50	102
UBR4	ENST00000375254	ENSG00000127481	protein_coding	4	CDS	chr1	-	19198824	19198911	414	501	5	0.293072	0.028308	0.445093	50	88
UBR4	ENST00000375254	ENSG00000127481	protein_coding	1	5'UTR,CDS	chr1	-	19210154	19210258	9	113	1	0.4046	0.021387	0.629229	50	105
EMC1	ENST00000477853	ENSG00000127463	protein_coding	23	3'UTR	chr1	-	19218017	19218163	4137	4283	39	0.42932	0.0272323	0.449967	50	147
EMC1	ENST00000477853	ENSG00000127463	protein_coding	23	3'UTR	chr1	-	19218167	19218281	4019	4133	38	0.389083	0.0266308	0.349906	50	115
EMC1	ENST00000477853	ENSG00000127463	protein_coding	23	3'UTR	chr1	-	19218283	19218405	3895	4017	37	0.439432	0.0264869	0.524369	50	123
EMC1	ENST00000477853	ENSG00000127463	protein_coding	23	3'UTR	chr1	-	19218406	19218507	3793	3894	36	0.37568	0.0280541	0.283175	50	102
EMC1	ENST00000477853	ENSG00000127463	protein_coding	23	3'UTR	chr1	-	19218508	19218625	3675	3792	35	0.439574	0.0258762	0.348268	50	118
EMC1	ENST00000477853	ENSG00000127463	protein_coding	23	3'UTR	chr1	-	19218626	19218868	3432	3674	34	0.397685	0.024187	0.340007	50	243
EMC1	ENST00000477853	ENSG00000127463	protein_coding	23	3'UTR	chr1	-	19218869	19219008	3292	3431	33	0.381693	0.0254009	0.608203	50	140
EMC1	ENST00000477853	ENSG00000127463	protein_coding	23	3'UTR	chr1	-	19219011	19219111	3189	3289	32	0.481838	0.0253439	0.916337	50	101
EMC1	ENST00000477853	ENSG00000127463	protein_coding	23	3'UTR	chr1	-	19219115	19219235	3065	3185	31	0.282417	0.0265419	0.746343	50	121
EMC1	ENST00000477853	ENSG00000127463	protein_coding	23	CDS,3'UTR	chr1	-	19219236	19219335	2965	3064	30	0.326247	0.0294959	0.783245	50	100
EMC1	ENST00000477853	ENSG00000127463	protein_coding	23	CDS	chr1	-	19219336	19219439	2861	2964	29	0.242715	0.0314388	0.586477	50	104
EMC1	ENST00000477853	ENSG00000127463	protein_coding	20	CDS	chr1	-	19222645	19222727	2499	2581	25	0.342134	0.0305214	0.601631	50	83
EMC1	ENST00000477853	ENSG00000127463	protein_coding	20	CDS	chr1	-	19222728	19222815	2411	2498	24	0.288911	0.031899	0.672413	50	88
EMC1	ENST00000477853	ENSG00000127463	protein_coding	19	CDS	chr1	-	19223470	19223563	2224	2317	22	0.239727	0.0317111	0.496712	50	94
EMC1	ENST00000477853	ENSG00000127463	protein_coding	15	CDS	chr1	-	19232626	19232709	1712	1795	17	0.248671	0.0312575	0.456484	50	84
EMC1	ENST00000477853	ENSG00000127463	protein_coding	14	CDS	chr1	-	19232971	19233062	1521	1612	15	0.206909	0.0347288	0.29759	50	92
EMC1	ENST00000477853	ENSG00000127463	protein_coding	7	CDS	chr1	-	19240304	19240421	677	794	7	0.286256	0.0264114	0.713604	50	118
EMC1	ENST00000477853	ENSG00000127463	protein_coding	2	CDS	chr1	-	19244909	19245019	122	232	2	0.222499	0.0314889	0.69285	50	111
MRTO4	ENST00000330263	ENSG00000053372	protein_coding	8	CDS,3'UTR	chr1	+	19258750	19258844	671	765	8	0.222515	0.0311105	0.749784	50	95
MRTO4	ENST00000330263	ENSG00000053372	protein_coding	8	3'UTR	chr1	+	19258847	19258956	768	877	9	0.310874	0.0248982	0.886697	50	110
MRTO4	ENST00000330263	ENSG00000053372	protein_coding	8	3'UTR	chr1	+	19258957	19259060	878	981	10	0.435	0.0176994	0.878957	50	104
MRTO4	ENST00000330263	ENSG00000053372	protein_coding	8	3'UTR	chr1	+	19259062	19259148	983	1069	11	0.446734	0.0162406	0.853538	50	87
MRTO4	ENST00000330263	ENSG00000053372	protein_coding	8	3'UTR	chr1	+	19259149	19259253	1070	1174	12	0.382787	0.0192392	0.688222	50	105
MRTO4	ENST00000330263	ENSG00000053372	protein_coding	8	3'UTR	chr1	+	19259254	19259339	1175	1260	13	0.51039	0.0164584	0.847026	50	86
MRTO4	ENST00000330263	ENSG00000053372	protein_coding	8	3'UTR	chr1	+	19259343	19259427	1264	1348	14	0.490909	0.0163269	0.847479	50	85
MRTO4	ENST00000330263	ENSG00000053372	protein_coding	8	3'UTR	chr1	+	19259428	19259542	1349	1463	15	0.446399	0.0203561	0.641801	50	115
MRTO4	ENST00000330263	ENSG00000053372	protein_coding	8	3'UTR	chr1	+	19259543	19259644	1464	1565	16	0.412761	0.0222374	0.756687	50	102
MRTO4	ENST00000330263	ENSG00000053372	protein_coding	8	3'UTR	chr1	+	19259645	19259743	1566	1664	17	0.392752	0.0210902	0.758312	50	99
MRTO4	ENST00000330263	ENSG00000053372	protein_coding	8	3'UTR	chr1	+	19259744	19259843	1665	1764	18	0.333203	0.0250568	0.712369	50	100
MRTO4	ENST00000330263	ENSG00000053372	protein_coding	8	3'UTR	chr1	+	19259845	19259990	1766	1911	19	0.373514	0.0210691	0.655397	50	146
MRTO4	ENST00000330263	ENSG00000053372	protein_coding	8	3'UTR	chr1	+	19259993	19260081	1914	2002	20	0.497755	0.0155098	0.431121	47	89
AKR7A2	ENST00000235835	ENSG00000053371	protein_coding	7	3'UTR	chr1	-	19304041	19304173	1152	1284	12	0.374773	0.0277727	0.730711	55	133
AKR7A2	ENST00000235835	ENSG00000053371	protein_coding	7	CDS,3'UTR	chr1	-	19304175	19304275	1050	1150	11	0.269944	0.0310617	0.548374	50	101
AKR7A2	ENST00000235835	ENSG00000053371	protein_coding	7	CDS	chr1	-	19304279	19304381	944	1046	10	0.310175	0.0263689	0.612438	50	103
AKR7A2	ENST00000235835	ENSG00000053371	protein_coding	2	CDS	chr1	-	19308515	19308605	356	446	4	0.331538	0.0267656	0.671247	50	91
AKR7A2	ENST00000235835	ENSG00000053371	protein_coding	1	CDS	chr1	-	19311893	19311986	159	252	2	0.331472	0.0268562	0.51325	50	94
AKR7A2	ENST00000235835	ENSG00000053371	protein_coding	1	CDS	chr1	-	19311988	19312080	65	157	1	0.335435	0.0270208	0.422584	50	93
CAPZB	ENST00000264202	ENSG00000077549	protein_coding	9	3'UTR	chr1	-	19338782	19338852	1598	1668	17	0.329236	0.0253748	0.789923	47	71
CAPZB	ENST00000264202	ENSG00000077549	protein_coding	9	3'UTR	chr1	-	19338854	19338990	1460	1596	16	0.297843	0.0258058	0.814993	50	137
CAPZB	ENST00000264202	ENSG00000077549	protein_coding	9	3'UTR	chr1	-	19338993	19339119	1331	1457	15	0.370471	0.0150936	0.701844	50	127
CAPZB	ENST00000264202	ENSG00000077549	protein_coding	9	3'UTR	chr1	-	19339121	19339214	1236	1329	14	0.412666	0.0180676	0.56137	50	94
CAPZB	ENST00000264202	ENSG00000077549	protein_coding	9	3'UTR	chr1	-	19339215	19339308	1142	1235	13	0.261914	0.0252299	0.832321	50	94
CAPZB	ENST00000264202	ENSG00000077549	protein_coding	9	3'UTR	chr1	-	19339309	19339391	1059	1141	12	0.253953	0.0224606	0.849823	50	83
CAPZB	ENST00000264202	ENSG00000077549	protein_coding	9	3'UTR	chr1	-	19339392	19339473	977	1058	11	0.345625	0.0281438	0.965675	50	82
CAPZB	ENST00000264202	ENSG00000077549	protein_coding	9	CDS,3'UTR	chr1	-	19339474	19339571	879	976	10	0.248106	0.0310876	0.927894	50	98
CAPZB	ENST00000264202	ENSG00000077549	protein_coding	1	5'UTR	chr1	-	19485440	19485534	6	100	1	0.256431	0.0256	0.580778	50	95
MICOS10	ENST00000322753	ENSG00000173436	protein_coding	4	3'UTR	chr1	+	19626458	19626553	361	456	4	0.28543	0.0246022	0.814699	50	96
MICOS10	ENST00000322753	ENSG00000173436	protein_coding	4	3'UTR	chr1	+	19626556	19626623	459	526	5	0.308361	0.024385	0.621688	27	68
NBL1	ENST00000602662	ENSG00000158747	protein_coding	2	CDS	chr1	+	19655031	19655128	151	248	2	0.314755	0.0288099	0.468718	50	98
MICOS10-NBL1	ENST00000602384	ENSG00000270136	protein_coding	8	3'UTR	chr1	+	19655063	19655145	701	783	4	0.320483	0.0275492	0.498732	50	83
NBL1	ENST00000602662	ENSG00000158747	protein_coding	3	CDS	chr1	+	19655345	19655423	342	420	4	0.33744	0.0218507	0.472554	50	79
NBL1	ENST00000602662	ENSG00000158747	protein_coding	4	CDS	chr1	+	19656969	19657084	536	651	6	0.42296	0.0248112	0.480105	50	116
NBL1	ENST00000602662	ENSG00000158747	protein_coding	4	CDS,3'UTR	chr1	+	19657085	19657179	652	746	7	0.497621	0.0192838	0.588191	50	95
NBL1	ENST00000602662	ENSG00000158747	protein_coding	4	3'UTR	chr1	+	19657181	19657292	748	859	8	0.438161	0.0202291	0.37943	50	112
NBL1	ENST00000602662	ENSG00000158747	protein_coding	4	3'UTR	chr1	+	19657299	19657541	866	1108	9	0.397725	0.0207244	0.618932	50	243
NBL1	ENST00000602662	ENSG00000158747	protein_coding	4	3'UTR	chr1	+	19657545	19657637	1112	1204	10	0.416135	0.0181877	0.551288	50	93
NBL1	ENST00000602662	ENSG00000158747	protein_coding	4	3'UTR	chr1	+	19657638	19657742	1205	1309	11	0.470589	0.018955	0.747742	50	105
NBL1	ENST00000602662	ENSG00000158747	protein_coding	4	3'UTR	chr1	+	19657744	19657865	1311	1432	12	0.333928	0.0251714	0.665582	50	122
NBL1	ENST00000602662	ENSG00000158747	protein_coding	4	3'UTR	chr1	+	19657866	19657943	1433	1510	13	0.435696	0.0195873	0.824271	50	78
NBL1	ENST00000602662	ENSG00000158747	protein_coding	4	3'UTR	chr1	+	19657944	19658056	1511	1623	14	0.450527	0.0164331	0.485271	56	113
OTUD3	ENST00000375120	ENSG00000169914	protein_coding	4	CDS	chr1	+	19897567	19897657	630	720	2	0.336955	0.0343545	0.220331	50	91
OTUD3	ENST00000375120	ENSG00000169914	protein_coding	7	CDS	chr1	+	19906528	19906602	1051	1125	6	0.348847	0.030806	0.304829	50	75
OTUD3	ENST00000375120	ENSG00000169914	protein_coding	8	CDS,3'UTR	chr1	+	19907678	19907773	1248	1343	8	0.370569	0.0296055	0.376269	50	96
OTUD3	ENST00000375120	ENSG00000169914	protein_coding	8	3'UTR	chr1	+	19907774	19907860	1344	1430	9	0.411923	0.0245772	0.32659	50	87
OTUD3	ENST00000375120	ENSG00000169914	protein_coding	8	3'UTR	chr1	+	19907863	19907984	1433	1554	10	0.328978	0.0307782	0.204452	50	122
OTUD3	ENST00000375120	ENSG00000169914	protein_coding	8	3'UTR	chr1	+	19907985	19908092	1555	1662	11	0.402798	0.0266383	0.460472	50	108
OTUD3	ENST00000375120	ENSG00000169914	protein_coding	8	3'UTR	chr1	+	19908093	19908283	1663	1853	12	0.353554	0.0292972	0.325314	50	191
OTUD3	ENST00000375120	ENSG00000169914	protein_coding	8	3'UTR	chr1	+	19908291	19908410	1861	1980	13	0.466798	0.0221635	0.648792	50	120
OTUD3	ENST00000375120	ENSG00000169914	protein_coding	8	3'UTR	chr1	+	19908411	19908562	1981	2132	14	0.328386	0.0323259	0.356831	50	152
OTUD3	ENST00000375120	ENSG00000169914	protein_coding	8	3'UTR	chr1	+	19908564	19908682	2134	2252	15	0.403096	0.0278919	0.414749	50	119
OTUD3	ENST00000375120	ENSG00000169914	protein_coding	8	3'UTR	chr1	+	19908683	19908792	2253	2362	16	0.451641	0.0293809	0.506746	50	110
OTUD3	ENST00000375120	ENSG00000169914	protein_coding	8	3'UTR	chr1	+	19908793	19908913	2363	2483	17	0.487467	0.0239478	0.706653	50	121
OTUD3	ENST00000375120	ENSG00000169914	protein_coding	8	3'UTR	chr1	+	19908915	19909022	2485	2592	18	0.330971	0.028921	0.296296	50	108
OTUD3	ENST00000375120	ENSG00000169914	protein_coding	8	3'UTR	chr1	+	19909023	19909132	2593	2702	19	0.323844	0.032665	0.238889	50	110
OTUD3	ENST00000375120	ENSG00000169914	protein_coding	8	3'UTR	chr1	+	19909134	19909228	2704	2798	20	0.355263	0.02679	0.359327	50	95
OTUD3	ENST00000375120	ENSG00000169914	protein_coding	8	3'UTR	chr1	+	19909230	19909382	2800	2952	21	0.344751	0.0307542	0.340966	50	153
OTUD3	ENST00000375120	ENSG00000169914	protein_coding	8	3'UTR	chr1	+	19909383	19909571	2953	3141	22	0.453699	0.0284302	0.583622	50	189
OTUD3	ENST00000375120	ENSG00000169914	protein_coding	8	3'UTR	chr1	+	19909572	19909688	3142	3258	23	0.332683	0.0305045	0.171301	50	117
OTUD3	ENST00000375120	ENSG00000169914	protein_coding	8	3'UTR	chr1	+	19909690	19909861	3260	3431	24	0.374302	0.032153	0.559274	50	172
OTUD3	ENST00000375120	ENSG00000169914	protein_coding	8	3'UTR	chr1	+	19910237	19910367	3807	3937	26	0.401114	0.0280657	0.500238	50	131
OTUD3	ENST00000375120	ENSG00000169914	protein_coding	8	3'UTR	chr1	+	19910369	19910476	3939	4046	27	0.407498	0.0298686	0.526133	50	108
OTUD3	ENST00000375120	ENSG00000169914	protein_coding	8	3'UTR	chr1	+	19910477	19910581	4047	4151	28	0.352391	0.0319432	0.511124	50	105
OTUD3	ENST00000375120	ENSG00000169914	protein_coding	8	3'UTR	chr1	+	19910903	19911016	4473	4586	30	0.338295	0.0287621	0.340248	50	114
OTUD3	ENST00000375120	ENSG00000169914	protein_coding	8	3'UTR	chr1	+	19911017	19911116	4587	4686	31	0.460862	0.0223487	0.670474	50	100
OTUD3	ENST00000375120	ENSG00000169914	protein_coding	8	3'UTR	chr1	+	19911120	19911237	4690	4807	32	0.33966	0.026161	0.563104	50	118
OTUD3	ENST00000375120	ENSG00000169914	protein_coding	8	3'UTR	chr1	+	19911556	19911712	5126	5282	34	0.479388	0.0222136	0.472127	50	157
CAMK2N1	ENST00000375078	ENSG00000162545	protein_coding	2	3'UTR	chr1	-	20482461	20482605	2112	2256	20	0.394333	0.0240656	0.772759	66	145
CAMK2N1	ENST00000375078	ENSG00000162545	protein_coding	2	3'UTR	chr1	-	20482608	20482726	1991	2109	19	0.399019	0.0229149	0.75005	50	119
CAMK2N1	ENST00000375078	ENSG00000162545	protein_coding	2	3'UTR	chr1	-	20482727	20482842	1875	1990	18	0.341698	0.0254009	0.490819	50	116
CAMK2N1	ENST00000375078	ENSG00000162545	protein_coding	2	3'UTR	chr1	-	20482843	20482895	1822	1874	17	0.54254	0.0108962	0.595242	50	53
CAMK2N1	ENST00000375078	ENSG00000162545	protein_coding	2	3'UTR	chr1	-	20482896	20483007	1710	1821	16	0.309691	0.0233709	0.65444	50	112
CAMK2N1	ENST00000375078	ENSG00000162545	protein_coding	2	3'UTR	chr1	-	20483010	20483115	1602	1707	15	0.286295	0.0254177	0.592706	50	106
CAMK2N1	ENST00000375078	ENSG00000162545	protein_coding	2	3'UTR	chr1	-	20483120	20483259	1458	1597	14	0.350037	0.025669	0.776234	50	140
CAMK2N1	ENST00000375078	ENSG00000162545	protein_coding	2	3'UTR	chr1	-	20483260	20483367	1350	1457	13	0.238215	0.0291235	0.583008	50	108
CAMK2N1	ENST00000375078	ENSG00000162545	protein_coding	2	3'UTR	chr1	-	20483368	20483435	1282	1349	12	0.430172	0.0196954	0.836636	50	68
CAMK2N1	ENST00000375078	ENSG00000162545	protein_coding	2	3'UTR	chr1	-	20483436	20483535	1182	1281	11	0.247028	0.0235111	0.700063	50	100
CAMK2N1	ENST00000375078	ENSG00000162545	protein_coding	2	3'UTR	chr1	-	20483537	20483626	1091	1180	10	0.253672	0.0306589	0.777174	50	90
CAMK2N1	ENST00000375078	ENSG00000162545	protein_coding	1	CDS	chr1	-	20485220	20485303	908	991	8	0.253911	0.0252262	0.686028	50	84
CAMK2N1	ENST00000375078	ENSG00000162545	protein_coding	1	5'UTR,CDS	chr1	-	20485305	20485402	809	906	7	0.330765	0.0211997	0.632191	50	98
CAMK2N1	ENST00000375078	ENSG00000162545	protein_coding	1	5'UTR	chr1	-	20485404	20485496	715	807	6	0.396067	0.0181208	0.555407	50	93
CAMK2N1	ENST00000375078	ENSG00000162545	protein_coding	1	5'UTR	chr1	-	20485497	20485589	622	714	5	0.417559	0.0168196	0.404361	50	93
CAMK2N1	ENST00000375078	ENSG00000162545	protein_coding	1	5'UTR	chr1	-	20485941	20486031	180	270	3	0.320304	0.0322538	0.674431	50	91
CAMK2N1	ENST00000375078	ENSG00000162545	protein_coding	1	5'UTR	chr1	-	20486032	20486119	92	179	2	0.345748	0.0296735	0.755346	50	88
CAMK2N1	ENST00000375078	ENSG00000162545	protein_coding	1	5'UTR	chr1	-	20486121	20486206	5	90	1	0.363548	0.0260026	0.580418	50	86
MUL1	ENST00000264198	ENSG00000090432	protein_coding	4	3'UTR	chr1	-	20499551	20499714	2162	2325	18	0.422702	0.0236974	0.507556	59	164
MUL1	ENST00000264198	ENSG00000090432	protein_coding	4	3'UTR	chr1	-	20499716	20499814	2062	2160	17	0.409236	0.024108	0.674946	50	99
MUL1	ENST00000264198	ENSG00000090432	protein_coding	4	3'UTR	chr1	-	20499815	20499915	1961	2061	16	0.422421	0.0187611	0.477646	50	101
MUL1	ENST00000264198	ENSG00000090432	protein_coding	4	3'UTR	chr1	-	20499917	20500041	1835	1959	15	0.447425	0.0196051	0.558006	50	125
MUL1	ENST00000264198	ENSG00000090432	protein_coding	4	3'UTR	chr1	-	20500042	20500136	1740	1834	14	0.404825	0.0236233	0.280154	50	95
MUL1	ENST00000264198	ENSG00000090432	protein_coding	4	3'UTR	chr1	-	20500137	20500254	1622	1739	13	0.461264	0.0198579	0.512842	50	118
MUL1	ENST00000264198	ENSG00000090432	protein_coding	4	3'UTR	chr1	-	20500255	20500382	1494	1621	12	0.34066	0.0243535	0.574956	50	128
MUL1	ENST00000264198	ENSG00000090432	protein_coding	4	3'UTR	chr1	-	20500383	20500475	1401	1493	11	0.472257	0.0189111	0.488947	50	93
MUL1	ENST00000264198	ENSG00000090432	protein_coding	4	3'UTR	chr1	-	20500476	20500571	1305	1400	10	0.45117	0.0205309	0.622912	50	96
MUL1	ENST00000264198	ENSG00000090432	protein_coding	4	3'UTR	chr1	-	20500575	20500688	1188	1301	9	0.418671	0.0216301	0.498481	50	114
MUL1	ENST00000264198	ENSG00000090432	protein_coding	4	CDS,3'UTR	chr1	-	20500690	20500771	1105	1186	8	0.290587	0.0295544	0.314953	50	82
MUL1	ENST00000264198	ENSG00000090432	protein_coding	4	CDS	chr1	-	20500775	20500893	983	1101	7	0.331236	0.0269808	0.442296	50	119
MUL1	ENST00000264198	ENSG00000090432	protein_coding	4	CDS	chr1	-	20501303	20501406	470	573	5	0.340498	0.0320329	0.480968	50	104
MUL1	ENST00000264198	ENSG00000090432	protein_coding	1	5'UTR,CDS	chr1	-	20507985	20508087	65	167	1	0.399482	0.024799	0.413927	50	103
CDA	ENST00000375071	ENSG00000158825	protein_coding	4	CDS,3'UTR	chr1	+	20618542	20618629	448	535	1	0.322885	0.0287525	0.398742	50	88
CDA	ENST00000375071	ENSG00000158825	protein_coding	4	3'UTR	chr1	+	20618630	20618753	536	659	2	0.38442	0.0277501	0.675043	71	124
PINK1	ENST00000321556	ENSG00000158828	protein_coding	1	5'UTR,CDS	chr1	+	20633495	20633612	38	155	1	0.389996	0.0212689	0.455924	50	118
PINK1	ENST00000321556	ENSG00000158828	protein_coding	1	CDS	chr1	+	20633613	20633731	156	274	2	0.428429	0.0182997	0.545249	50	119
MIR6084	ENST00000622012	ENSG00000284005	miRNA	1	other	chr1	+	20633679	20633786	1	108	1	0.427229	0.0196858	0.732176	49	108
PINK1	ENST00000321556	ENSG00000158828	protein_coding	1	CDS	chr1	+	20633735	20633860	278	403	3	0.49546	0.0168739	0.792287	50	126
PINK1	ENST00000321556	ENSG00000158828	protein_coding	2	CDS	chr1	+	20637867	20637983	504	620	5	0.310743	0.0276235	0.648594	50	117
PINK1	ENST00000321556	ENSG00000158828	protein_coding	2	CDS	chr1	+	20637984	20638077	621	714	6	0.355525	0.024465	0.706021	50	94
PINK1	ENST00000321556	ENSG00000158828	protein_coding	4	CDS	chr1	+	20644524	20644615	902	993	9	0.309509	0.0265851	0.501256	50	92
PINK1-AS	ENST00000451424	ENSG00000117242	lncRNA	2	lncRNA	chr1	-	20645586	20645673	3893	3980	18	0.754009	0.00416651	0.444586	43	88
PINK1	ENST00000321556	ENSG00000158828	protein_coding	5	CDS	chr1	+	20645598	20645687	1089	1178	11	0.346354	0.0266604	0.366514	50	90
PINK1-AS	ENST00000451424	ENSG00000117242	lncRNA	1	lncRNA	chr1	-	20649042	20649145	3049	3152	15	0.579814	0.00502147	0.105538	50	104
PINK1	ENST00000321556	ENSG00000158828	protein_coding	7	CDS	chr1	+	20649047	20649141	1395	1489	14	0.376189	0.0208475	0.431306	50	95
PINK1	ENST00000321556	ENSG00000158828	protein_coding	8	CDS	chr1	+	20650437	20650538	1583	1684	16	0.300568	0.0266484	0.346042	50	102
PINK1-AS	ENST00000451424	ENSG00000117242	lncRNA	1	lncRNA	chr1	-	20650460	20650559	1635	1734	13	0.480105	0.00671825	0.29049	50	100
PINK1	ENST00000321556	ENSG00000158828	protein_coding	8	CDS	chr1	+	20650539	20650633	1685	1779	17	0.344846	0.021212	0.546905	50	95
PINK1-AS	ENST00000451424	ENSG00000117242	lncRNA	1	lncRNA	chr1	-	20650560	20650653	1541	1634	12	0.475688	0.00624659	0.21475	50	94
PINK1	ENST00000321556	ENSG00000158828	protein_coding	8	CDS,3'UTR	chr1	+	20650639	20650733	1785	1879	18	0.370611	0.0187318	0.545107	50	95
PINK1-AS	ENST00000451424	ENSG00000117242	lncRNA	1	lncRNA	chr1	-	20650656	20650749	1445	1538	11	0.506258	0.00518339	0.229496	50	94
PINK1	ENST00000321556	ENSG00000158828	protein_coding	8	3'UTR	chr1	+	20650735	20650858	1881	2004	19	0.343186	0.0220795	0.575747	50	124
PINK1-AS	ENST00000451424	ENSG00000117242	lncRNA	1	lncRNA	chr1	-	20650750	20650831	1363	1444	10	0.514779	0.00548998	0.172822	50	82
PINK1-AS	ENST00000451424	ENSG00000117242	lncRNA	1	lncRNA	chr1	-	20650836	20650927	1267	1358	9	0.477682	0.00450337	0.247041	50	92
PINK1	ENST00000321556	ENSG00000158828	protein_coding	8	3'UTR	chr1	+	20650859	20650962	2005	2108	20	0.422337	0.0221479	0.806434	50	104
PINK1	ENST00000321556	ENSG00000158828	protein_coding	8	3'UTR	chr1	+	20650964	20651073	2110	2219	21	0.466112	0.0219611	0.902826	50	110
PINK1	ENST00000321556	ENSG00000158828	protein_coding	8	3'UTR	chr1	+	20651076	20651178	2222	2324	22	0.417139	0.0187053	0.827095	50	103
PINK1	ENST00000321556	ENSG00000158828	protein_coding	8	3'UTR	chr1	+	20651181	20651305	2327	2451	23	0.370844	0.0238062	0.58923	60	125
PINK1-AS	ENST00000451424	ENSG00000117242	lncRNA	1	lncRNA	chr1	-	20651211	20651300	894	983	5	0.592682	0.00726602	0.480831	50	90
DDOST	ENST00000602624	ENSG00000244038	protein_coding	11	3'UTR	chr1	-	20651810	20651871	1847	1908	19	0.301748	0.020239	0.40038	39	62
DDOST	ENST00000602624	ENSG00000244038	protein_coding	11	3'UTR	chr1	-	20651873	20651968	1750	1845	18	0.418666	0.0225794	0.88293	50	96
PINK1-AS	ENST00000451424	ENSG00000117242	lncRNA	1	lncRNA	chr1	-	20651888	20651996	198	306	3	0.409771	0.0225116	0.89008	50	109
DDOST	ENST00000602624	ENSG00000244038	protein_coding	11	3'UTR	chr1	-	20651969	20652063	1655	1749	17	0.371747	0.022362	0.8775	50	95
PINK1-AS	ENST00000451424	ENSG00000117242	lncRNA	1	lncRNA	chr1	-	20651997	20652089	105	197	2	0.344155	0.0235946	0.881342	50	93
DDOST	ENST00000602624	ENSG00000244038	protein_coding	11	3'UTR	chr1	-	20652065	20652171	1547	1653	16	0.364533	0.0207045	0.892329	50	107
PINK1-AS	ENST00000451424	ENSG00000117242	lncRNA	1	lncRNA	chr1	-	20652090	20652193	1	104	1	0.373444	0.0231415	0.928478	50	104
DDOST	ENST00000602624	ENSG00000244038	protein_coding	11	3'UTR	chr1	-	20652172	20652282	1436	1546	15	0.224881	0.0306771	0.891826	50	111
DDOST	ENST00000602624	ENSG00000244038	protein_coding	11	CDS,3'UTR	chr1	-	20652283	20652412	1306	1435	14	0.321925	0.0301441	0.940829	50	130
DDOST	ENST00000602624	ENSG00000244038	protein_coding	11	CDS	chr1	-	20652415	20652505	1213	1303	13	0.250069	0.0288301	0.931181	50	91
DDOST	ENST00000602624	ENSG00000244038	protein_coding	7	CDS	chr1	-	20654234	20654321	715	802	8	0.213545	0.0308366	0.774634	50	88
DDOST	ENST00000602624	ENSG00000244038	protein_coding	1	5'UTR,CDS	chr1	-	20661258	20661369	1	112	1	0.285818	0.0253941	0.905002	50	112
SH2D5	ENST00000444387	ENSG00000189410	protein_coding	10	3'UTR	chr1	-	20719799	20719931	3698	3830	16	0.414911	0.0243412	0.450965	69	133
SH2D5	ENST00000444387	ENSG00000189410	protein_coding	10	3'UTR	chr1	-	20719934	20720050	3579	3695	15	0.408014	0.0226532	0.555628	50	117
SH2D5	ENST00000444387	ENSG00000189410	protein_coding	10	3'UTR	chr1	-	20720052	20720151	3478	3577	14	0.468178	0.0199571	0.6108	50	100
SH2D5	ENST00000444387	ENSG00000189410	protein_coding	10	3'UTR	chr1	-	20720156	20720267	3362	3473	13	0.453797	0.0236399	0.600156	50	112
SH2D5	ENST00000444387	ENSG00000189410	protein_coding	10	3'UTR	chr1	-	20720268	20720363	3266	3361	12	0.372114	0.0246627	0.393767	50	96
SH2D5	ENST00000444387	ENSG00000189410	protein_coding	10	3'UTR	chr1	-	20720364	20720451	3178	3265	11	0.510921	0.0188015	0.677791	50	88
SH2D5	ENST00000444387	ENSG00000189410	protein_coding	10	3'UTR	chr1	-	20720452	20720554	3075	3177	10	0.457476	0.020391	0.456618	50	103
SH2D5	ENST00000444387	ENSG00000189410	protein_coding	10	3'UTR	chr1	-	20720555	20720647	2982	3074	9	0.384571	0.0277874	0.442107	50	93
SH2D5	ENST00000444387	ENSG00000189410	protein_coding	10	3'UTR	chr1	-	20720648	20720761	2868	2981	8	0.504546	0.0222126	0.544674	50	114
SH2D5	ENST00000444387	ENSG00000189410	protein_coding	10	3'UTR	chr1	-	20720762	20720854	2775	2867	7	0.502899	0.0186764	0.294755	50	93
SH2D5	ENST00000444387	ENSG00000189410	protein_coding	10	3'UTR	chr1	-	20720855	20721046	2583	2774	6	0.450157	0.0223068	0.400974	50	192
SH2D5	ENST00000444387	ENSG00000189410	protein_coding	10	3'UTR	chr1	-	20721048	20721132	2497	2581	5	0.379681	0.0250275	0.272247	50	85
SH2D5	ENST00000444387	ENSG00000189410	protein_coding	10	3'UTR	chr1	-	20721134	20721252	2377	2495	4	0.330838	0.0267758	0.460477	50	119
SH2D5	ENST00000444387	ENSG00000189410	protein_coding	10	3'UTR	chr1	-	20721253	20721362	2267	2376	3	0.501428	0.0215552	0.69079	50	110
SH2D5	ENST00000444387	ENSG00000189410	protein_coding	10	3'UTR	chr1	-	20721366	20721483	2146	2263	2	0.374448	0.0198866	0.60968	50	118
SH2D5	ENST00000444387	ENSG00000189410	protein_coding	10	3'UTR	chr1	-	20721486	20721622	2007	2143	1	0.434532	0.0205633	0.596032	50	137
HP1BP3	ENST00000438032	ENSG00000127483	protein_coding	13	3'UTR	chr1	-	20742709	20742834	3838	3963	39	0.36555	0.0242892	0.640271	53	126
HP1BP3	ENST00000438032	ENSG00000127483	protein_coding	13	3'UTR	chr1	-	20742836	20742951	3721	3836	38	0.372601	0.0233519	0.680994	50	116
HP1BP3	ENST00000438032	ENSG00000127483	protein_coding	13	3'UTR	chr1	-	20742952	20743084	3588	3720	37	0.295177	0.0303129	0.73233	50	133
HP1BP3	ENST00000438032	ENSG00000127483	protein_coding	13	3'UTR	chr1	-	20743085	20743161	3511	3587	36	0.401682	0.0197659	0.718651	50	77
HP1BP3	ENST00000438032	ENSG00000127483	protein_coding	13	3'UTR	chr1	-	20743162	20743271	3401	3510	35	0.269967	0.0300672	0.543334	50	110
HP1BP3	ENST00000438032	ENSG00000127483	protein_coding	13	3'UTR	chr1	-	20743273	20743392	3280	3399	34	0.335826	0.0242447	0.680466	50	120
HP1BP3	ENST00000438032	ENSG00000127483	protein_coding	13	3'UTR	chr1	-	20743393	20743483	3189	3279	33	0.446871	0.0225148	0.851477	50	91
HP1BP3	ENST00000438032	ENSG00000127483	protein_coding	13	3'UTR	chr1	-	20743494	20743588	3084	3178	32	0.411273	0.0241198	0.896948	50	95
HP1BP3	ENST00000438032	ENSG00000127483	protein_coding	13	3'UTR	chr1	-	20743590	20743705	2967	3082	31	0.547777	0.017716	0.953256	50	116
HP1BP3	ENST00000438032	ENSG00000127483	protein_coding	13	3'UTR	chr1	-	20743706	20743826	2846	2966	30	0.379169	0.0200356	0.812023	50	121
HP1BP3	ENST00000438032	ENSG00000127483	protein_coding	13	3'UTR	chr1	-	20743827	20743946	2726	2845	29	0.56551	0.0155417	0.903104	50	120
HP1BP3	ENST00000438032	ENSG00000127483	protein_coding	13	3'UTR	chr1	-	20743947	20744041	2631	2725	28	0.476616	0.0222415	0.915398	50	95
HP1BP3	ENST00000438032	ENSG00000127483	protein_coding	13	3'UTR	chr1	-	20744042	20744174	2498	2630	27	0.369247	0.0259785	0.807802	50	133
HP1BP3	ENST00000438032	ENSG00000127483	protein_coding	13	3'UTR	chr1	-	20744175	20744274	2398	2497	26	0.226901	0.0307708	0.622082	50	100
HP1BP3	ENST00000438032	ENSG00000127483	protein_coding	13	3'UTR	chr1	-	20744275	20744368	2304	2397	25	0.369899	0.023015	0.813882	50	94
HP1BP3	ENST00000438032	ENSG00000127483	protein_coding	13	3'UTR	chr1	-	20744369	20744465	2207	2303	24	0.26519	0.0268734	0.788463	50	97
HP1BP3	ENST00000438032	ENSG00000127483	protein_coding	13	3'UTR	chr1	-	20744467	20744581	2091	2205	23	0.301877	0.0284217	0.737075	50	115
HP1BP3	ENST00000438032	ENSG00000127483	protein_coding	13	3'UTR	chr1	-	20744582	20744704	1968	2090	22	0.355731	0.0269716	0.932794	50	123
HP1BP3	ENST00000438032	ENSG00000127483	protein_coding	13	CDS,3'UTR	chr1	-	20744707	20744820	1852	1965	21	0.244417	0.0280469	0.750986	50	114
HP1BP3	ENST00000438032	ENSG00000127483	protein_coding	13	CDS	chr1	-	20744822	20744905	1767	1850	20	0.249481	0.0290949	0.734393	50	84
HP1BP3	ENST00000438032	ENSG00000127483	protein_coding	13	CDS	chr1	-	20744906	20744973	1699	1766	19	0.210123	0.0305967	0.738285	50	68
HP1BP3	ENST00000438032	ENSG00000127483	protein_coding	13	CDS	chr1	-	20744975	20745064	1608	1697	18	0.213167	0.0312727	0.699614	50	90
HP1BP3	ENST00000438032	ENSG00000127483	protein_coding	10	CDS	chr1	-	20749746	20749836	1241	1331	14	0.178604	0.034783	0.657395	50	91
HP1BP3	ENST00000438032	ENSG00000127483	protein_coding	6	CDS	chr1	-	20770942	20771031	766	855	9	0.241504	0.0293149	0.723537	50	90
HP1BP3	ENST00000438032	ENSG00000127483	protein_coding	5	CDS	chr1	-	20773510	20773588	586	664	7	0.261963	0.0264537	0.766115	50	79
HP1BP3	ENST00000438032	ENSG00000127483	protein_coding	4	CDS	chr1	-	20776660	20776746	414	500	5	0.190849	0.0331113	0.818811	50	87
HP1BP3	ENST00000438032	ENSG00000127483	protein_coding	2	5'UTR,CDS	chr1	-	20780420	20780517	137	234	2	0.33772	0.0280875	0.831927	50	98
EIF4G3	ENST00000400422	ENSG00000075151	protein_coding	35	3'UTR	chr1	-	20807148	20807286	5480	5618	46	0.386144	0.0305809	0.492134	57	139
EIF4G3	ENST00000400422	ENSG00000075151	protein_coding	35	CDS,3'UTR	chr1	-	20807287	20807368	5398	5479	45	0.304831	0.0314456	0.38832	50	82
EIF4G3	ENST00000400422	ENSG00000075151	protein_coding	35	CDS	chr1	-	20807371	20807472	5294	5395	44	0.411055	0.0245499	0.752905	50	102
EIF4G3	ENST00000400422	ENSG00000075151	protein_coding	32	CDS	chr1	-	20817426	20817516	4912	5002	41	0.405346	0.0325505	0.287937	50	91
EIF4G3	ENST00000400422	ENSG00000075151	protein_coding	29	CDS	chr1	-	20829155	20829261	4594	4700	38	0.345937	0.0282608	0.28351	50	107
EIF4G3	ENST00000400422	ENSG00000075151	protein_coding	27	CDS	chr1	-	20849431	20849524	4300	4393	35	0.274886	0.031583	0.408869	50	94
EIF4G3	ENST00000400422	ENSG00000075151	protein_coding	26	CDS	chr1	-	20851349	20851437	4114	4202	33	0.326044	0.0303376	0.367261	50	89
EIF4G3	ENST00000400422	ENSG00000075151	protein_coding	22	CDS	chr1	-	20860432	20860513	3637	3718	30	0.271301	0.0351546	0.290292	50	82
EIF4G3	ENST00000400422	ENSG00000075151	protein_coding	20	CDS	chr1	-	20864555	20864650	3353	3448	27	0.348425	0.0292303	0.458363	50	96
EIF4G3	ENST00000400422	ENSG00000075151	protein_coding	19	CDS	chr1	-	20865145	20865242	3164	3261	25	0.313076	0.0327566	0.211007	50	98
EIF4G3	ENST00000400422	ENSG00000075151	protein_coding	18	CDS	chr1	-	20879412	20879506	2960	3054	23	0.36203	0.0276392	0.298384	50	95
EIF4G3	ENST00000400422	ENSG00000075151	protein_coding	17	CDS	chr1	-	20886262	20886340	2806	2884	21	0.329684	0.0290061	0.356601	50	79
EIF4G3	ENST00000400422	ENSG00000075151	protein_coding	13	CDS	chr1	-	20899707	20899822	2284	2399	17	0.34499	0.02852	0.519107	50	116
EIF4G3	ENST00000400422	ENSG00000075151	protein_coding	13	CDS	chr1	-	20899824	20899911	2195	2282	16	0.387797	0.0284926	0.456277	50	88
EIF4G3	ENST00000400422	ENSG00000075151	protein_coding	11	CDS	chr1	-	20941544	20941729	1835	2020	13	0.326485	0.0302194	0.218167	50	186
EIF4G3	ENST00000400422	ENSG00000075151	protein_coding	11	CDS	chr1	-	20941730	20941807	1757	1834	12	0.364015	0.0300587	0.587756	50	78
EIF4G3	ENST00000400422	ENSG00000075151	protein_coding	11	CDS	chr1	-	20941808	20941903	1661	1756	11	0.308218	0.0281822	0.329232	50	96
EIF4G3	ENST00000400422	ENSG00000075151	protein_coding	11	CDS	chr1	-	20941907	20941997	1567	1657	10	0.29908	0.0308482	0.231149	50	91
EIF4G3	ENST00000400422	ENSG00000075151	protein_coding	11	CDS	chr1	-	20942003	20942077	1487	1561	9	0.344934	0.0328235	0.321445	50	75
EIF4G3	ENST00000400422	ENSG00000075151	protein_coding	11	CDS	chr1	-	20942079	20942162	1402	1485	8	0.312358	0.0324486	0.293737	50	84
EIF4G3	ENST00000400422	ENSG00000075151	protein_coding	11	CDS	chr1	-	20942168	20942250	1314	1396	7	0.338774	0.0287022	0.518635	50	83
EIF4G3	ENST00000400422	ENSG00000075151	protein_coding	10	CDS	chr1	-	20950009	20950103	1133	1227	5	0.326871	0.0280506	0.330525	50	95
ECE1	ENST00000415912	ENSG00000117298	protein_coding	19	3'UTR	chr1	-	21217254	21217403	4943	5092	53	0.335837	0.0309068	0.72865	52	150
ECE1	ENST00000415912	ENSG00000117298	protein_coding	19	3'UTR	chr1	-	21217404	21217490	4856	4942	52	0.356583	0.0233823	0.788788	50	87
ECE1	ENST00000415912	ENSG00000117298	protein_coding	19	3'UTR	chr1	-	21217502	21217607	4739	4844	51	0.516921	0.0148224	0.746325	50	106
ECE1	ENST00000415912	ENSG00000117298	protein_coding	19	3'UTR	chr1	-	21217608	21217700	4646	4738	50	0.498857	0.0146358	0.603358	50	93
ECE1	ENST00000415912	ENSG00000117298	protein_coding	19	3'UTR	chr1	-	21217703	21217792	4554	4643	49	0.361797	0.0235734	0.512839	50	90
ECE1	ENST00000415912	ENSG00000117298	protein_coding	19	3'UTR	chr1	-	21217794	21217891	4455	4552	48	0.387455	0.0208061	0.6512	50	98
ECE1	ENST00000415912	ENSG00000117298	protein_coding	19	3'UTR	chr1	-	21217893	21217977	4369	4453	47	0.41434	0.0185566	0.373738	50	85
ECE1	ENST00000415912	ENSG00000117298	protein_coding	19	3'UTR	chr1	-	21217978	21218067	4279	4368	46	0.396149	0.0207124	0.368136	50	90
ECE1	ENST00000415912	ENSG00000117298	protein_coding	19	3'UTR	chr1	-	21218069	21218161	4185	4277	45	0.374092	0.0227096	0.463341	50	93
ECE1	ENST00000415912	ENSG00000117298	protein_coding	19	3'UTR	chr1	-	21218162	21218277	4069	4184	44	0.442544	0.0241544	0.717636	50	116
ECE1	ENST00000415912	ENSG00000117298	protein_coding	19	3'UTR	chr1	-	21218278	21218369	3977	4068	43	0.449341	0.0219335	0.524239	50	92
ECE1	ENST00000415912	ENSG00000117298	protein_coding	19	3'UTR	chr1	-	21218370	21218454	3892	3976	42	0.539188	0.0202888	0.581076	50	85
ECE1	ENST00000415912	ENSG00000117298	protein_coding	19	3'UTR	chr1	-	21218455	21218543	3803	3891	41	0.424899	0.020219	0.599552	50	89
ECE1	ENST00000415912	ENSG00000117298	protein_coding	19	3'UTR	chr1	-	21218544	21218614	3732	3802	40	0.394456	0.0202787	0.562666	50	71
ECE1	ENST00000415912	ENSG00000117298	protein_coding	19	3'UTR	chr1	-	21218616	21218722	3624	3730	39	0.418758	0.0198453	0.706259	50	107
ECE1	ENST00000415912	ENSG00000117298	protein_coding	19	3'UTR	chr1	-	21218724	21218829	3517	3622	38	0.542254	0.0199034	0.607815	50	106
ECE1	ENST00000415912	ENSG00000117298	protein_coding	19	3'UTR	chr1	-	21218831	21218928	3418	3515	37	0.460116	0.027047	0.805974	50	98
ECE1	ENST00000415912	ENSG00000117298	protein_coding	19	3'UTR	chr1	-	21218929	21219019	3327	3417	36	0.414432	0.0197981	0.463086	50	91
ECE1	ENST00000415912	ENSG00000117298	protein_coding	19	3'UTR	chr1	-	21219020	21219110	3236	3326	35	0.449383	0.0217579	0.550805	50	91
ECE1	ENST00000415912	ENSG00000117298	protein_coding	19	3'UTR	chr1	-	21219111	21219203	3143	3235	34	0.373313	0.0258628	0.498965	50	93
ECE1	ENST00000415912	ENSG00000117298	protein_coding	19	3'UTR	chr1	-	21219205	21219299	3047	3141	33	0.417294	0.0194836	0.613259	50	95
ECE1	ENST00000415912	ENSG00000117298	protein_coding	19	3'UTR	chr1	-	21219302	21219402	2944	3044	32	0.397044	0.0214192	0.550947	50	101
ECE1	ENST00000415912	ENSG00000117298	protein_coding	19	3'UTR	chr1	-	21219403	21219495	2851	2943	31	0.397978	0.0208032	0.522583	50	93
ECE1	ENST00000415912	ENSG00000117298	protein_coding	19	3'UTR	chr1	-	21219496	21219600	2746	2850	30	0.251638	0.0303774	0.539959	50	105
ECE1	ENST00000415912	ENSG00000117298	protein_coding	19	3'UTR	chr1	-	21219607	21219693	2653	2739	29	0.277118	0.0296956	0.739023	50	87
ECE1	ENST00000415912	ENSG00000117298	protein_coding	19	3'UTR	chr1	-	21219694	21219793	2553	2652	28	0.324011	0.0217899	0.703583	50	100
ECE1	ENST00000415912	ENSG00000117298	protein_coding	19	3'UTR	chr1	-	21219794	21219893	2453	2552	27	0.351411	0.0224124	0.728509	50	100
ECE1	ENST00000415912	ENSG00000117298	protein_coding	19	CDS,3'UTR	chr1	-	21219894	21219984	2362	2452	26	0.313762	0.0265818	0.687012	50	91
ECE1	ENST00000415912	ENSG00000117298	protein_coding	19	CDS	chr1	-	21219987	21220069	2277	2359	25	0.249569	0.0300523	0.546108	50	83
ECE1	ENST00000415912	ENSG00000117298	protein_coding	17	CDS	chr1	-	21225274	21225365	2003	2094	22	0.217308	0.0376716	0.551197	50	92
ECE1	ENST00000415912	ENSG00000117298	protein_coding	10	CDS	chr1	-	21244997	21245093	1252	1348	14	0.207018	0.0330303	0.385566	50	97
ECE1	ENST00000415912	ENSG00000117298	protein_coding	8	CDS	chr1	-	21255968	21256051	994	1077	11	0.203876	0.0327966	0.582346	50	84
ECE1	ENST00000415912	ENSG00000117298	protein_coding	6	CDS	chr1	-	21258731	21258814	719	802	8	0.237759	0.0283491	0.551607	50	84
ECE1	ENST00000415912	ENSG00000117298	protein_coding	4	CDS	chr1	-	21272729	21272824	446	541	5	0.289239	0.0298884	0.735856	50	96
ECE1	ENST00000415912	ENSG00000117298	protein_coding	3	CDS	chr1	-	21279196	21279318	231	353	3	0.314631	0.0244971	0.676094	50	123
USP48	ENST00000308271	ENSG00000090686	protein_coding	27	3'UTR	chr1	-	21679302	21679418	3299	3415	33	0.401142	0.0273867	0.344397	58	117
USP48	ENST00000308271	ENSG00000090686	protein_coding	23	CDS	chr1	-	21695072	21695166	2975	3069	30	0.309741	0.0352393	0.477255	50	95
USP48	ENST00000308271	ENSG00000090686	protein_coding	20	CDS	chr1	-	21704265	21704362	2607	2704	26	0.284185	0.0314137	0.467005	50	98
USP48	ENST00000308271	ENSG00000090686	protein_coding	17	CDS	chr1	-	21706478	21706561	2309	2392	23	0.315303	0.0326139	0.419858	50	84
USP48	ENST00000308271	ENSG00000090686	protein_coding	12	CDS	chr1	-	21723937	21724029	1709	1801	17	0.294383	0.0317697	0.395439	50	93
USP48	ENST00000308271	ENSG00000090686	protein_coding	11	CDS	chr1	-	21728608	21728710	1502	1604	15	0.269375	0.0303656	0.498932	50	103
USP48	ENST00000308271	ENSG00000090686	protein_coding	9	CDS	chr1	-	21736491	21736587	1222	1318	12	0.251641	0.0326216	0.741482	50	97
USP48	ENST00000308271	ENSG00000090686	protein_coding	4	CDS	chr1	-	21752999	21753104	620	725	6	0.315865	0.0278152	0.558177	50	106
USP48	ENST00000308271	ENSG00000090686	protein_coding	1	CDS	chr1	-	21782840	21782948	202	310	2	0.286361	0.0285204	0.653842	50	109
USP48	ENST00000308271	ENSG00000090686	protein_coding	1	5'UTR,CDS	chr1	-	21782950	21783067	83	200	1	0.380259	0.0210191	0.461848	50	118
HSPG2	ENST00000374695	ENSG00000142798	protein_coding	97	3'UTR	chr1	-	21822285	21822409	14176	14300	130	0.379852	0.023208	0.453637	64	125
HSPG2	ENST00000374695	ENSG00000142798	protein_coding	97	3'UTR	chr1	-	21822411	21822514	14071	14174	129	0.400878	0.0279516	0.484331	50	104
HSPG2	ENST00000374695	ENSG00000142798	protein_coding	97	3'UTR	chr1	-	21822516	21822594	13991	14069	128	0.587853	0.0198603	0.658681	50	79
HSPG2	ENST00000374695	ENSG00000142798	protein_coding	97	3'UTR	chr1	-	21822596	21822679	13906	13989	127	0.475933	0.0233351	0.675481	50	84
HSPG2	ENST00000374695	ENSG00000142798	protein_coding	97	3'UTR	chr1	-	21822681	21822756	13829	13904	126	0.450604	0.0187716	0.57939	50	76
HSPG2	ENST00000374695	ENSG00000142798	protein_coding	97	3'UTR	chr1	-	21822757	21822830	13755	13828	125	0.330086	0.021559	0.584163	50	74
HSPG2	ENST00000374695	ENSG00000142798	protein_coding	97	3'UTR	chr1	-	21822831	21822938	13647	13754	124	0.35109	0.0231691	0.728882	50	108
HSPG2	ENST00000374695	ENSG00000142798	protein_coding	97	3'UTR	chr1	-	21822939	21823031	13554	13646	123	0.488287	0.0173961	0.70352	50	93
HSPG2	ENST00000374695	ENSG00000142798	protein_coding	97	3'UTR	chr1	-	21823032	21823134	13451	13553	122	0.383636	0.0246157	0.616173	50	103
HSPG2	ENST00000374695	ENSG00000142798	protein_coding	97	3'UTR	chr1	-	21823135	21823225	13360	13450	121	0.403291	0.0247182	0.622938	50	91
HSPG2	ENST00000374695	ENSG00000142798	protein_coding	97	3'UTR	chr1	-	21823226	21823317	13268	13359	120	0.366432	0.0269301	0.696525	50	92
HSPG2	ENST00000374695	ENSG00000142798	protein_coding	97	CDS	chr1	-	21823320	21823389	13196	13265	119	0.351593	0.0267599	0.641963	50	70
HSPG2	ENST00000374695	ENSG00000142798	protein_coding	97	CDS	chr1	-	21823391	21823484	13101	13194	118	0.372238	0.0230014	0.599766	50	94
HSPG2	ENST00000374695	ENSG00000142798	protein_coding	89	CDS	chr1	-	21828266	21828369	12388	12491	111	0.307491	0.0269481	0.324456	50	104
HSPG2	ENST00000374695	ENSG00000142798	protein_coding	88	CDS	chr1	-	21828878	21828972	12193	12287	109	0.326288	0.0233909	0.599745	50	95
HSPG2	ENST00000374695	ENSG00000142798	protein_coding	87	CDS	chr1	-	21829397	21829518	11950	12071	107	0.290312	0.028144	0.530227	50	122
HSPG2	ENST00000374695	ENSG00000142798	protein_coding	87	CDS	chr1	-	21829519	21829597	11871	11949	106	0.325021	0.0251843	0.410118	50	79
HSPG2	ENST00000374695	ENSG00000142798	protein_coding	84	CDS	chr1	-	21831236	21831323	11547	11634	103	0.277024	0.0306379	0.253598	50	88
HSPG2	ENST00000374695	ENSG00000142798	protein_coding	80	CDS	chr1	-	21833292	21833369	11087	11164	99	0.288992	0.0325238	0.361299	50	78
HSPG2	ENST00000374695	ENSG00000142798	protein_coding	78	CDS	chr1	-	21833831	21833919	10820	10908	96	0.327407	0.0238274	0.374285	50	89
HSPG2	ENST00000374695	ENSG00000142798	protein_coding	77	CDS	chr1	-	21834764	21834868	10624	10728	94	0.299706	0.0251048	0.556313	50	105
HSPG2	ENST00000374695	ENSG00000142798	protein_coding	75	CDS	chr1	-	21836832	21836937	10313	10418	91	0.317198	0.0285922	0.504793	50	106
HSPG2	ENST00000374695	ENSG00000142798	protein_coding	73	CDS	chr1	-	21839425	21839509	9844	9928	88	0.34294	0.0316958	0.314013	50	85
HSPG2	ENST00000374695	ENSG00000142798	protein_coding	71	CDS	chr1	-	21841115	21841209	9498	9592	85	0.309968	0.0276386	0.526549	50	95
HSPG2	ENST00000374695	ENSG00000142798	protein_coding	67	CDS	chr1	-	21842787	21842888	8885	8986	80	0.359904	0.0251498	0.399518	50	102
HSPG2	ENST00000374695	ENSG00000142798	protein_coding	65	CDS	chr1	-	21844161	21844266	8591	8696	77	0.429023	0.0232599	0.638969	50	106
HSPG2	ENST00000374695	ENSG00000142798	protein_coding	58	CDS	chr1	-	21848921	21849023	7548	7650	70	0.298978	0.0280215	0.409549	50	103
HSPG2	ENST00000374695	ENSG00000142798	protein_coding	55	CDS	chr1	-	21851555	21851657	7140	7242	68	0.392854	0.0257242	0.507908	50	103
HSPG2	ENST00000374695	ENSG00000142798	protein_coding	51	CDS	chr1	-	21852929	21853028	6575	6674	64	0.349127	0.0279255	0.42771	50	100
HSPG2	ENST00000374695	ENSG00000142798	protein_coding	50	CDS	chr1	-	21854226	21854333	6392	6499	62	0.402841	0.024773	0.567573	50	108
HSPG2	ENST00000374695	ENSG00000142798	protein_coding	48	CDS	chr1	-	21854893	21854973	6101	6181	59	0.353431	0.0324699	0.465039	50	81
HSPG2	ENST00000374695	ENSG00000142798	protein_coding	45	CDS	chr1	-	21855820	21855911	5670	5761	55	0.366496	0.0302587	0.386615	50	92
HSPG2	ENST00000374695	ENSG00000142798	protein_coding	44	CDS	chr1	-	21857106	21857191	5492	5577	53	0.314761	0.0263625	0.212229	50	86
HSPG2	ENST00000374695	ENSG00000142798	protein_coding	41	CDS	chr1	-	21859884	21859978	5132	5226	49	0.349186	0.0231265	0.671512	50	95
HSPG2	ENST00000374695	ENSG00000142798	protein_coding	38	CDS	chr1	-	21862009	21862105	4844	4940	46	0.345437	0.0254962	0.535904	50	97
HSPG2	ENST00000374695	ENSG00000142798	protein_coding	36	CDS	chr1	-	21864912	21865016	4546	4650	43	0.356763	0.0234568	0.434988	50	105
HSPG2	ENST00000374695	ENSG00000142798	protein_coding	33	CDS	chr1	-	21872232	21872322	4178	4268	39	0.315079	0.0284752	0.287235	50	91
HSPG2	ENST00000374695	ENSG00000142798	protein_coding	32	CDS	chr1	-	21872651	21872732	4010	4091	37	0.361618	0.0278535	0.402475	50	82
HSPG2	ENST00000374695	ENSG00000142798	protein_coding	24	CDS	chr1	-	21875880	21875964	3175	3259	29	0.355941	0.025017	0.30851	50	85
HSPG2	ENST00000374695	ENSG00000142798	protein_coding	23	CDS	chr1	-	21876292	21876365	2960	3033	27	0.341541	0.0326164	0.432427	50	74
HSPG2	ENST00000374695	ENSG00000142798	protein_coding	18	CDS	chr1	-	21879016	21879109	2449	2542	22	0.336656	0.029014	0.629259	50	94
HSPG2	ENST00000374695	ENSG00000142798	protein_coding	16	CDS	chr1	-	21880449	21880548	2103	2202	19	0.337096	0.02611	0.484199	50	100
HSPG2	ENST00000374695	ENSG00000142798	protein_coding	14	CDS	chr1	-	21881404	21881479	1771	1846	18	0.294094	0.0283026	0.266134	50	76
HSPG2	ENST00000374695	ENSG00000142798	protein_coding	12	CDS	chr1	-	21884782	21884893	1474	1585	15	0.343206	0.0246783	0.550579	50	112
HSPG2	ENST00000374695	ENSG00000142798	protein_coding	10	CDS	chr1	-	21885363	21885450	1173	1260	12	0.259638	0.0280425	0.274518	50	88
HSPG2	ENST00000374695	ENSG00000142798	protein_coding	8	CDS	chr1	-	21887491	21887578	893	980	9	0.290484	0.0228152	0.52494	50	88
HSPG2	ENST00000374695	ENSG00000142798	protein_coding	8	CDS	chr1	-	21887579	21887657	814	892	8	0.261439	0.0314171	0.593806	50	79
HSPG2	ENST00000374695	ENSG00000142798	protein_coding	1	5'UTR,CDS	chr1	-	21937170	21937301	10	141	1	0.333631	0.02381	0.664367	50	132
CDC42	ENST00000656825	ENSG00000070831	protein_coding	5	CDS	chr1	+	22086705	22086793	409	497	5	0.235964	0.0392217	0.961973	50	89
CDC42	ENST00000656825	ENSG00000070831	protein_coding	6	CDS,3'UTR	chr1	+	22091456	22091553	599	696	7	0.159787	0.0386885	0.971318	50	98
CDC42	ENST00000656825	ENSG00000070831	protein_coding	6	3'UTR	chr1	+	22091556	22091637	699	780	8	0.233272	0.0292345	0.912562	50	82
CDC42	ENST00000656825	ENSG00000070831	protein_coding	6	3'UTR	chr1	+	22091638	22091726	781	869	9	0.314825	0.0241021	0.897042	50	89
CDC42	ENST00000656825	ENSG00000070831	protein_coding	6	3'UTR	chr1	+	22091731	22091880	874	1023	10	0.33043	0.0246644	0.869581	50	150
CDC42	ENST00000656825	ENSG00000070831	protein_coding	6	3'UTR	chr1	+	22091882	22092050	1025	1193	11	0.334772	0.0229428	0.938553	50	169
CDC42	ENST00000656825	ENSG00000070831	protein_coding	6	3'UTR	chr1	+	22092051	22092144	1194	1287	12	0.337611	0.0235474	0.939424	50	94
CDC42	ENST00000656825	ENSG00000070831	protein_coding	6	3'UTR	chr1	+	22092145	22092251	1288	1394	13	0.409326	0.0200097	0.947146	50	107
CDC42	ENST00000656825	ENSG00000070831	protein_coding	6	3'UTR	chr1	+	22092252	22092369	1395	1512	14	0.303087	0.0280783	0.864096	50	118
CDC42	ENST00000656825	ENSG00000070831	protein_coding	6	3'UTR	chr1	+	22092370	22092483	1513	1626	15	0.330374	0.022421	0.889956	50	114
CDC42	ENST00000656825	ENSG00000070831	protein_coding	6	3'UTR	chr1	+	22092484	22092591	1627	1734	16	0.393928	0.0252083	0.904677	50	108
CDC42	ENST00000656825	ENSG00000070831	protein_coding	6	3'UTR	chr1	+	22092593	22092708	1736	1851	17	0.403265	0.0207813	0.943209	50	116
CDC42	ENST00000656825	ENSG00000070831	protein_coding	6	3'UTR	chr1	+	22092713	22092827	1856	1970	18	0.264369	0.0261086	0.898488	50	115
CDC42	ENST00000656825	ENSG00000070831	protein_coding	6	3'UTR	chr1	+	22092828	22092942	1971	2085	19	0.286698	0.0275507	0.675669	61	115
ZBTB40	ENST00000404138	ENSG00000184677	protein_coding	4	CDS	chr1	+	22491419	22491517	1228	1326	2	0.384363	0.0278906	0.328497	50	99
ZBTB40	ENST00000404138	ENSG00000184677	protein_coding	5	CDS	chr1	+	22501581	22501671	1432	1522	4	0.350835	0.0307983	0.554746	50	91
ZBTB40	ENST00000404138	ENSG00000184677	protein_coding	7	CDS	chr1	+	22506083	22506201	1713	1831	7	0.32577	0.0337339	0.191063	50	119
ZBTB40	ENST00000404138	ENSG00000184677	protein_coding	12	CDS	chr1	+	22511750	22511874	2588	2712	12	0.40333	0.0312063	0.420675	50	125
ZBTB40	ENST00000404138	ENSG00000184677	protein_coding	12	CDS	chr1	+	22511876	22511973	2714	2811	13	0.36017	0.0311386	0.268505	50	98
ZBTB40	ENST00000404138	ENSG00000184677	protein_coding	12	CDS	chr1	+	22511978	22512068	2816	2906	14	0.346504	0.0288252	0.221401	50	91
ZBTB40	ENST00000404138	ENSG00000184677	protein_coding	13	CDS	chr1	+	22512951	22513045	3000	3094	16	0.345118	0.0278607	0.478963	50	95
ZBTB40	ENST00000404138	ENSG00000184677	protein_coding	19	3'UTR	chr1	+	22528248	22528354	6083	6189	20	0.456438	0.0237526	0.677009	50	107
ZBTB40	ENST00000404138	ENSG00000184677	protein_coding	19	3'UTR	chr1	+	22528677	22528810	6512	6645	22	0.456258	0.0202121	0.42771	50	134
ZBTB40	ENST00000404138	ENSG00000184677	protein_coding	19	3'UTR	chr1	+	22528811	22529093	6646	6928	23	0.452134	0.0228295	0.303561	50	283
ZBTB40	ENST00000404138	ENSG00000184677	protein_coding	19	3'UTR	chr1	+	22529499	22529770	7334	7605	25	0.413908	0.0263585	0.396132	50	272
ZBTB40	ENST00000404138	ENSG00000184677	protein_coding	19	3'UTR	chr1	+	22529773	22529872	7608	7707	26	0.410062	0.0237301	0.409779	50	100
ZBTB40	ENST00000404138	ENSG00000184677	protein_coding	19	3'UTR	chr1	+	22529873	22529974	7708	7809	27	0.383386	0.0276887	0.439242	50	102
ZBTB40	ENST00000404138	ENSG00000184677	protein_coding	19	3'UTR	chr1	+	22529976	22530084	7811	7919	28	0.408095	0.024591	0.548654	50	109
ZBTB40	ENST00000404138	ENSG00000184677	protein_coding	19	3'UTR	chr1	+	22530088	22530195	7923	8030	29	0.291239	0.0284057	0.391243	50	108
ZBTB40	ENST00000404138	ENSG00000184677	protein_coding	19	3'UTR	chr1	+	22530198	22530298	8033	8133	30	0.474791	0.0219118	0.502874	50	101
ZBTB40	ENST00000404138	ENSG00000184677	protein_coding	19	3'UTR	chr1	+	22530299	22530414	8134	8249	31	0.31134	0.030595	0.278214	50	116
ZBTB40	ENST00000404138	ENSG00000184677	protein_coding	19	3'UTR	chr1	+	22530416	22530465	8251	8300	32	0.378678	0.0265189	0.427125	26	50
EPHB2	ENST00000374630	ENSG00000133216	protein_coding	1	5'UTR,CDS	chr1	+	22710888	22711010	50	172	1	0.509472	0.0184709	0.422754	50	123
EPHB2	ENST00000374630	ENSG00000133216	protein_coding	3	CDS	chr1	+	22784404	22784492	283	371	3	0.396255	0.0289451	0.489942	50	89
EPHB2	ENST00000374630	ENSG00000133216	protein_coding	3	CDS	chr1	+	22784497	22784594	376	473	4	0.372818	0.0213316	0.544057	50	98
EPHB2	ENST00000374630	ENSG00000133216	protein_coding	3	CDS	chr1	+	22784595	22784690	474	569	5	0.49232	0.021146	0.672322	50	96
EPHB2	ENST00000374630	ENSG00000133216	protein_coding	3	CDS	chr1	+	22784691	22784790	570	669	6	0.326432	0.0252039	0.488704	50	100
EPHB2	ENST00000374630	ENSG00000133216	protein_coding	3	CDS	chr1	+	22784791	22784886	670	765	7	0.360581	0.0243879	0.707837	50	96
EPHB2	ENST00000374630	ENSG00000133216	protein_coding	3	CDS	chr1	+	22784887	22784989	766	868	8	0.303888	0.0253265	0.536192	50	103
EPHB2	ENST00000374630	ENSG00000133216	protein_coding	4	CDS	chr1	+	22863064	22863151	983	1070	10	0.332242	0.030287	0.518912	50	88
EPHB2	ENST00000374630	ENSG00000133216	protein_coding	5	CDS	chr1	+	22865028	22865112	1263	1347	12	0.375587	0.0258311	0.438901	50	85
EPHB2	ENST00000374630	ENSG00000133216	protein_coding	5	CDS	chr1	+	22865113	22865199	1348	1434	13	0.367558	0.0281336	0.302809	50	87
EPHB2	ENST00000374630	ENSG00000133216	protein_coding	7	CDS	chr1	+	22892921	22893012	1610	1701	16	0.414209	0.0252716	0.63198	50	92
EPHB2	ENST00000374630	ENSG00000133216	protein_coding	11	CDS	chr1	+	22906774	22906860	2097	2183	21	0.347413	0.0276279	0.505488	50	87
EPHB2	ENST00000374630	ENSG00000133216	protein_coding	12	CDS	chr1	+	22907970	22908068	2298	2396	23	0.395548	0.0271774	0.46288	50	99
EPHB2	ENST00000374630	ENSG00000133216	protein_coding	12	CDS	chr1	+	22908069	22908157	2397	2485	24	0.426143	0.0262142	0.511366	50	89
EPHB2	ENST00000374630	ENSG00000133216	protein_coding	14	CDS	chr1	+	22910419	22910502	2684	2767	27	0.362895	0.0291545	0.542392	50	84
EPHB2	ENST00000374630	ENSG00000133216	protein_coding	15	CDS	chr1	+	22912448	22912538	2845	2935	29	0.391375	0.0288607	0.344189	50	91
EPHB2	ENST00000374630	ENSG00000133216	protein_coding	16	CDS,3'UTR	chr1	+	22913508	22913605	3043	3140	31	0.407056	0.0243562	0.607391	50	98
EPHB2	ENST00000374630	ENSG00000133216	protein_coding	16	3'UTR	chr1	+	22913606	22913688	3141	3223	32	0.458069	0.0217441	0.728174	50	83
EPHB2	ENST00000374630	ENSG00000133216	protein_coding	16	3'UTR	chr1	+	22913689	22913759	3224	3294	33	0.351711	0.0272243	0.577344	50	71
EPHB2	ENST00000374630	ENSG00000133216	protein_coding	16	3'UTR	chr1	+	22913760	22913857	3295	3392	34	0.349599	0.0304312	0.519122	50	98
EPHB2	ENST00000374630	ENSG00000133216	protein_coding	16	3'UTR	chr1	+	22913861	22913961	3396	3496	35	0.56127	0.0251371	0.958864	50	101
EPHB2	ENST00000374630	ENSG00000133216	protein_coding	16	3'UTR	chr1	+	22913962	22914050	3497	3585	36	0.491661	0.0210979	0.776078	50	89
EPHB2	ENST00000374630	ENSG00000133216	protein_coding	16	3'UTR	chr1	+	22914051	22914130	3586	3665	37	0.424244	0.0199667	0.613808	50	80
EPHB2	ENST00000374630	ENSG00000133216	protein_coding	16	3'UTR	chr1	+	22914131	22914239	3666	3774	38	0.498805	0.0180851	0.668708	50	109
EPHB2	ENST00000374630	ENSG00000133216	protein_coding	16	3'UTR	chr1	+	22914241	22914332	3776	3867	39	0.440761	0.0227761	0.783655	50	92
EPHB2	ENST00000374630	ENSG00000133216	protein_coding	16	3'UTR	chr1	+	22914334	22914420	3869	3955	40	0.450832	0.0173886	0.691668	50	87
EPHB2	ENST00000374630	ENSG00000133216	protein_coding	16	3'UTR	chr1	+	22914422	22914592	3957	4127	41	0.299317	0.0321949	0.651626	50	171
EPHB2	ENST00000374630	ENSG00000133216	protein_coding	16	3'UTR	chr1	+	22914593	22914679	4128	4214	42	0.395599	0.0289379	0.512117	39	87
KDM1A	ENST00000690627	ENSG00000004487	protein_coding	1	5'UTR,CDS	chr1	+	23019536	23019634	94	192	1	0.413892	0.0281133	0.595474	50	99
KDM1A	ENST00000690627	ENSG00000004487	protein_coding	1	CDS	chr1	+	23019637	23019739	195	297	2	0.379895	0.0245619	0.833102	50	103
KDM1A	ENST00000690627	ENSG00000004487	protein_coding	1	CDS	chr1	+	23019740	23019839	298	397	3	0.356061	0.024195	0.765769	50	100
KDM1A	ENST00000690627	ENSG00000004487	protein_coding	1	CDS	chr1	+	23019843	23019937	401	495	4	0.351594	0.0249814	0.8117	50	95
KDM1A	ENST00000690627	ENSG00000004487	protein_coding	2	CDS	chr1	+	23030554	23030626	591	663	6	0.221228	0.0310189	0.690722	50	73
KDM1A	ENST00000690627	ENSG00000004487	protein_coding	4	CDS	chr1	+	23050422	23050514	767	859	8	0.261097	0.028893	0.736615	50	93
KDM1A	ENST00000690627	ENSG00000004487	protein_coding	10	CDS	chr1	+	23071255	23071333	1352	1430	14	0.20631	0.0336243	0.777353	50	79
KDM1A	ENST00000690627	ENSG00000004487	protein_coding	14	CDS	chr1	+	23079025	23079121	1811	1907	19	0.289106	0.030184	0.760452	50	97
KDM1A	ENST00000690627	ENSG00000004487	protein_coding	18	CDS	chr1	+	23083182	23083282	2357	2457	24	0.239848	0.028618	0.574834	50	101
KDM1A	ENST00000690627	ENSG00000004487	protein_coding	18	CDS,3'UTR	chr1	+	23083283	23083377	2458	2552	25	0.252133	0.0285788	0.856393	50	95
KDM1A	ENST00000690627	ENSG00000004487	protein_coding	18	3'UTR	chr1	+	23083379	23083473	2554	2648	26	0.335576	0.0233517	0.765335	50	95
KDM1A	ENST00000690627	ENSG00000004487	protein_coding	18	3'UTR	chr1	+	23083475	23083628	2650	2803	27	0.354811	0.0244731	0.818673	73	154
LUZP1	ENST00000302291	ENSG00000169641	protein_coding	5	3'UTR	chr1	-	23085016	23085198	7730	7912	68	0.413849	0.021262	0.311299	65	183
LUZP1	ENST00000302291	ENSG00000169641	protein_coding	5	3'UTR	chr1	-	23085199	23085301	7627	7729	67	0.478109	0.0243789	0.554817	50	103
LUZP1	ENST00000302291	ENSG00000169641	protein_coding	5	3'UTR	chr1	-	23085306	23085410	7518	7622	66	0.416149	0.0233042	0.540057	50	105
LUZP1	ENST00000302291	ENSG00000169641	protein_coding	5	3'UTR	chr1	-	23085411	23085533	7395	7517	65	0.378096	0.0218999	0.662072	50	123
LUZP1	ENST00000302291	ENSG00000169641	protein_coding	5	3'UTR	chr1	-	23085534	23085656	7272	7394	64	0.408794	0.0223029	0.542981	50	123
LUZP1	ENST00000302291	ENSG00000169641	protein_coding	5	3'UTR	chr1	-	23085659	23085751	7177	7269	63	0.326837	0.0232228	0.576057	50	93
LUZP1	ENST00000302291	ENSG00000169641	protein_coding	5	3'UTR	chr1	-	23085761	23085875	7053	7167	62	0.455854	0.020225	0.848743	50	115
LUZP1	ENST00000302291	ENSG00000169641	protein_coding	5	3'UTR	chr1	-	23085877	23086015	6913	7051	61	0.444854	0.0209341	0.751461	50	139
LUZP1	ENST00000302291	ENSG00000169641	protein_coding	5	3'UTR	chr1	-	23086016	23086106	6822	6912	60	0.34979	0.0234358	0.478718	50	91
LUZP1	ENST00000302291	ENSG00000169641	protein_coding	5	3'UTR	chr1	-	23086107	23086211	6717	6821	59	0.380768	0.0225642	0.578835	50	105
LUZP1	ENST00000302291	ENSG00000169641	protein_coding	5	3'UTR	chr1	-	23086215	23086323	6605	6713	58	0.322239	0.025264	0.393381	50	109
LUZP1	ENST00000302291	ENSG00000169641	protein_coding	5	3'UTR	chr1	-	23086325	23086448	6480	6603	57	0.35811	0.0267733	0.507765	50	124
LUZP1	ENST00000302291	ENSG00000169641	protein_coding	5	3'UTR	chr1	-	23086451	23086557	6371	6477	56	0.511573	0.0221341	0.724108	50	107
LUZP1	ENST00000302291	ENSG00000169641	protein_coding	5	3'UTR	chr1	-	23086559	23086655	6273	6369	55	0.419636	0.0204412	0.17668	50	97
LUZP1	ENST00000302291	ENSG00000169641	protein_coding	5	3'UTR	chr1	-	23086656	23086744	6184	6272	54	0.402808	0.0208085	0.262659	50	89
LUZP1	ENST00000302291	ENSG00000169641	protein_coding	5	3'UTR	chr1	-	23086745	23086883	6045	6183	53	0.388261	0.0232263	0.343662	50	139
LUZP1	ENST00000302291	ENSG00000169641	protein_coding	5	3'UTR	chr1	-	23086884	23087126	5802	6044	52	0.435199	0.0253036	0.45009	50	243
LUZP1	ENST00000302291	ENSG00000169641	protein_coding	5	3'UTR	chr1	-	23087130	23087239	5689	5798	51	0.424747	0.0211041	0.395153	50	110
LUZP1	ENST00000302291	ENSG00000169641	protein_coding	5	3'UTR	chr1	-	23087241	23087385	5543	5687	50	0.401947	0.0256971	0.737575	50	145
LUZP1	ENST00000302291	ENSG00000169641	protein_coding	5	3'UTR	chr1	-	23087386	23087510	5418	5542	49	0.362395	0.0218884	0.353259	50	125
LUZP1	ENST00000302291	ENSG00000169641	protein_coding	5	3'UTR	chr1	-	23087511	23087607	5321	5417	48	0.410194	0.0291773	0.621894	50	97
LUZP1	ENST00000302291	ENSG00000169641	protein_coding	5	3'UTR	chr1	-	23087611	23087722	5206	5317	47	0.397344	0.0235932	0.324715	50	112
LUZP1	ENST00000302291	ENSG00000169641	protein_coding	5	3'UTR	chr1	-	23087725	23087820	5108	5203	46	0.338004	0.0303904	0.350372	50	96
LUZP1	ENST00000302291	ENSG00000169641	protein_coding	5	3'UTR	chr1	-	23087821	23087976	4952	5107	45	0.372523	0.0233378	0.413263	50	156
LUZP1	ENST00000302291	ENSG00000169641	protein_coding	5	3'UTR	chr1	-	23087980	23088264	4664	4948	44	0.403109	0.021892	0.439202	50	285
LUZP1	ENST00000302291	ENSG00000169641	protein_coding	5	3'UTR	chr1	-	23088265	23088371	4557	4663	43	0.387424	0.0236627	0.49161	50	107
LUZP1	ENST00000302291	ENSG00000169641	protein_coding	5	3'UTR	chr1	-	23088376	23088487	4441	4552	42	0.373196	0.0300088	0.271226	50	112
LUZP1	ENST00000302291	ENSG00000169641	protein_coding	5	3'UTR	chr1	-	23088489	23088605	4323	4439	41	0.44815	0.0220115	0.585541	50	117
LUZP1	ENST00000302291	ENSG00000169641	protein_coding	5	3'UTR	chr1	-	23088609	23088689	4239	4319	40	0.408748	0.0274584	0.526678	50	81
LUZP1	ENST00000302291	ENSG00000169641	protein_coding	5	3'UTR	chr1	-	23088690	23088794	4134	4238	39	0.390461	0.0256962	0.546687	50	105
LUZP1	ENST00000302291	ENSG00000169641	protein_coding	5	3'UTR	chr1	-	23088795	23088881	4047	4133	38	0.42889	0.0221399	0.612575	50	87
LUZP1	ENST00000302291	ENSG00000169641	protein_coding	5	CDS,3'UTR	chr1	-	23088889	23088989	3939	4039	37	0.368699	0.0276058	0.465963	50	101
LUZP1	ENST00000302291	ENSG00000169641	protein_coding	4	CDS	chr1	-	23091214	23091402	3662	3850	35	0.442805	0.0245345	0.406573	50	189
LUZP1	ENST00000302291	ENSG00000169641	protein_coding	4	CDS	chr1	-	23091403	23091483	3581	3661	34	0.313781	0.0310249	0.171084	50	81
LUZP1	ENST00000302291	ENSG00000169641	protein_coding	4	CDS	chr1	-	23091486	23091582	3482	3578	33	0.318826	0.0287497	0.409628	50	97
LUZP1	ENST00000302291	ENSG00000169641	protein_coding	4	CDS	chr1	-	23091583	23091676	3388	3481	32	0.323194	0.0276495	0.440295	50	94
LUZP1	ENST00000302291	ENSG00000169641	protein_coding	4	CDS	chr1	-	23091677	23091763	3301	3387	31	0.354592	0.0302063	0.483958	50	87
LUZP1	ENST00000302291	ENSG00000169641	protein_coding	4	CDS	chr1	-	23091764	23091855	3209	3300	30	0.409009	0.0279575	0.39065	50	92
LUZP1	ENST00000302291	ENSG00000169641	protein_coding	4	CDS	chr1	-	23091856	23091933	3131	3208	29	0.349578	0.0315246	0.377521	50	78
LUZP1	ENST00000302291	ENSG00000169641	protein_coding	4	CDS	chr1	-	23091935	23092042	3022	3129	28	0.3486	0.0289258	0.362385	50	108
LUZP1	ENST00000302291	ENSG00000169641	protein_coding	4	CDS	chr1	-	23092044	23092136	2928	3020	27	0.396766	0.0266346	0.50517	50	93
LUZP1	ENST00000302291	ENSG00000169641	protein_coding	4	CDS	chr1	-	23092137	23092212	2852	2927	26	0.313287	0.0302795	0.428098	50	76
LUZP1	ENST00000302291	ENSG00000169641	protein_coding	4	CDS	chr1	-	23092214	23092300	2764	2850	25	0.332057	0.0302188	0.477474	50	87
LUZP1	ENST00000302291	ENSG00000169641	protein_coding	4	CDS	chr1	-	23092302	23092397	2667	2762	24	0.360758	0.0286795	0.323759	50	96
LUZP1	ENST00000302291	ENSG00000169641	protein_coding	4	CDS	chr1	-	23092399	23092490	2574	2665	23	0.366101	0.0257201	0.349317	50	92
LUZP1	ENST00000302291	ENSG00000169641	protein_coding	4	CDS	chr1	-	23092493	23092589	2475	2571	22	0.405494	0.022609	0.484409	50	97
LUZP1	ENST00000302291	ENSG00000169641	protein_coding	4	CDS	chr1	-	23092591	23092686	2378	2473	21	0.39018	0.0280725	0.545168	50	96
LUZP1	ENST00000302291	ENSG00000169641	protein_coding	4	CDS	chr1	-	23092693	23092777	2287	2371	20	0.380533	0.0273475	0.498539	50	85
LUZP1	ENST00000302291	ENSG00000169641	protein_coding	4	CDS	chr1	-	23092780	23092873	2191	2284	19	0.340389	0.0253898	0.287577	50	94
LUZP1	ENST00000302291	ENSG00000169641	protein_coding	4	CDS	chr1	-	23092874	23092965	2099	2190	18	0.388559	0.0248421	0.575728	50	92
LUZP1	ENST00000302291	ENSG00000169641	protein_coding	4	CDS	chr1	-	23092966	23093056	2008	2098	17	0.365493	0.0289525	0.349147	50	91
LUZP1	ENST00000302291	ENSG00000169641	protein_coding	4	CDS	chr1	-	23093058	23093151	1913	2006	16	0.387116	0.0301053	0.652207	50	94
LUZP1	ENST00000302291	ENSG00000169641	protein_coding	4	CDS	chr1	-	23093152	23093240	1824	1912	15	0.298686	0.0309264	0.340822	50	89
LUZP1	ENST00000302291	ENSG00000169641	protein_coding	4	CDS	chr1	-	23093244	23093315	1749	1820	14	0.316204	0.0276508	0.372495	50	72
LUZP1	ENST00000302291	ENSG00000169641	protein_coding	4	CDS	chr1	-	23093316	23093396	1668	1748	13	0.237274	0.0360848	0.444258	50	81
LUZP1	ENST00000302291	ENSG00000169641	protein_coding	4	CDS	chr1	-	23093397	23093466	1598	1667	12	0.231483	0.0338599	0.414315	50	70
LUZP1	ENST00000302291	ENSG00000169641	protein_coding	4	CDS	chr1	-	23093468	23093559	1505	1596	11	0.336028	0.0316932	0.636918	50	92
LUZP1	ENST00000302291	ENSG00000169641	protein_coding	4	CDS	chr1	-	23093561	23093635	1429	1503	10	0.321583	0.0278504	0.379876	50	75
LUZP1	ENST00000302291	ENSG00000169641	protein_coding	4	CDS	chr1	-	23093636	23093730	1334	1428	9	0.280475	0.0311809	0.596057	50	95
LUZP1	ENST00000302291	ENSG00000169641	protein_coding	4	CDS	chr1	-	23093732	23093818	1246	1332	8	0.289396	0.0280815	0.528995	50	87
LUZP1	ENST00000302291	ENSG00000169641	protein_coding	4	CDS	chr1	-	23093819	23093917	1147	1245	7	0.296275	0.0297077	0.613947	50	99
LUZP1	ENST00000302291	ENSG00000169641	protein_coding	4	CDS	chr1	-	23093918	23094015	1049	1146	6	0.288659	0.0335166	0.513821	50	98
LUZP1	ENST00000302291	ENSG00000169641	protein_coding	4	CDS	chr1	-	23094018	23094120	944	1046	5	0.347163	0.0288235	0.679076	50	103
LUZP1	ENST00000302291	ENSG00000169641	protein_coding	4	CDS	chr1	-	23094121	23094206	858	943	4	0.349756	0.0295323	0.629328	50	86
LUZP1	ENST00000302291	ENSG00000169641	protein_coding	4	5'UTR,CDS	chr1	-	23094207	23094302	762	857	3	0.374992	0.0265785	0.505599	50	96
HTR1D	ENST00000374619	ENSG00000179546	protein_coding	2	3'UTR	chr1	-	23192124	23192268	2946	3090	10	0.38821	0.0271871	0.41581	65	145
HTR1D	ENST00000374619	ENSG00000179546	protein_coding	2	3'UTR	chr1	-	23192270	23192379	2835	2944	9	0.413321	0.0235579	0.452567	50	110
HTR1D	ENST00000374619	ENSG00000179546	protein_coding	2	3'UTR	chr1	-	23192382	23192574	2640	2832	8	0.417407	0.026204	0.548445	50	193
HTR1D	ENST00000374619	ENSG00000179546	protein_coding	2	3'UTR	chr1	-	23192576	23192683	2531	2638	7	0.413386	0.0204919	0.117251	50	108
HTR1D	ENST00000374619	ENSG00000179546	protein_coding	2	3'UTR	chr1	-	23192691	23192776	2438	2523	6	0.390754	0.0217713	0.390428	50	86
HTR1D	ENST00000374619	ENSG00000179546	protein_coding	2	3'UTR	chr1	-	23192779	23192915	2299	2435	5	0.38329	0.0242065	0.431464	50	137
HTR1D	ENST00000374619	ENSG00000179546	protein_coding	2	3'UTR	chr1	-	23192917	23193069	2145	2297	4	0.376921	0.0277969	0.408594	50	153
HTR1D	ENST00000374619	ENSG00000179546	protein_coding	2	CDS,3'UTR	chr1	-	23193070	23193172	2042	2144	3	0.30858	0.0289403	0.317673	50	103
HTR1D	ENST00000374619	ENSG00000179546	protein_coding	2	CDS	chr1	-	23193173	23193277	1937	2041	2	0.341643	0.0282537	0.387829	50	105
HTR1D	ENST00000374619	ENSG00000179546	protein_coding	2	CDS	chr1	-	23193281	23193392	1822	1933	1	0.3779	0.0315027	0.44994	50	112
HNRNPR	ENST00000302271	ENSG00000125944	protein_coding	11	3'UTR	chr1	-	23309866	23309967	2472	2573	25	0.294953	0.0288529	0.872542	50	102
HNRNPR	ENST00000302271	ENSG00000125944	protein_coding	11	3'UTR	chr1	-	23309970	23310074	2365	2469	24	0.208215	0.0301133	0.738049	50	105
HNRNPR	ENST00000302271	ENSG00000125944	protein_coding	11	3'UTR	chr1	-	23310075	23310200	2239	2364	23	0.239595	0.0310309	0.861549	50	126
HNRNPR	ENST00000302271	ENSG00000125944	protein_coding	11	3'UTR	chr1	-	23310203	23310325	2114	2236	22	0.277099	0.0298187	0.932855	50	123
HNRNPR	ENST00000302271	ENSG00000125944	protein_coding	11	3'UTR	chr1	-	23310326	23310432	2007	2113	21	0.349857	0.0244254	0.953683	50	107
HNRNPR	ENST00000302271	ENSG00000125944	protein_coding	11	CDS,3'UTR	chr1	-	23310435	23310538	1901	2004	20	0.219709	0.0319994	0.899413	50	104
HNRNPR	ENST00000302271	ENSG00000125944	protein_coding	11	CDS	chr1	-	23310539	23310615	1824	1900	19	0.204283	0.032923	0.897169	50	77
HNRNPR	ENST00000302271	ENSG00000125944	protein_coding	11	CDS	chr1	-	23310617	23310729	1710	1822	18	0.218706	0.0326379	0.892332	50	113
HNRNPR	ENST00000302271	ENSG00000125944	protein_coding	11	CDS	chr1	-	23310731	23310820	1619	1708	17	0.28534	0.0260296	0.893106	50	90
HNRNPR	ENST00000302271	ENSG00000125944	protein_coding	11	CDS	chr1	-	23310821	23310935	1504	1618	16	0.216239	0.0309623	0.885664	50	115
HNRNPR	ENST00000302271	ENSG00000125944	protein_coding	11	CDS	chr1	-	23310938	23311045	1394	1501	15	0.190385	0.0291903	0.866912	50	108
HNRNPR	ENST00000302271	ENSG00000125944	protein_coding	9	CDS	chr1	-	23313593	23313698	1105	1210	12	0.144644	0.0337333	0.896694	50	106
HNRNPR	ENST00000302271	ENSG00000125944	protein_coding	8	CDS	chr1	-	23318585	23318671	912	998	10	0.224687	0.0306413	0.911684	50	87
HNRNPR	ENST00000302271	ENSG00000125944	protein_coding	6	CDS	chr1	-	23323613	23323721	593	701	7	0.322626	0.0266644	0.92678	50	109
HNRNPR	ENST00000302271	ENSG00000125944	protein_coding	2	CDS	chr1	-	23340913	23340993	99	179	2	0.185987	0.0370783	0.66767	50	81
E2F2	ENST00000361729	ENSG00000007968	protein_coding	7	3'UTR	chr1	-	23506462	23506581	5053	5172	18	0.432781	0.0230967	0.355841	53	120
E2F2	ENST00000361729	ENSG00000007968	protein_coding	7	3'UTR	chr1	-	23506587	23506688	4946	5047	17	0.406746	0.0206129	0.391214	50	102
E2F2	ENST00000361729	ENSG00000007968	protein_coding	7	3'UTR	chr1	-	23506689	23506824	4810	4945	16	0.405214	0.0238378	0.375295	50	136
E2F2	ENST00000361729	ENSG00000007968	protein_coding	7	3'UTR	chr1	-	23506825	23506943	4691	4809	15	0.362353	0.0234831	0.328582	50	119
E2F2	ENST00000361729	ENSG00000007968	protein_coding	7	3'UTR	chr1	-	23506945	23507196	4438	4689	14	0.378744	0.0252677	0.313414	50	252
E2F2	ENST00000361729	ENSG00000007968	protein_coding	7	3'UTR	chr1	-	23507197	23507290	4344	4437	13	0.449425	0.0229756	0.71828	50	94
E2F2	ENST00000361729	ENSG00000007968	protein_coding	7	3'UTR	chr1	-	23507291	23507416	4218	4343	12	0.484473	0.0225586	0.625616	50	126
E2F2	ENST00000361729	ENSG00000007968	protein_coding	7	3'UTR	chr1	-	23507417	23507558	4076	4217	11	0.615288	0.0147838	0.696871	50	142
E2F2	ENST00000361729	ENSG00000007968	protein_coding	7	3'UTR	chr1	-	23507564	23507648	3986	4070	10	0.433891	0.0238225	0.552353	50	85
E2F2	ENST00000361729	ENSG00000007968	protein_coding	7	3'UTR	chr1	-	23508331	23508439	3195	3303	7	0.37108	0.0241766	0.374716	50	109
E2F2	ENST00000361729	ENSG00000007968	protein_coding	6	CDS	chr1	-	23516393	23516477	1343	1427	4	0.35608	0.0281914	0.443087	50	85
E2F2	ENST00000361729	ENSG00000007968	protein_coding	4	CDS	chr1	-	23520960	23521048	1042	1130	1	0.371534	0.0292613	0.608548	50	89
ID3	ENST00000374561	ENSG00000117318	protein_coding	3	3'UTR	chr1	-	23557936	23558098	778	940	9	0.37915	0.0251707	0.790692	71	163
ID3	ENST00000374561	ENSG00000117318	protein_coding	3	3'UTR	chr1	-	23558101	23558198	678	775	8	0.438482	0.0191664	0.747665	50	98
ID3	ENST00000374561	ENSG00000117318	protein_coding	3	3'UTR	chr1	-	23558200	23558298	578	676	7	0.418295	0.0225552	0.79755	50	99
ID3	ENST00000374561	ENSG00000117318	protein_coding	3	3'UTR	chr1	-	23558299	23558382	494	577	6	0.38259	0.0215157	0.749935	50	84
ID3	ENST00000374561	ENSG00000117318	protein_coding	1	CDS	chr1	-	23559185	23559276	226	317	3	0.218152	0.0360587	0.663681	50	92
ID3	ENST00000374561	ENSG00000117318	protein_coding	1	CDS	chr1	-	23559277	23559371	131	225	2	0.251884	0.0336303	0.815014	50	95
ID3	ENST00000374561	ENSG00000117318	protein_coding	1	5'UTR,CDS	chr1	-	23559374	23559495	7	128	1	0.243767	0.033329	0.706247	50	122
RPL11	ENST00000643754	ENSG00000142676	protein_coding	4	CDS	chr1	+	23694678	23694770	301	393	4	0.185363	0.0284541	0.967033	50	93
ELOA	ENST00000613537	ENSG00000011007	protein_coding	4	CDS	chr1	+	23750913	23751000	341	428	4	0.267861	0.0313797	0.400255	50	88
ELOA	ENST00000613537	ENSG00000011007	protein_coding	4	CDS	chr1	+	23751001	23751092	429	520	5	0.406636	0.0264596	0.688592	50	92
ELOA	ENST00000613537	ENSG00000011007	protein_coding	4	CDS	chr1	+	23751093	23751183	521	611	6	0.440649	0.0203503	0.712373	50	91
ELOA	ENST00000613537	ENSG00000011007	protein_coding	4	CDS	chr1	+	23751184	23751269	612	697	7	0.33132	0.0249564	0.545914	50	86
ELOA	ENST00000613537	ENSG00000011007	protein_coding	4	CDS	chr1	+	23751271	23751354	699	782	8	0.306871	0.029068	0.567768	50	84
ELOA	ENST00000613537	ENSG00000011007	protein_coding	4	CDS	chr1	+	23751357	23751443	785	871	9	0.37782	0.0243761	0.740411	50	87
ELOA	ENST00000613537	ENSG00000011007	protein_coding	4	CDS	chr1	+	23751444	23751527	872	955	10	0.315017	0.0301479	0.620269	50	84
ELOA	ENST00000613537	ENSG00000011007	protein_coding	4	CDS	chr1	+	23751529	23751604	957	1032	11	0.404107	0.0261143	0.862953	50	76
ELOA	ENST00000613537	ENSG00000011007	protein_coding	4	CDS	chr1	+	23751606	23751690	1034	1118	12	0.290574	0.0303369	0.712946	50	85
ELOA	ENST00000613537	ENSG00000011007	protein_coding	4	CDS	chr1	+	23751691	23751774	1119	1202	13	0.256487	0.0294413	0.618068	50	84
ELOA	ENST00000613537	ENSG00000011007	protein_coding	4	CDS	chr1	+	23751775	23751864	1203	1292	14	0.338795	0.0259234	0.784388	50	90
ELOA	ENST00000613537	ENSG00000011007	protein_coding	4	CDS	chr1	+	23751866	23751945	1294	1373	15	0.293747	0.0245808	0.757884	50	80
ELOA	ENST00000613537	ENSG00000011007	protein_coding	5	CDS	chr1	+	23752414	23752504	1466	1556	17	0.290788	0.0263535	0.548757	50	91
ELOA	ENST00000613537	ENSG00000011007	protein_coding	8	CDS	chr1	+	23755862	23755960	1844	1942	21	0.283111	0.0284054	0.578123	50	99
ELOA	ENST00000613537	ENSG00000011007	protein_coding	10	CDS	chr1	+	23756956	23757036	2121	2201	24	0.337124	0.0235725	0.599151	50	81
ELOA	ENST00000613537	ENSG00000011007	protein_coding	10	CDS	chr1	+	23757037	23757125	2202	2290	25	0.39833	0.0284995	0.798846	50	89
ELOA	ENST00000613537	ENSG00000011007	protein_coding	11	CDS,3'UTR	chr1	+	23759512	23759598	2291	2377	26	0.304641	0.0281704	0.651075	50	87
ELOA	ENST00000613537	ENSG00000011007	protein_coding	11	3'UTR	chr1	+	23759599	23759726	2378	2505	27	0.370591	0.0206203	0.763616	50	128
ELOA	ENST00000613537	ENSG00000011007	protein_coding	11	3'UTR	chr1	+	23759727	23759823	2506	2602	28	0.327973	0.0235434	0.83397	50	97
ELOA	ENST00000613537	ENSG00000011007	protein_coding	11	3'UTR	chr1	+	23760691	23760810	3470	3589	30	0.383646	0.0244267	0.447303	50	120
ELOA	ENST00000613537	ENSG00000011007	protein_coding	11	3'UTR	chr1	+	23760811	23760928	3590	3707	31	0.442577	0.0234007	0.471737	50	118
ELOA	ENST00000613537	ENSG00000011007	protein_coding	11	3'UTR	chr1	+	23760930	23761027	3709	3806	32	0.383121	0.0228462	0.404253	50	98
ELOA	ENST00000613537	ENSG00000011007	protein_coding	11	3'UTR	chr1	+	23761029	23761120	3808	3899	33	0.369399	0.0220381	0.313783	50	92
PITHD1	ENST00000246151	ENSG00000057757	protein_coding	1	5'UTR,CDS	chr1	+	23778424	23778535	7	118	1	0.298046	0.0340236	0.601643	50	112
PITHD1	ENST00000246151	ENSG00000057757	protein_coding	1	CDS	chr1	+	23778536	23778638	119	221	2	0.33258	0.0296127	0.758388	50	103
PITHD1	ENST00000246151	ENSG00000057757	protein_coding	4	CDS	chr1	+	23785682	23785777	426	521	5	0.286394	0.0317932	0.517086	50	96
PITHD1	ENST00000246151	ENSG00000057757	protein_coding	6	CDS,3'UTR	chr1	+	23787352	23787446	710	804	8	0.298645	0.0284303	0.572643	50	95
PITHD1	ENST00000246151	ENSG00000057757	protein_coding	6	3'UTR	chr1	+	23787450	23787550	808	908	9	0.441244	0.0231302	0.827573	50	101
PITHD1	ENST00000246151	ENSG00000057757	protein_coding	6	3'UTR	chr1	+	23787560	23787701	918	1059	10	0.367694	0.022721	0.874453	50	142
PITHD1	ENST00000246151	ENSG00000057757	protein_coding	6	3'UTR	chr1	+	23787702	23787843	1060	1201	11	0.341837	0.0262668	0.65475	50	142
PITHD1	ENST00000246151	ENSG00000057757	protein_coding	6	3'UTR	chr1	+	23787846	23787961	1204	1319	12	0.369355	0.0207018	0.588399	50	116
PITHD1	ENST00000246151	ENSG00000057757	protein_coding	6	3'UTR	chr1	+	23787964	23788091	1322	1449	13	0.338516	0.0240458	0.472873	50	128
PITHD1	ENST00000246151	ENSG00000057757	protein_coding	6	3'UTR	chr1	+	23788092	23788219	1450	1577	14	0.399481	0.0260677	0.504075	55	128
LYPLA2	ENST00000374514	ENSG00000011009	protein_coding	9	CDS	chr1	+	23794459	23794565	636	742	7	0.355195	0.0282382	0.472416	50	107
LYPLA2	ENST00000374514	ENSG00000011009	protein_coding	10	3'UTR	chr1	+	23794752	23794840	848	936	9	0.442344	0.0240604	0.633655	50	89
LYPLA2	ENST00000374514	ENSG00000011009	protein_coding	10	3'UTR	chr1	+	23794841	23794953	937	1049	10	0.424943	0.0163692	0.556143	50	113
LYPLA2	ENST00000374514	ENSG00000011009	protein_coding	10	3'UTR	chr1	+	23794954	23795048	1050	1144	11	0.314494	0.0242055	0.598363	50	95
LYPLA2	ENST00000374514	ENSG00000011009	protein_coding	10	3'UTR	chr1	+	23795049	23795136	1145	1232	12	0.483986	0.0204356	0.758767	50	88
LYPLA2	ENST00000374514	ENSG00000011009	protein_coding	10	3'UTR	chr1	+	23795139	23795242	1235	1338	13	0.432121	0.0204216	0.563566	50	104
LYPLA2	ENST00000374514	ENSG00000011009	protein_coding	10	3'UTR	chr1	+	23795245	23795358	1341	1454	14	0.558476	0.015993	0.849657	50	114
LYPLA2	ENST00000374514	ENSG00000011009	protein_coding	10	3'UTR	chr1	+	23795362	23795518	1458	1614	15	0.373769	0.0226574	0.625203	61	157
GALE	ENST00000617979	ENSG00000117308	protein_coding	12	3'UTR	chr1	-	23795638	23795718	1397	1477	15	0.430764	0.0245298	0.461624	42	81
GALE	ENST00000617979	ENSG00000117308	protein_coding	12	3'UTR	chr1	-	23795719	23795807	1308	1396	14	0.440716	0.0306958	0.720747	50	89
GALE	ENST00000617979	ENSG00000117308	protein_coding	12	3'UTR	chr1	-	23795808	23795889	1226	1307	13	0.404908	0.0235964	0.514635	50	82
GALE	ENST00000617979	ENSG00000117308	protein_coding	12	CDS,3'UTR	chr1	-	23795890	23795974	1141	1225	12	0.426913	0.0189314	0.502832	50	85
GALE	ENST00000617979	ENSG00000117308	protein_coding	6	CDS	chr1	-	23797718	23797806	536	624	6	0.331941	0.0290343	0.419352	50	89
PNRC2	ENST00000647887	ENSG00000189266	protein_coding	3	5'UTR	chr1	+	23960929	23961030	216	317	1	0.230987	0.0337157	0.797188	50	102
PNRC2	ENST00000647887	ENSG00000189266	protein_coding	3	5'UTR	chr1	+	23961031	23961128	318	415	2	0.195857	0.0386197	0.706381	50	98
PNRC2	ENST00000647887	ENSG00000189266	protein_coding	4	CDS	chr1	+	23961525	23961606	507	588	4	0.26463	0.0315969	0.680567	50	82
PNRC2	ENST00000647887	ENSG00000189266	protein_coding	4	CDS	chr1	+	23961607	23961698	589	680	5	0.290071	0.0252382	0.699224	50	92
PNRC2	ENST00000647887	ENSG00000189266	protein_coding	4	CDS	chr1	+	23961699	23961787	681	769	6	0.285613	0.0257837	0.557291	50	89
PNRC2	ENST00000647887	ENSG00000189266	protein_coding	4	CDS,3'UTR	chr1	+	23961788	23961876	770	858	7	0.271668	0.0273075	0.659788	50	89
PNRC2	ENST00000647887	ENSG00000189266	protein_coding	4	3'UTR	chr1	+	23961877	23961981	859	963	8	0.351885	0.0289793	0.82105	50	105
PNRC2	ENST00000647887	ENSG00000189266	protein_coding	4	3'UTR	chr1	+	23961982	23962098	964	1080	9	0.384403	0.0202646	0.825099	50	117
PNRC2	ENST00000647887	ENSG00000189266	protein_coding	4	3'UTR	chr1	+	23962099	23962224	1081	1206	10	0.188762	0.0312098	0.532063	50	126
PNRC2	ENST00000647887	ENSG00000189266	protein_coding	4	3'UTR	chr1	+	23962225	23962308	1207	1290	11	0.338974	0.0263135	0.83214	50	84
PNRC2	ENST00000647887	ENSG00000189266	protein_coding	4	3'UTR	chr1	+	23962311	23962419	1293	1401	12	0.327871	0.0286771	0.787872	50	109
PNRC2	ENST00000647887	ENSG00000189266	protein_coding	4	3'UTR	chr1	+	23962420	23962516	1402	1498	13	0.238914	0.0279069	0.400658	50	97
PNRC2	ENST00000647887	ENSG00000189266	protein_coding	4	3'UTR	chr1	+	23962517	23962623	1499	1605	14	0.376247	0.0219444	0.800495	50	107
PNRC2	ENST00000647887	ENSG00000189266	protein_coding	4	3'UTR	chr1	+	23962626	23962735	1608	1717	15	0.252542	0.0271146	0.723507	50	110
PNRC2	ENST00000647887	ENSG00000189266	protein_coding	4	3'UTR	chr1	+	23962736	23962861	1718	1843	16	0.266757	0.0270412	0.60313	50	126
PNRC2	ENST00000647887	ENSG00000189266	protein_coding	4	3'UTR	chr1	+	23962862	23962961	1844	1943	17	0.297257	0.0271618	0.70015	50	100
PNRC2	ENST00000647887	ENSG00000189266	protein_coding	4	3'UTR	chr1	+	23962963	23963056	1945	2038	18	0.3329	0.024184	0.727647	50	94
PNRC2	ENST00000647887	ENSG00000189266	protein_coding	4	3'UTR	chr1	+	23963061	23963177	2043	2159	19	0.408818	0.0265029	0.81502	50	117
PNRC2	ENST00000647887	ENSG00000189266	protein_coding	4	3'UTR	chr1	+	23963178	23963279	2160	2261	20	0.309509	0.0262957	0.64248	50	102
PNRC2	ENST00000647887	ENSG00000189266	protein_coding	4	3'UTR	chr1	+	23963282	23963368	2264	2350	21	0.236164	0.0279602	0.413014	50	87
PNRC2	ENST00000647887	ENSG00000189266	protein_coding	4	3'UTR	chr1	+	23963370	23963429	2352	2411	22	0.303656	0.0288002	0.445187	32	60
SRSF10	ENST00000344989	ENSG00000188529	protein_coding	6	3'UTR	chr1	-	23966478	23966544	1747	1813	18	0.308287	0.031779	0.401187	27	67
SRSF10	ENST00000344989	ENSG00000188529	protein_coding	6	3'UTR	chr1	-	23966545	23966661	1630	1746	17	0.299364	0.0309278	0.594314	50	117
SRSF10	ENST00000344989	ENSG00000188529	protein_coding	6	3'UTR	chr1	-	23966662	23966755	1536	1629	16	0.294531	0.0285828	0.675997	50	94
SRSF10	ENST00000344989	ENSG00000188529	protein_coding	6	3'UTR	chr1	-	23966756	23966857	1434	1535	15	0.293305	0.0244189	0.326183	50	102
SRSF10	ENST00000344989	ENSG00000188529	protein_coding	6	3'UTR	chr1	-	23966858	23966961	1330	1433	14	0.309662	0.0287773	0.345954	50	104
SRSF10	ENST00000344989	ENSG00000188529	protein_coding	6	3'UTR	chr1	-	23966963	23967062	1229	1328	13	0.39098	0.0243973	0.627309	50	100
SRSF10	ENST00000344989	ENSG00000188529	protein_coding	6	3'UTR	chr1	-	23967065	23967155	1136	1226	12	0.28125	0.0254532	0.362962	50	91
SRSF10	ENST00000344989	ENSG00000188529	protein_coding	6	3'UTR	chr1	-	23967156	23967286	1005	1135	11	0.326924	0.0248028	0.77141	50	131
SRSF10	ENST00000344989	ENSG00000188529	protein_coding	6	3'UTR	chr1	-	23967287	23967395	896	1004	10	0.343316	0.0247524	0.639059	50	109
SRSF10	ENST00000344989	ENSG00000188529	protein_coding	6	3'UTR	chr1	-	23967397	23967495	796	894	9	0.252922	0.0312771	0.519721	50	99
SRSF10	ENST00000344989	ENSG00000188529	protein_coding	6	3'UTR	chr1	-	23967496	23967591	700	795	8	0.25664	0.0304916	0.581683	50	96
SRSF10	ENST00000344989	ENSG00000188529	protein_coding	6	CDS,3'UTR	chr1	-	23967593	23967682	609	698	7	0.27087	0.0311135	0.606783	50	90
SRSF10	ENST00000344989	ENSG00000188529	protein_coding	1	5'UTR,CDS	chr1	-	23980234	23980329	3	98	1	0.282963	0.0267164	0.820129	50	96
RCAN3	ENST00000374395	ENSG00000117602	protein_coding	2	CDS	chr1	+	24514383	24514487	385	489	2	0.276019	0.0359937	0.463994	50	105
RCAN3	ENST00000374395	ENSG00000117602	protein_coding	3	CDS	chr1	+	24531244	24531337	596	689	4	0.304602	0.02956	0.411144	50	94
RCAN3	ENST00000374395	ENSG00000117602	protein_coding	4	CDS	chr1	+	24533122	24533253	783	914	6	0.390016	0.0249236	0.60574	50	132
RCAN3	ENST00000374395	ENSG00000117602	protein_coding	5	CDS	chr1	+	24535094	24535186	917	1009	7	0.374799	0.0268046	0.54014	50	93
RCAN3	ENST00000374395	ENSG00000117602	protein_coding	5	CDS	chr1	+	24535187	24535258	1010	1081	8	0.336204	0.0281373	0.41132	50	72
RCAN3	ENST00000374395	ENSG00000117602	protein_coding	5	CDS,3'UTR	chr1	+	24535259	24535394	1082	1217	9	0.452504	0.0186394	0.587512	50	136
RCAN3	ENST00000374395	ENSG00000117602	protein_coding	5	3'UTR	chr1	+	24535398	24535497	1221	1320	10	0.343786	0.0258085	0.581147	50	100
RCAN3	ENST00000374395	ENSG00000117602	protein_coding	5	3'UTR	chr1	+	24536073	24536279	1896	2102	12	0.420562	0.0253764	0.561028	50	207
RCAN3	ENST00000374395	ENSG00000117602	protein_coding	5	3'UTR	chr1	+	24536715	24536788	2538	2611	14	0.39039	0.0252407	0.435955	30	74
SRRM1	ENST00000323848	ENSG00000133226	protein_coding	4	CDS	chr1	+	24648885	24648981	286	382	4	0.238604	0.0298785	0.800068	50	97
SRRM1	ENST00000323848	ENSG00000133226	protein_coding	5	CDS	chr1	+	24650001	24650079	461	539	6	0.235754	0.0296206	0.610548	50	79
SRRM1	ENST00000323848	ENSG00000133226	protein_coding	6	CDS	chr1	+	24651486	24651558	624	696	8	0.293472	0.0289432	0.740117	50	73
SRRM1	ENST00000323848	ENSG00000133226	protein_coding	7	CDS	chr1	+	24652463	24652534	780	851	10	0.277085	0.0258084	0.771299	50	72
SRRM1	ENST00000323848	ENSG00000133226	protein_coding	7	CDS	chr1	+	24652535	24652615	852	932	11	0.224378	0.032995	0.739159	50	81
SRRM1	ENST00000323848	ENSG00000133226	protein_coding	9	CDS	chr1	+	24654894	24654967	1105	1178	14	0.203956	0.0334692	0.801146	50	74
SRRM1	ENST00000323848	ENSG00000133226	protein_coding	9	CDS	chr1	+	24654968	24655044	1179	1255	15	0.263444	0.0320065	0.738229	50	77
SRRM1	ENST00000323848	ENSG00000133226	protein_coding	11	CDS	chr1	+	24661311	24661394	1423	1506	18	0.316053	0.0286795	0.806746	50	84
SRRM1	ENST00000323848	ENSG00000133226	protein_coding	12	CDS	chr1	+	24662660	24662753	1509	1602	19	0.256652	0.0302787	0.647883	50	94
SRRM1	ENST00000323848	ENSG00000133226	protein_coding	13	CDS	chr1	+	24666845	24666916	1684	1755	21	0.275106	0.0312126	0.750758	50	72
SRRM1	ENST00000323848	ENSG00000133226	protein_coding	14	CDS	chr1	+	24669195	24669266	1837	1908	23	0.273778	0.0339289	0.700996	50	72
SRRM1	ENST00000323848	ENSG00000133226	protein_coding	14	CDS	chr1	+	24669268	24669336	1910	1978	24	0.310186	0.0310338	0.509908	50	69
SRRM1	ENST00000323848	ENSG00000133226	protein_coding	14	CDS	chr1	+	24669337	24669416	1979	2058	25	0.273098	0.0334931	0.653722	50	80
SRRM1	ENST00000323848	ENSG00000133226	protein_coding	14	CDS	chr1	+	24669417	24669492	2059	2134	26	0.274829	0.03211	0.798485	50	76
SRRM1	ENST00000323848	ENSG00000133226	protein_coding	14	CDS	chr1	+	24669494	24669575	2136	2217	27	0.236142	0.0316904	0.631406	50	82
SRRM1	ENST00000323848	ENSG00000133226	protein_coding	15	CDS	chr1	+	24670195	24670268	2305	2378	29	0.213828	0.0298861	0.517469	50	74
SRRM1	ENST00000323848	ENSG00000133226	protein_coding	16	CDS	chr1	+	24671414	24671476	2454	2516	31	0.233334	0.0311184	0.617377	50	63
SRRM1	ENST00000323848	ENSG00000133226	protein_coding	16	CDS	chr1	+	24671477	24671564	2517	2604	32	0.312314	0.0253889	0.791287	50	88
SRRM1	ENST00000323848	ENSG00000133226	protein_coding	17	CDS,3'UTR	chr1	+	24672243	24672353	2697	2807	34	0.274907	0.028656	0.807099	50	111
SRRM1	ENST00000323848	ENSG00000133226	protein_coding	17	3'UTR	chr1	+	24672354	24672470	2808	2924	35	0.282325	0.025612	0.748797	50	117
SRRM1	ENST00000323848	ENSG00000133226	protein_coding	17	3'UTR	chr1	+	24672471	24672568	2925	3022	36	0.456993	0.0212891	0.840066	50	98
SRRM1	ENST00000323848	ENSG00000133226	protein_coding	17	3'UTR	chr1	+	24672574	24672737	3028	3191	37	0.361431	0.0246607	0.885505	50	164
SRRM1	ENST00000323848	ENSG00000133226	protein_coding	17	3'UTR	chr1	+	24672738	24672831	3192	3285	38	0.234437	0.0299397	0.632559	50	94
SRRM1	ENST00000323848	ENSG00000133226	protein_coding	17	3'UTR	chr1	+	24672834	24672944	3288	3398	39	0.251475	0.0251722	0.689124	50	111
SRRM1	ENST00000323848	ENSG00000133226	protein_coding	17	3'UTR	chr1	+	24672947	24673091	3401	3545	40	0.296877	0.0278955	0.768519	50	145
SRRM1	ENST00000323848	ENSG00000133226	protein_coding	17	3'UTR	chr1	+	24673097	24673246	3551	3700	41	0.345689	0.0271562	0.562501	55	150
CLIC4	ENST00000374379	ENSG00000169504	protein_coding	1	5'UTR	chr1	+	24745447	24745531	1	85	1	0.217828	0.0307769	0.777859	50	85
CLIC4	ENST00000374379	ENSG00000169504	protein_coding	3	CDS	chr1	+	24814103	24814186	299	382	4	0.179043	0.0362992	0.843494	50	84
CLIC4	ENST00000374379	ENSG00000169504	protein_coding	5	CDS	chr1	+	24839895	24839997	558	660	7	0.194933	0.0339644	0.874788	50	103
CLIC4	ENST00000374379	ENSG00000169504	protein_coding	6	CDS	chr1	+	24840819	24840916	751	848	9	0.2125	0.0322908	0.847711	50	98
CLIC4	ENST00000374379	ENSG00000169504	protein_coding	6	CDS,3'UTR	chr1	+	24840918	24841003	850	935	10	0.159574	0.0323469	0.762609	50	86
CLIC4	ENST00000374379	ENSG00000169504	protein_coding	6	3'UTR	chr1	+	24841005	24841104	937	1036	11	0.25241	0.0288574	0.873523	50	100
CLIC4	ENST00000374379	ENSG00000169504	protein_coding	6	3'UTR	chr1	+	24841106	24841192	1038	1124	12	0.249624	0.0289604	0.87715	50	87
CLIC4	ENST00000374379	ENSG00000169504	protein_coding	6	3'UTR	chr1	+	24841193	24841302	1125	1234	13	0.311148	0.024071	0.904041	50	110
CLIC4	ENST00000374379	ENSG00000169504	protein_coding	6	3'UTR	chr1	+	24841303	24841408	1235	1340	14	0.241619	0.0285405	0.870004	50	106
CLIC4	ENST00000374379	ENSG00000169504	protein_coding	6	3'UTR	chr1	+	24841411	24841506	1343	1438	15	0.259064	0.0264328	0.88998	50	96
CLIC4	ENST00000374379	ENSG00000169504	protein_coding	6	3'UTR	chr1	+	24841507	24841608	1439	1540	16	0.19619	0.0293161	0.85209	50	102
CLIC4	ENST00000374379	ENSG00000169504	protein_coding	6	3'UTR	chr1	+	24841609	24841717	1541	1649	17	0.23642	0.0282388	0.924777	50	109
CLIC4	ENST00000374379	ENSG00000169504	protein_coding	6	3'UTR	chr1	+	24841719	24841836	1651	1768	18	0.226904	0.027561	0.850634	50	118
CLIC4	ENST00000374379	ENSG00000169504	protein_coding	6	3'UTR	chr1	+	24841837	24841938	1769	1870	19	0.253177	0.027701	0.888834	50	102
CLIC4	ENST00000374379	ENSG00000169504	protein_coding	6	3'UTR	chr1	+	24841939	24842029	1871	1961	20	0.225354	0.0282515	0.778392	50	91
CLIC4	ENST00000374379	ENSG00000169504	protein_coding	6	3'UTR	chr1	+	24842030	24842150	1962	2082	21	0.250705	0.0275504	0.873657	50	121
CLIC4	ENST00000374379	ENSG00000169504	protein_coding	6	3'UTR	chr1	+	24842153	24842279	2085	2211	22	0.32992	0.0223313	0.893933	50	127
CLIC4	ENST00000374379	ENSG00000169504	protein_coding	6	3'UTR	chr1	+	24842280	24842364	2212	2296	23	0.223875	0.0317787	0.845523	50	85
CLIC4	ENST00000374379	ENSG00000169504	protein_coding	6	3'UTR	chr1	+	24842366	24842495	2298	2427	24	0.287406	0.0248018	0.837222	50	130
CLIC4	ENST00000374379	ENSG00000169504	protein_coding	6	3'UTR	chr1	+	24842500	24842605	2432	2537	25	0.24023	0.0264643	0.892855	50	106
CLIC4	ENST00000374379	ENSG00000169504	protein_coding	6	3'UTR	chr1	+	24842607	24842734	2539	2666	26	0.241736	0.0297297	0.923309	50	128
CLIC4	ENST00000374379	ENSG00000169504	protein_coding	6	3'UTR	chr1	+	24842740	24842845	2672	2777	27	0.210004	0.028997	0.842552	50	106
CLIC4	ENST00000374379	ENSG00000169504	protein_coding	6	3'UTR	chr1	+	24842848	24842956	2780	2888	28	0.374862	0.0244723	0.941347	50	109
CLIC4	ENST00000374379	ENSG00000169504	protein_coding	6	3'UTR	chr1	+	24842957	24843058	2889	2990	29	0.342361	0.0264737	0.948704	50	102
CLIC4	ENST00000374379	ENSG00000169504	protein_coding	6	3'UTR	chr1	+	24843063	24843177	2995	3109	30	0.294255	0.0232505	0.926149	50	115
CLIC4	ENST00000374379	ENSG00000169504	protein_coding	6	3'UTR	chr1	+	24843181	24843266	3113	3198	31	0.21357	0.0304939	0.906122	50	86
CLIC4	ENST00000374379	ENSG00000169504	protein_coding	6	3'UTR	chr1	+	24843268	24843370	3200	3302	32	0.249525	0.0265445	0.870367	50	103
CLIC4	ENST00000374379	ENSG00000169504	protein_coding	6	3'UTR	chr1	+	24843371	24843473	3303	3405	33	0.380958	0.0227997	0.941302	50	103
CLIC4	ENST00000374379	ENSG00000169504	protein_coding	6	3'UTR	chr1	+	24843478	24843596	3410	3528	34	0.351533	0.0230471	0.919909	50	119
CLIC4	ENST00000374379	ENSG00000169504	protein_coding	6	3'UTR	chr1	+	24843597	24843715	3529	3647	35	0.322431	0.0251666	0.932466	50	119
CLIC4	ENST00000374379	ENSG00000169504	protein_coding	6	3'UTR	chr1	+	24843716	24843830	3648	3762	36	0.225828	0.0278058	0.867905	50	115
CLIC4	ENST00000374379	ENSG00000169504	protein_coding	6	3'UTR	chr1	+	24843834	24843922	3766	3854	37	0.226673	0.0295683	0.840049	50	89
CLIC4	ENST00000374379	ENSG00000169504	protein_coding	6	3'UTR	chr1	+	24843923	24844028	3855	3960	38	0.199056	0.0287405	0.77538	50	106
CLIC4	ENST00000374379	ENSG00000169504	protein_coding	6	3'UTR	chr1	+	24844029	24844120	3961	4052	39	0.258624	0.0255114	0.886099	50	92
CLIC4	ENST00000374379	ENSG00000169504	protein_coding	6	3'UTR	chr1	+	24844122	24844271	4054	4203	40	0.327761	0.0259649	0.806101	70	150
SYF2	ENST00000236273	ENSG00000117614	protein_coding	7	3'UTR	chr1	-	25222998	25223149	884	1035	10	0.373716	0.0293326	0.477809	61	152
SYF2	ENST00000236273	ENSG00000117614	protein_coding	7	3'UTR	chr1	-	25223150	25223255	778	883	9	0.294449	0.0294509	0.11054	50	106
SYF2	ENST00000236273	ENSG00000117614	protein_coding	7	CDS,3'UTR	chr1	-	25223257	25223341	692	776	8	0.282822	0.0327361	0.533038	50	85
SYF2	ENST00000236273	ENSG00000117614	protein_coding	7	CDS	chr1	-	25223342	25223425	608	691	7	0.268764	0.0337489	0.413945	50	84
RSRP1	ENST00000243189	ENSG00000117616	protein_coding	5	3'UTR	chr1	-	25242406	25242513	1161	1268	12	0.355103	0.0300685	0.416693	42	108
RSRP1	ENST00000243189	ENSG00000117616	protein_coding	5	CDS,3'UTR	chr1	-	25242515	25242614	1060	1159	11	0.314905	0.0306918	0.550395	50	100
RSRP1	ENST00000243189	ENSG00000117616	protein_coding	5	CDS	chr1	-	25242615	25242685	989	1059	10	0.413386	0.0271844	0.602022	50	71
RSRP1	ENST00000243189	ENSG00000117616	protein_coding	3	CDS	chr1	-	25245216	25245297	737	818	7	0.325217	0.0352724	0.51431	50	82
RSRP1	ENST00000243189	ENSG00000117616	protein_coding	2	CDS	chr1	-	25246532	25246644	532	644	5	0.364377	0.0256447	0.401641	50	113
RSRP1	ENST00000243189	ENSG00000117616	protein_coding	2	CDS	chr1	-	25246648	25246741	435	528	4	0.470765	0.0261561	0.606171	50	94
RSRP1	ENST00000243189	ENSG00000117616	protein_coding	2	CDS	chr1	-	25246753	25246858	318	423	3	0.428376	0.0231947	0.293223	50	106
RSRP1	ENST00000243189	ENSG00000117616	protein_coding	2	5'UTR,CDS	chr1	-	25246861	25246975	201	315	2	0.458476	0.0231143	0.542929	50	115
TMEM50A	ENST00000374358	ENSG00000183726	protein_coding	1	5'UTR	chr1	+	25338334	25338456	1	123	1	0.275606	0.031277	0.684076	50	123
TMEM50A	ENST00000374358	ENSG00000183726	protein_coding	3	CDS	chr1	+	25342972	25343068	241	337	3	0.182883	0.0309273	0.486396	50	97
TMEM50A	ENST00000374358	ENSG00000183726	protein_coding	7	CDS,3'UTR	chr1	+	25360696	25360797	601	702	6	0.295287	0.0294617	0.839795	50	102
TMEM50A	ENST00000374358	ENSG00000183726	protein_coding	7	3'UTR	chr1	+	25360798	25360886	703	791	7	0.303387	0.0305051	0.829396	50	89
TMEM50A	ENST00000374358	ENSG00000183726	protein_coding	7	3'UTR	chr1	+	25360889	25360985	794	890	8	0.297566	0.0296936	0.527612	50	97
TMEM50A	ENST00000374358	ENSG00000183726	protein_coding	7	3'UTR	chr1	+	25360986	25361091	891	996	9	0.324258	0.0300064	0.310268	50	106
TMEM50A	ENST00000374358	ENSG00000183726	protein_coding	7	3'UTR	chr1	+	25361094	25361195	999	1100	10	0.369404	0.0254709	0.477766	50	102
TMEM50A	ENST00000374358	ENSG00000183726	protein_coding	7	3'UTR	chr1	+	25361198	25361306	1103	1211	11	0.384128	0.0248107	0.530284	50	109
TMEM50A	ENST00000374358	ENSG00000183726	protein_coding	7	3'UTR	chr1	+	25361307	25361407	1212	1312	12	0.32104	0.0241862	0.560051	50	101
TMEM50A	ENST00000374358	ENSG00000183726	protein_coding	7	3'UTR	chr1	+	25361408	25361514	1313	1419	13	0.344735	0.0257563	0.443432	50	107
TMEM50A	ENST00000374358	ENSG00000183726	protein_coding	7	3'UTR	chr1	+	25361515	25361605	1420	1510	14	0.307654	0.0324631	0.405667	50	91
TMEM50A	ENST00000374358	ENSG00000183726	protein_coding	7	3'UTR	chr1	+	25361608	25361692	1513	1597	15	0.433745	0.0221558	0.354101	50	85
TMEM50A	ENST00000374358	ENSG00000183726	protein_coding	7	3'UTR	chr1	+	25361697	25361811	1602	1716	16	0.389525	0.0226284	0.658619	50	115
TMEM50A	ENST00000374358	ENSG00000183726	protein_coding	7	3'UTR	chr1	+	25361812	25361899	1717	1804	17	0.341195	0.0267736	0.566017	50	88
TMEM50A	ENST00000374358	ENSG00000183726	protein_coding	7	3'UTR	chr1	+	25361901	25361989	1806	1894	18	0.37767	0.0267787	0.618206	50	89
TMEM50A	ENST00000374358	ENSG00000183726	protein_coding	7	3'UTR	chr1	+	25361997	25362071	1902	1976	19	0.323648	0.027831	0.432497	50	75
TMEM50A	ENST00000374358	ENSG00000183726	protein_coding	7	3'UTR	chr1	+	25362073	25362179	1978	2084	20	0.307851	0.0296573	0.141739	50	107
TMEM50A	ENST00000374358	ENSG00000183726	protein_coding	7	3'UTR	chr1	+	25362182	25362260	2087	2165	21	0.39412	0.0306328	0.601635	43	79
MACO1	ENST00000374343	ENSG00000204178	protein_coding	5	CDS	chr1	+	25456749	25456829	772	852	5	0.339001	0.0349393	0.206914	50	81
MACO1	ENST00000374343	ENSG00000204178	protein_coding	6	CDS	chr1	+	25458470	25458556	934	1020	7	0.382024	0.0282731	0.180979	50	87
MACO1	ENST00000374343	ENSG00000204178	protein_coding	6	CDS	chr1	+	25458557	25458637	1021	1101	8	0.33114	0.0321841	0.310868	50	81
MACO1	ENST00000374343	ENSG00000204178	protein_coding	6	CDS	chr1	+	25458640	25458741	1104	1205	9	0.401444	0.0252584	0.38232	50	102
MACO1	ENST00000374343	ENSG00000204178	protein_coding	6	CDS	chr1	+	25458744	25458822	1208	1286	10	0.394042	0.0272033	0.461704	50	79
MACO1	ENST00000374343	ENSG00000204178	protein_coding	7	CDS	chr1	+	25484127	25484209	1368	1450	12	0.347068	0.0268558	0.457114	50	83
MACO1	ENST00000374343	ENSG00000204178	protein_coding	8	CDS	chr1	+	25485640	25485726	1543	1629	14	0.261176	0.0338019	0.357179	50	87
MACO1	ENST00000374343	ENSG00000204178	protein_coding	9	CDS	chr1	+	25489204	25489284	1730	1810	16	0.247893	0.0344027	0.33478	50	81
MACO1	ENST00000374343	ENSG00000204178	protein_coding	10	CDS	chr1	+	25491487	25491579	1897	1989	18	0.271241	0.0291965	0.399394	50	93
MACO1	ENST00000374343	ENSG00000204178	protein_coding	11	CDS,3'UTR	chr1	+	25498337	25498577	2068	2308	20	0.387927	0.0218659	0.425836	50	241
MACO1	ENST00000374343	ENSG00000204178	protein_coding	11	3'UTR	chr1	+	25498579	25498671	2310	2402	21	0.32707	0.0267544	0.405458	43	93
LDLRAP1	ENST00000374338	ENSG00000157978	protein_coding	2	CDS	chr1	+	25553943	25554047	203	307	2	0.368201	0.0269013	0.484078	50	105
LDLRAP1	ENST00000374338	ENSG00000157978	protein_coding	9	3'UTR	chr1	+	25567008	25567095	1036	1123	5	0.391588	0.0226937	0.397331	50	88
LDLRAP1	ENST00000374338	ENSG00000157978	protein_coding	9	3'UTR	chr1	+	25567096	25567194	1124	1222	6	0.383843	0.0215083	0.51504	50	99
LDLRAP1	ENST00000374338	ENSG00000157978	protein_coding	9	3'UTR	chr1	+	25567195	25567306	1223	1334	7	0.452524	0.0195599	0.623516	50	112
LDLRAP1	ENST00000374338	ENSG00000157978	protein_coding	9	3'UTR	chr1	+	25567757	25568041	1785	2069	9	0.44058	0.0231006	0.466104	50	285
SELENON	ENST00000374315	ENSG00000162430	protein_coding	1	5'UTR,CDS	chr1	+	25800221	25800300	29	108	1	0.351776	0.0259952	0.580795	50	80
SELENON	ENST00000374315	ENSG00000162430	protein_coding	1	CDS	chr1	+	25800301	25800394	109	202	2	0.355436	0.0235887	0.598283	50	94
SELENON	ENST00000374315	ENSG00000162430	protein_coding	4	CDS	chr1	+	25808593	25808674	487	568	6	0.327808	0.0259875	0.717675	50	82
SELENON	ENST00000374315	ENSG00000162430	protein_coding	4	CDS	chr1	+	25808675	25808768	569	662	7	0.343912	0.02736	0.649927	50	94
SELENON	ENST00000374315	ENSG00000162430	protein_coding	6	CDS	chr1	+	25809724	25809810	850	936	10	0.340524	0.0299989	0.49452	50	87
SELENON	ENST00000374315	ENSG00000162430	protein_coding	8	CDS	chr1	+	25811697	25811805	1035	1143	12	0.375923	0.0212452	0.604418	50	109
SELENON	ENST00000374315	ENSG00000162430	protein_coding	12	CDS	chr1	+	25815551	25815633	1542	1624	17	0.359799	0.0249645	0.620319	50	83
SELENON	ENST00000374315	ENSG00000162430	protein_coding	12	CDS,3'UTR	chr1	+	25815634	25815719	1625	1710	18	0.405113	0.0216531	0.694309	50	86
SELENON	ENST00000374315	ENSG00000162430	protein_coding	12	3'UTR	chr1	+	25815723	25815808	1714	1799	19	0.343889	0.0219692	0.46523	50	86
SELENON	ENST00000374315	ENSG00000162430	protein_coding	12	3'UTR	chr1	+	25815809	25815908	1800	1899	20	0.382898	0.0231267	0.475515	50	100
SELENON	ENST00000374315	ENSG00000162430	protein_coding	12	3'UTR	chr1	+	25815911	25816009	1902	2000	21	0.458358	0.0178066	0.525623	50	99
SELENON	ENST00000374315	ENSG00000162430	protein_coding	12	3'UTR	chr1	+	25816010	25816107	2001	2098	22	0.415105	0.0229236	0.672631	50	98
SELENON	ENST00000374315	ENSG00000162430	protein_coding	12	3'UTR	chr1	+	25816108	25816195	2099	2186	23	0.426813	0.0219911	0.71684	50	88
SELENON	ENST00000374315	ENSG00000162430	protein_coding	12	3'UTR	chr1	+	25816197	25816296	2188	2287	24	0.514939	0.0214694	0.891747	50	100
SELENON	ENST00000374315	ENSG00000162430	protein_coding	12	3'UTR	chr1	+	25816297	25816384	2288	2375	25	0.341831	0.0251235	0.81082	50	88
SELENON	ENST00000374315	ENSG00000162430	protein_coding	12	3'UTR	chr1	+	25816385	25816485	2376	2476	26	0.32665	0.0273646	0.809746	50	101
SELENON	ENST00000374315	ENSG00000162430	protein_coding	12	3'UTR	chr1	+	25816488	25816560	2479	2551	27	0.385601	0.0250787	0.780937	50	73
SELENON	ENST00000374315	ENSG00000162430	protein_coding	12	3'UTR	chr1	+	25816561	25816646	2552	2637	28	0.423066	0.0263475	0.889087	50	86
SELENON	ENST00000374315	ENSG00000162430	protein_coding	12	3'UTR	chr1	+	25816647	25816748	2638	2739	29	0.335961	0.0244632	0.714247	50	102
SELENON	ENST00000374315	ENSG00000162430	protein_coding	12	3'UTR	chr1	+	25816757	25816859	2748	2850	30	0.481953	0.022954	0.901971	50	103
SELENON	ENST00000374315	ENSG00000162430	protein_coding	12	3'UTR	chr1	+	25816863	25816958	2854	2949	31	0.404183	0.0217548	0.751454	50	96
SELENON	ENST00000374315	ENSG00000162430	protein_coding	12	3'UTR	chr1	+	25816960	25817043	2951	3034	32	0.385596	0.0280246	0.776945	50	84
SELENON	ENST00000374315	ENSG00000162430	protein_coding	12	3'UTR	chr1	+	25817045	25817119	3036	3110	33	0.440449	0.0221551	0.682332	50	75
SELENON	ENST00000374315	ENSG00000162430	protein_coding	12	3'UTR	chr1	+	25817121	25817237	3112	3228	34	0.363951	0.0196714	0.503605	50	117
SELENON	ENST00000374315	ENSG00000162430	protein_coding	12	3'UTR	chr1	+	25817240	25817335	3231	3326	35	0.35425	0.0215869	0.641185	50	96
SELENON	ENST00000374315	ENSG00000162430	protein_coding	12	3'UTR	chr1	+	25817337	25817457	3328	3448	36	0.436132	0.023656	0.797198	50	121
SELENON	ENST00000374315	ENSG00000162430	protein_coding	12	3'UTR	chr1	+	25817458	25817555	3449	3546	37	0.361429	0.0235711	0.731198	50	98
SELENON	ENST00000374315	ENSG00000162430	protein_coding	12	3'UTR	chr1	+	25817556	25817651	3547	3642	38	0.369263	0.0261008	0.756119	50	96
SELENON	ENST00000374315	ENSG00000162430	protein_coding	12	3'UTR	chr1	+	25817655	25817759	3646	3750	39	0.409049	0.0198676	0.692267	50	105
SELENON	ENST00000374315	ENSG00000162430	protein_coding	12	3'UTR	chr1	+	25817762	25817849	3753	3840	40	0.435705	0.0220041	0.657105	50	88
SELENON	ENST00000374315	ENSG00000162430	protein_coding	12	3'UTR	chr1	+	25817851	25817962	3842	3953	41	0.455304	0.0181402	0.502455	50	112
SELENON	ENST00000374315	ENSG00000162430	protein_coding	12	3'UTR	chr1	+	25817963	25818063	3954	4054	42	0.367049	0.0235591	0.481417	50	101
SELENON	ENST00000374315	ENSG00000162430	protein_coding	12	3'UTR	chr1	+	25818068	25818181	4059	4172	43	0.444046	0.0252566	0.607271	59	114
ENSG00000255054	ENST00000527604	ENSG00000255054	protein_coding	4	3'UTR	chr1	+	25823695	25823742	285	332	4	0.257844	0.0339185	0.286399	26	48
MTFR1L	ENST00000374303	ENSG00000117640	protein_coding	5	CDS	chr1	+	25826648	25826743	435	530	5	0.453801	0.020432	0.499195	50	96
MTFR1L	ENST00000374303	ENSG00000117640	protein_coding	6	CDS	chr1	+	25829522	25829624	627	729	7	0.329497	0.0254895	0.354162	50	103
MTFR1L	ENST00000374303	ENSG00000117640	protein_coding	6	CDS	chr1	+	25829625	25829714	730	819	8	0.372506	0.0242167	0.691011	50	90
MTFR1L	ENST00000374303	ENSG00000117640	protein_coding	6	CDS	chr1	+	25829716	25829818	821	923	9	0.371459	0.025928	0.61591	50	103
MTFR1L	ENST00000374303	ENSG00000117640	protein_coding	7	CDS,3'UTR	chr1	+	25832016	25832097	1031	1112	11	0.387503	0.0226291	0.384201	50	82
MTFR1L	ENST00000374303	ENSG00000117640	protein_coding	7	3'UTR	chr1	+	25832103	25832200	1118	1215	12	0.503124	0.0218853	0.695944	50	98
MTFR1L	ENST00000374303	ENSG00000117640	protein_coding	7	3'UTR	chr1	+	25832201	25832327	1216	1342	13	0.464112	0.0237178	0.787954	50	127
MTFR1L	ENST00000374303	ENSG00000117640	protein_coding	7	3'UTR	chr1	+	25832328	25832415	1343	1430	14	0.442772	0.0229633	0.807509	50	88
MTFR1L	ENST00000374303	ENSG00000117640	protein_coding	7	3'UTR	chr1	+	25832416	25832519	1431	1534	15	0.365306	0.0223662	0.685899	50	104
MTFR1L	ENST00000374303	ENSG00000117640	protein_coding	7	3'UTR	chr1	+	25832520	25832608	1535	1623	16	0.359388	0.0232052	0.658809	50	89
MTFR1L	ENST00000374303	ENSG00000117640	protein_coding	7	3'UTR	chr1	+	25832609	25832703	1624	1718	17	0.42705	0.0218705	0.621191	50	95
MTFR1L	ENST00000374303	ENSG00000117640	protein_coding	7	3'UTR	chr1	+	25832704	25832838	1719	1853	18	0.509829	0.0209423	0.674614	68	135
STMN1	ENST00000357865	ENSG00000117632	protein_coding	5	3'UTR	chr1	-	25900595	25900747	985	1137	9	0.187459	0.0298485	0.839031	67	153
STMN1	ENST00000357865	ENSG00000117632	protein_coding	5	3'UTR	chr1	-	25900755	25900884	848	977	8	0.294627	0.0248076	0.969567	50	130
STMN1	ENST00000357865	ENSG00000117632	protein_coding	5	3'UTR	chr1	-	25900885	25900985	747	847	7	0.203802	0.0279366	0.922366	50	101
STMN1	ENST00000357865	ENSG00000117632	protein_coding	5	CDS,3'UTR	chr1	-	25900986	25901073	659	746	6	0.187303	0.0363378	0.971528	50	88
STMN1	ENST00000357865	ENSG00000117632	protein_coding	4	CDS	chr1	-	25901562	25901639	496	573	4	0.135363	0.0385516	0.958706	50	78
STMN1	ENST00000357865	ENSG00000117632	protein_coding	3	CDS	chr1	-	25903690	25903780	313	403	2	0.170256	0.0339465	0.936315	50	91
ZNF593	ENST00000374266	ENSG00000142684	protein_coding	1	CDS	chr1	+	26170030	26170123	123	216	1	0.341311	0.0340357	0.422976	50	94
CEP85	ENST00000252992	ENSG00000130695	protein_coding	3	CDS	chr1	+	26244214	26244313	235	334	3	0.308084	0.0315214	0.669109	50	100
CEP85	ENST00000252992	ENSG00000130695	protein_coding	4	CDS	chr1	+	26255255	26255353	424	522	5	0.362736	0.0315008	0.274244	50	99
CEP85	ENST00000252992	ENSG00000130695	protein_coding	4	CDS	chr1	+	26255355	26255459	524	628	6	0.405259	0.0252077	0.496702	50	105
CEP85	ENST00000252992	ENSG00000130695	protein_coding	4	CDS	chr1	+	26255460	26255555	629	724	7	0.264463	0.0363429	0.356703	50	96
CEP85	ENST00000252992	ENSG00000130695	protein_coding	4	CDS	chr1	+	26255558	26255669	727	838	8	0.328857	0.0307535	0.363381	50	112
CEP85	ENST00000252992	ENSG00000130695	protein_coding	4	CDS	chr1	+	26255671	26255768	840	937	9	0.377823	0.0262515	0.38633	50	98
CEP85	ENST00000252992	ENSG00000130695	protein_coding	5	CDS	chr1	+	26257601	26257694	1039	1132	11	0.308604	0.0293397	0.416374	50	94
CEP85	ENST00000252992	ENSG00000130695	protein_coding	7	CDS	chr1	+	26259650	26259739	1320	1409	14	0.311177	0.0323417	0.543065	50	90
CEP85	ENST00000252992	ENSG00000130695	protein_coding	8	CDS	chr1	+	26268517	26268603	1507	1593	16	0.284553	0.0300575	0.0709721	50	87
CEP85	ENST00000252992	ENSG00000130695	protein_coding	13	CDS	chr1	+	26276568	26276642	2067	2141	22	0.329332	0.0305344	0.179594	50	75
CEP85	ENST00000252992	ENSG00000130695	protein_coding	13	CDS	chr1	+	26276643	26276741	2142	2240	23	0.280638	0.034516	0.407095	50	99
CEP85	ENST00000252992	ENSG00000130695	protein_coding	14	CDS,3'UTR	chr1	+	26277206	26277297	2333	2424	25	0.30142	0.0286751	0.217315	50	92
CEP85	ENST00000252992	ENSG00000130695	protein_coding	14	3'UTR	chr1	+	26277300	26277415	2427	2542	26	0.452534	0.0195115	0.551329	50	116
CEP85	ENST00000252992	ENSG00000130695	protein_coding	14	3'UTR	chr1	+	26277418	26277535	2545	2662	27	0.417496	0.0245824	0.470276	50	118
CEP85	ENST00000252992	ENSG00000130695	protein_coding	14	3'UTR	chr1	+	26277536	26277617	2663	2744	28	0.370731	0.0217055	0.342439	50	82
CEP85	ENST00000252992	ENSG00000130695	protein_coding	14	3'UTR	chr1	+	26277618	26277771	2745	2898	29	0.400185	0.0279127	0.393361	50	154
CEP85	ENST00000252992	ENSG00000130695	protein_coding	14	3'UTR	chr1	+	26277775	26277899	2902	3026	30	0.36298	0.0232319	0.263278	50	125
CEP85	ENST00000252992	ENSG00000130695	protein_coding	14	3'UTR	chr1	+	26278272	26278414	3399	3541	32	0.391537	0.0265229	0.588768	50	143
CEP85	ENST00000252992	ENSG00000130695	protein_coding	14	3'UTR	chr1	+	26278418	26278527	3545	3654	33	0.608895	0.0232138	0.911222	50	110
CEP85	ENST00000252992	ENSG00000130695	protein_coding	14	3'UTR	chr1	+	26278529	26278636	3656	3763	34	0.387365	0.0251597	0.601801	50	108
CEP85	ENST00000252992	ENSG00000130695	protein_coding	14	3'UTR	chr1	+	26278639	26278746	3766	3873	35	0.423758	0.0284786	0.654554	53	108
SH3BGRL3	ENST00000270792	ENSG00000142669	protein_coding	1	5'UTR,CDS	chr1	+	26280088	26280176	3	91	1	0.233899	0.0311777	0.643242	50	89
SH3BGRL3	ENST00000270792	ENSG00000142669	protein_coding	2	CDS	chr1	+	26280823	26280903	177	257	3	0.322486	0.0261507	0.892478	50	81
SH3BGRL3	ENST00000270792	ENSG00000142669	protein_coding	3	3'UTR	chr1	+	26281139	26281218	368	447	5	0.34526	0.028012	0.950461	50	80
SH3BGRL3	ENST00000270792	ENSG00000142669	protein_coding	3	3'UTR	chr1	+	26281219	26281297	448	526	6	0.34657	0.0291174	0.903705	50	79
SH3BGRL3	ENST00000270792	ENSG00000142669	protein_coding	3	3'UTR	chr1	+	26281299	26281378	528	607	7	0.428843	0.025304	0.75468	50	80
SH3BGRL3	ENST00000270792	ENSG00000142669	protein_coding	3	3'UTR	chr1	+	26281379	26281504	608	733	8	0.486214	0.0211193	0.753313	68	126
UBXN11	ENST00000374217	ENSG00000158062	protein_coding	15	CDS	chr1	-	26282358	26282473	1755	1870	6	0.482117	0.0241409	0.687659	58	116
UBXN11	ENST00000374217	ENSG00000158062	protein_coding	15	CDS	chr1	-	26282474	26282561	1667	1754	5	0.420425	0.0261288	0.515206	50	88
DHDDS	ENST00000236342	ENSG00000117682	protein_coding	3	CDS	chr1	+	26438170	26438259	177	266	2	0.277767	0.0323732	0.376095	50	90
DHDDS	ENST00000236342	ENSG00000117682	protein_coding	9	3'UTR	chr1	+	26469300	26469399	1282	1381	7	0.361072	0.0257757	0.40766	50	100
DHDDS	ENST00000236342	ENSG00000117682	protein_coding	9	3'UTR	chr1	+	26469400	26469506	1382	1488	8	0.396407	0.0249235	0.514115	50	107
DHDDS	ENST00000236342	ENSG00000117682	protein_coding	9	3'UTR	chr1	+	26469512	26469655	1494	1637	9	0.415048	0.0200384	0.433609	50	144
[truncated: 188,057 more rows]
