# Supplementary material for: Transcriptome-wide RNA accessibility mapping reveals structured RNA elements and pervasive conformational rearrangements under stress
Source: bioRxiv. 2025 Jun 5:2025.06.05.658101. Preprint. [Version 1] doi: 10.1101/2025.06.05.658101 (PMC12157405; doi:10.1101/2025.06.05.658101)
Supplement: Supplement 5 [file media-5.xlsx]

## Sheet: 50nt_windows_arsenite
gene	ID	type	chr	strand	region	exon	start	end	x	delta	p	padj	r_control	r_stress	r_between	avgmm_control	avgmm_stress	avg_pval	gini_control	gini_stress	gini_pval	n	len
ENO1	ENST00000234590	protein_coding	chr1	-	CDS	8	8865311	8865407	1	0.0226159	5.6541e-17	2.11515e-12	0.944037	0.962086	0.0222499	0.0382218	0.0187038	0.00135471	0.205881	0.373351	0.00011159	50	97
SPARC	ENST00000231061	protein_coding	chr5	-	CDS	3,4,5	151671692	151674646	9	0.0112961	6.93071e-17	2.11515e-12	0.9276	0.952269	0.286123	0.0375741	0.0285605	0.0188832	0.174378	0.220049	0.00545117	50	126
H2AC20	ENST00000331380	protein_coding	chr1	+	CDS	1	149886989	149887080	1	0.0167832	4.17265e-16	5.12672e-12	0.967143	0.95033	0.284415	0.0360817	0.0225057	0.00271079	0.181089	0.293591	0.00016297	50	92
H2AC12	ENST00000377459	protein_coding	chr6	+	CDS	1	27147144	27147237	1	0.0147318	5.2007e-16	5.12672e-12	0.954172	0.958772	0.378318	0.0357342	0.0236153	0.0128618	0.152536	0.314868	4.93431e-07	50	94
UBC	ENST00000536769	protein_coding	chr12	-	CDS	1	124913584	124913671	6	0.0156984	4.59971e-16	5.12672e-12	0.928594	0.921633	0.311049	0.0346516	0.0216752	0.010097	0.237343	0.368182	1.65315e-05	50	88
KRT17	ENST00000311208	protein_coding	chr17	-	CDS,3'UTR	8	41619587	41619678	1	0.0168118	5.87956e-16	5.12672e-12	0.974942	0.941008	0.235235	0.03577	0.0216022	0.00430535	0.229494	0.336242	0.000448954	50	92
BSG	ENST00000333511	protein_coding	chr19	+	CDS	6	581483	581584	1	0.0252871	4.58486e-16	5.12672e-12	0.986906	0.964267	0.432677	0.037185	0.01296	0.000101263	0.202216	0.422331	0.000295665	50	102
TMSB10	ENST00000233143	protein_coding	chr2	+	CDS	2,3	84906060	84906409	1	0.0120644	8.69593e-16	6.63467e-12	0.961609	0.980266	0.48073	0.0381823	0.0314077	0.0359595	0.180116	0.29316	7.91772e-05	50	79
MSN	ENST00000360270	protein_coding	chrX	+	CDS	9,10	65736924	65737268	8	0.0146886	9.95982e-16	6.75464e-12	0.934737	0.925266	0.349647	0.039706	0.0275472	0.00280182	0.226934	0.245894	0.299023	50	93
YWHAE	ENST00000264335	protein_coding	chr17	-	5'UTR,CDS	1	1400052	1400153	1	0.020248	1.13443e-15	6.92423e-12	0.977686	0.96854	0.116191	0.0390474	0.0231184	0.00131371	0.184577	0.324987	0.000152866	50	102
UBB	ENST00000302182	protein_coding	chr17	+	CDS	2	16382110	16382204	6	0.0121514	1.70485e-15	9.45988e-12	0.914655	0.931857	0.227314	0.0339163	0.0240193	0.0208183	0.157845	0.272109	0.000103509	50	95
MDK	ENST00000405308	protein_coding	chr11	+	3'UTR	5	46383501	46383588	2	0.00975264	4.45408e-15	2.26553e-11	0.956607	0.935194	0.576223	0.0222835	0.0204673	0.423219	0.308872	0.355253	0.00767222	50	88
CYB5R3	ENST00000352397	protein_coding	chr22	-	CDS	7,8	42623802	42627305	2	0.0198773	1.34953e-14	6.33623e-11	0.931681	0.897201	0.0610555	0.0401372	0.0245089	0.00191402	0.253618	0.31611	0.008304	50	89
H3C2	ENST00000621411	protein_coding	chr6	-	5'UTR,CDS	1	26031996	26032091	3	0.0108978	1.53536e-14	6.69384e-11	0.966242	0.952583	0.537142	0.0339966	0.0259832	0.0079702	0.21962	0.268301	0.000957993	50	96
TUBA1C	ENST00000301072	protein_coding	chr12	+	CDS	2	49269478	49269573	1	0.0157412	1.69269e-14	6.88778e-11	0.956152	0.941097	0.347283	0.0357529	0.0235058	0.00932271	0.229186	0.339191	0.000916135	50	96
H2AC11	ENST00000359193	protein_coding	chr6	+	CDS	1	27133176	27133280	3	0.0115444	2.00141e-14	7.635e-11	0.971872	0.990136	0.746841	0.0308085	0.0218892	0.00671613	0.21912	0.420141	7.90373e-05	50	105
ANXA5	ENST00000296511	protein_coding	chr4	-	CDS	11,12	121669619	121669955	5	0.0145514	2.12816e-14	7.64099e-11	0.904611	0.914597	0.213555	0.0365029	0.0267246	0.0220292	0.161391	0.305421	8.53729e-05	50	108
ERP29	ENST00000261735	protein_coding	chr12	+	CDS	2	112019771	112019877	1	0.0174584	2.33731e-14	7.9257e-11	0.85742	0.828687	-0.00718576	0.0371894	0.0241387	0.00170138	0.184136	0.293262	0.000407257	50	107
CAVIN1	ENST00000357037	protein_coding	chr17	-	CDS	2	42405170	42405289	6	0.0154369	2.77567e-14	8.91677e-11	0.948108	0.980603	0.452283	0.034183	0.0243159	0.0106093	0.230187	0.411532	5.2096e-05	50	120
LRRC59	ENST00000225972	protein_coding	chr17	-	CDS	5,6	50385196	50388064	2	0.0161688	3.31789e-14	1.01257e-10	0.923392	0.96219	0.32166	0.0426332	0.0302984	0.00451854	0.190309	0.289383	9.74512e-05	50	101
H1-4	ENST00000304218	protein_coding	chr6	+	CDS,3'UTR	1	26156994	26157068	1	0.0146723	3.96227e-14	1.132e-10	0.979289	0.97412	0.38579	0.0364528	0.0305216	0.0215498	0.189329	0.332858	5.25096e-07	50	75
NCOA4	ENST00000581486	protein_coding	chr10	-	CDS	8	46010966	46011062	3	0.0156052	4.08013e-14	1.132e-10	0.841844	0.834575	0.457116	0.0347667	0.0246585	0.0119638	0.282738	0.375419	0.0109689	50	97
H3C2	ENST00000621411	protein_coding	chr6	-	CDS	1	26031896	26031987	2	0.0143538	4.9432e-14	1.31182e-10	0.971389	0.979294	0.529067	0.0355394	0.0241885	0.00303505	0.216892	0.349944	9.65589e-05	50	92
CCNB1	ENST00000256442	protein_coding	chr5	+	CDS	3,4	69168276	69171290	1	0.0189185	6.36988e-14	1.61999e-10	0.835201	0.847542	0.0107545	0.0375656	0.0227243	0.0012017	0.230125	0.303513	0.0168294	50	89
H2AC21	ENST00000331128	protein_coding	chr1	-	CDS	1	149887814	149887916	1	0.0144197	6.78431e-14	1.65638e-10	0.958793	0.93437	0.323974	0.0363976	0.0242564	0.00284521	0.200401	0.247285	0.000356863	50	103
CHD4	ENST00000544040	protein_coding	chr12	-	CDS	4	6601973	6602064	4	0.0121672	7.55508e-14	1.77361e-10	0.952732	0.894553	0.0895214	0.0403779	0.0334258	0.101661	0.172347	0.227978	0.0489751	50	92
STMN1	ENST00000357865	protein_coding	chr1	-	CDS	4,5	25901026	25901514	1	0.0207551	9.51339e-14	2.08265e-10	0.913084	0.918237	-0.0495564	0.0451151	0.033554	0.00902649	0.264688	0.260467	0.562175	50	86
H1-10	ENST00000333762	protein_coding	chr3	-	5'UTR	1	129316138	129316249	2	0.0161515	9.95444e-14	2.08265e-10	0.973915	0.911336	0.239739	0.0404967	0.0263947	0.00449732	0.201386	0.276445	2.50811e-07	50	112
HNRNPA2B1	ENST00000678962	nonsense_mediated_decay	chr7	-	exon	1,2	26197710	26200655	2	0.0141974	9.83026e-14	2.08265e-10	0.948789	0.963822	0.49621	0.0349392	0.0218216	0.000578802	0.172418	0.297929	4.44198e-06	50	107
GSTP1	ENST00000398606	protein_coding	chr11	+	CDS	3,4	67584497	67584710	4	0.0108044	1.02363e-13	2.08265e-10	0.959221	0.975407	0.652388	0.0325441	0.0251425	0.0127215	0.26581	0.375199	3.19278e-05	50	100
CANX	ENST00000681674	protein_coding	chr5	+	CDS	8	179716143	179716234	1	0.0156124	1.32076e-13	2.52881e-10	0.857726	0.837375	0.176697	0.0376089	0.0246072	0.0149093	0.196476	0.26018	0.0141653	50	92
CLIC1	ENST00000395892	protein_coding	chr6	-	5'UTR,CDS	3	31736268	31736350	1	0.0161938	1.32578e-13	2.52881e-10	0.881086	0.916839	0.416151	0.034221	0.0207849	0.000219519	0.222488	0.349594	1.71015e-05	50	83
H2AC14	ENST00000333151	protein_coding	chr6	-	CDS	1	27814631	27814724	1	0.0173388	1.37055e-13	2.53498e-10	0.939278	0.96158	0.477859	0.0340539	0.0200591	0.00251226	0.213638	0.438826	6.20507e-06	50	94
HNRNPU	ENST00000444376	protein_coding	chr1	-	CDS	1	244863793	244863882	1	0.0161986	1.6192e-13	2.67111e-10	0.981073	0.93405	0.247773	0.0432334	0.0308799	0.00335172	0.154978	0.25785	0.0012371	50	90
FN1	ENST00000446046	protein_coding	chr2	-	CDS	32	215380820	215380918	6	0.0145797	1.5722e-13	2.67111e-10	0.901352	0.928419	0.294149	0.0328413	0.0213716	0.0180651	0.216622	0.31071	0.00146549	50	99
CCN2	ENST00000367976	protein_coding	chr6	-	CDS	3	131950321	131950427	3	0.0144433	1.61474e-13	2.67111e-10	0.863549	0.846803	0.373136	0.0352993	0.0232042	0.00449455	0.190849	0.287874	0.000141043	50	107
RAN	ENST00000543796	protein_coding	chr12	+	CDS	6,7	130875711	130875902	1	0.0170289	1.61689e-13	2.67111e-10	0.881306	0.925647	0.129843	0.033425	0.0179692	0.00041225	0.151335	0.333336	5.38119e-06	50	93
TIMP1	ENST00000218388	protein_coding	chrX	+	CDS	2	47583420	47583512	2	0.0123206	1.74251e-13	2.79889e-10	0.940561	0.938103	0.427743	0.0370422	0.0270561	0.0228409	0.210641	0.242338	0.0209804	50	93
PES1	ENST00000354694	protein_coding	chr22	-	CDS	14	30578874	30578976	7	0.0122974	1.80971e-13	2.83228e-10	0.930165	0.903993	0.415687	0.0359835	0.0285957	0.0120139	0.225032	0.331022	0.0010506	50	103
HSP90AB1	ENST00000620073	protein_coding	chr6	+	CDS	6,7	44250563	44251117	3	0.015334	1.9375e-13	2.88437e-10	0.935777	0.962839	0.317277	0.0375654	0.0253755	0.00712367	0.179163	0.324215	0.00022134	50	107
FUS	ENST00000254108	protein_coding	chr16	+	CDS	12,13	31190363	31190801	7	0.0110621	1.92538e-13	2.88437e-10	0.9454	0.953475	0.512699	0.0340487	0.0259723	0.0225908	0.236764	0.343607	1.84245e-05	50	96
H4C9	ENST00000615353	protein_coding	chr6	+	CDS	1	27139355	27139441	1	0.0150095	2.45966e-13	3.50087e-10	0.935083	0.971142	0.484327	0.036755	0.0251168	0.000170196	0.24647	0.387429	0.000114501	50	87
CYB5R3	ENST00000352397	protein_coding	chr22	-	CDS	6,7	42627311	42627620	1	0.0199266	2.46633e-13	3.50087e-10	0.957608	0.881738	0.0830365	0.0390594	0.0230363	0.00017616	0.206467	0.352929	0.00153681	50	95
SF3B2	ENST00000322535	protein_coding	chr11	+	CDS	10	66058834	66058926	3	0.0139786	2.99509e-13	4.1548e-10	0.970012	0.94068	0.30245	0.0379999	0.0312455	0.0318018	0.279483	0.286196	0.575433	50	93
APP	ENST00000346798	protein_coding	chr21	-	CDS	14	25911785	25911875	11	0.0119824	3.38491e-13	4.59121e-10	0.90508	0.941911	0.455964	0.0332468	0.0232966	0.00579926	0.203117	0.29983	0.000396457	50	91
UQCRC1	ENST00000203407	protein_coding	chr3	-	CDS	7,8	48601068	48601398	1	0.0202918	3.56646e-13	4.67921e-10	0.801851	0.801358	0.22112	0.0368525	0.0199412	0.0156183	0.274889	0.374854	0.0157389	50	98
TIMP1	ENST00000218388	protein_coding	chrX	+	CDS	6	47586582	47586674	1	0.0140167	3.60311e-13	4.67921e-10	0.948987	0.953919	0.49373	0.0364925	0.0240852	0.00526633	0.231609	0.294073	8.03662e-05	50	93
ENO1	ENST00000234590	protein_coding	chr1	-	CDS	8,9	8863996	8865293	4	0.0148977	3.68395e-13	4.68453e-10	0.90572	0.923507	0.0246912	0.0363527	0.0239402	0.000504147	0.213915	0.274327	0.00178216	50	106
SPARC	ENST00000231061	protein_coding	chr5	-	CDS	5	151671610	151671691	6	0.0134788	4.05499e-13	4.85303e-10	0.882467	0.935105	0.309158	0.0368955	0.0266451	0.0313917	0.156087	0.252424	0.000130564	50	82
HNRNPK	ENST00000376281	protein_coding	chr9	-	CDS	11	83971941	83972038	2	0.0191426	4.03831e-13	4.85303e-10	0.969823	0.934788	0.336387	0.0363194	0.0202256	0.00145739	0.257444	0.393595	5.77792e-05	50	98
TUBA1A	ENST00000301071	protein_coding	chr12	-	CDS	2	49186727	49186824	1	0.0185849	3.9949e-13	4.85303e-10	0.903963	0.853435	0.20297	0.0354692	0.0213342	0.000684851	0.248436	0.362678	0.000271284	50	98
ENO1	ENST00000234590	protein_coding	chr1	-	CDS	3,4	8870463	8871938	10	0.0101445	4.36743e-13	5.12644e-10	0.924004	0.945272	0.429404	0.034793	0.0274467	0.05475	0.167385	0.258192	0.00287011	50	96
SERBP1	ENST00000370995	protein_coding	chr1	-	CDS	2	67426175	67426255	4	0.0128849	4.92441e-13	5.67116e-10	0.920743	0.906406	0.343825	0.0356276	0.027766	0.00444823	0.175055	0.302741	0.000658294	50	81
HSP90AB1	ENST00000620073	protein_coding	chr6	+	CDS	4,5	44249765	44250059	4	0.0147636	5.06648e-13	5.72672e-10	0.941097	0.954774	0.40682	0.0347985	0.0206446	0.00260101	0.239044	0.330693	0.000631053	50	109
DHX15	ENST00000336812	protein_coding	chr4	-	CDS	1,2	24576593	24584341	2	0.0157421	5.69934e-13	6.21197e-10	0.801595	0.816117	0.26356	0.0404108	0.0312554	0.0273344	0.173097	0.285671	0.00069594	50	105
CNN2	ENST00000263097	protein_coding	chr19	+	CDS	1,2	1026720	1031149	1	0.0156722	5.64352e-13	6.21197e-10	0.903053	0.825297	0.140924	0.0338704	0.0219286	0.00359178	0.202159	0.330987	0.00141574	50	84
CFL1	ENST00000525451	protein_coding	chr11	-	CDS,3'UTR	5	65855267	65855366	6	0.00651219	6.09789e-13	6.52977e-10	0.969805	0.968074	0.707482	0.0223979	0.018978	0.138715	0.323264	0.311614	0.114771	50	100
CLU	ENST00000316403	protein_coding	chr8	-	CDS	2,3	27609061	27610562	5	0.0150017	6.33077e-13	6.66227e-10	0.93904	0.94354	0.426619	0.0397207	0.0269243	0.00501716	0.239408	0.334166	0.00382615	50	114
UBC	ENST00000536769	protein_coding	chr12	-	CDS	1	124911745	124911836	7	0.0153278	8.30325e-13	8.58992e-10	0.888884	0.842522	0.190759	0.0372934	0.025128	0.00479415	0.203701	0.276115	0.00432258	50	92
DDOST	ENST00000602624	protein_coding	chr1	-	CDS	6,7	20654370	20654706	1	0.0145826	9.30861e-13	9.3617e-10	0.865389	0.888952	0.244704	0.036535	0.0239662	0.0120696	0.201914	0.289262	0.000344233	50	95
CLU	ENST00000316403	protein_coding	chr8	-	CDS	5	27605218	27605312	2	0.0181402	9.35603e-13	9.3617e-10	0.910588	0.956158	0.109322	0.0363915	0.0210635	0.00447787	0.153527	0.342858	1.10586e-05	50	95
UBB	ENST00000302182	protein_coding	chr17	+	CDS,3'UTR	2	16382550	16382654	7	0.00901518	9.83573e-13	9.68295e-10	0.943528	0.951258	0.763516	0.0283797	0.0246544	0.0704615	0.312779	0.364494	4.52029e-05	50	105
IGFBP7	ENST00000295666	protein_coding	chr4	-	5'UTR,CDS	1	57110262	57110358	1	0.0221481	1.05385e-12	1.00506e-09	0.75025	0.730556	0.00721104	0.033727	0.0143329	0.00308364	0.255456	0.397356	0.0593059	50	97
MSN	ENST00000360270	protein_coding	chrX	+	CDS	8,9	65735367	65736827	11	0.0135233	1.05008e-12	1.00506e-09	0.912139	0.897895	0.372471	0.0402772	0.02896	0.00434911	0.18148	0.220011	0.0556756	50	97
RHOA	ENST00000678200	protein_coding	chr3	-	CDS	2,3	49368447	49375440	2	0.013122	1.08387e-12	1.01779e-09	0.899992	0.929296	0.454723	0.0349069	0.0239712	0.00294402	0.214147	0.303585	4.04608e-05	50	109
H2BC21	ENST00000369155	protein_coding	chr1	-	CDS	1	149886492	149886574	1	0.0109357	1.22997e-12	1.13748e-09	0.944028	0.891813	0.181774	0.0391878	0.0344498	0.0594421	0.151962	0.167758	0.0578679	50	83
P4HB	ENST00000680208	retained_intron	chr17	-	exon	8,9	81844048	81845209	3	0.0112751	1.30247e-12	1.18655e-09	0.902095	0.917881	0.478192	0.0333298	0.0228887	0.000615104	0.156446	0.236698	0.000506325	50	111
NDUFB6	ENST00000379847	protein_coding	chr9	-	5'UTR,CDS	1	32572958	32573061	1	0.0184099	1.34667e-12	1.20877e-09	0.797542	0.78452	0.184165	0.043284	0.0291209	0.00292587	0.200666	0.276657	0.00683981	50	104
PRKCSH	ENST00000589838	protein_coding	chr19	+	CDS,3'UTR	16	11449335	11449417	4	0.0167334	1.38158e-12	1.22214e-09	0.799081	0.856554	0.0884967	0.0360713	0.0237427	0.000391589	0.194658	0.281362	0.0285514	50	83
H3C4	ENST00000356476	protein_coding	chr6	-	CDS	1	26197059	26197152	2	0.0111322	1.53436e-12	1.30073e-09	0.93375	0.917583	0.446426	0.0369313	0.0286466	0.00442355	0.167618	0.241078	7.94022e-05	50	94
ANXA2	ENST00000559818	protein_coding	chr15	-	CDS	11,12	60349152	60351248	2	0.0154928	1.49255e-12	1.30073e-09	0.910161	0.94344	0.0920395	0.03931	0.0285124	0.0175455	0.180312	0.244183	0.000553605	50	102
MSN	ENST00000360270	protein_coding	chrX	+	CDS	4,5	65729705	65731189	1	0.0191044	1.51702e-12	1.30073e-09	0.868509	0.927749	0.121329	0.0397198	0.0245438	0.00183468	0.218868	0.353629	0.00119417	50	91
COL1A1	ENST00000225964	protein_coding	chr17	-	CDS	10,11,12	50196645	50197219	5	0.0147407	1.67213e-12	1.37921e-09	0.929359	0.956236	0.463471	0.0331489	0.0192288	0.00432624	0.214768	0.395715	0.000163023	50	120
LRRC59	ENST00000225972	protein_coding	chr17	-	CDS	7	50383105	50383220	1	0.0200323	1.66209e-12	1.37921e-09	0.866221	0.919342	0.160948	0.036575	0.019425	0.000875486	0.190601	0.375246	0.000456501	50	116
PTP4A2	ENST00000647444	protein_coding	chr1	-	5'UTR	1	31938162	31938266	1	0.0236258	1.95712e-12	1.59276e-09	0.794162	0.750132	-0.000524874	0.0408382	0.0235952	0.000131365	0.271863	0.389646	0.0261573	50	105
BANF1	ENST00000445560	protein_coding	chr11	+	CDS,3'UTR	3	66003669	66003772	1	0.0175635	1.99578e-12	1.60285e-09	0.917496	0.919108	0.112482	0.0372315	0.0208931	0.00276768	0.216251	0.318777	0.000288729	50	104
NDUFB8	ENST00000299166	protein_coding	chr10	-	CDS	3,4	100526536	100527052	1	0.020855	2.1875e-12	1.734e-09	0.813862	0.855196	0.1974	0.0411331	0.0226682	0.00186441	0.211724	0.328169	0.0032064	50	97
HSP90AB1	ENST00000620073	protein_coding	chr6	+	CDS	7,8	44251143	44251456	9	0.0127233	2.25504e-12	1.76463e-09	0.889729	0.880615	0.325527	0.0354522	0.0252578	0.0242619	0.182342	0.224792	0.0504541	50	110
TAGLN2	ENST00000368097	protein_coding	chr1	-	CDS	4,5	159918890	159919317	1	0.0167841	2.51409e-12	1.91815e-09	0.930318	0.929386	0.259364	0.0383511	0.0242579	0.00672509	0.205069	0.311318	5.39392e-05	50	96
MRPS34	ENST00000397375	protein_coding	chr16	-	CDS	1	1772819	1772921	1	0.0155417	2.49396e-12	1.91815e-09	0.826724	0.872507	0.394792	0.0332993	0.0199881	0.00692841	0.241812	0.343724	0.00838292	50	103
TUBA1B	ENST00000336023	protein_coding	chr12	-	CDS	2	49129616	49129713	1	0.0147596	2.59391e-12	1.95462e-09	0.968662	0.961137	0.351078	0.0352968	0.0227399	0.00287137	0.22337	0.328462	0.000621375	50	98
FEN1	ENST00000305885	protein_coding	chr11	+	CDS	2	61795986	61796105	2	0.0164351	2.69389e-12	2.00521e-09	0.886	0.926467	0.452225	0.0335818	0.0215709	0.00278233	0.269462	0.456305	0.000299314	50	120
UQCRQ	ENST00000378670	protein_coding	chr5	+	CDS	2	132866882	132866984	2	0.0127236	2.97772e-12	2.18977e-09	0.921014	0.872359	0.351282	0.0414594	0.0336926	0.0359328	0.179724	0.239233	0.00275148	50	103
VCP	ENST00000358901	protein_coding	chr9	-	CDS	3,4	35066765	35067937	7	0.0142514	3.33932e-12	2.37712e-09	0.934659	0.939208	0.631143	0.0350497	0.0239615	0.0210522	0.241304	0.336546	0.00339161	50	100
COX8A	ENST00000314133	protein_coding	chr11	+	CDS	1,2	63974689	63976226	1	0.0191753	3.33737e-12	2.37712e-09	0.949325	0.920188	0.435573	0.042438	0.0239109	0.00194513	0.209389	0.256217	0.0180396	50	108
COX4I1	ENST00000253452	protein_coding	chr16	+	CDS	3	85804964	85805057	1	0.0141616	3.34932e-12	2.37712e-09	0.898844	0.924828	0.475453	0.033395	0.0219833	0.00125027	0.231311	0.380767	0.000742411	50	94
H3C1	ENST00000613854	protein_coding	chr6	+	CDS	1	26020810	26020885	2	0.0141238	3.4958e-12	2.40928e-09	0.943014	0.91286	0.408936	0.0376968	0.0264608	0.00503802	0.210269	0.307364	0.00224519	50	76
H2AC11	ENST00000359193	protein_coding	chr6	+	CDS	1	27133080	27133174	1	0.0154644	3.4994e-12	2.40928e-09	0.975013	0.982203	0.457571	0.0343869	0.0210509	0.00136097	0.20285	0.39575	1.15707e-05	50	95
NDUFB8	ENST00000299166	protein_coding	chr10	-	CDS	2,3	100527053	100529452	2	0.0155663	3.51305e-12	2.40928e-09	0.827928	0.886367	0.316801	0.0404975	0.0298772	0.0255836	0.207867	0.309096	0.0032415	50	95
H2AZ1	ENST00000511203	retained_intron	chr4	-	exon	1	99949279	99949368	1	0.0186703	3.74816e-12	2.53843e-09	0.898869	0.956471	0.258598	0.0376175	0.0231265	0.00299365	0.212552	0.361466	0.000227173	50	90
PKM	ENST00000335181	protein_coding	chr15	-	CDS	8,9	72202552	72206757	2	0.0181411	3.78454e-12	2.53843e-09	0.93548	0.976249	0.470794	0.0361991	0.0214972	0.00310622	0.218734	0.352806	6.53313e-05	50	99
CCND1	ENST00000227507	protein_coding	chr11	+	CDS	1	69641319	69641403	1	0.0155045	3.88245e-12	2.55826e-09	0.866606	0.857477	0.227953	0.036636	0.0246961	0.00234388	0.163781	0.298674	0.00187486	50	85
DKC1	ENST00000369550	protein_coding	chrX	+	CDS	13,14	154775238	154776239	7	0.0123903	3.89793e-12	2.55826e-09	0.913182	0.920514	0.568038	0.0333182	0.0261209	0.0200609	0.231088	0.361405	9.05794e-05	50	89
CLU	ENST00000316403	protein_coding	chr8	-	CDS	5	27605113	27605192	1	0.0186547	3.96331e-12	2.56502e-09	0.887393	0.9417	0.235383	0.0349608	0.0203157	0.000541355	0.192941	0.364609	3.1592e-06	50	80
PSAP	ENST00000394936	protein_coding	chr10	-	CDS	6	71828020	71828118	1	0.0150593	3.99228e-12	2.56502e-09	0.9156	0.973248	0.471263	0.0331078	0.0214637	0.000938622	0.227067	0.346368	8.23692e-06	50	99
YWHAZ	ENST00000395957	protein_coding	chr8	-	CDS	3,4	100924983	100948636	3	0.0130413	4.23576e-12	2.67381e-09	0.916176	0.945706	0.349579	0.0345945	0.0247775	0.0151206	0.14439	0.283603	1.03855e-05	50	98
MCM5	ENST00000216122	protein_coding	chr22	+	CDS	8,9	35412641	35413936	4	0.0147812	4.24922e-12	2.67381e-09	0.801944	0.795246	0.40812	0.0318636	0.0203472	0.00634808	0.241618	0.326122	0.00133823	50	103
GABARAP	ENST00000302386	protein_coding	chr17	-	CDS	1,2	7241671	7242327	2	0.0136692	4.33651e-12	2.70089e-09	0.777909	0.776736	0.120222	0.0389366	0.0313556	0.00782066	0.158557	0.204622	0.116721	50	96
COL1A1	ENST00000225964	protein_coding	chr17	-	CDS	42,43,44	50188146	50188746	7	0.0145427	4.53026e-12	2.79307e-09	0.964072	0.9695	0.410475	0.0281129	0.013736	0.00461575	0.204986	0.36418	6.45482e-06	50	117
VCP	ENST00000358901	protein_coding	chr9	-	CDS	6,7	35063033	35064198	2	0.0159549	4.84153e-12	2.92838e-09	0.906677	0.937946	0.339587	0.0357182	0.0221155	0.00268502	0.221675	0.378565	0.000112496	50	93
HNRNPC	ENST00000554455	protein_coding	chr14	-	CDS	3,4	21230990	21233974	5	0.0129132	4.8457e-12	2.92838e-09	0.910411	0.922408	0.521021	0.0358872	0.0274798	0.014962	0.17924	0.319701	5.14048e-06	50	105
LMNA	ENST00000675939	protein_coding	chr1	+	CDS	2	156114961	156115050	3	0.0178219	5.15327e-12	3.05379e-09	0.82391	0.867175	0.354527	0.0361378	0.0202027	0.00127443	0.209071	0.340876	0.000212094	50	90
CAPN1	ENST00000533820	protein_coding	chr11	+	CDS	11	65204714	65204811	1	0.0241	5.15055e-12	3.05379e-09	0.853079	0.823903	0.0348813	0.0404551	0.0228109	0.00022921	0.228677	0.409655	0.00179744	50	98
H2BC4	ENST00000314332	protein_coding	chr6	-	CDS	1	26123734	26123824	1	0.0149764	6.35851e-12	3.73177e-09	0.891143	0.937399	0.173157	0.0395346	0.0343394	0.0857928	0.160827	0.264075	0.00255448	50	91
CAVIN1	ENST00000357037	protein_coding	chr17	-	CDS	2	42404867	42404952	5	0.0173981	6.48502e-12	3.76978e-09	0.906347	0.960609	0.301471	0.0344003	0.0217862	0.00174143	0.183979	0.410883	0.000160652	50	86
FUS	ENST00000254108	protein_coding	chr16	+	CDS	14,15	31190978	31191406	2	0.0166233	6.77859e-12	3.90325e-09	0.906208	0.914339	0.280884	0.0359518	0.024025	0.000551235	0.256563	0.384683	0.000733787	50	141
H2BC12	ENST00000356950	protein_coding	chr6	-	5'UTR,CDS	1	27146745	27146831	3	0.0104559	8.08703e-12	4.56417e-09	0.944138	0.966444	0.621654	0.0366319	0.0294743	0.0100175	0.15282	0.256772	0.00053254	50	87
TMBIM6	ENST00000267115	protein_coding	chr12	+	CDS	6,7,8	49758451	49759247	1	0.0187521	8.04078e-12	4.56417e-09	0.880172	0.920911	0.427746	0.0376673	0.020531	0.00269551	0.219542	0.395444	0.000220913	50	137
PSMB3	ENST00000619426	protein_coding	chr17	+	CDS	3,4	38755961	38760502	2	0.018096	8.15071e-12	4.56417e-09	0.84332	0.827104	0.297005	0.039614	0.0258566	0.00964081	0.216415	0.319652	0.00274914	50	102
VIM	ENST00000544301	protein_coding	chr10	+	CDS	9,10	17236294	17237235	7	0.0128132	8.33623e-12	4.62562e-09	0.974131	0.948072	0.623363	0.0369202	0.0278272	0.0398231	0.245793	0.3288	0.00240798	50	92
COL1A1	ENST00000225964	protein_coding	chr17	-	CDS	14,15,16	50195942	50196341	4	0.0149426	8.79883e-12	4.83833e-09	0.926272	0.96599	0.623918	0.0289138	0.0144783	0.00405007	0.204147	0.370625	0.000204754	50	108
CTSL	ENST00000678442	protein_coding	chr9	+	CDS	3,4	87728081	87728265	5	0.0167725	9.21861e-12	5.0239e-09	0.864303	0.850041	0.422732	0.0354573	0.0241502	0.010545	0.26244	0.385848	0.0131189	50	85
TOMM5	ENST00000321301	protein_coding	chr9	-	CDS	1	37592431	37592532	1	0.0138082	9.32227e-12	5.03543e-09	0.887377	0.887311	0.468611	0.0381049	0.0265789	0.00628212	0.218478	0.282444	0.00359401	50	102
COX6A1	ENST00000229379	protein_coding	chr12	+	CDS	1,2	120438127	120438399	2	0.0132315	9.43222e-12	5.05013e-09	0.867883	0.926069	0.349139	0.033618	0.022915	0.00422934	0.184103	0.296101	0.00122255	50	124
H3C2	ENST00000621411	protein_coding	chr6	-	CDS	1	26031712	26031820	1	0.0145273	9.65456e-12	5.08529e-09	0.937914	0.970213	0.563916	0.0337754	0.0214081	0.000474099	0.23564	0.342297	0.000754935	50	109
SRSF3	ENST00000373715	protein_coding	chr6	+	CDS	3,4	36598917	36601180	2	0.0160264	9.66453e-12	5.08529e-09	0.904307	0.939191	0.484512	0.0347616	0.0220426	0.000914281	0.188614	0.340922	0.000678097	50	96
TUBB	ENST00000327892	protein_coding	chr6	+	CDS	1,2	30720515	30722584	1	0.0140026	9.83534e-12	5.13094e-09	0.927311	0.926082	0.234007	0.0356625	0.0237384	0.00271723	0.164935	0.219025	0.00986992	50	97
UBC	ENST00000536769	protein_coding	chr12	-	CDS	1	124912649	124912742	3	0.0163879	1.05689e-11	5.46688e-09	0.879516	0.899035	0.15912	0.0361168	0.0221294	0.00949414	0.187135	0.335483	0.00110309	50	94
MAGED2	ENST00000375068	protein_coding	chrX	+	CDS	4	54811006	54811092	1	0.0183319	1.07481e-11	5.51288e-09	0.842197	0.894428	0.239924	0.0396061	0.0256555	0.000792502	0.223636	0.347655	0.000180662	50	87
SPARC	ENST00000231061	protein_coding	chr5	-	5'UTR,CDS	1,2,3	151674658	151686876	5	0.013936	1.1597e-11	5.89872e-09	0.91469	0.949058	0.533824	0.0353219	0.0242117	0.00208926	0.214921	0.324875	0.000110209	50	99
RPS27L	ENST00000330964	protein_coding	chr15	-	CDS,3'UTR	3,4	63154033	63155696	2	0.0117178	1.17442e-11	5.92421e-09	0.92727	0.911431	0.443662	0.0309371	0.0249066	0.0313921	0.261326	0.367724	0.0224706	50	104
SDC2	ENST00000302190	protein_coding	chr8	+	5'UTR,CDS	1,2	96494257	96593519	1	0.0241645	1.19228e-11	5.96502e-09	0.748441	0.6772	0.0522643	0.041819	0.0255046	0.00515479	0.224414	0.389911	0.0013098	50	115
LGALS1	ENST00000215909	protein_coding	chr22	+	CDS	3,4	37678608	37679655	1	0.0149226	1.21659e-11	6.03715e-09	0.904928	0.911798	0.175959	0.0357857	0.0228061	0.0025609	0.167485	0.300584	2.22741e-05	50	100
PKM	ENST00000335181	protein_coding	chr15	-	CDS	5	72209676	72209786	9	0.012466	1.2601e-11	6.16084e-09	0.918911	0.913827	0.293207	0.0379278	0.0277911	0.0120937	0.156075	0.241096	0.00891642	50	111
COL1A1	ENST00000225964	protein_coding	chr17	-	CDS	29,30,31	50191829	50192487	2	0.0169412	1.2617e-11	6.16084e-09	0.96501	0.962202	0.314614	0.0293061	0.0143114	0.00164156	0.30272	0.438612	1.16602e-05	50	116
HNRNPA2B1	ENST00000678962	nonsense_mediated_decay	chr7	-	exon	4,5	26196613	26196861	1	0.0143383	1.27261e-11	6.16477e-09	0.926999	0.981207	0.25727	0.0315384	0.0189821	0.0013727	0.180561	0.364374	7.21466e-05	50	101
LGALS3BP	ENST00000262776	protein_coding	chr17	-	CDS	6	78972328	78972428	1	0.0169301	1.29489e-11	6.22334e-09	0.893322	0.886749	0.432907	0.0347379	0.019728	0.00359274	0.270406	0.370427	0.00626583	50	101
HSPB1	ENST00000248553	protein_coding	chr7	+	CDS	1,2	76303037	76303859	2	0.0115146	1.33027e-11	6.29426e-09	0.926541	0.893616	0.195219	0.0392117	0.0291198	0.0122457	0.179029	0.17162	0.270648	50	98
HSPH1	ENST00000320027	protein_coding	chr13	-	5'UTR	1	31161588	31161681	1	0.0186634	1.32705e-11	6.29426e-09	0.894382	0.867609	0.181831	0.0417887	0.0258867	0.00259192	0.184402	0.305858	0.0131518	50	94
ESYT1	ENST00000394048	protein_coding	chr12	+	CDS	7,8	56131773	56132266	1	0.0205788	1.40828e-11	6.532e-09	0.840806	0.895229	0.163646	0.0355555	0.0219135	0.00506049	0.20022	0.416784	0.000531363	50	90
RBM25	ENST00000261973	protein_coding	chr14	+	CDS	10	73103343	73103439	4	0.0148504	1.39392e-11	6.532e-09	0.834728	0.881775	0.107596	0.04154	0.0370038	0.0561223	0.187215	0.218322	0.076212	50	97
MYH9	ENST00000216181	protein_coding	chr22	-	CDS	33,34	36288310	36288730	16	0.0108487	1.41263e-11	6.532e-09	0.903229	0.937401	0.564569	0.036696	0.0278617	0.0185417	0.169835	0.272393	0.000135925	50	108
APP	ENST00000346798	protein_coding	chr21	-	CDS	17,18	25881738	25891782	21	0.0104156	1.48092e-11	6.79631e-09	0.93047	0.935142	0.615552	0.0308416	0.0235149	0.0376712	0.218664	0.32698	0.000598731	50	95
HSPA8	ENST00000534624	protein_coding	chr11	-	CDS	5	123059714	123059809	2	0.0129561	1.56177e-11	7.11387e-09	0.966317	0.97079	0.576533	0.0323483	0.0209622	0.00186968	0.221362	0.328562	0.000287942	50	96
PAGE2	ENST00000374968	protein_coding	chrX	+	CDS	2,3	55090021	55090512	2	0.0140254	1.60296e-11	7.24741e-09	0.872892	0.915788	0.325954	0.035344	0.0281209	0.0133649	0.19591	0.311353	0.000558086	50	95
DNAJC8	ENST00000263697	protein_coding	chr1	-	CDS	8,9	28201310	28203780	5	0.0124022	1.61943e-11	7.26802e-09	0.823356	0.864782	0.295566	0.0360384	0.0289657	0.0244219	0.194604	0.256447	0.00981047	50	95
COL4A2	ENST00000360467	protein_coding	chr13	+	CDS	19,20	110449784	110450398	2	0.0182073	1.63486e-11	7.2837e-09	0.883715	0.930249	0.264875	0.0344134	0.0209012	0.00415529	0.259254	0.443544	6.69473e-06	50	100
CLTC	ENST00000269122	protein_coding	chr17	+	CDS	22	59682280	59682372	24	0.0122287	1.80239e-11	7.93997e-09	0.882579	0.838744	0.444431	0.0392381	0.0293762	0.0437399	0.218453	0.222916	0.342076	50	93
NONO	ENST00000677446	protein_coding	chrX	+	CDS	9,10	71297444	71297910	3	0.0163823	1.80818e-11	7.93997e-09	0.858975	0.830954	0.0304518	0.0418248	0.0289962	0.0115813	0.155921	0.263277	0.00545003	50	93
PAGE2	ENST00000374968	protein_coding	chrX	+	CDS	3,4	55090602	55091438	1	0.0200491	1.85243e-11	8.07621e-09	0.891198	0.821394	0.09746	0.0417974	0.0288585	0.00125659	0.22212	0.315015	0.000264692	50	116
ATP6V1G1	ENST00000374050	protein_coding	chr9	+	CDS	1,2	114587854	114592577	1	0.0208142	1.91572e-11	8.29165e-09	0.835797	0.777796	0.131835	0.0396725	0.0290692	0.0206204	0.249953	0.351076	0.00182945	50	93
GANAB	ENST00000356638	protein_coding	chr11	-	CDS	11	62630630	62630723	2	0.020952	1.92902e-11	8.29165e-09	0.816789	0.904112	0.216034	0.0383914	0.0210545	0.00207898	0.20627	0.368941	0.000172831	50	94
COL1A1	ENST00000225964	protein_coding	chr17	-	CDS	41,42	50188748	50188968	16	0.0123831	2.14342e-11	9.1488e-09	0.972003	0.964234	0.564826	0.0294024	0.0178271	0.00701358	0.234556	0.317487	0.000308669	50	114
CLU	ENST00000316403	protein_coding	chr8	-	CDS,3'UTR	8,9	27598221	27598531	13	0.0104208	2.23317e-11	9.33602e-09	0.90158	0.930371	0.552609	0.0324266	0.0244884	0.022419	0.200328	0.278695	0.00465698	50	102
CCDC47	ENST00000225726	protein_coding	chr17	-	CDS	7,8	63756315	63756542	2	0.0191219	2.22255e-11	9.33602e-09	0.850484	0.790895	0.365394	0.0392059	0.0286676	0.0405253	0.244569	0.369372	0.00105244	50	110
MAGEB2	ENST00000378988	protein_coding	chrX	+	CDS	2	30218581	30218676	1	0.0192177	2.21986e-11	9.33602e-09	0.80733	0.823056	0.171237	0.0409078	0.0260737	0.000537606	0.197262	0.303644	0.0198996	50	96
HSP90AB1	ENST00000620073	protein_coding	chr6	+	CDS	5,6	44250069	44250298	10	0.0123005	2.59796e-11	1.07872e-08	0.916575	0.937395	0.270589	0.0392821	0.0294812	0.019841	0.161915	0.222844	0.0596447	50	94
COL1A1	ENST00000225964	protein_coding	chr17	-	CDS	35,36	50190047	50190375	3	0.0149568	2.64372e-11	1.0903e-08	0.947359	0.964619	0.195543	0.0316502	0.0176328	0.0035396	0.218898	0.352112	9.26516e-05	50	111
MRPS9	ENST00000258455	protein_coding	chr2	+	CDS	9,10	105093610	105097217	1	0.0205638	2.84645e-11	1.16603e-08	0.851738	0.914062	0.278841	0.0334393	0.0207614	0.000659668	0.325788	0.458471	0.00932328	50	92
H4C11	ENST00000355057	protein_coding	chr6	+	CDS	1	27824174	27824260	1	0.0147035	2.96472e-11	1.19839e-08	0.924697	0.938212	0.460122	0.0373074	0.0279033	0.00677256	0.263325	0.343424	0.00130253	50	87
PA2G4	ENST00000303305	protein_coding	chr12	+	5'UTR,CDS	1	56104691	56104799	1	0.0154215	2.96334e-11	1.19839e-08	0.891063	0.817534	0.035075	0.0409418	0.0311479	0.00534855	0.189734	0.204708	0.350814	50	109
FSTL1	ENST00000295633	protein_coding	chr3	-	5'UTR,CDS	1,2,3	120416015	120450921	4	0.0138959	3.0345e-11	1.21853e-08	0.873231	0.868617	0.501545	0.034283	0.0238841	0.0026002	0.23417	0.305916	0.00232476	50	101
HSPB1	ENST00000248553	protein_coding	chr7	+	CDS	1	76302746	76302843	1	0.0143134	3.07443e-11	1.2265e-08	0.950038	0.980957	0.60867	0.0357299	0.0229743	0.00567931	0.241829	0.365857	7.2087e-05	50	98
TUBB	ENST00000327892	protein_coding	chr6	+	CDS	4	30723380	30723491	2	0.0127452	3.20565e-11	1.27054e-08	0.939871	0.947369	0.586392	0.0343425	0.0220916	0.00372528	0.179344	0.255089	0.00532977	50	112
CALR	ENST00000316448	protein_coding	chr19	+	CDS	4,5	12940096	12940282	5	0.0121986	3.26605e-11	1.28613e-08	0.877119	0.853935	0.24765	0.0385009	0.0298648	0.00915895	0.17845	0.228408	0.0115024	50	92
CTSB	ENST00000677671	protein_coding	chr8	-	5'UTR,CDS	2	11853360	11853465	3	0.0142979	3.42754e-11	1.34107e-08	0.92646	0.883899	0.409541	0.03416	0.0217096	0.00687778	0.262429	0.349497	0.00592003	50	106
SLC1A5	ENST00000542575	protein_coding	chr19	-	CDS	1	46787561	46787685	2	0.0178494	3.57718e-11	1.3907e-08	0.7991	0.825319	0.228683	0.0311144	0.014276	0.00046226	0.215057	0.335028	0.000701608	50	125
MSN	ENST00000360270	protein_coding	chrX	+	CDS	2,3	65716880	65727902	9	0.0140078	3.61177e-11	1.39526e-08	0.866594	0.819266	0.275488	0.0363145	0.0281171	0.0286951	0.197562	0.281129	0.00126055	50	111
G3BP1	ENST00000678925	protein_coding	chr5	+	CDS	7	151797238	151797319	1	0.0207836	3.63954e-11	1.39715e-08	0.869205	0.850543	0.0795153	0.0419341	0.0290707	0.00998742	0.263172	0.288115	0.188826	50	82
SNRNP70	ENST00000598441	protein_coding	chr19	+	CDS	10	49107807	49107900	1	0.0251189	3.69372e-11	1.40908e-08	0.793885	0.91757	-0.0145143	0.0423373	0.0261741	0.000880548	0.248911	0.418384	5.64701e-05	50	94
PSAP	ENST00000394936	protein_coding	chr10	-	CDS	5	71828983	71829075	5	0.0138062	3.75867e-11	1.42218e-08	0.888494	0.846405	0.351999	0.0357586	0.0237789	0.0265798	0.195954	0.294155	0.00333412	50	93
THY1	ENST00000284240	protein_coding	chr11	-	CDS	2,3	119420330	119420902	1	0.0158374	3.78582e-11	1.42218e-08	0.785046	0.815331	0.206527	0.0382553	0.0305909	0.015762	0.205194	0.309147	0.00186436	50	91
ARL6IP4	ENST00000315580	protein_coding	chr12	+	CDS	3	122981691	122981781	1	0.012082	3.79796e-11	1.42218e-08	0.951363	0.932601	0.526059	0.0272453	0.0178483	0.0160656	0.29831	0.440948	0.000140287	50	91
HSP90AB1	ENST00000620073	protein_coding	chr6	+	CDS	11,12	44253367	44253581	11	0.0119517	4.1127e-11	1.52138e-08	0.921119	0.976972	0.481787	0.033665	0.0233855	0.00234779	0.142839	0.290633	7.03125e-05	50	105
ACTB	ENST00000675515	protein_coding	chr7	-	CDS	4	5528451	5528537	4	0.0143977	4.10391e-11	1.52138e-08	0.932647	0.932721	0.392366	0.0354492	0.022272	0.00692131	0.209598	0.331402	0.000215498	50	87
H2BC5	ENST00000289316	protein_coding	chr6	+	CDS	1	26158192	26158276	1	0.0114171	4.13801e-11	1.52151e-08	0.879656	0.89605	0.355808	0.0405349	0.0368216	0.11801	0.166489	0.189922	0.0400222	50	85
OST4	ENST00000456793	protein_coding	chr2	-	CDS	2	27071356	27071452	1	0.0117416	4.61474e-11	1.68665e-08	0.848992	0.816318	0.386007	0.0411394	0.0321903	0.0219663	0.17476	0.192101	0.329402	50	97
COL1A1	ENST00000225964	protein_coding	chr17	-	CDS	21,22	50194577	50194781	1	0.017311	4.83346e-11	1.75607e-08	0.964809	0.977434	0.37231	0.0358424	0.0188595	0.00209555	0.223977	0.343302	8.93086e-05	50	111
STMN1	ENST00000357865	protein_coding	chr1	-	5'UTR,CDS	2,3	25903741	25904695	3	0.0135829	4.88899e-11	1.76574e-08	0.900314	0.886683	0.409063	0.0355154	0.0242401	0.0059306	0.208166	0.268611	0.00872451	50	105
UBC	ENST00000536769	protein_coding	chr12	-	CDS	1	124912900	124912991	9	0.01398	5.04579e-11	1.81165e-08	0.928795	0.912868	0.267319	0.0360197	0.0235736	0.0153619	0.204736	0.297547	0.000333132	50	92
MCM7	ENST00000303887	protein_coding	chr7	-	CDS	2,3	100099673	100100049	10	0.0119073	5.09373e-11	1.81816e-08	0.837154	0.843687	0.348664	0.0328871	0.0251404	0.0318842	0.229498	0.305937	0.01739	50	117
CAPZB	ENST00000264202	protein_coding	chr1	-	CDS	2,3	19385589	19419714	1	0.0187361	5.24788e-11	1.83037e-08	0.83244	0.919309	0.245982	0.0323579	0.0170888	9.10282e-05	0.211913	0.481297	2.04505e-05	50	92
TUBB	ENST00000327892	protein_coding	chr6	+	CDS	4	30723494	30723583	9	0.0105878	5.18376e-11	1.83037e-08	0.936501	0.934873	0.658829	0.0359226	0.0273345	0.0169495	0.194216	0.264132	0.00576528	50	90
HSP90AA1	ENST00000216281	protein_coding	chr14	-	CDS	9	102083189	102083293	4	0.0119662	5.19289e-11	1.83037e-08	0.890345	0.912179	0.475524	0.0358623	0.02657	0.0156999	0.159183	0.245326	0.00035455	50	105
KPNA2	ENST00000679078	protein_coding	chr17	+	CDS	10,11	68045848	68046529	10	0.0114695	5.21882e-11	1.83037e-08	0.874157	0.887403	0.417033	0.0315258	0.0220832	0.00420609	0.184473	0.251997	0.00132895	50	100
SBDS	ENST00000246868	protein_coding	chr7	-	5'UTR,CDS	1	66995340	66995426	2	0.0164414	5.33542e-11	1.85033e-08	0.78557	0.702003	0.212172	0.0365305	0.0239408	0.0149916	0.224716	0.313923	0.00524825	50	87
CTNNB1	ENST00000643541	protein_coding	chr3	+	CDS	8,9	41227301	41233395	4	0.0161291	5.58339e-11	1.92539e-08	0.825412	0.824545	0.17633	0.0371999	0.0258524	0.0268874	0.21719	0.301872	0.00687915	50	107
HNRNPK	ENST00000376281	protein_coding	chr9	-	CDS	11,12	83971682	83971924	8	0.0118455	5.66019e-11	1.94091e-08	0.911338	0.909919	0.552619	0.034783	0.0256652	0.021565	0.229282	0.313747	0.00114056	50	88
CTSL	ENST00000678442	protein_coding	chr9	+	CDS	4	87728282	87728382	3	0.0173536	5.91229e-11	2.01602e-08	0.787479	0.854633	0.18874	0.0360156	0.0215132	0.000426842	0.207589	0.355833	0.00059576	50	101
CHCHD2	ENST00000395422	protein_coding	chr7	-	CDS	2,3	56102965	56104261	2	0.0117252	5.98516e-11	2.02284e-08	0.835485	0.904344	0.312072	0.0320272	0.0218755	1.79382e-05	0.169747	0.258329	0.00179284	50	83
KRT17	ENST00000311208	protein_coding	chr17	-	CDS	4	41621643	41621747	7	0.0134036	5.99854e-11	2.02284e-08	0.896727	0.947141	0.471073	0.036898	0.026373	0.0127236	0.212124	0.344133	0.000214911	50	105
ANXA2P2	ENST00000435128	processed_pseudogene	chr9	+	exon	1	33624775	33624883	4	0.0174555	6.0646e-11	2.03387e-08	0.812264	0.843457	0.313145	0.038527	0.0281191	0.00216431	0.261312	0.351795	0.00194009	50	109
DNAJA1	ENST00000330899	protein_coding	chr9	+	CDS	8,9	33037084	33038749	3	0.0143502	6.13323e-11	2.03453e-08	0.847706	0.870247	0.266019	0.0344599	0.024509	0.0131862	0.198247	0.297266	0.000314906	50	97
APP	ENST00000346798	protein_coding	chr21	-	5'UTR,CDS	1,2	26112093	26170622	3	0.01406	6.10429e-11	2.03453e-08	0.889324	0.908094	0.550571	0.0303666	0.0171451	0.000191099	0.231824	0.337977	0.000133843	50	113
H1-0	ENST00000340857	protein_coding	chr22	+	CDS	1	37805937	37806004	1	0.0117334	6.2442e-11	2.06015e-08	0.946277	0.90045	0.306306	0.0355923	0.0287445	0.0256243	0.174381	0.270501	8.74286e-05	50	68
PSAP	ENST00000394936	protein_coding	chr10	-	CDS	8,9	71820249	71821894	7	0.0115106	6.4304e-11	2.1098e-08	0.883295	0.919563	0.476344	0.0385201	0.0291441	0.0386968	0.169983	0.219744	0.00138081	50	106
PPP1CA	ENST00000376745	protein_coding	chr11	-	CDS	3	67400720	67400814	2	0.0117825	6.46382e-11	2.1098e-08	0.828708	0.846569	0.431556	0.0288072	0.0189813	0.000700307	0.227627	0.324896	0.000271791	50	95
ANXA5	ENST00000296511	protein_coding	chr4	-	CDS	4,5	121683452	121684752	4	0.0147513	6.71221e-11	2.17292e-08	0.904345	0.955409	0.510706	0.0337927	0.0219254	0.00471237	0.231165	0.39721	6.77683e-05	50	102
HAPLN1	ENST00000274341	protein_coding	chr5	-	CDS	5	83641549	83641664	5	0.0153036	6.7284e-11	2.17292e-08	0.81362	0.841977	0.416988	0.0316786	0.0215541	0.0177724	0.254857	0.456963	0.0045799	50	116
SFN	ENST00000339276	protein_coding	chr1	+	CDS	1	26863420	26863531	3	0.0134668	6.8816e-11	2.21069e-08	0.879602	0.929703	0.49942	0.0339771	0.0239809	0.00862368	0.213916	0.35422	6.81323e-06	50	112
SRPX	ENST00000378533	protein_coding	chrX	-	CDS	3,4	38172045	38174338	3	0.0190547	6.91987e-11	2.21135e-08	0.847724	0.793942	0.172569	0.0329791	0.0258858	0.00706789	0.339935	0.368845	0.374708	50	192
ENO1	ENST00000234590	protein_coding	chr1	-	CDS	9,10	8863326	8863965	8	0.0132395	7.13775e-11	2.26576e-08	0.934284	0.957589	0.554454	0.0344008	0.0224281	0.00374188	0.181945	0.274572	0.000549816	50	93
PSME3	ENST00000590720	protein_coding	chr17	+	5'UTR,CDS	1,2,3	42833621	42834542	2	0.0160201	7.16439e-11	2.26576e-08	0.796353	0.844145	0.439935	0.0374346	0.0248561	0.00938234	0.239016	0.350859	0.00224054	50	114
FN1	ENST00000446046	protein_coding	chr2	-	CDS	5	215430730	215430847	41	0.0107438	7.64352e-11	2.40483e-08	0.88522	0.914477	0.562623	0.0343603	0.0259093	0.0159	0.168772	0.263302	0.000490721	50	118
CD164	ENST00000310786	protein_coding	chr6	-	5'UTR,CDS	1	109382289	109382382	1	0.0160581	7.8904e-11	2.46978e-08	0.948604	0.853204	0.270683	0.0375891	0.0246692	0.00560773	0.234112	0.304992	0.0086567	50	94
PTMA	ENST00000341369	protein_coding	chr2	+	5'UTR	1	231708564	231708647	1	0.0139165	8.05427e-11	2.50821e-08	0.952948	0.977488	0.544211	0.0309755	0.0194021	0.00105154	0.20791	0.320501	0.000233592	50	84
MFAP5	ENST00000359478	protein_coding	chr12	-	5'UTR,CDS	1,2,3	8660869	8662636	1	0.0236672	8.18217e-11	2.5351e-08	0.731668	0.733125	0.0831087	0.0384914	0.0271105	0.00138015	0.255356	0.386595	0.0511028	50	100
HSP90AB1	ENST00000620073	protein_coding	chr6	+	CDS	11	44253259	44253357	1	0.0180162	8.33261e-11	2.56867e-08	0.926131	0.942195	0.353788	0.0382223	0.0229032	0.00217775	0.225149	0.309109	0.00389774	50	99
ALDOA	ENST00000563060	protein_coding	chr16	+	CDS,3'UTR	9	30070150	30070244	8	0.0103705	8.81078e-11	2.68892e-08	0.919569	0.948157	0.512964	0.0292593	0.0249843	0.11053	0.230026	0.2878	0.00162094	50	95
MAGEA4	ENST00000682265	protein_coding	chrX	+	CDS	4	151924389	151924480	1	0.0203247	8.80084e-11	2.68892e-08	0.91471	0.98062	0.351626	0.034521	0.0179082	0.000115126	0.242978	0.535436	1.08929e-06	50	92
EIF2B4	ENST00000347454	protein_coding	chr2	-	CDS	12,13	27364563	27364793	1	0.0245812	8.87221e-11	2.6942e-08	0.639963	0.645368	0.0209313	0.0419475	0.0278401	0.00822174	0.291798	0.294659	0.884026	50	113
COL1A1	ENST00000225964	protein_coding	chr17	-	CDS	31,32	50191423	50191828	22	0.0105617	9.14129e-11	2.76216e-08	0.95637	0.971998	0.721442	0.0257107	0.0171109	0.0127579	0.235479	0.405764	1.99087e-05	50	109
OAT	ENST00000368845	protein_coding	chr10	-	CDS	8,9	124400895	124401735	7	0.0175356	9.21423e-11	2.77049e-08	0.789709	0.748658	0.030216	0.0358138	0.0271024	0.00911398	0.23194	0.33984	0.0168416	50	100
NDUFS5	ENST00000372967	protein_coding	chr1	+	CDS	3	39034409	39034492	1	0.0209801	9.60138e-11	2.82093e-08	0.937603	0.838836	0.221976	0.0414838	0.0262926	0.000375865	0.261339	0.297596	0.0483279	50	84
CHTOP	ENST00000368694	protein_coding	chr1	+	CDS	4,5	153642366	153643262	4	0.01658	9.51307e-11	2.82093e-08	0.852524	0.893516	0.379335	0.0358254	0.0244261	0.00924335	0.205543	0.363157	0.000146612	50	100
DBI	ENST00000355857	protein_coding	chr2	+	5'UTR,CDS	1,2	119367011	119368240	1	0.0138743	9.63584e-11	2.82093e-08	0.849363	0.816249	0.469753	0.0372989	0.0253165	0.0147897	0.205885	0.272164	0.0024538	50	103
H2AC6	ENST00000602637	protein_coding	chr6	+	5'UTR,CDS	1	26124232	26124329	1	0.0120982	9.65929e-11	2.82093e-08	0.958271	0.910572	0.554337	0.0372638	0.0292608	0.0167128	0.179591	0.228501	0.0155986	50	98
H3C4	ENST00000356476	protein_coding	chr6	-	CDS	1	26196893	26197001	1	0.0126535	9.55514e-11	2.82093e-08	0.925797	0.949988	0.555385	0.0341429	0.0233667	0.0019011	0.192238	0.326768	0.000104595	50	109
FERMT2	ENST00000343279	protein_coding	chr14	-	CDS	4	52893340	52893414	3	0.0152508	9.55546e-11	2.82093e-08	0.932328	0.862583	0.298156	0.0371694	0.0269433	0.0268705	0.281484	0.275781	0.797026	50	75
TKT	ENST00000462138	protein_coding	chr3	-	CDS	11,12	53228084	53228309	14	0.0115783	1.03853e-10	3.01851e-08	0.825612	0.876011	0.44745	0.0312935	0.0233292	0.016778	0.233246	0.31826	0.00315617	50	100
ANP32B	ENST00000339399	protein_coding	chr9	+	CDS	4	98005012	98005100	4	0.0106281	1.06152e-10	3.0707e-08	0.892314	0.874423	0.505456	0.0355617	0.0267025	0.033813	0.172947	0.236013	0.00127826	50	89
KRT81	ENST00000327741	protein_coding	chr12	-	CDS	7	52287210	52287313	2	0.012019	1.0709e-10	3.08322e-08	0.944056	0.969782	0.694335	0.0324323	0.0235934	0.0206387	0.284535	0.40677	6.0472e-05	50	104
ATP5IF1	ENST00000335514	protein_coding	chr1	+	CDS	2,3	28236425	28237891	2	0.0183592	1.09743e-10	3.11552e-08	0.80364	0.765318	0.233156	0.0397773	0.0299485	0.0276264	0.262925	0.307413	0.174438	50	83
CNBP	ENST00000504813	protein_coding	chr3	-	CDS	2,3	129171471	129171727	1	0.0140086	1.09331e-10	3.11552e-08	0.881511	0.91782	0.593236	0.0345491	0.0229534	0.003404	0.243068	0.370269	0.000176591	50	132
PRPF6	ENST00000266079	protein_coding	chr20	+	CDS	1,2	63981249	63983071	3	0.0169264	1.09072e-10	3.11552e-08	0.885998	0.861108	0.444409	0.0313252	0.0226449	0.0041869	0.339266	0.42596	0.000404064	50	93
EDIL3	ENST00000296591	protein_coding	chr5	-	5'UTR,CDS	1,2	84254184	84384389	10	0.0127575	1.12046e-10	3.16619e-08	0.900259	0.849481	0.327855	0.0326838	0.0224432	0.0163005	0.17205	0.316449	0.000399966	50	111
HSP90AB1	ENST00000620073	protein_coding	chr6	+	CDS	2	44248641	44248734	6	0.0140462	1.13871e-10	3.20293e-08	0.914725	0.915733	0.350591	0.0341144	0.0218078	0.00183077	0.231534	0.299498	0.0402786	50	94
PKM	ENST00000335181	protein_coding	chr15	-	CDS,3'UTR	11	72199594	72199675	7	0.0135351	1.17852e-10	3.29969e-08	0.941226	0.931923	0.612658	0.0266094	0.0144384	0.00211058	0.329173	0.397486	0.0103648	50	82
RAB7A	ENST00000676214	protein_coding	chr3	+	CDS	2,3	128795373	128797995	4	0.0156758	1.19566e-10	3.30034e-08	0.673264	0.651054	0.232049	0.0377349	0.0287914	0.0233586	0.195226	0.270051	0.0199619	50	101
ANXA5	ENST00000296511	protein_coding	chr4	-	5'UTR,CDS	1,2,3	121686320	121696872	2	0.0161525	1.19296e-10	3.30034e-08	0.863422	0.896839	0.285938	0.0390524	0.0247324	0.0059013	0.16488	0.274525	0.00233487	50	107
SERF2	ENST00000381359	protein_coding	chr15	+	CDS	3,4	43792380	43793058	1	0.0134243	1.19576e-10	3.30034e-08	0.917554	0.844337	0.450518	0.0403163	0.0309824	0.0108198	0.237919	0.232538	0.615708	50	88
PPIB	ENST00000300026	protein_coding	chr15	-	CDS	3,4	64156838	64160129	2	0.0123506	1.20579e-10	3.30034e-08	0.941278	0.898787	0.315782	0.035869	0.0249155	0.00111936	0.164337	0.228924	0.0461041	50	98
TMSB4X	ENST00000380636	protein_coding	chrX	+	5'UTR,CDS	1	12975150	12976317	1	0.0162588	1.20144e-10	3.30034e-08	0.888691	0.974473	0.313396	0.0385033	0.027199	0.00454975	0.16088	0.317141	3.99802e-06	50	1168
SERBP1	ENST00000370995	protein_coding	chr1	-	CDS	7,8	67413244	67415254	2	0.0133195	1.24892e-10	3.388e-08	0.939337	0.935974	0.703872	0.0324591	0.0222891	0.0155901	0.325266	0.446567	0.00174355	50	109
UBC	ENST00000536769	protein_coding	chr12	-	CDS	1	124913339	124913427	10	0.0139741	1.24363e-10	3.388e-08	0.93894	0.912866	0.161669	0.0348659	0.0239635	0.0102913	0.211481	0.264437	0.00541229	50	89
SNRPC	ENST00000244520	protein_coding	chr6	+	CDS	3,4	34762672	34767958	1	0.015117	1.28671e-10	3.47509e-08	0.839215	0.855284	0.413611	0.0358387	0.025716	0.00506854	0.228024	0.304148	0.0133884	50	83
PSMB3	ENST00000619426	protein_coding	chr17	+	CDS	2,3	38753287	38755936	1	0.0194293	1.37747e-10	3.70381e-08	0.859893	0.874627	0.295809	0.0395484	0.0240899	0.00172883	0.194591	0.322725	0.00304908	50	102
H3C1	ENST00000613854	protein_coding	chr6	+	CDS	1	26020502	26020585	4	0.00931792	1.38467e-10	3.70685e-08	0.910974	0.928151	0.623378	0.0355921	0.030686	0.0735051	0.215902	0.253769	0.0832742	50	84
HSPA5	ENST00000324460	protein_coding	chr9	-	CDS	3,4	125239450	125240177	9	0.0117731	1.44931e-10	3.86295e-08	0.818138	0.86131	0.43984	0.0365253	0.0288303	0.0294879	0.190052	0.233655	0.0355222	50	90
NONO	ENST00000677446	protein_coding	chrX	+	CDS	5	71291793	71291880	2	0.0175558	1.49321e-10	3.96266e-08	0.818381	0.900143	0.145514	0.0355242	0.027515	0.0120928	0.229674	0.336464	0.000365558	50	88
PDIA3	ENST00000300289	protein_coding	chr15	+	CDS	1,2,3	43746704	43756663	7	0.0128494	1.51049e-10	3.97395e-08	0.776737	0.790873	0.255491	0.0350205	0.0255707	0.00492906	0.157061	0.217839	0.00434065	50	97
EIF5A	ENST00000576930	protein_coding	chr17	+	CDS	3	7309689	7309788	1	0.0126627	1.50944e-10	3.97395e-08	0.877523	0.921761	0.483716	0.0369116	0.027189	0.0197393	0.172916	0.28974	0.000382611	50	100
HSD17B10	ENST00000168216	protein_coding	chrX	-	CDS	2	53433760	53433869	3	0.0165224	1.52425e-10	3.99293e-08	0.875854	0.811954	0.347715	0.0316438	0.0201674	0.0012356	0.258783	0.415466	0.000136992	50	110
OAZ1	ENST00000602676	protein_coding	chr19	+	CDS	1	2269613	2269691	1	0.0151599	1.54061e-10	4.01855e-08	0.855004	0.921009	0.172112	0.0336344	0.0255203	0.00742134	0.211703	0.303427	0.0141386	50	79
LDHB	ENST00000350669	protein_coding	chr12	-	CDS	5	21642016	21642122	6	0.0110622	1.59371e-10	4.13938e-08	0.949127	0.972307	0.605938	0.0340789	0.025494	0.00808722	0.246894	0.304474	0.00044858	50	107
NCL	ENST00000322723	protein_coding	chr2	-	CDS	6,7	231459088	231460238	14	0.00810623	1.68821e-10	4.36623e-08	0.912642	0.924573	0.601857	0.0294679	0.0245553	0.0409108	0.214827	0.295358	7.30285e-05	50	125
THBS1	ENST00000260356	protein_coding	chr15	+	CDS	13	39589894	39589999	9	0.0142274	1.71209e-10	4.40932e-08	0.77888	0.802505	0.0447305	0.0378827	0.0261031	0.0170645	0.141382	0.246509	0.00281321	50	106
TAGLN	ENST00000392951	protein_coding	chr11	+	CDS	4,5	117203848	117204271	2	0.0193009	1.7714e-10	4.54289e-08	0.855503	0.782262	-0.130014	0.0404901	0.0282303	4.43164e-05	0.209544	0.288524	0.178906	50	94
APP	ENST00000346798	protein_coding	chr21	-	CDS	3,4	26053312	26090012	2	0.0145596	1.85662e-10	4.74154e-08	0.834168	0.867914	0.329736	0.0346074	0.022221	0.00354369	0.195057	0.287528	0.00370225	50	107
ACTB	ENST00000675515	protein_coding	chr7	-	CDS	3	5529187	5529271	7	0.0108958	1.90078e-10	4.79414e-08	0.95564	0.974635	0.660513	0.0324783	0.0241429	0.0130951	0.229869	0.306028	0.00847927	50	85
B2M	ENST00000648006	protein_coding	chr15	+	CDS	2	44715477	44715587	2	0.0135459	1.89461e-10	4.79414e-08	0.841516	0.879844	0.50711	0.0374996	0.0273318	0.019618	0.162544	0.288605	0.000181189	50	111
BEX3	ENST00000372645	protein_coding	chrX	+	CDS	3	103377522	103377618	2	0.0185588	1.89662e-10	4.79414e-08	0.852374	0.816358	0.206019	0.0405069	0.0288533	0.00987533	0.259712	0.269351	0.685891	50	97
ANXA2	ENST00000559818	protein_coding	chr15	-	CDS	6,7	60355921	60357164	8	0.00994009	1.9101e-10	4.79782e-08	0.895738	0.940113	0.456155	0.035657	0.0285675	0.020212	0.189135	0.244029	0.0258147	50	97
HSPB1	ENST00000248553	protein_coding	chr7	+	CDS	1	76302919	76303011	3	0.0114176	1.93141e-10	4.83146e-08	0.909826	0.954177	0.571591	0.0356261	0.0255588	0.0215571	0.187984	0.279055	0.00151648	50	93
H3C1	ENST00000613854	protein_coding	chr6	+	CDS	1	26020586	26020673	1	0.0142254	1.94207e-10	4.8383e-08	0.932276	0.92156	0.403896	0.0379868	0.0271896	0.00403191	0.20828	0.284507	0.00051933	50	88
HSP90B1	ENST00000299767	protein_coding	chr12	+	CDS	16,17	103946899	103947354	9	0.0114468	1.96579e-10	4.87747e-08	0.783607	0.811532	0.152946	0.0379942	0.0303922	0.0480829	0.147128	0.180988	0.294283	50	87
EZR	ENST00000367075	protein_coding	chr6	-	CDS	5,6	158784651	158785327	1	0.0177447	2.04792e-10	5.04028e-08	0.885826	0.848442	0.207633	0.0377612	0.0228642	0.00268764	0.262327	0.290535	0.024288	50	96
MDK	ENST00000405308	protein_coding	chr11	+	CDS	3	46382313	46382418	4	0.00773555	2.04133e-10	5.04028e-08	0.948359	0.941339	0.817759	0.025945	0.0189308	0.00696331	0.271608	0.323218	0.0200925	50	106
G3BP1	ENST00000678925	protein_coding	chr5	+	CDS	4	151790945	151791055	6	0.0147491	2.07351e-10	5.05808e-08	0.710708	0.704203	0.25481	0.0364656	0.0282104	0.0510698	0.204768	0.26658	0.0361337	50	111
CCN2	ENST00000367976	protein_coding	chr6	-	CDS	3,4	131950098	131950320	5	0.0139032	2.0703e-10	5.05808e-08	0.820673	0.865849	0.44865	0.0337832	0.0224201	0.0178525	0.194617	0.278795	0.00161899	50	92
ITGB1	ENST00000417122	protein_coding	chr10	-	CDS	7	32926010	32926086	4	0.0109972	2.08357e-10	5.05808e-08	0.932178	0.916338	0.685191	0.0334005	0.0253288	0.0697592	0.235859	0.290983	0.0165459	50	77
UBB	ENST00000302182	protein_coding	chr17	+	CDS	2	16382465	16382548	3	0.0160065	2.0883e-10	5.05808e-08	0.95105	0.918619	0.377596	0.0346637	0.0221162	0.00199842	0.238553	0.393157	0.000604877	50	84
H4C1	ENST00000617569	protein_coding	chr6	+	CDS	1	26021716	26021817	1	0.014864	2.13231e-10	5.12943e-08	0.95801	0.925115	0.402315	0.0355054	0.0232771	0.000541451	0.277291	0.354127	0.00166379	50	102
UBC	ENST00000536769	protein_coding	chr12	-	CDS	1	124913142	124913237	8	0.0147294	2.13456e-10	5.12943e-08	0.928915	0.966692	0.359336	0.0342799	0.023142	0.0190271	0.216195	0.384186	1.4186e-05	50	96
H2AC19	ENST00000607355	protein_coding	chr1	+	CDS	1	149851129	149851224	1	0.0208637	2.18741e-10	5.23581e-08	0.831477	0.844653	0.365534	0.045432	0.0303136	0.00282644	0.225502	0.337349	0.000167655	50	96
GMNN	ENST00000356509	protein_coding	chr6	+	CDS	6,7	24784492	24785714	2	0.0206032	2.28178e-10	5.42561e-08	0.683936	0.714981	0.126514	0.0371226	0.0320088	0.013696	0.266367	0.284954	0.720301	50	140
C1QBP	ENST00000225698	protein_coding	chr17	-	CDS	4,5	5433339	5433706	2	0.015423	2.28449e-10	5.42561e-08	0.899331	0.921348	0.603931	0.037007	0.0276822	0.0198302	0.299399	0.451532	0.00123601	50	115
H4C14	ENST00000578186	protein_coding	chr1	+	CDS	1	149832717	149832810	2	0.0170827	2.30072e-10	5.44298e-08	0.807812	0.87043	0.443199	0.0431906	0.0326216	0.0011321	0.226713	0.361955	0.00233367	50	94
H4C12	ENST00000611927	protein_coding	chr6	-	CDS	1	27831392	27831478	1	0.0189427	2.38321e-10	5.61638e-08	0.899747	0.841582	0.385351	0.0449949	0.0307098	0.0500718	0.258798	0.355617	0.00114351	50	87
COL1A1	ENST00000225964	protein_coding	chr17	-	CDS	37,38,39	50189499	50189874	18	0.0115789	2.41029e-10	5.65834e-08	0.954432	0.967896	0.730966	0.0270882	0.0159229	0.0126826	0.205448	0.322612	0.000140323	50	110
VGF	ENST00000249330	protein_coding	chr7	-	CDS	2	101163486	101163589	5	0.01695	2.51992e-10	5.89305e-08	0.845806	0.828707	0.189194	0.0363729	0.0245673	0.000942063	0.211306	0.341356	0.00325827	50	104
RHOC	ENST00000369642	protein_coding	chr1	-	CDS	4,5	112701709	112702646	4	0.00952594	2.63913e-10	6.12488e-08	0.862531	0.865838	0.51299	0.0332286	0.0282007	0.115512	0.187833	0.249754	0.000840183	50	89
GANAB	ENST00000356638	protein_coding	chr11	-	CDS	3,4	62638998	62639362	5	0.0161602	2.63251e-10	6.12488e-08	0.806185	0.849694	0.24937	0.0370686	0.0236559	0.00228112	0.192703	0.278629	0.000994929	50	117
MTA2	ENST00000278823	protein_coding	chr11	-	5'UTR	1	62601579	62601687	1	0.0190663	2.77661e-10	6.39033e-08	0.847864	0.850985	0.231814	0.0390466	0.0239843	0.00071794	0.224648	0.358624	0.00269214	50	109
PTMS	ENST00000309083	protein_coding	chr12	+	3'UTR	5	6770654	6770741	3	0.0126535	2.76968e-10	6.39033e-08	0.948067	0.959683	0.608582	0.0280508	0.0177138	0.00259845	0.282831	0.328977	0.00244892	50	88
PPP2R1A	ENST00000322088	protein_coding	chr19	+	CDS	4	52211386	52211488	7	0.0112521	2.78492e-10	6.39033e-08	0.924884	0.889048	0.519415	0.0268873	0.0183249	0.00422421	0.285625	0.373862	0.0147546	50	103
CACYBP	ENST00000613570	protein_coding	chr1	+	CDS	5,6	175008656	175009954	3	0.012356	2.88366e-10	6.53209e-08	0.880547	0.876145	0.388132	0.0324582	0.0263093	0.0631514	0.239705	0.352594	0.0323871	50	83
PKM	ENST00000335181	protein_coding	chr15	-	CDS	6	72208703	72208829	4	0.0146377	2.86889e-10	6.53209e-08	0.926633	0.969905	0.367703	0.0374555	0.0243047	0.00437533	0.205936	0.29296	0.000698651	50	127
EWSR1	ENST00000397938	protein_coding	chr22	+	CDS	8,9,10,11	29288772	29292506	1	0.017428	2.87016e-10	6.53209e-08	0.884539	0.867697	0.246834	0.0369148	0.0236046	0.00172405	0.233375	0.324292	0.000247645	50	105
MSN	ENST00000360270	protein_coding	chrX	+	CDS	12	65739010	65739115	7	0.0155416	2.8895e-10	6.53209e-08	0.928549	0.938182	0.408355	0.0384194	0.0286809	0.0128314	0.236578	0.378233	8.62203e-06	50	106
RANBP1	ENST00000331821	protein_coding	chr22	+	CDS	3	20122290	20122378	1	0.0112286	2.93e-10	6.5992e-08	0.919255	0.947274	0.674587	0.0331744	0.0253079	0.0198172	0.218564	0.35629	6.24167e-05	50	89
SDC4	ENST00000372733	protein_coding	chr20	-	CDS	3,4	45330493	45333038	3	0.013807	2.95728e-10	6.63615e-08	0.821621	0.835962	0.391866	0.0356849	0.0269172	0.0658618	0.20023	0.308582	0.000714252	50	88
TAF15	ENST00000605844	protein_coding	chr17	+	CDS	15	35844878	35845017	7	0.0118835	3.03304e-10	6.75649e-08	0.806152	0.789037	0.285792	0.0343052	0.0270531	0.0380966	0.205361	0.219152	0.131013	50	140
COL1A1	ENST00000225964	protein_coding	chr17	-	CDS	5,6	50198492	50199293	8	0.0145161	3.02254e-10	6.75649e-08	0.978769	0.937497	0.558936	0.0321377	0.0189102	0.00374159	0.287869	0.335562	0.00977575	50	81
RBM3	ENST00000376759	protein_coding	chrX	+	CDS	4,5	48576391	48576603	1	0.0178605	3.04836e-10	6.76593e-08	0.905988	0.922609	0.185343	0.0392556	0.0268939	0.00770892	0.209336	0.334676	1.51295e-05	50	125
KPNA2	ENST00000679078	protein_coding	chr17	+	CDS	3,4	68037413	68040682	2	0.0132793	3.06251e-10	6.77269e-08	0.895524	0.880782	0.408763	0.0337909	0.0223241	0.00446642	0.225055	0.317021	0.000819968	50	88
SEC61G	ENST00000415949	protein_coding	chr7	-	5'UTR,CDS	3,4	54755876	54757589	1	0.0164595	3.08172e-10	6.79058e-08	0.950288	0.811388	0.0739988	0.0409742	0.0292085	0.00448082	0.178902	0.212103	0.00764059	50	101
CCN1	ENST00000451137	protein_coding	chr1	+	CDS	4,5	85582547	85582759	3	0.0122616	3.09957e-10	6.80535e-08	0.850382	0.874844	0.414384	0.0336419	0.0254627	0.013785	0.179645	0.25693	0.00463033	50	98
APEX1	ENST00000555414	protein_coding	chr14	+	CDS	5	20457369	20457478	8	0.0101516	3.12867e-10	6.84462e-08	0.89898	0.906483	0.61078	0.0309415	0.0236678	0.0228602	0.253792	0.292098	0.0284051	50	110
MRPS2	ENST00000371785	protein_coding	chr9	+	CDS	5	135504024	135504121	1	0.0181466	3.16073e-10	6.89005e-08	0.849469	0.840823	0.296541	0.0345393	0.0220993	0.00371526	0.314664	0.431474	0.00877178	50	98
MANF	ENST00000528157	protein_coding	chr3	+	5'UTR,CDS	1	51385298	51385432	1	0.0148133	3.1794e-10	6.90609e-08	0.908526	0.89013	0.54142	0.0348517	0.0268298	0.0200853	0.239348	0.354285	0.000564217	50	135
LAMP1	ENST00000332556	protein_coding	chr13	+	CDS	5	113319473	113319541	2	0.014722	3.19588e-10	6.91726e-08	0.899041	0.90792	0.569423	0.0325037	0.020461	0.00396945	0.240911	0.369578	0.0145096	50	69
APP	ENST00000346798	protein_coding	chr21	-	CDS	11,12	25955698	25975101	1	0.0163327	3.24608e-10	7.00109e-08	0.867352	0.929162	0.44279	0.0359851	0.0232805	0.00503352	0.19956	0.385871	3.58978e-05	50	90
POLR2L	ENST00000322028	protein_coding	chr11	-	CDS	2	840376	840475	1	0.0132281	3.27884e-10	7.04685e-08	0.858756	0.901033	0.441301	0.037589	0.027267	0.00838921	0.189485	0.275121	0.0111204	50	100
PSMC3	ENST00000619920	protein_coding	chr11	-	CDS	3,4	47424651	47425155	2	0.0130676	3.36143e-10	7.199e-08	0.867314	0.903141	0.505474	0.0325426	0.0224216	0.00140807	0.207079	0.336184	0.00457942	50	96
ENO1	ENST00000234590	protein_coding	chr1	-	CDS,3'UTR	12	8861321	8861421	9	0.0106995	3.44085e-10	7.34333e-08	0.952763	0.96809	0.788167	0.0320857	0.0236748	0.0156241	0.269882	0.35238	0.000219896	50	101
NUDT21	ENST00000300291	protein_coding	chr16	-	CDS	2,3	56446651	56447846	2	0.0169558	3.48423e-10	7.40999e-08	0.77299	0.792196	0.385781	0.0361511	0.0253657	0.00655241	0.208308	0.356431	0.00201302	50	97
ACOT7	ENST00000377855	protein_coding	chr1	-	CDS,3'UTR	9	6264586	6264676	1	0.0182914	3.58347e-10	7.59458e-08	0.892734	0.889336	0.23267	0.0405748	0.0269752	0.00811263	0.236595	0.346147	0.000995861	50	91
PSAP	ENST00000394936	protein_coding	chr10	-	CDS	10,11	71819608	71819802	3	0.0149388	3.61728e-10	7.61338e-08	0.920023	0.953467	0.540039	0.0323395	0.0181091	0.00220015	0.216246	0.363134	0.000333804	50	104
XRCC6	ENST00000360079	protein_coding	chr22	+	CDS	6,7	41637714	41646911	1	0.0177334	3.60557e-10	7.61338e-08	0.926131	0.928826	0.138465	0.0360718	0.0226101	0.00112059	0.194721	0.393814	0.000406202	50	94
BSG	ENST00000333511	protein_coding	chr19	+	CDS	6	581403	581482	2	0.0154336	3.6799e-10	7.71855e-08	0.866877	0.918421	0.396659	0.034568	0.022387	0.00121406	0.228521	0.310611	0.00492073	50	80
H4C16	ENST00000539745	protein_coding	chr12	-	CDS,3'UTR	1	14770763	14770864	2	0.016085	3.72868e-10	7.79408e-08	0.8709	0.929147	0.409493	0.0341245	0.0228919	0.0033272	0.210556	0.388724	1.67739e-05	50	102
TNFRSF12A	ENST00000326577	protein_coding	chr16	+	CDS	1,2	3020398	3021237	2	0.00951838	3.7859e-10	7.88669e-08	0.927571	0.943268	0.671494	0.0259998	0.0169387	0.00602516	0.237599	0.283381	0.0155785	50	117
PGRMC1	ENST00000217971	protein_coding	chrX	+	CDS	1	119236551	119236633	1	0.0234982	3.86777e-10	8.02983e-08	0.808422	0.750728	0.121229	0.0397494	0.0250399	0.00574123	0.253221	0.355112	0.00516919	50	83
RCN1	ENST00000054950	protein_coding	chr11	+	CDS	2	32097162	32097262	1	0.0137519	3.91777e-10	8.10606e-08	0.812866	0.786093	0.310125	0.0384757	0.0297684	0.0426641	0.196627	0.239006	0.12533	50	101
H4C2	ENST00000377745	protein_coding	chr6	-	CDS	1	26027110	26027205	1	0.0148935	3.94228e-10	8.12921e-08	0.971527	0.974969	0.468915	0.0374757	0.0261253	0.000215684	0.246715	0.327898	0.00205074	50	96
FSTL1	ENST00000295633	protein_coding	chr3	-	CDS	4,5,6	120409619	120411864	1	0.0163568	3.99568e-10	8.18937e-08	0.751694	0.803389	0.222571	0.0332942	0.022161	0.00406595	0.20824	0.368467	0.000652211	50	88
GSTP1	ENST00000398606	protein_coding	chr11	+	CDS	6,7	67586179	67586455	1	0.0139292	3.99828e-10	8.18937e-08	0.90778	0.947119	0.519093	0.0343234	0.0226353	0.00939187	0.248188	0.343985	0.000149228	50	100
ARF1	ENST00000272102	protein_coding	chr1	+	CDS	3	228097356	228097448	1	0.0165474	4.05905e-10	8.23165e-08	0.893198	0.919941	0.33569	0.0362257	0.0245892	0.0121988	0.195041	0.370761	6.41189e-05	50	93
HNRNPA3	ENST00000676681	protein_coding	chr2	+	5'UTR,CDS	1,2	177212798	177215552	3	0.0132665	4.0501e-10	8.23165e-08	0.872442	0.84302	0.525184	0.0336108	0.0222283	0.000999719	0.222333	0.317974	0.000312153	50	88
CHD4	ENST00000544040	protein_coding	chr12	-	CDS	8	6600551	6600641	1	0.013653	4.05938e-10	8.23165e-08	0.925238	0.888996	0.215294	0.0359027	0.0257175	0.00277631	0.169126	0.281745	0.000774568	50	91
H4C1	ENST00000617569	protein_coding	chr6	+	CDS,3'UTR	1	26021904	26022006	2	0.0138829	4.09222e-10	8.27075e-08	0.911187	0.950936	0.374493	0.0337797	0.0235104	0.000769611	0.203853	0.337565	1.00681e-05	50	103
H3C10	ENST00000369163	protein_coding	chr6	+	CDS	1	27810172	27810265	2	0.013127	4.12973e-10	8.31901e-08	0.809057	0.873785	0.273152	0.0350535	0.0250411	0.00683681	0.188652	0.263417	0.000735117	50	94
SDHA	ENST00000264932	protein_coding	chr5	+	CDS	9	235162	235244	1	0.0205035	4.15897e-10	8.35037e-08	0.734592	0.80783	0.189746	0.0403749	0.0239692	0.00579384	0.233732	0.375915	0.00363497	50	83
KRT18	ENST00000388837	protein_coding	chr12	+	CDS	2	52949414	52949504	11	0.00916165	4.20524e-10	8.41559e-08	0.846509	0.880606	0.554733	0.0304363	0.0250533	0.0810623	0.212693	0.273196	0.00192355	50	91
CCND2	ENST00000676411	protein_coding	chr12	+	CDS	3,4	4276174	4278818	1	0.0178771	4.24392e-10	8.46523e-08	0.770167	0.864748	0.192792	0.0376585	0.0249295	0.00308343	0.208828	0.304582	0.00637137	50	106
SOD1	ENST00000270142	protein_coding	chr21	+	CDS	4,5	31667305	31668500	3	0.013106	4.26773e-10	8.485e-08	0.858656	0.928505	0.468335	0.0334032	0.0230935	0.00286029	0.202438	0.359837	0.000241706	50	101
COL1A1	ENST00000225964	protein_coding	chr17	-	CDS	23,24,25	50194028	50194386	10	0.0139974	4.3244e-10	8.56974e-08	0.902177	0.956936	0.600107	0.0317656	0.0189922	0.00897851	0.199746	0.378991	6.80771e-06	50	106
SLC3A2	ENST00000680631	protein_coding	chr11	+	CDS	2,3	62881380	62881923	1	0.0183241	4.36992e-10	8.63193e-08	0.86749	0.939137	0.295071	0.0349813	0.017329	0.000827743	0.2153	0.393094	0.000248617	50	99
PKM	ENST00000335181	protein_coding	chr15	-	CDS	10	72200546	72200631	1	0.0186552	4.43514e-10	8.73251e-08	0.872202	0.871611	0.317082	0.0367376	0.0189633	4.16162e-05	0.206826	0.267199	0.00470092	50	86
PSAP	ENST00000394936	protein_coding	chr10	-	CDS	10	71819804	71819900	9	0.0106769	4.47973e-10	8.79193e-08	0.879637	0.905307	0.400566	0.0324768	0.0238216	0.00524983	0.163985	0.239102	0.000211396	50	97
BLVRB	ENST00000263368	protein_coding	chr19	-	CDS	3,4	40451431	40458193	1	0.0229046	4.49758e-10	8.79868e-08	0.914535	0.800121	0.0466875	0.0422228	0.0235209	0.000480704	0.250614	0.33521	0.024071	50	101
RPN2	ENST00000237530	protein_coding	chr20	+	CDS	5,6	37203933	37204855	2	0.0143934	4.53343e-10	8.84047e-08	0.866672	0.826009	0.463768	0.0372718	0.0246175	0.0111941	0.195272	0.29148	8.51492e-05	50	117
TMED9	ENST00000332598	protein_coding	chr5	+	CDS	5	177595277	177595379	5	0.0116008	4.6272e-10	8.99459e-08	0.830807	0.865829	0.585823	0.0305855	0.0203762	0.0110262	0.22415	0.306383	0.0028219	50	103
TPI1	ENST00000396705	protein_coding	chr12	+	5'UTR,CDS	1	6867532	6867627	9	0.00788446	4.75078e-10	9.2055e-08	0.945334	0.938557	0.62945	0.0295893	0.0245041	0.0245072	0.300829	0.293627	0.509273	50	96
UQCRH	ENST00000311672	protein_coding	chr1	+	5'UTR,CDS	1	46303711	46303816	1	0.013673	4.79131e-10	9.25465e-08	0.901673	0.77288	0.0565731	0.0408713	0.0321766	0.00254991	0.199034	0.185104	0.349252	50	106
MT2A	ENST00000245185	protein_coding	chr16	+	5'UTR,CDS	1,2	56608628	56609022	1	0.00986678	4.82293e-10	9.28634e-08	0.970987	0.926176	0.570954	0.0381615	0.0299707	0.0210301	0.15502	0.196558	0.00817328	50	87
CANX	ENST00000681674	protein_coding	chr5	+	CDS	11,12	179723012	179723778	8	0.0112103	4.92122e-10	9.40094e-08	0.896865	0.943992	0.66939	0.0316598	0.0216624	0.0331161	0.211508	0.357457	7.67712e-05	50	127
H2AC4	ENST00000615868	protein_coding	chr6	-	CDS	1	26033217	26033325	1	0.0139898	4.92865e-10	9.40094e-08	0.879292	0.918639	0.502468	0.0355381	0.0259446	0.00173018	0.206835	0.338077	0.000170721	50	109
EZR	ENST00000367075	protein_coding	chr6	-	CDS	9,10	158770828	158771263	13	0.0110258	4.90982e-10	9.40094e-08	0.837376	0.879774	0.409756	0.0381476	0.0342929	0.220606	0.1814	0.232152	0.0157836	50	87
CTNNBL1	ENST00000361383	protein_coding	chr20	+	CDS	2	37732880	37732968	7	0.0152129	4.96355e-10	9.43801e-08	0.859113	0.793092	0.452043	0.0386778	0.0320549	0.0403706	0.254071	0.283361	0.22172	50	89
LMNA	ENST00000675939	protein_coding	chr1	+	5'UTR,CDS	2	156114859	156114942	12	0.0138482	5.03351e-10	9.54132e-08	0.82152	0.868846	0.42927	0.0335039	0.0209648	0.000435884	0.219392	0.243453	0.22724	50	84
MSN	ENST00000360270	protein_coding	chrX	+	5'UTR,CDS	1,2	65667808	65716862	3	0.017107	5.06627e-10	9.57368e-08	0.745231	0.82955	0.191154	0.0359456	0.0227062	0.00161789	0.194811	0.292332	0.00853539	50	91
UBB	ENST00000302182	protein_coding	chr17	+	CDS	2	16382334	16382432	4	0.0132641	5.18767e-10	9.77284e-08	0.870166	0.932946	0.366249	0.0332542	0.0220392	0.0169478	0.164014	0.296797	5.54786e-05	50	99
MAGED2	ENST00000375068	protein_coding	chrX	+	CDS	3,4	54810139	54810830	3	0.0168983	5.25243e-10	9.86438e-08	0.837019	0.827231	0.152642	0.0364235	0.0238301	0.00386799	0.183995	0.308036	0.000624306	50	85
TUBB	ENST00000327892	protein_coding	chr6	+	CDS	4	30723967	30724067	4	0.0121249	5.27456e-10	9.87556e-08	0.918159	0.939469	0.507236	0.0346422	0.0259493	0.0390303	0.218816	0.294913	5.88469e-05	50	101
CCN2	ENST00000367976	protein_coding	chr6	-	CDS	2	131950842	131950948	1	0.0177711	5.38216e-10	1.003e-07	0.927215	0.898322	0.354601	0.0353856	0.0190863	0.00220102	0.251109	0.333202	0.00305996	50	107
DDX3X	ENST00000629496	protein_coding	chrX	+	CDS	6,7	41342571	41342748	1	0.0174958	5.38992e-10	1.003e-07	0.884675	0.861527	0.359965	0.0356174	0.0246233	0.00267486	0.263009	0.383371	0.00112927	50	95
ACTR2	ENST00000260641	protein_coding	chr2	+	CDS,3'UTR	9	65268672	65268768	5	0.0143421	5.42762e-10	1.00536e-07	0.797199	0.843947	0.332002	0.0356094	0.0276127	0.00494035	0.220156	0.291643	0.0224737	50	97
COL1A1	ENST00000225964	protein_coding	chr17	-	CDS	32,33	50190846	50191422	9	0.0141415	5.43552e-10	1.00536e-07	0.932646	0.970068	0.522122	0.0322058	0.0187303	0.00147775	0.160965	0.328332	2.91086e-06	50	119
CYC1	ENST00000318911	protein_coding	chr8	+	CDS	2	144095893	144096007	6	0.0105423	5.50267e-10	1.0147e-07	0.897968	0.913334	0.642103	0.0252124	0.016954	0.0158308	0.289986	0.360652	0.00107091	50	115
RAN	ENST00000543796	protein_coding	chr12	+	CDS	2,3	130872594	130872915	7	0.0103154	5.5986e-10	1.02928e-07	0.909515	0.863395	0.489923	0.0396066	0.034177	0.0930324	0.180093	0.188662	0.588594	50	116
MYL6	ENST00000547649	protein_coding	chr12	+	CDS	4	56159992	56160095	4	0.00864884	5.67066e-10	1.0394e-07	0.892881	0.843811	0.533037	0.0349197	0.0293374	0.0781065	0.183947	0.205216	0.173279	50	104
COL1A1	ENST00000225964	protein_coding	chr17	-	CDS	39,40	50189209	50189432	12	0.0134062	5.72863e-10	1.04458e-07	0.903216	0.951344	0.557028	0.0316596	0.019134	0.00877206	0.197632	0.326506	0.000103194	50	123
ROMO1	ENST00000374078	protein_coding	chr20	+	CDS	2,3	35699736	35700882	1	0.0184679	5.73314e-10	1.04458e-07	0.906925	0.964264	0.604287	0.0367367	0.0266526	0.0154845	0.272896	0.47757	0.000470067	50	113
TMX1	ENST00000457354	protein_coding	chr14	+	5'UTR,CDS	1	51240286	51240400	5	0.0118388	5.83011e-10	1.05844e-07	0.822544	0.775673	0.521787	0.0326667	0.0234175	0.0226203	0.25814	0.282458	0.303874	50	115
COL1A1	ENST00000225964	protein_coding	chr17	-	CDS	25,26,27	50192837	50193992	19	0.011438	5.84389e-10	1.05844e-07	0.92665	0.968205	0.700433	0.029319	0.0183016	0.0102965	0.217799	0.336721	0.000346393	50	118
MATR3	ENST00000394805	protein_coding	chr5	+	CDS	10	139307989	139308096	3	0.0162581	5.9182e-10	1.06557e-07	0.811837	0.872333	0.324226	0.0353188	0.0245523	0.021377	0.23133	0.392637	0.000436927	50	108
DNAJA1	ENST00000330899	protein_coding	chr9	+	CDS	5	33030478	33030585	1	0.0176954	5.90192e-10	1.06557e-07	0.923426	0.93315	0.207383	0.0403166	0.0288354	0.0256038	0.211817	0.347858	0.0107383	50	108
COL4A2	ENST00000360467	protein_coding	chr13	+	CDS	5,6,7	110424864	110428526	23	0.0112742	5.97316e-10	1.0723e-07	0.905355	0.927461	0.629851	0.0305029	0.0231893	0.00951037	0.262922	0.399816	0.000466042	50	110
RAB7A	ENST00000676214	protein_coding	chr3	+	CDS	3,4	128798047	128806457	1	0.0191621	6.13892e-10	1.09883e-07	0.893357	0.873567	0.372328	0.0366487	0.0225527	0.0155167	0.25409	0.424995	0.00133253	50	109
H4C9	ENST00000615353	protein_coding	chr6	+	CDS	1	27139502	27139588	2	0.0113694	6.20187e-10	1.10362e-07	0.944074	0.976884	0.717883	0.0355356	0.0272781	0.0218771	0.247798	0.391376	1.14916e-05	50	87
CALR	ENST00000316448	protein_coding	chr19	+	CDS	5,6	12940400	12940572	2	0.0150741	6.18869e-10	1.10362e-07	0.890459	0.965142	0.220146	0.0367784	0.026159	0.0074236	0.217031	0.349615	4.25233e-05	50	85
EIF3M	ENST00000531120	protein_coding	chr11	+	CDS	3,4	32588649	32589027	2	0.0173958	6.33763e-10	1.12451e-07	0.910283	0.854564	0.233394	0.0401728	0.0282915	0.0100002	0.202028	0.282945	0.00349077	50	100
NCL	ENST00000322723	protein_coding	chr2	-	CDS	13,14	231455207	231455461	3	0.0119702	6.454e-10	1.13853e-07	0.909128	0.940498	0.533429	0.0381059	0.033229	0.248212	0.214984	0.283054	0.000437117	50	122
MIF	ENST00000215754	protein_coding	chr22	+	CDS	1,2	23894565	23894844	3	0.0117061	6.44811e-10	1.13853e-07	0.875544	0.877184	0.549904	0.031598	0.0214545	0.0160549	0.224637	0.279039	0.000106508	50	91
MCRS1	ENST00000343810	protein_coding	chr12	-	5'UTR	1,2	49566742	49568059	1	0.0211143	6.5711e-10	1.15585e-07	0.679529	0.715472	0.253539	0.0374079	0.0217056	0.00172347	0.279764	0.369244	0.0970857	50	112
PRNP	ENST00000430350	protein_coding	chr20	+	CDS	2	4699269	4699364	1	0.0179782	6.60553e-10	1.15857e-07	0.862764	0.901672	0.447351	0.0365519	0.0230271	0.00466608	0.256988	0.44079	0.000186748	50	96
LDHA	ENST00000422447	protein_coding	chr11	+	CDS	4,5	18401008	18402949	8	0.0101557	6.6454e-10	1.15906e-07	0.928698	0.912112	0.555415	0.0316204	0.0240133	0.00939683	0.231811	0.256656	0.0653539	50	113
SLC3A2	ENST00000680631	protein_coding	chr11	+	CDS	10	62888582	62888673	3	0.01668	6.6463e-10	1.15906e-07	0.891327	0.864531	0.372191	0.0378172	0.0225654	0.00669057	0.216302	0.261122	0.0278818	50	92
CTSB	ENST00000677671	protein_coding	chr8	-	CDS,3'UTR	10	11845112	11845209	2	0.0150206	6.73689e-10	1.16487e-07	0.900734	0.846523	0.338739	0.0385122	0.0256363	0.00660052	0.192584	0.223836	0.0279457	50	98
CD59	ENST00000651785	protein_coding	chr11	-	CDS	6	33710224	33710317	1	0.0174364	6.70538e-10	1.16487e-07	0.852075	0.804938	0.322915	0.0391788	0.0273261	0.0147506	0.207525	0.296664	0.048654	50	94
PFN1	ENST00000225655	protein_coding	chr17	-	CDS,3'UTR	3	4945896	4945995	4	0.0103061	6.727e-10	1.16487e-07	0.959622	0.974656	0.779002	0.0345487	0.0265261	0.0309876	0.246453	0.330506	0.00151348	50	100
MATR3	ENST00000394800	protein_coding	chr5	+	CDS	7	139307958	139308068	4	0.0162317	6.76441e-10	1.16633e-07	0.823419	0.890743	0.353809	0.0356799	0.0259842	0.0264924	0.235505	0.397101	0.000709014	50	111
ALDH7A1	ENST00000409134	protein_coding	chr5	-	CDS	12,13	126554361	126555981	1	0.0213639	6.80776e-10	1.17049e-07	0.751015	0.697781	0.159437	0.0370235	0.0227633	1.9032e-05	0.324692	0.366405	0.111222	50	84
TUBB4B	ENST00000340384	protein_coding	chr9	+	CDS	4	137243110	137243212	1	0.0140705	6.92862e-10	1.18793e-07	0.969825	0.991836	0.859786	0.0293002	0.020002	0.00285967	0.271536	0.484048	2.49746e-05	50	103
STMN1	ENST00000357865	protein_coding	chr1	-	CDS	3,4	25901633	25903679	2	0.0155623	6.98615e-10	1.19444e-07	0.917001	0.959707	0.354338	0.0373341	0.0301014	0.0756143	0.185577	0.326477	0.000198289	50	89
MSN	ENST00000360270	protein_coding	chrX	+	CDS	9	65736828	65736923	13	0.0123561	7.04299e-10	1.20079e-07	0.904194	0.820675	0.160115	0.041708	0.0322478	0.0295781	0.159664	0.16206	0.860904	50	96
UBC	ENST00000536769	protein_coding	chr12	-	CDS	1	124912495	124912587	5	0.0157086	7.09459e-10	1.20622e-07	0.865758	0.879953	0.155263	0.0322761	0.0207128	0.00636055	0.202348	0.396718	0.000272419	50	93
SELENOM	ENST00000402395	protein_coding	chr22	-	CDS	3,4	31105936	31107437	1	0.0176219	7.12566e-10	1.20814e-07	0.817499	0.822948	0.22425	0.0384541	0.0244124	0.00542614	0.252964	0.318651	0.00667343	50	91
VIM	ENST00000544301	protein_coding	chr10	+	CDS	7	17235170	17235265	11	0.011692	7.21503e-10	1.2199e-07	0.893164	0.968797	0.428698	0.0375707	0.0297073	0.0383442	0.144894	0.299775	3.79754e-06	50	96
SRSF3	ENST00000373715	protein_coding	chr6	+	CDS	2	36596842	36596952	3	0.0142917	7.5121e-10	1.26662e-07	0.896657	0.921699	0.453465	0.037541	0.0266174	0.00749905	0.185427	0.299729	2.84228e-05	50	111
PRKAR1A	ENST00000589017	protein_coding	chr17	+	CDS	8	68525792	68525891	3	0.0139356	7.6161e-10	1.28062e-07	0.941335	0.890022	0.48965	0.0374599	0.026949	0.0165843	0.213471	0.314077	0.00339293	50	100
PSMC2	ENST00000678493	protein_coding	chr7	+	CDS	3,4	103347722	103353957	1	0.0172405	7.95668e-10	1.33421e-07	0.760796	0.681261	0.132522	0.0392524	0.0284826	0.0200033	0.24985	0.281788	0.251186	50	97
MT1E	ENST00000306061	protein_coding	chr16	+	5'UTR,CDS	1,2	56625802	56626490	1	0.0109837	8.08135e-10	1.3514e-07	0.936263	0.874009	0.455392	0.0372928	0.0294989	0.0388183	0.192944	0.210305	0.197898	50	103
PRKCSH	ENST00000589838	protein_coding	chr19	+	CDS	5,6	11441284	11442408	8	0.0148997	8.34116e-10	1.39104e-07	0.877169	0.905108	0.410147	0.038365	0.0274207	0.0147139	0.203901	0.286379	0.0177838	50	97
LASP1	ENST00000318008	protein_coding	chr17	+	CDS	1,2	38870196	38878121	6	0.0130643	8.40172e-10	1.39732e-07	0.739309	0.65972	0.115661	0.0358297	0.0278264	0.0651589	0.171182	0.201622	0.102291	50	99
ZNF207	ENST00000394673	protein_coding	chr17	+	5'UTR,CDS	1,2	32350230	32351800	1	0.0211491	8.5021e-10	1.41017e-07	0.913593	0.791847	0.220367	0.0435353	0.0265976	0.000392453	0.245004	0.32087	0.0343382	50	112
H3C10	ENST00000369163	protein_coding	chr6	+	5'UTR,CDS	1	27810066	27810155	3	0.0119108	8.58396e-10	1.41605e-07	0.872147	0.851494	0.503184	0.034103	0.0274818	0.0378122	0.25191	0.306443	0.0426087	50	90
ACTN1	ENST00000683780	retained_intron	chr14	-	exon	5,6	68904711	68909384	4	0.0117103	8.58286e-10	1.41605e-07	0.833415	0.90705	0.442025	0.0321484	0.0223867	0.00352507	0.181054	0.285818	0.00074415	50	93
HLA-C	ENST00000376228	protein_coding	chr6	-	CDS	2	31271665	31271776	1	0.0141565	8.65309e-10	1.42074e-07	0.809435	0.780398	0.26586	0.0344691	0.0236232	0.00753343	0.250889	0.27039	0.321613	50	112
MAGED2	ENST00000375068	protein_coding	chrX	+	CDS	8,9,10	54813009	54813547	2	0.0172449	8.65893e-10	1.42074e-07	0.823483	0.838402	0.419515	0.0379476	0.0240843	0.00720183	0.245237	0.388532	8.70611e-05	50	119
TUBB4B	ENST00000340384	protein_coding	chr9	+	CDS	4	137243303	137243391	5	0.0130279	8.84087e-10	1.4467e-07	0.922138	0.956569	0.648342	0.0338663	0.0243459	0.00603959	0.21945	0.383895	0.000194146	50	89
MRPL47	ENST00000476781	protein_coding	chr3	-	CDS	5,6,7	179588989	179593770	1	0.0230136	8.99751e-10	1.4684e-07	0.855236	0.824998	0.324921	0.0372102	0.0276826	0.01863	0.370154	0.423447	0.163647	50	109
CAP1	ENST00000372797	protein_coding	chr1	+	CDS	4,5	40061750	40064266	10	0.0115779	9.10649e-10	1.48222e-07	0.833905	0.860651	0.408137	0.034261	0.0259357	0.0136282	0.215268	0.260623	0.152482	50	103
TMSB10	ENST00000233143	protein_coding	chr2	+	3'UTR	3	84906520	84906612	3	0.00689089	9.18456e-10	1.49095e-07	0.953493	0.969304	0.799734	0.0239539	0.0225206	0.454825	0.356492	0.375991	0.0673906	50	93
S100A11	ENST00000271638	protein_coding	chr1	-	CDS	2,3	152032749	152033661	1	0.0181269	9.25166e-10	1.49786e-07	0.923916	0.957701	0.0864523	0.0385012	0.0284717	0.00563391	0.194905	0.351519	0.00126537	50	89
SPARC	ENST00000231061	protein_coding	chr5	-	CDS	9	151664096	151664192	3	0.0162576	9.39392e-10	1.51287e-07	0.850115	0.900578	0.261457	0.0362183	0.0226531	0.00703529	0.174903	0.304833	0.000341952	50	97
ITGB1	ENST00000417122	protein_coding	chr10	-	CDS	14	32911546	32911655	12	0.00858584	9.36994e-10	1.51287e-07	0.894562	0.907895	0.664565	0.0312065	0.0237249	0.0513723	0.179777	0.236609	0.0102768	50	110
H4C14	ENST00000578186	protein_coding	chr1	+	CDS	1	149832813	149832916	1	0.0246943	9.4395e-10	1.51621e-07	0.845937	0.890592	0.456246	0.0447248	0.0277099	0.00440132	0.221851	0.453624	0.000826961	50	104
HSPA5	ENST00000324460	protein_coding	chr9	-	CDS	8	125236725	125236816	13	0.0100015	9.47502e-10	1.51792e-07	0.911885	0.873721	0.473918	0.0350416	0.0292578	0.0883614	0.22626	0.232266	0.642161	50	92
YWHAB	ENST00000353703	protein_coding	chr20	+	CDS	2	44901560	44901649	1	0.0158655	9.62814e-10	1.53841e-07	0.898749	0.895521	0.376378	0.0367622	0.0240126	0.00701565	0.23166	0.364027	0.00160906	50	90
MYH9	ENST00000216181	protein_coding	chr22	-	CDS	21,22	36301027	36301605	22	0.0102186	9.68325e-10	1.54318e-07	0.960287	0.950687	0.544853	0.0345777	0.0262013	0.0570438	0.221601	0.324898	0.00015763	50	103
DHRS2	ENST00000250383	protein_coding	chr14	+	5'UTR,CDS	2	23638839	23638940	1	0.0160875	9.7515e-10	1.55001e-07	0.845612	0.925898	0.416396	0.0336666	0.0184276	0.000287598	0.170138	0.344599	2.01681e-06	50	102
NDUFS5	ENST00000372967	protein_coding	chr1	+	CDS	2	39028728	39028825	2	0.0139755	9.83799e-10	1.55565e-07	0.86781	0.844909	0.490175	0.0382937	0.0287502	0.0501321	0.230638	0.291531	0.000485675	50	98
LAMP1	ENST00000332556	protein_coding	chr13	+	5'UTR,CDS	1	113297399	113297480	1	0.0155629	9.82698e-10	1.55565e-07	0.925942	0.926566	0.633787	0.0368228	0.0222019	0.00298731	0.221301	0.304927	0.0031508	50	82
H3C2	ENST00000621411	protein_coding	chr6	-	CDS,3'UTR	1	26031614	26031685	4	0.0103962	1.01712e-09	1.60418e-07	0.93979	0.95359	0.760089	0.0303982	0.0256927	0.219777	0.328218	0.413807	0.000346604	41	72
GARS1	ENST00000389266	protein_coding	chr7	+	CDS	16	30632255	30632367	5	0.0115503	1.03029e-09	1.62053e-07	0.901693	0.90282	0.506981	0.0342644	0.025665	0.0194212	0.22595	0.334688	0.00398874	50	113
VIM	ENST00000544301	protein_coding	chr10	+	CDS	2	17229569	17229670	2	0.0156731	1.03279e-09	1.62053e-07	0.948227	0.972786	0.369379	0.0314331	0.0162489	9.46987e-05	0.190757	0.300836	2.72346e-05	50	102
HSPA5	ENST00000324460	protein_coding	chr9	-	CDS	8	125236946	125237019	10	0.0117441	1.04493e-09	1.63246e-07	0.878733	0.8991	0.488381	0.0343257	0.0274099	0.0577708	0.205365	0.271921	0.0365918	50	74
LDHB	ENST00000350669	protein_coding	chr12	-	CDS	5,6	21638412	21642015	1	0.0144429	1.04575e-09	1.63246e-07	0.924402	0.932245	0.184268	0.0350249	0.0232481	0.00437955	0.191424	0.290021	0.00209274	50	123
VCP	ENST00000358901	protein_coding	chr9	-	CDS	16	35057413	35057520	10	0.0128431	1.0516e-09	1.63324e-07	0.852804	0.91162	0.475468	0.0351674	0.0244372	0.0157384	0.198659	0.302921	0.000695282	50	108
IFITM3	ENST00000399808	protein_coding	chr11	-	3'UTR	2	319739	319802	2	0.0168861	1.05079e-09	1.63324e-07	0.774946	0.816735	0.370144	0.0309068	0.0256858	0.0426355	0.331888	0.390514	0.0200079	38	64
PRAME	ENST00000398743	protein_coding	chr22	-	CDS	5	22550130	22550222	3	0.0134937	1.07494e-09	1.66526e-07	0.856704	0.821689	0.108999	0.0359223	0.0275763	0.0159522	0.182868	0.259703	0.00372403	50	93
PLOD1	ENST00000196061	protein_coding	chr1	+	CDS	3	11949797	11949904	13	0.0118801	1.10995e-09	1.71514e-07	0.831744	0.840833	0.54872	0.0339471	0.0254346	0.0460195	0.254016	0.277745	0.059544	50	108
H2AC7	ENST00000341023	protein_coding	chr6	-	CDS	1	26199139	26199232	1	0.0108152	1.11541e-09	1.71923e-07	0.946571	0.954399	0.624747	0.0362246	0.0279732	0.00910583	0.200399	0.280383	0.00501954	50	94
HSP90AB1	ENST00000620073	protein_coding	chr6	+	CDS	11	44253147	44253231	8	0.0127692	1.12133e-09	1.724e-07	0.928097	0.945165	0.30398	0.0348696	0.0233453	0.0056183	0.196665	0.248906	0.00370988	50	85
UBB	ENST00000302182	protein_coding	chr17	+	CDS	2	16381928	16382012	5	0.0124637	1.12506e-09	1.72538e-07	0.881388	0.920094	0.248665	0.0329456	0.0238144	0.00423859	0.162279	0.270097	0.00196178	50	85
ANKRD1	ENST00000371697	protein_coding	chr10	-	CDS	2,3	90919247	90920224	2	0.0134058	1.13748e-09	1.74006e-07	0.912505	0.877261	0.472134	0.034625	0.029048	0.0443431	0.305072	0.267376	0.0958437	50	78
COX6A1	ENST00000229379	protein_coding	chr12	+	CDS	2	120438412	120438501	1	0.0165139	1.14948e-09	1.75403e-07	0.839136	0.884818	0.346119	0.0371558	0.0216633	0.000596911	0.155947	0.304939	1.67386e-05	50	90
SERBP1	ENST00000370995	protein_coding	chr1	-	CDS	2,3	67425094	67426136	3	0.0132402	1.17353e-09	1.77738e-07	0.92229	0.95015	0.556246	0.0391696	0.0310361	0.061342	0.208321	0.334736	3.99815e-06	50	132
CCT7	ENST00000258091	protein_coding	chr2	+	CDS,3'UTR	12	73252782	73252867	4	0.0125357	1.16802e-09	1.77738e-07	0.909448	0.906955	0.496267	0.0298561	0.0201779	0.00251137	0.266222	0.398361	0.000223281	50	86
RAC1	ENST00000348035	protein_coding	chr7	+	CDS	5,6	6401944	6402323	2	0.0119139	1.17137e-09	1.77738e-07	0.857325	0.932241	0.404526	0.0347859	0.0260045	0.0174021	0.16563	0.250071	0.00475755	50	92
COL4A1	ENST00000375820	protein_coding	chr13	-	CDS	33,34	110176943	110177854	16	0.0129894	1.20133e-09	1.81499e-07	0.884567	0.916068	0.604309	0.029051	0.0198193	0.00640545	0.284489	0.474614	2.02967e-05	50	108
TUBA3C	ENST00000400113	protein_coding	chr13	-	CDS	4	19177171	19177259	3	0.0154427	1.24863e-09	1.8818e-07	0.80947	0.806965	0.356099	0.0331422	0.0195291	0.0068544	0.218373	0.317233	0.0142803	50	89
ANXA2	ENST00000559818	protein_coding	chr15	-	CDS	8,9	60352398	60354176	1	0.019883	1.25331e-09	1.8842e-07	0.903281	0.981046	0.132938	0.0393352	0.0242524	0.00266673	0.165322	0.403623	1.38335e-05	50	102
SPARC	ENST00000231061	protein_coding	chr5	-	CDS	7,8	151666439	151667494	2	0.0168903	1.27445e-09	1.91127e-07	0.894281	0.963501	0.353629	0.0356226	0.01986	0.000240601	0.19514	0.351149	1.52186e-05	50	99
BCAP31	ENST00000647529	protein_coding	chrX	-	CDS	8,9	153700974	153702098	4	0.0137782	1.28015e-09	1.9151e-07	0.818965	0.843105	0.386656	0.0352058	0.023978	0.00778053	0.201981	0.298029	4.83032e-05	50	94
YWHAG	ENST00000307630	protein_coding	chr7	-	5'UTR,CDS	1	76358754	76358843	1	0.0167945	1.33151e-09	1.97261e-07	0.866368	0.852025	0.370224	0.034897	0.0221891	0.00123025	0.256819	0.338018	0.00511446	50	90
ACTN1	ENST00000683780	retained_intron	chr14	-	exon	8,9	68892235	68893705	12	0.0105919	1.3279e-09	1.97261e-07	0.823487	0.903078	0.446453	0.0331517	0.0248968	0.0121414	0.162039	0.278943	4.18035e-05	50	100
COL1A1	ENST00000225964	protein_coding	chr17	-	CDS	7,8,9	50197768	50198184	11	0.0137149	1.33031e-09	1.97261e-07	0.8785	0.955535	0.31302	0.024845	0.0115148	0.00184198	0.214573	0.380626	0.000310016	50	96
NONO	ENST00000677446	protein_coding	chrX	+	CDS	8,9	71297007	71297427	5	0.0130438	1.32832e-09	1.97261e-07	0.823688	0.843879	0.267849	0.0399177	0.0306661	0.0197656	0.159947	0.22588	0.00708775	50	92
TMED7-TICAM2	ENST00000282382	protein_coding	chr5	-	CDS	1	115625672	115625788	1	0.0175406	1.3605e-09	2.00582e-07	0.761435	0.693353	0.296551	0.036959	0.0222488	0.00551524	0.233351	0.300151	0.0209235	50	117
TMED7	ENST00000456936	protein_coding	chr5	-	CDS	1	115625672	115625788	1	0.0175406	1.3605e-09	2.00582e-07	0.761435	0.693353	0.296551	0.036959	0.0222488	0.00551524	0.233351	0.300151	0.0209235	50	117
EIF6	ENST00000374450	protein_coding	chr20	-	CDS	6	35279568	35279661	1	0.020024	1.36399e-09	2.00611e-07	0.870025	0.926014	0.275049	0.0376579	0.019352	0.00112905	0.223772	0.361574	0.000940805	50	94
MYH9	ENST00000216181	protein_coding	chr22	-	CDS	26	36295554	36295649	11	0.0113585	1.37184e-09	2.01282e-07	0.936554	0.969155	0.657533	0.0338849	0.0261376	0.0264362	0.231089	0.374698	1.08969e-05	50	96
MRPS28	ENST00000276585	protein_coding	chr8	-	CDS	3	79919021	79919124	1	0.0204546	1.38071e-09	2.02097e-07	0.838936	0.761046	0.186149	0.0363472	0.0270732	0.0155172	0.293517	0.37642	0.0287779	50	104
COPA	ENST00000241704	protein_coding	chr1	-	CDS	15,16	160305725	160306406	11	0.0155767	1.39281e-09	2.0338e-07	0.612574	0.609393	0.241122	0.0363832	0.0263066	0.0343945	0.217398	0.284386	0.0762198	50	102
TPM3	ENST00000651641	protein_coding	chr1	-	CDS	4	154173108	154173183	2	0.0111932	1.40312e-09	2.04252e-07	0.839402	0.827308	0.221568	0.0374558	0.0318457	0.186109	0.207165	0.219187	0.348428	50	76
HMGN3	ENST00000344726	protein_coding	chr6	-	CDS	4,5	79202374	79203629	1	0.0167856	1.40547e-09	2.04252e-07	0.786597	0.796199	0.299738	0.0326568	0.0279136	0.028059	0.250765	0.345917	0.00192597	50	66
POR	ENST00000461988	protein_coding	chr7	+	CDS	6,7	75981106	75981561	1	0.0221121	1.42699e-09	2.06051e-07	0.787601	0.667167	0.0677906	0.0376005	0.0212006	0.00522057	0.282641	0.405464	0.0152003	50	112
TIMM8B	ENST00000504148	protein_coding	chr11	-	5'UTR,CDS	1,2	112085459	112086740	1	0.0194279	1.42568e-09	2.06051e-07	0.837035	0.877346	0.271326	0.042367	0.0311045	0.00697828	0.263046	0.294593	0.178349	50	105
PTMS	ENST00000309083	protein_coding	chr12	+	CDS	1,2,3	6766748	6769949	2	0.0128469	1.42798e-09	2.06051e-07	0.895996	0.941108	0.236119	0.0378351	0.0254743	0.0086103	0.110306	0.19471	0.000397405	50	104
PKM	ENST00000335181	protein_coding	chr15	-	CDS	4	72210365	72210456	5	0.0140515	1.43436e-09	2.06484e-07	0.936454	0.981149	0.505248	0.0338815	0.0237046	0.00695165	0.202318	0.38338	4.27969e-05	50	92
RHOC	ENST00000369642	protein_coding	chr1	-	CDS	2	112703679	112703791	6	0.00896027	1.44319e-09	2.0678e-07	0.882965	0.919017	0.546539	0.0339244	0.027795	0.0402679	0.17367	0.244535	0.000341651	50	113
CTSL	ENST00000678442	protein_coding	chr9	+	CDS	4,5	87728394	87728710	1	0.0195057	1.44205e-09	2.0678e-07	0.802489	0.849969	0.317963	0.0397975	0.0232627	0.00576948	0.240278	0.363459	0.00648402	50	129
SNRPD1	ENST00000300413	protein_coding	chr18	+	CDS	3	21623809	21623910	3	0.0146363	1.45187e-09	2.07536e-07	0.896152	0.949887	0.597506	0.0368716	0.0265941	0.00532697	0.264675	0.385583	0.00449158	50	102
CHCHD2	ENST00000395422	protein_coding	chr7	-	CDS	1,2	56104440	56106409	3	0.0117214	1.46669e-09	2.09165e-07	0.909315	0.866701	0.506509	0.0345987	0.0240225	0.00429555	0.187458	0.237255	0.00633118	50	82
GANAB	ENST00000356638	protein_coding	chr11	-	CDS	18,19	62627054	62627330	10	0.0137623	1.49301e-09	2.12421e-07	0.824215	0.793351	0.41418	0.0352105	0.0259272	0.0261739	0.232152	0.294004	0.0371157	50	113
OS9	ENST00000315970	protein_coding	chr12	+	CDS	2	57694789	57694883	6	0.0160695	1.49779e-09	2.12606e-07	0.845325	0.834356	0.404391	0.0365727	0.0244558	0.0109658	0.212681	0.334131	0.00227636	50	95
TMED10	ENST00000303575	protein_coding	chr14	-	CDS	2,3	75147688	75152087	8	0.0136724	1.5049e-09	2.12986e-07	0.775765	0.707366	0.0782259	0.0390363	0.0298526	0.00271217	0.192908	0.1973	0.759435	50	106
U2AF2	ENST00000308924	protein_coding	chr19	+	CDS	2	55659230	55659311	1	0.0168973	1.50744e-09	2.12986e-07	0.786363	0.917124	0.166198	0.0375102	0.0236762	0.00137374	0.178009	0.334443	0.000379262	50	82
TOP2A	ENST00000423485	protein_coding	chr17	-	CDS	8,9	40411394	40411693	7	0.0132265	1.5114e-09	2.13052e-07	0.807587	0.841953	0.570214	0.0321581	0.0259268	0.054727	0.243806	0.355919	0.000467326	50	111
H3-3A	ENST00000366816	protein_coding	chr1	+	CDS	3	226064352	226064432	3	0.0151127	1.53465e-09	2.1583e-07	0.87277	0.877018	0.474171	0.0382628	0.0279667	0.0250205	0.216704	0.269017	0.00137734	50	81
ARHGAP1	ENST00000311956	protein_coding	chr11	-	CDS	2	46696012	46696103	2	0.0172706	1.55167e-09	2.17722e-07	0.803062	0.734337	0.322073	0.04048	0.0291769	0.000775539	0.260081	0.30104	0.0577513	50	92
JUN	ENST00000371222	protein_coding	chr1	-	CDS	1	58782233	58782323	4	0.0155858	1.57013e-09	2.19305e-07	0.837306	0.875545	0.416421	0.0339437	0.0243373	0.0159275	0.271606	0.381355	0.0112109	50	91
HSP90AB1	ENST00000620073	protein_coding	chr6	+	CDS	8,9	44251600	44251813	2	0.017031	1.56956e-09	2.19305e-07	0.880202	0.924543	0.289712	0.0359584	0.0233141	0.0161497	0.243227	0.391157	0.00149087	50	86
OS9	ENST00000315970	protein_coding	chr12	+	CDS	11	57718299	57718408	3	0.0175376	1.59636e-09	2.22459e-07	0.78481	0.863344	0.337618	0.0406147	0.0288601	0.0307929	0.189332	0.356715	0.000544009	50	110
COX6B1	ENST00000649813	protein_coding	chr19	+	CDS	3,4	35654611	35658634	2	0.0127074	1.60272e-09	2.22555e-07	0.921415	0.894295	0.587527	0.0360264	0.0272428	0.034372	0.249167	0.313411	0.0185742	50	102
MSN	ENST00000360270	protein_coding	chrX	+	CDS	7,8	65733279	65735366	2	0.0186407	1.60435e-09	2.22555e-07	0.874699	0.952476	0.297644	0.0353603	0.0207307	0.000590058	0.236872	0.400083	9.11118e-06	50	102
PPIA	ENST00000468812	protein_coding	chr7	+	CDS	1,2,3	44796745	44799412	9	0.0100037	1.61281e-09	2.23222e-07	0.914181	0.965527	0.604262	0.0343899	0.0285034	0.0264353	0.193872	0.285737	0.000806979	50	101
KHDRBS1	ENST00000327300	protein_coding	chr1	+	CDS	5	32036931	32037032	2	0.0175009	1.64759e-09	2.2752e-07	0.909143	0.843414	0.489473	0.0381291	0.0225319	0.00237994	0.233614	0.311247	0.00180173	50	102
IGFBP7	ENST00000295666	protein_coding	chr4	-	CDS	1	57110031	57110154	2	0.0210146	1.67837e-09	2.30436e-07	0.718305	0.743616	0.204281	0.032263	0.0167784	0.00882901	0.232951	0.449979	0.0218175	50	124
MRPS23	ENST00000313608	protein_coding	chr17	-	CDS	1,2	57849314	57849980	2	0.0208675	1.68003e-09	2.30436e-07	0.748187	0.741164	0.129573	0.0387624	0.0222853	0.00234314	0.223335	0.373282	0.000472044	50	111
OAZ1	ENST00000602676	protein_coding	chr19	+	CDS	2,3	2271402	2271502	4	0.00640962	1.67937e-09	2.30436e-07	0.966154	0.972601	0.895299	0.0220292	0.0187061	0.0250264	0.356186	0.465366	0.00258898	50	100
KPNA2	ENST00000679078	protein_coding	chr17	+	CDS	4,5	68040738	68042125	1	0.0139978	1.68596e-09	2.30731e-07	0.860445	0.831242	0.360966	0.0335075	0.0253004	0.0153147	0.253334	0.300754	0.0480332	50	70
PSMD13	ENST00000532097	protein_coding	chr11	+	CDS	12,13	251887	252560	2	0.0157345	1.70828e-09	2.33263e-07	0.790414	0.798804	0.364025	0.0368475	0.0262506	0.00475243	0.243868	0.325396	0.024429	50	106
H4C5	ENST00000615164	protein_coding	chr6	+	CDS	1	26204838	26204934	2	0.0119166	1.76671e-09	2.40703e-07	0.947486	0.888164	0.412909	0.0374105	0.0308265	0.0176674	0.225637	0.238303	0.388527	50	97
SUPT5H	ENST00000599117	protein_coding	chr19	+	CDS	12,13	39464956	39466484	2	0.0144313	1.83284e-09	2.49156e-07	0.884205	0.776538	0.304324	0.0341782	0.0276485	0.130451	0.270579	0.350907	0.0213691	50	99
SURF6	ENST00000372022	protein_coding	chr9	-	CDS	4	133332651	133332745	1	0.0225289	1.84829e-09	2.50698e-07	0.882098	0.785881	0.196459	0.0410884	0.0276197	0.00313749	0.312473	0.366553	0.0633575	50	95
PGAM1	ENST00000334828	protein_coding	chr10	+	CDS	2,3	97430610	97430992	2	0.0134561	1.89418e-09	2.56353e-07	0.863231	0.875134	0.537021	0.0335775	0.022907	0.00386944	0.22721	0.346304	0.000945328	50	82
ARFRP1	ENST00000622789	protein_coding	chr20	-	CDS,3'UTR	7,8	63700424	63700606	1	0.0196332	1.90173e-09	2.56805e-07	0.780925	0.752556	0.107288	0.0362221	0.0236288	0.0036634	0.265031	0.375772	0.0237867	50	112
TMSB4X	ENST00000380636	protein_coding	chrX	+	CDS,3'UTR	1,2	12976319	12976810	2	0.0146743	1.93815e-09	2.61145e-07	0.914747	0.95423	0.242555	0.0352196	0.0259603	0.00602226	0.216617	0.286201	0.00427941	50	77
PDIA6	ENST00000404824	protein_coding	chr2	-	CDS	7,8	10790765	10791816	3	0.0128404	1.94434e-09	2.6128e-07	0.905078	0.893307	0.345186	0.0359938	0.0278485	0.0203908	0.222375	0.276429	0.042216	50	91
SRSF2	ENST00000392485	protein_coding	chr17	-	CDS	1	76736843	76736933	1	0.018749	1.94771e-09	2.6128e-07	0.880895	0.921073	0.461153	0.0362563	0.0207687	0.000615034	0.255424	0.388507	0.00102855	50	91
CCT5	ENST00000280326	protein_coding	chr5	+	CDS	9	10262496	10262606	3	0.0124839	1.96093e-09	2.62477e-07	0.906704	0.917841	0.596188	0.0335967	0.0237229	0.0170618	0.274654	0.398617	5.75386e-05	50	111
MYL12B	ENST00000648965	protein_coding	chr18	+	CDS	2,3	3273061	3277326	5	0.011569	2.00798e-09	2.68186e-07	0.902051	0.921124	0.606555	0.0320395	0.0238444	0.00593661	0.247821	0.393491	0.000223158	50	96
S100A10	ENST00000368811	protein_coding	chr1	-	CDS,3'UTR	3	151983131	151983222	6	0.00871164	2.0231e-09	2.69616e-07	0.921627	0.941876	0.78953	0.0356777	0.0328481	0.434672	0.251074	0.299824	0.115537	50	92
ARHGDIA	ENST00000269321	protein_coding	chr17	-	CDS	2	81869843	81869930	1	0.0126785	2.03169e-09	2.70171e-07	0.918841	0.856164	0.369844	0.040451	0.0306197	0.0376863	0.200956	0.235153	0.0726624	50	88
CALM2	ENST00000272298	protein_coding	chr2	-	5'UTR,CDS	1,2,3	47162607	47176444	1	0.0109599	2.0966e-09	2.78196e-07	0.935866	0.835097	0.302275	0.0406112	0.0345065	0.117788	0.208329	0.178207	0.141361	50	91
CTSL	ENST00000678442	protein_coding	chr9	+	CDS	6,7	87729696	87730460	4	0.0170606	2.10759e-09	2.79048e-07	0.655322	0.745707	0.130271	0.0374971	0.028915	0.0248046	0.210683	0.273173	0.00881961	50	120
PPIAP22	ENST00000358455	processed_pseudogene	chr21	+	exon	1	18857779	18857876	4	0.0105267	2.13254e-09	2.81739e-07	0.833353	0.851612	0.478438	0.0343449	0.0274859	0.0250888	0.209189	0.255941	0.0154187	50	98
IFITM3	ENST00000399808	protein_coding	chr11	-	CDS	1	320644	320720	4	0.0138197	2.15725e-09	2.84389e-07	0.80967	0.790086	0.446848	0.0341073	0.0260388	0.0363971	0.257813	0.296767	0.0892453	50	77
DHRS2	ENST00000250383	protein_coding	chr14	+	CDS	4,5	23639849	23643207	6	0.0118592	2.21704e-09	2.91641e-07	0.897137	0.951873	0.661671	0.0319928	0.0224908	0.0116363	0.192657	0.384557	0.000332302	50	103
CORO1C	ENST00000261401	protein_coding	chr12	-	CDS	3,4	108662097	108678314	6	0.0130734	2.23601e-09	2.93504e-07	0.745013	0.800711	0.411091	0.0333647	0.0253094	0.0155294	0.219835	0.28645	0.038577	50	105
NDUFA9	ENST00000266544	protein_coding	chr12	+	CDS	2,3	4654352	4654827	2	0.0173299	2.26821e-09	2.97091e-07	0.750214	0.788736	0.329949	0.0359519	0.023537	0.0223194	0.249014	0.347326	0.011165	50	114
SDC4	ENST00000372733	protein_coding	chr20	-	CDS	2,3	45333069	45335889	2	0.0153307	2.29643e-09	3.00144e-07	0.888788	0.834575	0.485198	0.0371948	0.0258536	0.0379647	0.193322	0.338477	0.000421778	50	109
SEC13	ENST00000350697	protein_coding	chr3	-	CDS	8,9	10301332	10304103	3	0.0141505	2.30977e-09	3.01243e-07	0.706632	0.777716	0.126324	0.0295665	0.0205083	0.0105131	0.226864	0.352231	0.0152386	50	121
HSPA1B	ENST00000375650	protein_coding	chr6	+	CDS	1	31829722	31829832	1	0.0210425	2.33258e-09	3.03568e-07	0.726322	0.84508	0.15238	0.0355659	0.0260983	0.0016952	0.309221	0.364614	0.259415	50	111
THBS1	ENST00000260356	protein_coding	chr15	+	CDS	18	39593085	39593172	7	0.0148589	2.35274e-09	3.0554e-07	0.820064	0.875156	0.354079	0.0352366	0.0242514	0.00522224	0.194028	0.316998	7.02208e-05	50	88
CSE1L	ENST00000262982	protein_coding	chr20	+	CDS	22,23	49092094	49094205	6	0.0126615	2.3625e-09	3.06157e-07	0.754011	0.750703	0.534688	0.026573	0.0255319	0.48199	0.287079	0.36328	0.0586831	50	100
NPM1	ENST00000517671	protein_coding	chr5	+	CDS	11,12	171407709	171410558	2	0.0116501	2.36974e-09	3.06445e-07	0.918928	0.972354	0.532219	0.0306577	0.0224632	0.000530071	0.223541	0.433282	6.72952e-05	50	98
APP	ENST00000346798	protein_coding	chr21	-	CDS	6	26021896	26021988	27	0.00866945	2.41765e-09	3.1198e-07	0.874392	0.912611	0.58461	0.0385933	0.0331787	0.0429587	0.140866	0.19987	0.00331503	50	93
COL4A2	ENST00000360467	protein_coding	chr13	+	CDS	37,38	110491294	110492130	14	0.0127205	2.42992e-09	3.12901e-07	0.883948	0.90828	0.570943	0.0317973	0.0237277	0.0385745	0.257442	0.369559	0.00158982	50	108
CNDP2	ENST00000324262	protein_coding	chr18	+	CDS	3,4	74501425	74505907	1	0.0188084	2.47152e-09	3.17587e-07	0.81308	0.89066	0.262734	0.0346543	0.0196219	0.000622167	0.248837	0.420951	0.000114199	50	107
RHOA	ENST00000678200	protein_coding	chr3	-	5'UTR,CDS	2	49375482	49375591	1	0.0151409	2.4993e-09	3.19811e-07	0.891746	0.875306	0.213953	0.0358064	0.0230907	0.0028472	0.18099	0.263013	0.0116704	50	110
MFGE8	ENST00000268150	protein_coding	chr15	-	CDS	5,6	88901685	88905798	1	0.0170078	2.49599e-09	3.19811e-07	0.773995	0.810346	0.0841177	0.0366105	0.0250174	0.0231779	0.201879	0.315146	0.00295213	50	93
LDHA	ENST00000422447	protein_coding	chr11	+	CDS,3'UTR	8	18407224	18407326	6	0.0114673	2.51304e-09	3.20897e-07	0.924608	0.875241	0.557991	0.0347675	0.0266129	0.0339602	0.254696	0.222699	0.0441538	50	103
RAB5C	ENST00000393860	protein_coding	chr17	-	CDS	7	42125811	42125890	4	0.0136242	2.52836e-09	3.22179e-07	0.792823	0.832457	0.450697	0.0343096	0.0247199	0.0322281	0.207728	0.334948	0.000965927	50	80
VIM	ENST00000544301	protein_coding	chr10	+	CDS	5	17233773	17233869	3	0.0152979	2.53462e-09	3.22304e-07	0.950645	0.955103	0.440808	0.0345052	0.0215024	0.0021402	0.228884	0.33432	0.000927822	50	97
H2BC11	ENST00000607124	protein_coding	chr6	-	CDS	1	27132383	27132479	3	0.0137365	2.56185e-09	3.25088e-07	0.915466	0.977131	0.619127	0.0285424	0.0224519	0.00931308	0.208879	0.433174	1.12477e-06	50	97
HNRNPU	ENST00000444376	protein_coding	chr1	-	CDS	9,10	244856624	244856821	25	0.00752068	2.61286e-09	3.30106e-07	0.91388	0.911029	0.792167	0.0299967	0.0253752	0.0600296	0.245726	0.293367	0.0172291	50	96
CTSB	ENST00000677671	protein_coding	chr8	-	CDS	6,7	11847797	11848140	5	0.0128867	2.61761e-09	3.30106e-07	0.870111	0.934681	0.551488	0.0320147	0.0213934	0.0116913	0.16409	0.333819	0.000336875	50	100
GLG1	ENST00000422840	protein_coding	chr16	-	CDS	7,8	74491130	74492979	10	0.0148073	2.6163e-09	3.30106e-07	0.816039	0.800248	0.355949	0.0381029	0.0264749	0.0172148	0.193961	0.292772	0.00541619	50	109
COL4A2	ENST00000360467	protein_coding	chr13	+	CDS	7,8	110428527	110429918	16	0.0124553	2.62459e-09	3.30303e-07	0.882228	0.918175	0.550552	0.0292901	0.0234657	0.0651458	0.268237	0.428099	0.000551976	50	91
CTSB	ENST00000677671	protein_coding	chr8	-	CDS	9	11845681	11845781	4	0.0135233	2.63885e-09	3.31414e-07	0.882066	0.938048	0.5415	0.0307839	0.0190782	0.00349931	0.217084	0.407372	3.69809e-05	50	101
COL4A2	ENST00000360467	protein_coding	chr13	+	CDS	29	110473042	110473146	1	0.0186512	2.67706e-09	3.35523e-07	0.911592	0.871292	0.404227	0.0336844	0.0183094	0.00264951	0.262068	0.460002	0.000742045	50	105
NGRN	ENST00000379095	protein_coding	chr15	+	CDS	1	90265748	90265860	1	0.0199461	2.69755e-09	3.37398e-07	0.836442	0.768506	0.223183	0.0358765	0.0193623	0.00213782	0.265136	0.403328	0.000102669	50	113
VGF	ENST00000249330	protein_coding	chr7	-	CDS	2	101164549	101164645	13	0.0136162	2.71491e-09	3.38875e-07	0.776586	0.782051	0.309048	0.0306673	0.0202165	0.0240617	0.208913	0.274243	0.00394175	50	97
HSP90AA1	ENST00000216281	protein_coding	chr14	-	CDS	10,11	102081804	102082194	1	0.0152701	2.72629e-09	3.38909e-07	0.899394	0.922412	0.42295	0.0370943	0.026335	0.00856605	0.214387	0.328926	0.00672252	50	102
ATP6AP2	ENST00000636580	protein_coding	chrX	+	CDS	2,3	40589038	40591256	2	0.0173823	2.72136e-09	3.38909e-07	0.739896	0.818708	0.13085	0.0355612	0.0207936	0.00198667	0.216093	0.327556	0.000476608	50	102
TSN	ENST00000389682	protein_coding	chr2	+	CDS	6	121765176	121765260	5	0.0129656	2.7537e-09	3.41621e-07	0.785695	0.774522	0.491662	0.033587	0.0240349	0.0144852	0.231549	0.292733	0.0138031	50	85
RAN	ENST00000543796	protein_coding	chr12	+	CDS,3'UTR	7	130875903	130876018	9	0.00799016	2.76671e-09	3.42538e-07	0.928084	0.897387	0.618848	0.0273441	0.0220217	0.0453754	0.268501	0.308679	0.00931941	50	116
GANAB	ENST00000356638	protein_coding	chr11	-	CDS	11	62630731	62630832	1	0.0217834	2.79198e-09	3.43576e-07	0.879635	0.897877	0.176662	0.0398142	0.0203999	0.00311562	0.243598	0.346111	0.0100559	50	102
TMBIM6	ENST00000267115	protein_coding	chr12	+	CDS	4,5,6	49755721	49758412	3	0.0141888	2.78746e-09	3.43576e-07	0.927899	0.894889	0.593458	0.0372855	0.0237179	0.0163565	0.231866	0.279748	0.00627108	50	114
ACOT2	ENST00000238651	protein_coding	chr14	+	CDS	1	73569768	73569874	1	0.0242901	2.78893e-09	3.43576e-07	0.853091	0.762139	0.227842	0.0421303	0.020682	0.00264472	0.248709	0.405266	0.00223826	50	107
TUBA1B	ENST00000336023	protein_coding	chr12	-	CDS	4	49128199	49128301	7	0.00973012	2.82017e-09	3.46347e-07	0.937827	0.957117	0.743737	0.0298101	0.0217262	0.0046922	0.24311	0.343967	0.000182891	50	103
HSP90AB1	ENST00000620073	protein_coding	chr6	+	CDS	3	44249413	44249500	7	0.0128521	2.84497e-09	3.48008e-07	0.864249	0.923088	0.404578	0.0365715	0.0267891	0.0325637	0.178089	0.271898	0.000454911	50	88
EIF4A1	ENST00000293831	protein_coding	chr17	+	CDS	7,8	7577446	7577620	4	0.0102552	2.8451e-09	3.48008e-07	0.943601	0.961038	0.726888	0.0362945	0.029058	0.0206998	0.221589	0.352238	0.000170618	50	94
MAGED1	ENST00000375772	protein_coding	chrX	+	CDS	4	51896924	51897004	2	0.0194291	2.87427e-09	3.50873e-07	0.922765	0.869747	0.274054	0.0418243	0.0254236	0.00347755	0.242003	0.275119	0.091668	50	81
COL4A2	ENST00000360467	protein_coding	chr13	+	CDS	25	110465490	110465583	4	0.0162876	2.89419e-09	3.52601e-07	0.886675	0.895363	0.680673	0.0339857	0.0194172	0.00437732	0.30111	0.446232	5.85312e-05	50	94
RCN1	ENST00000054950	protein_coding	chr11	+	CDS	1	32091201	32091321	4	0.0119716	2.9178e-09	3.54768e-07	0.923753	0.94582	0.635634	0.0261708	0.0162656	0.00203279	0.314333	0.463546	0.00106415	50	121
EIF4A1	ENST00000293831	protein_coding	chr17	+	CDS	5,6	7576659	7577124	1	0.0110353	2.9297e-09	3.55507e-07	0.915215	0.879457	0.496784	0.0346904	0.0276776	0.0329918	0.214081	0.237149	0.0649413	50	103
PTMA	ENST00000341369	protein_coding	chr2	+	CDS,3'UTR	4,5	231712474	231712854	4	0.00828749	2.98026e-09	3.60925e-07	0.913442	0.865894	0.34403	0.0397587	0.0343965	0.112174	0.135739	0.153191	0.0316748	50	94
PPP2CA	ENST00000481195	protein_coding	chr5	-	CDS	4,5	134200409	134201015	2	0.0188289	3.03389e-09	3.65246e-07	0.76243	0.778495	0.218966	0.0373595	0.0255588	0.000112826	0.240465	0.356119	0.00302879	50	119
NDUFB9	ENST00000276689	protein_coding	chr8	+	CDS	3,4	124547022	124549768	1	0.0114469	3.02842e-09	3.65246e-07	0.925902	0.969757	0.735223	0.032476	0.0242504	0.0195289	0.222417	0.393035	2.74527e-05	50	100
ADRM1	ENST00000491935	protein_coding	chr20	+	CDS	9	62308078	62308168	5	0.0102997	3.03317e-09	3.65246e-07	0.870257	0.897727	0.699857	0.0305883	0.0225813	0.0138532	0.256204	0.310138	0.0135889	50	91
PRDX1	ENST00000676549	protein_coding	chr1	-	CDS	5,6	45511410	45514609	2	0.0114025	3.07985e-09	3.70049e-07	0.877611	0.814944	0.339617	0.0368015	0.0280313	0.0111114	0.180726	0.198186	0.237045	50	108
THBS1	ENST00000260356	protein_coding	chr15	+	CDS	3	39582431	39582527	25	0.0112921	3.09604e-09	3.71263e-07	0.830174	0.861339	0.552883	0.0292308	0.0203609	0.0139955	0.242353	0.321178	0.00011355	50	97
H2AZ1	ENST00000511203	retained_intron	chr4	-	exon	2	99948417	99948507	5	0.00822336	3.14717e-09	3.76655e-07	0.902287	0.926992	0.606177	0.0327161	0.0302528	0.319464	0.208676	0.235741	0.27686	50	91
PKM	ENST00000335181	protein_coding	chr15	-	CDS	7	72207142	72207264	6	0.0136768	3.16235e-09	3.7773e-07	0.914599	0.954615	0.497187	0.0352182	0.0234516	0.00801288	0.163177	0.355075	4.27926e-06	50	123
PSMG2	ENST00000317615	protein_coding	chr18	+	CDS	6,7	12724556	12725472	1	0.0151048	3.18932e-09	3.80208e-07	0.866942	0.91328	0.556919	0.0344076	0.026649	0.012253	0.295795	0.429609	0.00517954	50	98
H2BC15	ENST00000612898	protein_coding	chr6	+	CDS,3'UTR	1	27838948	27839042	4	0.0100695	3.21841e-09	3.82928e-07	0.887716	0.868424	0.511231	0.0309208	0.0257279	0.0540238	0.237644	0.281716	0.0134235	50	95
MDH1	ENST00000544381	protein_coding	chr2	+	CDS	2,3	63594541	63595493	2	0.016604	3.24689e-09	3.83894e-07	0.759389	0.766952	0.0968146	0.0352529	0.0263065	0.00985114	0.237892	0.294687	0.0872892	50	117
TUBB	ENST00000327892	protein_coding	chr6	+	CDS	4	30724276	30724370	8	0.0106395	3.25168e-09	3.83894e-07	0.901651	0.947462	0.476561	0.0372304	0.0285985	0.00384846	0.171604	0.26902	0.00323005	50	95
PRDX5	ENST00000265462	protein_coding	chr11	+	5'UTR,CDS	1	64318204	64318325	5	0.0107869	3.24578e-09	3.83894e-07	0.905938	0.857566	0.622239	0.0354677	0.027859	0.036499	0.253832	0.279852	0.0979367	50	122
ACTN4	ENST00000252699	protein_coding	chr19	+	CDS	21	38729314	38729399	10	0.0120219	3.2366e-09	3.83894e-07	0.891698	0.903949	0.644872	0.0277937	0.0164369	0.00178582	0.242419	0.377956	0.00308807	50	86
LDHA	ENST00000422447	protein_coding	chr11	+	CDS	5,6	18402950	18403755	1	0.0177861	3.27124e-09	3.85457e-07	0.938988	0.948351	0.338737	0.0380306	0.0225098	0.00154843	0.205617	0.341856	0.000604245	50	126
CALM2	ENST00000272298	protein_coding	chr2	-	CDS	5	47161738	47161845	2	0.00992949	3.31227e-09	3.89539e-07	0.897306	0.859066	0.451371	0.0377852	0.0309415	0.0552232	0.186244	0.205229	0.371921	50	108
NONO	ENST00000677446	protein_coding	chrX	+	5'UTR,CDS	3,4	71284405	71290680	9	0.0123797	3.3422e-09	3.92303e-07	0.849569	0.859514	0.50542	0.0382467	0.0326031	0.0436004	0.214293	0.288904	0.00181132	50	101
CLTC	ENST00000269122	protein_coding	chr17	+	CDS	29	59685102	59685200	19	0.0128697	3.37587e-09	3.95495e-07	0.89319	0.839438	0.598852	0.0323703	0.0240337	0.0210293	0.26448	0.340347	0.00359376	50	99
ENO1	ENST00000234590	protein_coding	chr1	-	CDS	7,8	8865421	8866329	3	0.015238	3.39552e-09	3.96624e-07	0.846304	0.967413	0.346242	0.0333727	0.0214294	0.00694658	0.120851	0.377713	4.36612e-06	50	113
CNPY2	ENST00000273308	protein_coding	chr12	-	5'UTR,CDS	1,2	56315167	56315872	1	0.0192295	3.40117e-09	3.96624e-07	0.784345	0.829127	0.366435	0.0342142	0.0192311	0.00156011	0.265312	0.497733	4.12667e-05	50	128
HNRNPL	ENST00000221419	protein_coding	chr19	-	CDS	6,7	38840493	38843851	2	0.0159409	3.405e-09	3.96624e-07	0.862718	0.84517	0.273894	0.0362612	0.0247642	0.0126288	0.278879	0.329404	0.0541336	50	77
MSN	ENST00000360270	protein_coding	chrX	+	CDS	4	65729451	65729555	5	0.0158587	3.44235e-09	4.00211e-07	0.845854	0.90987	0.51732	0.0369328	0.02533	0.0103539	0.210624	0.367468	0.000441501	50	105
PIGT	ENST00000279036	protein_coding	chr20	+	CDS	9	45421393	45421488	2	0.0132416	3.53585e-09	4.103e-07	0.850386	0.888488	0.524931	0.0315597	0.0205448	0.00245564	0.263928	0.377729	2.41475e-06	50	96
SPCS3	ENST00000503362	protein_coding	chr4	+	CDS	1	176320112	176320209	1	0.0169268	3.5537e-09	4.10809e-07	0.776244	0.764504	0.288499	0.0350914	0.0212456	0.000833786	0.251884	0.335433	0.00496193	50	98
MYH9	ENST00000216181	protein_coding	chr22	-	CDS	9	36320275	36320360	14	0.0110324	3.5475e-09	4.10809e-07	0.884381	0.893089	0.686801	0.0357262	0.0274819	0.0546692	0.253654	0.323231	0.00266399	50	86
CD164	ENST00000310786	protein_coding	chr6	-	CDS	1,2	109379623	109382256	2	0.0146853	3.57821e-09	4.1286e-07	0.699594	0.775464	0.265284	0.0369286	0.0286088	0.0206646	0.212965	0.273835	0.00435822	50	93
YWHAZ	ENST00000395957	protein_coding	chr8	-	CDS	5,6	100923976	100924148	2	0.0137454	3.63435e-09	4.17838e-07	0.824696	0.871343	0.281133	0.0365071	0.0282615	0.0693453	0.155392	0.289473	0.00328529	50	89
H3-3B	ENST00000586607	protein_coding	chr17	-	5'UTR,CDS	2	75779098	75779175	2	0.0134564	3.63504e-09	4.17838e-07	0.915757	0.914955	0.548047	0.0372567	0.0257	0.0161616	0.237203	0.314658	0.00123303	50	78
XRCC6	ENST00000360079	protein_coding	chr22	+	CDS	8	41650771	41650874	3	0.0133162	3.65063e-09	4.18841e-07	0.895385	0.924216	0.419038	0.0325464	0.0211026	0.00427128	0.215553	0.324111	0.000327885	50	104
ILF2	ENST00000361891	protein_coding	chr1	-	CDS	4	153668454	153668546	1	0.0180053	3.66265e-09	4.19317e-07	0.820836	0.925801	0.326216	0.034931	0.0235583	0.00131867	0.202872	0.420876	0.000196337	50	93
CCDC47	ENST00000225726	protein_coding	chr17	-	CDS	5,6	63760919	63761287	1	0.0227189	3.66851e-09	4.19317e-07	0.708221	0.820974	0.044911	0.0370672	0.0210098	0.00386302	0.244552	0.415582	0.000846437	50	119
SEC13	ENST00000350697	protein_coding	chr3	-	CDS	4,5	10312070	10312642	5	0.0127322	3.68921e-09	4.20895e-07	0.817314	0.84101	0.346529	0.0335521	0.0249435	0.0151285	0.224653	0.331671	0.000285049	50	93
MRFAP1	ENST00000320912	protein_coding	chr4	+	5'UTR,CDS	2	6640845	6640958	1	0.0169241	3.82391e-09	4.35448e-07	0.866976	0.949618	0.236872	0.0391435	0.0263356	0.00960121	0.193715	0.255424	0.00232078	50	114
SARS1	ENST00000234677	protein_coding	chr1	+	CDS	1,2	109214038	109223980	1	0.0153507	3.90476e-09	4.43827e-07	0.796233	0.879871	0.383165	0.0406289	0.029529	0.0158511	0.187347	0.280853	0.000364954	50	94
PRAME	ENST00000398743	protein_coding	chr22	-	CDS	4,5	22550269	22550817	2	0.0135513	3.9602e-09	4.49291e-07	0.902273	0.862804	0.494118	0.0344984	0.0246345	0.0062863	0.227946	0.262092	0.120068	50	117
ACTB	ENST00000675515	protein_coding	chr7	-	CDS	4	5528554	5528645	2	0.0152946	3.99526e-09	4.51591e-07	0.959643	0.995549	0.738448	0.0281489	0.0200164	0.00734732	0.21226	0.458713	1.92314e-05	50	92
CALD1	ENST00000424922	protein_coding	chr7	+	CDS	2	134928792	134928887	5	0.0137942	3.99167e-09	4.51591e-07	0.874643	0.854425	0.570773	0.038537	0.0286414	0.025351	0.239335	0.291115	0.0217388	50	96
VCP	ENST00000358901	protein_coding	chr9	-	CDS	14	35059685	35059799	3	0.0152599	4.02121e-09	4.53683e-07	0.844196	0.85831	0.348338	0.0349182	0.0207329	0.0106937	0.222097	0.308147	0.00271833	50	115
VCP	ENST00000358901	protein_coding	chr9	-	CDS	9,10	35061633	35062043	4	0.015199	4.12665e-09	4.6472e-07	0.879444	0.8443	0.476305	0.0374815	0.0251517	0.00118989	0.15726	0.306651	2.3198e-05	50	98
THBS1	ENST00000260356	protein_coding	chr15	+	CDS	3	39582310	39582411	8	0.014678	4.13664e-09	4.64988e-07	0.800332	0.86886	0.320898	0.0339343	0.0214297	0.00285233	0.224355	0.298604	0.00270479	50	102
H4C3	ENST00000377803	protein_coding	chr6	+	CDS	1	26104156	26104239	2	0.0116846	4.1563e-09	4.66339e-07	0.91474	0.958271	0.579147	0.0341761	0.0266597	0.00842744	0.220588	0.335233	0.000653093	50	84
NCL	ENST00000322723	protein_coding	chr2	-	CDS	5,6	231460267	231460527	4	0.0113383	4.27256e-09	4.78503e-07	0.881598	0.884921	0.583722	0.0360026	0.0301906	0.0871562	0.18551	0.252245	0.0299388	50	77
CCNB1	ENST00000256442	protein_coding	chr5	+	5'UTR,CDS	1	69167152	69167281	10	0.0104453	4.2873e-09	4.79275e-07	0.910053	0.912559	0.491177	0.0290185	0.0214049	0.0199789	0.228797	0.354986	0.000388187	50	130
HNRNPU	ENST00000444376	protein_coding	chr1	-	CDS	10	244856524	244856623	10	0.0113018	4.30922e-09	4.80844e-07	0.921065	0.924017	0.578373	0.0323535	0.0253552	0.0572148	0.211895	0.346634	0.0001627	50	100
PSMC4	ENST00000157812	protein_coding	chr19	+	CDS	9	39980315	39980407	2	0.0175499	4.35297e-09	4.8484e-07	0.847687	0.791877	0.379874	0.0334873	0.0201435	0.000916272	0.275043	0.391819	0.010948	50	93
ST13	ENST00000216218	protein_coding	chr22	-	CDS	8,9	40830909	40832609	2	0.0138332	4.41677e-09	4.9105e-07	0.802441	0.78341	0.341952	0.0374091	0.0304312	0.0760554	0.219164	0.252949	0.262443	50	89
RCN3	ENST00000270645	protein_coding	chr19	+	CDS	2,3	49528678	49534257	4	0.0178219	4.51847e-09	5.01444e-07	0.617936	0.672762	0.168015	0.0338855	0.0192791	0.000463413	0.218722	0.304457	0.0249563	50	102
AP2S1	ENST00000263270	protein_coding	chr19	-	CDS	2	46846029	46846130	1	0.0132518	4.5564e-09	5.04735e-07	0.843926	0.860945	0.502508	0.0386874	0.0293777	0.0132737	0.209722	0.292512	0.00673061	50	102
NDUFB4	ENST00000184266	protein_coding	chr3	+	CDS	1	120596445	120596528	1	0.0182073	4.61885e-09	5.09915e-07	0.786048	0.857326	0.22596	0.0397497	0.0309785	0.0328943	0.23937	0.321695	4.65425e-05	50	84
MYH9	ENST00000216181	protein_coding	chr22	-	CDS	3,4	36327486	36341445	9	0.0113901	4.61987e-09	5.09915e-07	0.879956	0.90661	0.412337	0.0317752	0.0240918	0.0234952	0.231641	0.357716	0.00516953	50	79
DAD1	ENST00000250498	protein_coding	chr14	-	CDS	1	22589017	22589129	1	0.0186631	4.7292e-09	5.2104e-07	0.871268	0.78449	0.213753	0.0454923	0.0297411	0.0025858	0.18582	0.245047	0.0186809	50	113
H2BC11	ENST00000607124	protein_coding	chr6	-	CDS	1	27132588	27132674	1	0.0161474	4.76442e-09	5.23974e-07	0.846852	0.911242	0.3043	0.0418198	0.0328727	0.0380746	0.168513	0.300506	0.00249703	50	87
PPP1CA	ENST00000376745	protein_coding	chr11	-	CDS	5	67399034	67399146	1	0.0132192	4.91775e-09	5.39865e-07	0.927026	0.96818	0.748346	0.0259791	0.0176833	0.00606933	0.325275	0.573912	2.10392e-05	50	113
HSP90B1	ENST00000299767	protein_coding	chr12	+	CDS	12	103942646	103942729	2	0.0151142	4.92979e-09	5.40215e-07	0.739555	0.821065	0.223828	0.0367821	0.0251621	0.0197248	0.188033	0.252208	0.000724399	50	84
CCDC137	ENST00000329214	protein_coding	chr17	+	CDS	1,2	81666800	81667732	1	0.0240441	4.9697e-09	5.43612e-07	0.915113	0.77357	0.209485	0.038667	0.0240115	0.00613796	0.314843	0.442455	0.0167171	50	105
CAVIN1	ENST00000357037	protein_coding	chr17	-	5'UTR,CDS	1	42423009	42423101	2	0.017915	4.99049e-09	5.4491e-07	0.90582	0.917606	0.358426	0.0333999	0.0181167	0.00105056	0.248291	0.380612	0.000194149	50	93
HNRNPA2B1	ENST00000678962	nonsense_mediated_decay	chr7	-	exon	4	26196868	26196964	15	0.00829523	5.02667e-09	5.46111e-07	0.942057	0.881412	0.535679	0.0368952	0.0335022	0.362553	0.201049	0.20408	0.873822	50	97
SENP3-EIF4A1	ENST00000614237	nonsense_mediated_decay	chr17	+	exon	15,16	7576594	7577059	4	0.0111661	5.02833e-09	5.46111e-07	0.937307	0.934442	0.587974	0.0357024	0.0261787	0.00456069	0.222425	0.252233	0.0293403	50	103
NDUFA13	ENST00000502506	nonsense_mediated_decay	chr19	+	exon	4,5	19527741	19528080	1	0.0174809	5.02678e-09	5.46111e-07	0.807585	0.744743	0.308046	0.0345348	0.0214226	0.00307173	0.284046	0.347434	0.0257722	50	104
ADO	ENST00000373783	protein_coding	chr10	+	CDS	1	62805483	62805583	1	0.0241124	5.08096e-09	5.50847e-07	0.804706	0.692134	0.10047	0.0367987	0.017025	0.000156894	0.346109	0.424081	0.0608355	50	101
H2BC7	ENST00000356530	protein_coding	chr6	+	CDS	1	26199608	26199706	1	0.0104929	5.18291e-09	5.60903e-07	0.89561	0.817676	0.274959	0.0420045	0.0376336	0.13178	0.135118	0.153237	0.435932	50	99
CYCS	ENST00000305786	protein_coding	chr7	-	CDS	2	25123986	25124079	1	0.018265	5.2137e-09	5.61698e-07	0.840169	0.909013	0.218174	0.0396909	0.0272558	0.00746095	0.236286	0.321985	0.0246276	50	94
NDUFC2-KCTD14	ENST00000530054	protein_coding	chr11	-	CDS	1,2	78073049	78079604	2	0.0135166	5.21787e-09	5.61698e-07	0.885258	0.912299	0.580809	0.0369401	0.0287611	0.0102819	0.249729	0.326946	0.00420624	50	119
NDUFC2	ENST00000281031	protein_coding	chr11	-	CDS	1,2	78073049	78079604	2	0.0135166	5.21787e-09	5.61698e-07	0.885258	0.912299	0.580809	0.0369401	0.0287611	0.0102819	0.249729	0.326946	0.00420624	50	119
PCBP1	ENST00000303577	protein_coding	chr2	+	CDS	1	70088288	70088374	9	0.0101054	5.24267e-09	5.63375e-07	0.901562	0.905854	0.620439	0.0301439	0.0224669	0.0134795	0.224367	0.31068	0.0162292	50	87
PSMD2	ENST00000310118	protein_coding	chr3	+	CDS	21	184308734	184308828	19	0.00783586	5.26742e-09	5.65039e-07	0.907431	0.90946	0.776866	0.0279004	0.0224606	0.026554	0.26257	0.335414	0.00834635	50	95
SEC61B	ENST00000223641	protein_coding	chr9	+	CDS	3,4	99227946	99230406	1	0.016967	5.29567e-09	5.67074e-07	0.840548	0.8881	0.374878	0.0385683	0.0278342	0.00700815	0.223907	0.395476	0.00262483	50	125
H4C5	ENST00000615164	protein_coding	chr6	+	CDS	1	26204689	26204783	1	0.0148837	5.31619e-09	5.68274e-07	0.926854	0.966318	0.333672	0.0374591	0.0259152	0.000647087	0.211046	0.324491	0.000179473	50	95
CLU	ENST00000316403	protein_coding	chr8	-	CDS	5,6	27604363	27604975	4	0.0164674	5.3345e-09	5.69234e-07	0.833517	0.909177	0.173459	0.0360749	0.0253423	0.0168013	0.213896	0.33383	0.000848487	50	85
CCT5	ENST00000280326	protein_coding	chr5	+	CDS	6	10258417	10258495	1	0.018784	5.40713e-09	5.75977e-07	0.976668	0.87363	0.220476	0.0398724	0.0272311	0.0029675	0.259288	0.292587	0.00301656	50	79
HNRNPA2B1	ENST00000678962	nonsense_mediated_decay	chr7	-	exon	7,8,9	26193372	26195860	3	0.0135289	5.48371e-09	5.81378e-07	0.874148	0.94841	0.379772	0.0363853	0.0288192	0.13021	0.181671	0.340947	3.73204e-06	50	136
RSU1	ENST00000345264	protein_coding	chr10	-	CDS	5,6	16752923	16754884	3	0.0172678	5.47725e-09	5.81378e-07	0.613599	0.622442	0.129497	0.0337051	0.0282975	0.0347386	0.267211	0.330343	0.188425	50	92
NBDY	ENST00000374922	protein_coding	chrX	+	CDS	1	56729361	56729437	1	0.018156	5.4864e-09	5.81378e-07	0.846469	0.779738	0.355934	0.0349914	0.0255857	0.00405058	0.318127	0.383614	0.00435422	50	77
CALR	ENST00000316448	protein_coding	chr19	+	CDS	6,7	12940627	12940801	1	0.0158575	5.50172e-09	5.8199e-07	0.86274	0.95496	0.321239	0.0375844	0.0274485	0.0161905	0.173454	0.334316	1.6418e-05	50	86
SARS1	ENST00000234677	protein_coding	chr1	+	CDS	3,4	109228384	109229450	11	0.0119428	5.53319e-09	5.84307e-07	0.895729	0.938569	0.655131	0.031987	0.0243447	0.0146055	0.23921	0.385024	0.000329711	50	86
APOBEC3B	ENST00000333467	protein_coding	chr22	+	CDS	6	38991512	38991609	1	0.0177397	5.60871e-09	5.91259e-07	0.728543	0.716296	0.239226	0.0346695	0.024203	0.00717537	0.311145	0.340691	0.0719529	50	98
PSMB5	ENST00000361611	protein_coding	chr14	-	CDS	1	23034717	23034839	1	0.0151332	5.63851e-09	5.93376e-07	0.872064	0.90531	0.400109	0.0358558	0.0252785	0.00173679	0.237745	0.306151	0.0116994	50	123
HSPA8	ENST00000534624	protein_coding	chr11	-	CDS	5	123059610	123059698	8	0.00993697	5.79774e-09	6.09082e-07	0.929655	0.949515	0.596876	0.0316633	0.0232786	0.00497721	0.202646	0.277523	0.00270948	50	89
CLIC4	ENST00000374379	protein_coding	chr1	+	5'UTR,CDS	1,2	24745543	24797763	2	0.0134987	5.84851e-09	6.12307e-07	0.836081	0.927351	0.470458	0.0348822	0.0244762	0.00753945	0.183984	0.329533	0.000220975	50	105
TIMM10	ENST00000257245	protein_coding	chr11	-	CDS	2,3	57528886	57530189	1	0.0155075	5.84818e-09	6.12307e-07	0.793811	0.868545	0.269702	0.0373818	0.0255813	0.00474587	0.189326	0.330975	0.000693652	50	104
FSTL1	ENST00000295633	protein_coding	chr3	-	CDS	7,8	120403256	120404857	3	0.0139113	5.96632e-09	6.23572e-07	0.758315	0.847776	0.322757	0.0346907	0.0233296	0.00278742	0.211534	0.2975	0.0501726	50	104
ADSL	ENST00000623063	protein_coding	chr22	+	CDS	8,9	40361283	40361514	7	0.0109906	6.10818e-09	6.37308e-07	0.921836	0.910575	0.76451	0.0322582	0.0251573	0.0558188	0.294148	0.342631	0.0273578	50	87
PIGT	ENST00000279036	protein_coding	chr20	+	CDS	4,5	45419330	45419534	3	0.0128438	6.19533e-09	6.45298e-07	0.831021	0.854571	0.425265	0.0285305	0.0220505	0.0695351	0.242918	0.345877	0.00116455	50	97
KRT81	ENST00000327741	protein_coding	chr12	-	CDS	7,8,9	52286427	52287131	1	0.0144515	6.20986e-09	6.4571e-07	0.918171	0.92861	0.425935	0.0349203	0.0210888	0.00440971	0.213185	0.288928	0.000389738	50	129
TMEM165	ENST00000381334	protein_coding	chr4	+	5'UTR	1	55396047	55396162	3	0.0159775	6.30653e-09	6.54646e-07	0.75829	0.726931	0.295125	0.0319124	0.02058	0.00369488	0.293654	0.365716	0.0400352	50	116
PHLDA3	ENST00000367311	protein_coding	chr1	-	CDS	1	201468452	201468532	1	0.0172674	6.38802e-09	6.60256e-07	0.786789	0.872266	0.292962	0.0311167	0.021852	0.00923056	0.285254	0.466896	0.000613731	50	81
DRAP1	ENST00000312515	protein_coding	chr11	+	CDS	1,2	65919505	65919835	1	0.0166467	6.39303e-09	6.60256e-07	0.752151	0.779757	0.322092	0.0397896	0.032608	0.0605586	0.21556	0.276611	0.0820601	50	95
UBB	ENST00000302182	protein_coding	chr17	+	CDS	2	16382020	16382109	2	0.0163237	6.38766e-09	6.60256e-07	0.936875	0.959658	0.404614	0.0352426	0.0211354	0.00175283	0.234612	0.380771	0.000323481	50	90
FN1	ENST00000446046	protein_coding	chr2	-	CDS	7	215425125	215425228	14	0.0137485	6.45854e-09	6.65247e-07	0.878149	0.910569	0.605537	0.03297	0.0225564	0.00375825	0.255848	0.361995	0.00733612	50	104
MCM7	ENST00000303887	protein_coding	chr7	-	CDS	7,8	100097912	100098203	11	0.0118287	6.46315e-09	6.65247e-07	0.862351	0.893568	0.674407	0.0317685	0.0223086	0.00569186	0.255261	0.371369	0.000628488	50	100
RRM2	ENST00000641198	protein_coding	chr2	+	CDS	8	10127091	10127211	3	0.0132409	6.57117e-09	6.74214e-07	0.929364	0.881804	0.578476	0.0365247	0.0259024	0.0105039	0.259229	0.320201	0.0394171	50	121
EDIL3	ENST00000296591	protein_coding	chr5	-	CDS	8,9	84060444	84064767	3	0.0145326	6.57236e-09	6.74214e-07	0.833374	0.783904	0.382971	0.034277	0.0244712	0.0329954	0.236091	0.269755	0.0370559	50	109
SNRPC	ENST00000244520	protein_coding	chr6	+	CDS	4,5	34767959	34770341	3	0.0119489	6.58639e-09	6.74519e-07	0.902901	0.937176	0.727578	0.03277	0.0224084	0.00523442	0.239251	0.354799	0.000561232	50	90
CLTC	ENST00000269122	protein_coding	chr17	+	CDS	32	59693745	59693842	11	0.0139859	6.76107e-09	6.91249e-07	0.93562	0.96482	0.810494	0.0312141	0.0223706	0.0337856	0.304509	0.540394	9.58417e-05	50	98
GLRX	ENST00000508780	protein_coding	chr5	-	CDS,3'UTR	2	95816508	95816562	2	0.0172031	6.8081e-09	6.94893e-07	0.720853	0.817363	0.322946	0.0358682	0.0271635	0.0207593	0.252236	0.3889	0.00650163	28	55
LDHA	ENST00000422447	protein_coding	chr11	+	CDS	7,8	18405543	18407201	7	0.0102844	6.97344e-09	7.1058e-07	0.875849	0.928543	0.610058	0.0332531	0.0248886	0.0056113	0.182703	0.291769	5.91475e-05	50	115
NUDC	ENST00000321265	protein_coding	chr1	+	CDS	1,2	26921859	26924124	2	0.0136467	6.99022e-09	7.11104e-07	0.917974	0.878815	0.499471	0.0374429	0.0295005	0.0340441	0.214009	0.31852	0.00479017	50	107
HMGCS1	ENST00000325110	protein_coding	chr5	-	CDS	3,4	43298092	43298593	8	0.0167655	7.01526e-09	7.12463e-07	0.942101	0.79294	0.214408	0.0367896	0.0271215	0.00570475	0.225209	0.351828	0.00228718	50	119
ADRM1	ENST00000491935	protein_coding	chr20	+	CDS	3	62303634	62303742	2	0.0126704	7.05655e-09	7.15467e-07	0.87332	0.866904	0.511099	0.0349469	0.025376	0.00611091	0.234034	0.33079	0.00335642	50	109
CCT5	ENST00000280326	protein_coding	chr5	+	CDS	3,4	10254786	10256010	11	0.00996645	7.0746e-09	7.16107e-07	0.896753	0.92861	0.667815	0.0318972	0.0257436	0.0668576	0.239007	0.346913	0.00335168	50	109
FKBP4	ENST00000001008	protein_coding	chr12	+	CDS	5	2799112	2799220	2	0.0145369	7.19007e-09	7.2659e-07	0.856128	0.913969	0.404144	0.035816	0.0252371	0.0165885	0.243422	0.343979	0.00181339	50	109
PGD	ENST00000270776	protein_coding	chr1	+	CDS	10,11	10417474	10418887	1	0.0163727	7.24437e-09	7.30867e-07	0.805124	0.761073	0.27074	0.037974	0.0268174	0.0111988	0.205911	0.278789	0.00254076	50	98
FN1	ENST00000446046	protein_coding	chr2	-	CDS	15,16	215408373	215409603	7	0.0143396	7.29939e-09	7.35025e-07	0.811604	0.847612	0.352457	0.0343983	0.0216015	0.00278089	0.178822	0.308479	2.27757e-05	50	95
PSAP	ENST00000394936	protein_coding	chr10	-	CDS	11	71819503	71819607	11	0.0101295	7.30967e-09	7.35025e-07	0.879537	0.929034	0.479773	0.0315285	0.023841	0.022302	0.191131	0.289314	0.000775011	50	105
APP	ENST00000346798	protein_coding	chr21	-	CDS	9,10,11	25975221	25982348	18	0.011113	7.35381e-09	7.38247e-07	0.790882	0.827187	0.394625	0.0359958	0.027694	0.07369	0.141687	0.230092	0.00100293	50	88
SENP3-EIF4A1	ENST00000614237	nonsense_mediated_decay	chr17	+	exon	17,18	7577455	7577624	7	0.0101837	7.4624e-09	7.47919e-07	0.944152	0.960024	0.728732	0.0363182	0.0287946	0.0216321	0.221045	0.348849	0.000108552	50	89
PSMD14	ENST00000409682	protein_coding	chr2	+	CDS	4,5	161367533	161367892	4	0.013282	7.58538e-09	7.58998e-07	0.743892	0.776999	0.301502	0.0340925	0.0249762	0.0218488	0.218908	0.261566	0.0975983	50	126
RTCB	ENST00000216038	protein_coding	chr22	-	CDS	5	32401790	32401887	7	0.0135988	7.71721e-09	7.70925e-07	0.882888	0.907869	0.594837	0.0335624	0.0230106	0.00784337	0.242653	0.383777	0.000499831	50	98
TMED9	ENST00000332598	protein_coding	chr5	+	CDS	4	177594169	177594266	3	0.0146979	7.76865e-09	7.74796e-07	0.820332	0.893665	0.426119	0.0370813	0.0291573	0.0170623	0.204743	0.313833	0.00630622	50	98
COL6A1	ENST00000361866	protein_coding	chr21	+	CDS	18,19,20	45992389	45994199	1	0.0189031	7.86621e-09	7.83246e-07	0.846214	0.807044	0.287864	0.0376315	0.0235199	0.00308067	0.263768	0.402109	0.00115998	50	106
H1-1	ENST00000244573	protein_coding	chr6	-	CDS	1	26017509	26017622	2	0.01355	7.92675e-09	7.87988e-07	0.894389	0.861415	0.484807	0.0293972	0.0174225	0.000164348	0.237965	0.410344	0.000369025	50	114
SCD	ENST00000370355	protein_coding	chr10	+	CDS	5	100356540	100356664	4	0.0147937	7.95878e-09	7.89887e-07	0.813348	0.828762	0.465075	0.035999	0.0245487	0.0218053	0.230132	0.316682	0.00140318	50	125
FUBP1	ENST00000370768	protein_coding	chr1	-	CDS	11,12,13	77963628	77964280	1	0.0197373	8.04526e-09	7.97173e-07	0.710399	0.733914	0.155827	0.0402505	0.0249024	0.00207034	0.215123	0.346186	0.048008	50	216
H2AC21	ENST00000331128	protein_coding	chr1	-	CDS	1	149887676	149887772	3	0.00945097	8.10039e-09	7.98001e-07	0.931432	0.967903	0.754534	0.032447	0.0246031	0.0320438	0.19327	0.307582	6.86483e-06	50	97
CTNNA1	ENST00000302763	protein_coding	chr5	+	CDS	15	138930521	138930617	9	0.014358	8.0957e-09	7.98001e-07	0.789906	0.768282	0.363454	0.03152	0.0228776	0.00975335	0.240653	0.389003	0.00253561	50	97
PUF60	ENST00000526683	protein_coding	chr8	-	CDS	11,12	143816761	143816948	8	0.0115482	8.10591e-09	7.98001e-07	0.920776	0.909523	0.693984	0.0340823	0.025273	0.014683	0.240259	0.341496	0.00015015	50	98
GSTP1	ENST00000398606	protein_coding	chr11	+	CDS	4,5	67584721	67585177	2	0.0118368	8.09652e-09	7.98001e-07	0.87913	0.949703	0.433904	0.0328051	0.0223348	0.00643387	0.168328	0.237602	0.00108961	50	92
G3BP1	ENST00000678925	protein_coding	chr5	+	CDS	12	151803925	151804029	8	0.0135081	8.11958e-09	7.98059e-07	0.904901	0.959645	0.617167	0.0341539	0.0237238	0.00879168	0.269373	0.420633	1.59935e-05	50	105
LMNA	ENST00000675939	protein_coding	chr1	+	CDS	11,12	156137726	156138557	1	0.0209852	8.22466e-09	8.07088e-07	0.784537	0.786766	0.16868	0.0345882	0.0162622	0.000761594	0.243399	0.425927	0.000856313	50	88
MYL9	ENST00000279022	protein_coding	chr20	+	CDS,3'UTR	4	36549183	36549260	6	0.0117255	8.23971e-09	8.07266e-07	0.804337	0.866022	0.383445	0.0363089	0.031371	0.161087	0.199367	0.223093	0.0233054	50	78
CDK1	ENST00000395284	protein_coding	chr10	+	CDS	7,8	60792229	60793904	1	0.0176452	8.3166e-09	8.13494e-07	0.787015	0.817524	0.483372	0.0345955	0.0229458	0.00179451	0.2908	0.388335	0.0297371	50	89
RPL22	ENST00000234875	protein_coding	chr1	-	5'UTR,CDS	1,2	6197687	6199586	3	0.0108919	8.37887e-09	8.18274e-07	0.957019	0.902712	0.656352	0.029085	0.0224735	0.00602266	0.332102	0.377966	0.125508	50	95
CCT8	ENST00000286788	protein_coding	chr21	-	CDS	12,13	29061398	29061564	1	0.0146104	8.39721e-09	8.18755e-07	0.912445	0.919657	0.432296	0.037066	0.0280352	0.0168876	0.230647	0.319532	0.0178968	50	89
RAB11A	ENST00000261890	protein_coding	chr15	+	5'UTR,CDS	1	65869541	65869624	3	0.0156013	8.49023e-09	8.26279e-07	0.631267	0.620408	0.204256	0.040524	0.0325969	0.0313497	0.182972	0.235179	0.0467678	50	84
MAGED1	ENST00000375772	protein_coding	chrX	+	CDS	4	51896819	51896906	1	0.0203236	8.50145e-09	8.26279e-07	0.919094	0.942736	0.301475	0.0388603	0.0223087	0.000991458	0.243812	0.368804	0.00169828	50	88
NNMT	ENST00000535401	protein_coding	chr11	+	CDS	4	114298009	114298104	6	0.00768896	8.52843e-09	8.27583e-07	0.863595	0.870784	0.709088	0.035194	0.0301513	0.167175	0.17004	0.249041	0.000110752	50	96
HADHA	ENST00000380649	protein_coding	chr2	-	CDS	7,8	26215167	26230285	1	0.0168688	8.56001e-09	8.28015e-07	0.780302	0.765663	0.205542	0.0382078	0.0268042	0.00378055	0.241266	0.298474	0.0759962	50	103
NDUFA4	ENST00000339600	protein_coding	chr7	-	5'UTR,CDS	1,2	10938862	10940072	2	0.0176989	8.55319e-09	8.28015e-07	0.807376	0.671284	0.110523	0.0405762	0.0283846	0.0172043	0.16711	0.276092	0.0137904	50	92
RCN3	ENST00000270645	protein_coding	chr19	+	CDS	3	49534259	49534365	2	0.0209372	8.70378e-09	8.4059e-07	0.821911	0.810582	0.202632	0.0434952	0.02725	0.00067549	0.21171	0.315023	0.00448348	50	107
DDOST	ENST00000602624	protein_coding	chr1	-	5'UTR,CDS	1	20661245	20661356	11	0.00915425	8.78804e-09	8.47386e-07	0.861992	0.870362	0.591508	0.0270501	0.0193893	0.00649504	0.280272	0.294555	0.278581	50	112
BCAP31	ENST00000647529	protein_coding	chrX	-	5'UTR,CDS	1,3	153723184	153724337	5	0.0120039	8.9055e-09	8.57358e-07	0.768851	0.827851	0.442273	0.035379	0.0251558	0.00951023	0.173886	0.248791	0.0118313	50	214
TMEM123	ENST00000398136	protein_coding	chr11	-	5'UTR,CDS	1,2	102448867	102452632	6	0.0116916	8.96405e-09	8.61636e-07	0.882759	0.839601	0.469763	0.0306461	0.0229134	0.0161496	0.257505	0.333439	0.0819864	50	111
CTSB	ENST00000677671	protein_coding	chr8	-	CDS	3,4	11850947	11852677	8	0.010813	9.02474e-09	8.66106e-07	0.897951	0.951228	0.664949	0.0295905	0.0235574	0.0131915	0.222973	0.357349	1.11172e-05	50	102
H3-3A	ENST00000366816	protein_coding	chr1	+	CDS	4,5	226065738	226071390	4	0.0133516	9.08813e-09	8.7082e-07	0.873797	0.872626	0.518412	0.0345113	0.0264245	0.0704554	0.239882	0.338185	0.00606345	50	112
NASP	ENST00000351223	protein_coding	chr1	+	CDS	2,3	45591231	45602329	3	0.0123914	9.16454e-09	8.75393e-07	0.776798	0.789046	0.428588	0.0346212	0.0257148	0.00448462	0.189171	0.268534	0.0077995	50	115
GLG1	ENST00000422840	protein_coding	chr16	-	CDS	5,6	74494788	74496511	2	0.0189385	9.15517e-09	8.75393e-07	0.853201	0.710175	0.0274249	0.0370224	0.0241514	0.00776335	0.21203	0.349352	0.00237799	50	115
CD9	ENST00000382518	protein_coding	chr12	+	CDS	7,8	6235523	6236233	6	0.0137011	9.18142e-09	8.75635e-07	0.785566	0.814232	0.435204	0.0345948	0.0295864	0.149045	0.204042	0.302214	0.00175418	50	85
NDN	ENST00000649030	protein_coding	chr15	-	CDS	1	23686341	23686425	1	0.0210111	9.34169e-09	8.8953e-07	0.906332	0.779116	0.257818	0.0370029	0.0209976	0.000777461	0.253241	0.400385	0.00196554	50	85
UBC	ENST00000536769	protein_coding	chr12	-	CDS	1	124913030	124913120	15	0.0123689	9.39169e-09	8.92898e-07	0.90849	0.948855	0.717433	0.034137	0.0258762	0.0127647	0.238075	0.366228	0.000134083	50	91
ITGB1	ENST00000417122	protein_coding	chr10	-	CDS	12	32919929	32920031	6	0.010336	9.42768e-09	8.94793e-07	0.920969	0.963183	0.759556	0.0302761	0.0230638	0.0572442	0.23081	0.397907	4.95756e-06	50	103
NONO	ENST00000677446	protein_coding	chrX	+	CDS	7	71296565	71296660	8	0.0123915	9.44094e-09	8.94793e-07	0.843422	0.92549	0.463045	0.0285286	0.0208309	0.0126686	0.246966	0.420723	0.000812932	50	96
ERH	ENST00000557016	protein_coding	chr14	-	CDS,3'UTR	4	69380498	69380612	4	0.0097697	9.83586e-09	9.30777e-07	0.902396	0.890927	0.683952	0.0294212	0.0239007	0.076321	0.269889	0.345176	0.0288617	50	115
CDC42	ENST00000656825	protein_coding	chr1	+	CDS	5	22086706	22086795	3	0.0143474	9.8664e-09	9.30781e-07	0.869631	0.828483	0.420362	0.0404065	0.030373	0.0421989	0.240287	0.230536	0.155998	50	90
H2AC20	ENST00000331380	protein_coding	chr1	+	CDS	1	149887263	149887347	3	0.0097912	9.8546e-09	9.30781e-07	0.929599	0.968267	0.745791	0.0333018	0.0271067	0.00615314	0.226173	0.318176	0.000992204	50	85
MCM3	ENST00000596288	protein_coding	chr6	-	CDS	10	52273753	52273857	1	0.0249697	9.93541e-09	9.35845e-07	0.786249	0.70119	0.117927	0.042848	0.0215879	3.77054e-05	0.288108	0.352109	0.0222948	50	105
PRKCSH	ENST00000589838	protein_coding	chr19	+	CDS	11	11447705	11447782	5	0.0165301	1.00233e-08	9.42495e-07	0.794829	0.890035	0.321276	0.0356506	0.0219177	0.00133447	0.208318	0.326786	0.00341718	50	78
CST3	ENST00000398411	protein_coding	chr20	-	CDS	1	23637689	23637796	3	0.0126415	1.00369e-08	9.42495e-07	0.774858	0.841508	0.470785	0.0286831	0.0209468	0.00736713	0.228897	0.351058	0.00309607	50	108
COPG1	ENST00000314797	protein_coding	chr3	+	CDS	16,17	129267988	129268542	12	0.0138628	1.00726e-08	9.44391e-07	0.730477	0.706995	0.352902	0.0337275	0.0253659	0.0736224	0.232413	0.335682	0.0106666	50	101
GLS	ENST00000320717	protein_coding	chr2	+	5'UTR,CDS	1	190881077	190881189	4	0.013518	1.0228e-08	9.57494e-07	0.818671	0.85668	0.404381	0.0310423	0.0200576	0.0144995	0.227855	0.330183	0.00574234	50	113
NHP2	ENST00000274606	protein_coding	chr5	-	CDS	1	178153709	178153800	1	0.0116752	1.03176e-08	9.64406e-07	0.859894	0.866817	0.397982	0.0336906	0.0253499	0.0118089	0.198019	0.269959	0.00260258	50	92
BSG	ENST00000333511	protein_coding	chr19	+	CDS	3	579541	579640	5	0.0116694	1.03583e-08	9.6673e-07	0.880646	0.93752	0.653393	0.0367736	0.027422	0.0060029	0.179491	0.28775	0.000513572	50	100
EID1	ENST00000530028	protein_coding	chr15	+	CDS	1	48878225	48878330	1	0.0165182	1.03823e-08	9.6749e-07	0.935029	0.901473	0.443964	0.0400372	0.0273558	0.00277728	0.279841	0.331357	0.0055491	50	106
NDUFC2-KCTD14	ENST00000530054	protein_coding	chr11	-	CDS	1	78079649	78079732	1	0.0162911	1.09274e-08	1.01518e-06	0.860024	0.911412	0.443359	0.0370169	0.0225009	0.000687608	0.228595	0.318375	0.00667535	50	84
NDUFC2	ENST00000281031	protein_coding	chr11	-	CDS	1	78079649	78079732	1	0.0162911	1.09274e-08	1.01518e-06	0.860024	0.911412	0.443359	0.0370169	0.0225009	0.000687608	0.228595	0.318375	0.00667535	50	84
KRT17	ENST00000311208	protein_coding	chr17	-	CDS	6	41620743	41620843	2	0.015772	1.10086e-08	1.01962e-06	0.89422	0.954738	0.378353	0.0357515	0.0227972	0.00151467	0.213036	0.390346	1.44448e-05	50	101
LGALS3BP	ENST00000262776	protein_coding	chr17	-	CDS	6	78972537	78972625	2	0.0155209	1.10038e-08	1.01962e-06	0.652171	0.702991	0.292122	0.0319978	0.0197704	0.0130581	0.239582	0.27955	0.00304945	50	89
GRB2	ENST00000316804	protein_coding	chr17	-	CDS	5,6	75320475	75321678	3	0.0146957	1.10449e-08	1.02143e-06	0.801565	0.877463	0.456036	0.0305438	0.0204378	0.00646998	0.262254	0.441369	0.00122718	50	99
LRPAP1	ENST00000650182	protein_coding	chr4	-	CDS	7,8	3513032	3514850	2	0.0170791	1.10883e-08	1.0239e-06	0.813136	0.801362	0.400175	0.0371304	0.0251188	0.00985103	0.248083	0.404584	0.00253453	50	104
ANXA2	ENST00000559818	protein_coding	chr15	-	CDS,3'UTR	12,13	60347627	60349107	7	0.0108721	1.11484e-08	1.0279e-06	0.823641	0.902049	0.195552	0.0339087	0.0259989	0.00767308	0.152787	0.225325	0.000598548	50	96
KRT17	ENST00000311208	protein_coding	chr17	-	CDS	1	41624146	41624241	6	0.0137377	1.13155e-08	1.04173e-06	0.887265	0.925396	0.571419	0.0337352	0.0221319	0.012713	0.261367	0.395619	0.00584398	50	96
CDC42	ENST00000656825	protein_coding	chr1	+	CDS,3'UTR	6	22091450	22091542	4	0.0139884	1.13625e-08	1.04447e-06	0.870737	0.84834	0.43354	0.0387848	0.0306601	0.0888175	0.156786	0.280991	0.000227036	50	93
H2AC6	ENST00000602637	protein_coding	chr6	+	CDS	1	26124526	26124615	2	0.0106421	1.14789e-08	1.05037e-06	0.882762	0.946799	0.569309	0.0358731	0.0293197	0.0276205	0.155281	0.283417	0.00170175	50	90
MVP	ENST00000395353	protein_coding	chr16	+	CDS	10,11	29842062	29844530	2	0.0189654	1.14542e-08	1.05037e-06	0.760624	0.814361	0.397834	0.0347045	0.0221819	0.00735524	0.321177	0.421984	0.0110925	50	89
FKBP1A	ENST00000381719	protein_coding	chr20	-	5'UTR,CDS	1,2	1392842	1393012	5	0.0102104	1.14628e-08	1.05037e-06	0.875256	0.914495	0.655298	0.0305245	0.0239076	0.0079955	0.224999	0.315068	0.00540498	50	91
RBMX	ENST00000320676	protein_coding	chrX	-	CDS	4	136877921	136878014	4	0.0143308	1.14954e-08	1.05037e-06	0.892232	0.820703	0.36971	0.0305852	0.0202541	0.00177631	0.259232	0.393881	0.000185536	50	94
GANAB	ENST00000356638	protein_coding	chr11	-	CDS	5	62634831	62634933	6	0.0156215	1.15496e-08	1.05374e-06	0.795774	0.858411	0.482086	0.037018	0.0235667	0.00403072	0.199247	0.300421	0.000148653	50	103
TFRC	ENST00000360110	protein_coding	chr3	-	CDS	4	196073948	196074047	9	0.0141689	1.1856e-08	1.08008e-06	0.739274	0.80765	0.320214	0.0355894	0.0250728	0.0103539	0.201936	0.283649	0.0150005	50	100
CTNNB1	ENST00000643541	protein_coding	chr3	+	CDS	15,16	41238025	41239196	13	0.0140074	1.18793e-08	1.08059e-06	0.85328	0.933742	0.564456	0.0315491	0.0192284	0.0007047	0.250272	0.38877	0.000342346	50	115
PPP2R1A	ENST00000322088	protein_coding	chr19	+	CDS	4	52211270	52211369	12	0.00999699	1.20114e-08	1.09098e-06	0.840587	0.874904	0.621641	0.0302527	0.0238102	0.0157535	0.256753	0.307143	0.00240961	50	100
MYL12B	ENST00000648965	protein_coding	chr18	+	CDS	3,4	3277411	3277857	1	0.0176597	1.20897e-08	1.09646e-06	0.888418	0.9765	0.44474	0.0420474	0.0312522	0.0260921	0.198231	0.328265	6.01738e-05	50	97
DBN1	ENST00000309007	protein_coding	chr5	-	CDS	7,8	177466817	177466990	3	0.013475	1.21458e-08	1.09931e-06	0.824705	0.868162	0.398166	0.0412418	0.0313761	0.0243792	0.181746	0.230186	0.0255732	50	99
ACOT2	ENST00000238651	protein_coding	chr14	+	CDS	1	73569637	73569761	2	0.0154132	1.21571e-08	1.09931e-06	0.824409	0.768991	0.313288	0.0322642	0.02018	0.0301948	0.25513	0.346233	0.0455991	50	125
USP5	ENST00000229268	protein_coding	chr12	+	CDS	2,3	6855493	6855803	2	0.016434	1.22142e-08	1.10284e-06	0.720834	0.784756	0.230897	0.0355334	0.0246567	0.0151449	0.207462	0.342945	0.000485953	50	83
PRDX2	ENST00000301522	protein_coding	chr19	-	CDS	5	12799868	12799977	1	0.0196019	1.22935e-08	1.10836e-06	0.791535	0.912362	0.241669	0.0363394	0.0197194	0.00371955	0.250036	0.402344	0.000871042	50	110
MRPS16	ENST00000372945	protein_coding	chr10	-	CDS	1,2	73251941	73252476	1	0.0152076	1.24314e-08	1.11913e-06	0.792416	0.81489	0.372435	0.0354391	0.0233357	0.000976904	0.228324	0.330204	0.00102489	50	90
SAE1	ENST00000270225	protein_coding	chr19	+	CDS	7,8	47197270	47203680	1	0.0138336	1.247e-08	1.12096e-06	0.844286	0.885141	0.630233	0.0361248	0.0249677	0.00784781	0.236053	0.296676	0.00140901	50	118
VIM	ENST00000544301	protein_coding	chr10	+	CDS	2	17229812	17229914	4	0.0150944	1.24977e-08	1.1218e-06	0.939227	0.981256	0.489148	0.0360477	0.0230144	0.00113954	0.226042	0.362302	3.79894e-05	50	103
H4C11	ENST00000355057	protein_coding	chr6	+	CDS,3'UTR	1	27824346	27824442	2	0.0127089	1.2562e-08	1.12591e-06	0.946781	0.96949	0.7796	0.0332074	0.0253568	0.00636586	0.264535	0.466601	1.17314e-05	50	97
COPG1	ENST00000314797	protein_coding	chr3	+	CDS,3'UTR	24	129277332	129277438	1	0.0198509	1.26583e-08	1.13288e-06	0.69795	0.67853	0.22918	0.0375441	0.0251955	0.0521822	0.227037	0.342504	0.00101894	50	107
S100A6	ENST00000368720	protein_coding	chr1	-	5'UTR,CDS	3	153535277	153535360	1	0.0170329	1.27722e-08	1.13973e-06	0.841343	0.767295	0.376997	0.0360429	0.0210545	0.000627656	0.243498	0.331442	0.0130963	50	84
KDELR1	ENST00000330720	protein_coding	chr19	-	CDS,3'UTR	5	48383224	48383323	7	0.0108547	1.27632e-08	1.13973e-06	0.89223	0.899554	0.612056	0.0274166	0.0228987	0.0741964	0.253174	0.353146	0.000450544	50	100
CLU	ENST00000316403	protein_coding	chr8	-	CDS	5	27605021	27605110	3	0.0167921	1.27965e-08	1.14024e-06	0.816455	0.913487	0.300243	0.0393127	0.0256073	0.00635082	0.174742	0.267861	6.29876e-05	50	90
SRI	ENST00000265729	protein_coding	chr7	-	CDS	1,2	88218868	88220017	5	0.0110862	1.28723e-08	1.14532e-06	0.861764	0.82873	0.568207	0.0327852	0.0261564	0.0106873	0.229087	0.284254	0.00412136	50	117
P3H1	ENST00000296388	protein_coding	chr1	-	CDS	1	42766767	42766871	7	0.0145282	1.29536e-08	1.15087e-06	0.856851	0.849214	0.502404	0.0338393	0.0217592	0.00546559	0.272636	0.333353	0.103529	50	105
H4C2	ENST00000377745	protein_coding	chr6	-	CDS	1	26026961	26027051	2	0.0120612	1.29905e-08	1.15248e-06	0.932036	0.969851	0.591913	0.0382612	0.0302482	0.00665302	0.194483	0.323192	9.0281e-05	50	91
H2BC12	ENST00000356950	protein_coding	chr6	-	CDS	1	27146647	27146732	1	0.0139635	1.31051e-08	1.15927e-06	0.937397	0.957573	0.209756	0.0444498	0.0363963	0.0198906	0.159928	0.213386	0.00768126	50	86
NFYA	ENST00000341376	protein_coding	chr6	+	CDS	8,9	41093072	41094478	1	0.0198546	1.30946e-08	1.15927e-06	0.573481	0.613337	0.080539	0.0355081	0.0263209	0.0256803	0.262198	0.374816	0.0192051	50	97
GANAB	ENST00000356638	protein_coding	chr11	-	CDS	11,12	62630430	62630626	8	0.0153871	1.32854e-08	1.17352e-06	0.808901	0.83389	0.472456	0.0337105	0.0232816	0.015749	0.247322	0.422932	0.000361712	50	102
HSPA5	ENST00000324460	protein_coding	chr9	-	CDS	5,6	125238725	125238954	5	0.0136699	1.33381e-08	1.17477e-06	0.787989	0.902123	0.24158	0.0385185	0.0304818	0.0412059	0.150449	0.267401	0.000181405	50	117
ARL6IP1	ENST00000304414	protein_coding	chr16	-	CDS	1,2	18798757	18801450	3	0.0138272	1.3326e-08	1.17477e-06	0.813955	0.855729	0.301746	0.0389981	0.0284136	0.00930366	0.171281	0.23719	0.00766539	50	98
PSMA2	ENST00000223321	protein_coding	chr7	-	5'UTR,CDS	1,2	42927400	42932172	5	0.0120113	1.33846e-08	1.17717e-06	0.922068	0.872175	0.559967	0.0343453	0.0262289	0.00404471	0.243706	0.303478	0.0517714	50	115
CD9	ENST00000382518	protein_coding	chr12	+	CDS	3,4,5	6225533	6233442	2	0.0191197	1.34387e-08	1.17955e-06	0.811873	0.91522	0.393634	0.0347249	0.0201083	0.00776162	0.255437	0.416592	0.000921556	50	131
MYH9	ENST00000216181	protein_coding	chr22	-	CDS	27,28	36294267	36294988	8	0.0116727	1.34503e-08	1.17955e-06	0.914796	0.946802	0.5755	0.0382069	0.0294992	0.0369872	0.204661	0.301335	0.00614122	50	89
UBC	ENST00000536769	protein_coding	chr12	-	CDS	1	124912793	124912890	13	0.0130479	1.34832e-08	1.18073e-06	0.691979	0.802117	0.136655	0.0320023	0.0216735	0.0150855	0.150287	0.270402	0.00208499	50	98
PAIP2	ENST00000265192	protein_coding	chr5	+	CDS	3,4	139364682	139368773	3	0.0157132	1.35627e-08	1.18273e-06	0.64969	0.610623	0.279609	0.0358005	0.0281387	0.0773179	0.226574	0.294089	0.111495	50	103
ITGB1	ENST00000417122	protein_coding	chr10	-	CDS	5,6	32928182	32929826	2	0.013103	1.35627e-08	1.18273e-06	0.854921	0.913648	0.388201	0.0304801	0.0230589	0.0038986	0.202709	0.290789	0.017538	50	88
PTOV1	ENST00000391842	protein_coding	chr19	+	CDS	2,3	49854492	49854691	6	0.011988	1.35641e-08	1.18273e-06	0.783961	0.751619	0.361082	0.0344639	0.0264816	0.0493319	0.216848	0.250186	0.0645847	50	92
CLTC	ENST00000269122	protein_coding	chr17	+	CDS	5,6	59651302	59655944	20	0.0128235	1.36803e-08	1.19116e-06	0.83625	0.880881	0.614656	0.0309833	0.0207956	0.004389	0.26377	0.378097	0.0015212	50	106
COL4A2	ENST00000360467	protein_coding	chr13	+	CDS	42,43	110503249	110503456	33	0.00973459	1.37233e-08	1.19321e-06	0.86274	0.893659	0.701329	0.0262934	0.0209401	0.104379	0.273834	0.431936	0.000644081	50	108
AAMP	ENST00000444053	protein_coding	chr2	-	CDS	1,2	218269517	218270044	1	0.015586	1.38428e-08	1.20188e-06	0.833478	0.75049	0.18375	0.0375783	0.0277244	0.00622329	0.215273	0.274993	0.0181634	50	100
ID3	ENST00000374561	protein_coding	chr1	-	CDS	1,2	23559006	23559191	1	0.0167075	1.39405e-08	1.20789e-06	0.741236	0.727232	0.351914	0.033938	0.0209303	0.00110387	0.293464	0.307457	0.519658	50	79
ARF4	ENST00000303436	protein_coding	chr3	-	CDS	2,3	57583913	57584398	2	0.0188181	1.39803e-08	1.20789e-06	0.809848	0.813549	0.55622	0.0379008	0.0259358	0.0293591	0.231873	0.382718	0.00608459	50	110
GINS4	ENST00000276533	protein_coding	chr8	+	5'UTR,CDS	1,2	41529393	41530294	1	0.0220911	1.39912e-08	1.20789e-06	0.512206	0.567966	0.0344861	0.0399221	0.0297355	0.0024312	0.259453	0.354494	0.0178543	50	115
PGK1	ENST00000644362	protein_coding	chrX	+	CDS	4,5	78114072	78117325	6	0.0132981	1.39795e-08	1.20789e-06	0.838573	0.924943	0.516692	0.0365292	0.0267122	0.0167871	0.169252	0.326013	5.54788e-05	50	103
PSAP	ENST00000394936	protein_coding	chr10	-	CDS	11,12,13	71818721	71819492	6	0.0137583	1.40571e-08	1.21061e-06	0.937132	0.981554	0.648348	0.0331173	0.021624	0.00470256	0.245472	0.448715	2.68178e-05	50	113
TUBA1B	ENST00000336023	protein_coding	chr12	-	CDS	4	49128711	49128790	5	0.0106877	1.40623e-08	1.21061e-06	0.922641	0.93506	0.65825	0.0303511	0.0214197	0.00346824	0.206089	0.278424	0.000158542	50	80
HSP90AB1	ENST00000620073	protein_coding	chr6	+	CDS	9,10	44251882	44252109	5	0.0140958	1.40837e-08	1.21074e-06	0.892279	0.969832	0.461738	0.0352606	0.0254445	0.00609699	0.183179	0.365959	0.000995032	50	114
CAVIN1	ENST00000357037	protein_coding	chr17	-	CDS	1	42422843	42422941	7	0.014271	1.41367e-08	1.21359e-06	0.87671	0.923279	0.500265	0.033823	0.0234868	0.00717717	0.217432	0.366358	5.77064e-05	50	99
EIF4A1	ENST00000293831	protein_coding	chr17	+	CDS	10,11	7578174	7578370	3	0.0105289	1.42189e-08	1.21893e-06	0.897152	0.926783	0.58617	0.0356226	0.0286119	0.0142935	0.240118	0.267718	0.0489483	50	100
SFN	ENST00000339276	protein_coding	chr1	+	CDS	1	26863700	26863778	2	0.0142841	1.44598e-08	1.23785e-06	0.843328	0.906957	0.537013	0.0327117	0.0224813	0.0143644	0.2339	0.353995	0.00413479	50	79
MFSD1	ENST00000622669	protein_coding	chr3	+	CDS	1	158802113	158802215	1	0.0161337	1.45863e-08	1.24693e-06	0.854431	0.734869	0.277291	0.0314299	0.0240374	0.0459471	0.325367	0.369377	0.0700316	50	103
NUCB1	ENST00000405315	protein_coding	chr19	+	CDS	3,4	48904448	48905837	3	0.0172806	1.46105e-08	1.24724e-06	0.674221	0.675767	0.11249	0.038747	0.027393	0.0074215	0.215846	0.297813	0.00643252	50	92
ANXA1	ENST00000257497	protein_coding	chr9	+	CDS	7,8	73162783	73163503	3	0.015131	1.46686e-08	1.25046e-06	0.877043	0.910975	0.405163	0.0391325	0.0291055	0.0191851	0.183266	0.282476	0.00455812	50	107
RCN3	ENST00000270645	protein_coding	chr19	+	CDS	6	49542553	49542674	1	0.0211434	1.47006e-08	1.25143e-06	0.753374	0.812918	0.126647	0.0392674	0.0234622	0.0128907	0.256771	0.383851	0.00495041	50	122
TMED10	ENST00000303575	protein_coding	chr14	-	CDS	5	75134898	75134997	3	0.0155922	1.47933e-08	1.25757e-06	0.874724	0.934351	0.510382	0.0363525	0.0274055	0.0369599	0.213205	0.40131	0.000305369	50	100
YWHAZ	ENST00000395957	protein_coding	chr8	-	CDS	3	100948779	100948879	4	0.0123323	1.50193e-08	1.27501e-06	0.908098	0.946649	0.614016	0.0368617	0.0272456	0.0114142	0.253	0.319522	0.00859257	50	101
KIF23	ENST00000679126	protein_coding	chr15	+	CDS	17,18	69440069	69440389	3	0.0155212	1.5089e-08	1.27915e-06	0.726178	0.775463	0.238264	0.0381771	0.0314913	0.0803996	0.203184	0.269687	0.028056	50	91
CD151	ENST00000322008	protein_coding	chr11	+	CDS	7,8	837574	837993	7	0.0113743	1.51358e-08	1.28134e-06	0.753429	0.809918	0.413085	0.0331159	0.024324	0.0122588	0.187321	0.247743	0.00384317	50	97
SNRPB	ENST00000381342	protein_coding	chr20	-	CDS	4	2463749	2463856	5	0.0107597	1.51696e-08	1.28242e-06	0.912415	0.961342	0.746203	0.0259707	0.0185624	0.00991681	0.328644	0.478831	0.000227148	50	108
PITHD1	ENST00000246151	protein_coding	chr1	+	5'UTR,CDS	1	23778515	23778612	2	0.0157552	1.55764e-08	1.31499e-06	0.771059	0.811646	0.48043	0.0316573	0.0214077	0.00120501	0.332721	0.470681	0.000570935	50	98
USP39	ENST00000409470	protein_coding	chr2	+	CDS	1	85616237	85616353	1	0.0165664	1.56955e-08	1.32321e-06	0.800617	0.886556	0.360371	0.0349251	0.0226704	0.00353157	0.251806	0.368526	0.000513531	50	117
RPL32	ENST00000429711	protein_coding	chr3	-	CDS	2,3	12839486	12840185	1	0.0136153	1.58944e-08	1.33814e-06	0.915443	0.852043	0.169603	0.0396787	0.0312503	0.0147278	0.186475	0.194044	0.715138	50	89
RPL36AL	ENST00000298289	protein_coding	chr14	-	CDS	2	49618879	49618980	1	0.0163175	1.62182e-08	1.36351e-06	0.841592	0.955245	0.170403	0.0376305	0.0291389	0.000529819	0.205364	0.29781	0.00104861	50	102
SSRP1	ENST00000278412	protein_coding	chr11	-	CDS	13,14	57327879	57328380	2	0.0133547	1.62633e-08	1.36354e-06	0.856932	0.855439	0.364631	0.0358344	0.0279153	0.0871551	0.254787	0.35313	0.0340569	50	88
LDHB	ENST00000350669	protein_coding	chr12	-	CDS	8	21635594	21635687	4	0.0122928	1.62409e-08	1.36354e-06	0.834706	0.880429	0.537872	0.0361281	0.025496	0.00816604	0.204314	0.247522	0.0245422	50	94
NDUFS6	ENST00000274137	protein_coding	chr5	+	CDS	1,2	1801438	1802328	2	0.0120674	1.64027e-08	1.37335e-06	0.890375	0.931501	0.558368	0.0304588	0.0213111	0.000460414	0.214299	0.336334	0.000719074	50	120
MYH9	ENST00000216181	protein_coding	chr22	-	CDS	24,25	36296948	36298948	6	0.0119632	1.64781e-08	1.37777e-06	0.902177	0.926339	0.484336	0.0359959	0.0271932	0.0051424	0.239179	0.290577	0.00951673	50	97
FSCN1	ENST00000382361	protein_coding	chr7	+	CDS	3	5603511	5603613	3	0.0142452	1.65108e-08	1.37862e-06	0.784319	0.865352	0.385542	0.0338898	0.0257495	0.044528	0.216719	0.373814	0.00190582	50	103
NOP10	ENST00000328848	protein_coding	chr15	-	CDS	1,2	34342052	34343051	1	0.0178642	1.65909e-08	1.38341e-06	0.80179	0.797033	0.254045	0.040578	0.0270281	0.0178466	0.2378	0.279998	0.199697	50	89
SNRNP70	ENST00000598441	protein_coding	chr19	+	CDS	10	49108021	49108138	6	0.0135169	1.66709e-08	1.38818e-06	0.847645	0.88268	0.613812	0.0320334	0.0210475	0.00759852	0.274785	0.437052	0.00186133	50	118
H1-2	ENST00000343677	protein_coding	chr6	-	CDS,3'UTR	1	26055767	26055846	3	0.00860953	1.67562e-08	1.39339e-06	0.954377	0.978745	0.793868	0.0310311	0.0263254	0.0712211	0.253683	0.382316	2.97815e-05	50	80
HDGF	ENST00000357325	protein_coding	chr1	-	CDS	4,5	156743835	156744210	11	0.00605277	1.68414e-08	1.39857e-06	0.945248	0.935886	0.847446	0.0322801	0.0275346	0.0753591	0.205987	0.233196	0.00402432	50	92
GRN	ENST00000053867	protein_coding	chr17	+	CDS	10	44351605	44351688	1	0.0161839	1.69856e-08	1.40863e-06	0.860852	0.8656	0.530494	0.033697	0.0180536	0.00283663	0.260393	0.385524	6.61483e-05	50	84
PDIA3	ENST00000300289	protein_coding	chr15	+	CDS	1	43746546	43746641	2	0.0149616	1.71001e-08	1.4162e-06	0.782666	0.774605	0.385946	0.0383847	0.0253923	0.00253319	0.203791	0.228391	0.199859	50	96
WDR6	ENST00000608424	protein_coding	chr3	+	CDS	2	49011663	49011771	18	0.0101171	1.71641e-08	1.41957e-06	0.815753	0.800356	0.580873	0.0319323	0.0271754	0.0928658	0.236316	0.274914	0.0366279	50	109
TIMM50	ENST00000607714	protein_coding	chr19	+	CDS	2,3,4	39481967	39483154	2	0.0186779	1.72307e-08	1.42315e-06	0.705497	0.8048	0.263082	0.0363553	0.0255949	0.00958274	0.231065	0.412072	0.000217471	50	119
CAVIN1	ENST00000357037	protein_coding	chr17	-	CDS	2	42404997	42405083	4	0.0174701	1.72951e-08	1.42654e-06	0.84457	0.914037	0.316367	0.0365933	0.025004	0.0206024	0.222416	0.375958	0.000373586	50	87
WDR36	ENST00000513710	protein_coding	chr5	+	5'UTR,CDS	1,3,4,15	111092455	111111188	1	0.0191939	1.74177e-08	1.43279e-06	0.686257	0.659767	0.286661	0.0304477	0.0211774	0.0305799	0.34953	0.485317	0.0239856	50	1628
PSMD7	ENST00000219313	protein_coding	chr16	+	CDS	1,2	74296918	74300171	1	0.0161782	1.73969e-08	1.43279e-06	0.872762	0.830544	0.529767	0.0386266	0.0264972	0.0281041	0.271277	0.346708	0.00631901	50	128
NPC2	ENST00000541064	protein_coding	chr14	-	CDS	2,3	74484495	74486335	2	0.0123618	1.74461e-08	1.43319e-06	0.855606	0.83395	0.306992	0.0356461	0.0266043	0.0259768	0.157989	0.240517	0.00315096	50	100
MLF2	ENST00000539187	protein_coding	chr12	-	CDS	8	6748848	6748960	3	0.0108746	1.77775e-08	1.45259e-06	0.876172	0.911876	0.699156	0.0274701	0.0192985	0.00455704	0.300665	0.411578	0.00558063	50	113
TUBA3C	ENST00000400113	protein_coding	chr13	-	CDS	2	19179455	19179554	1	0.0173448	1.77428e-08	1.45259e-06	0.920564	0.809719	0.216527	0.0382911	0.0251731	0.0024349	0.240809	0.325364	0.00365809	50	100
SLC1A5	ENST00000542575	protein_coding	chr19	-	CDS	1	46787711	46787852	6	0.0162385	1.77582e-08	1.45259e-06	0.807656	0.866118	0.335053	0.0289562	0.0144687	0.00116157	0.27506	0.395999	0.00518167	50	142
MYH9	ENST00000216181	protein_coding	chr22	-	CDS	26,27	36295036	36295553	40	0.00842402	1.77419e-08	1.45259e-06	0.926284	0.923959	0.743145	0.0334765	0.0268298	0.0411291	0.204453	0.293073	0.00642287	50	90
PDIA6	ENST00000404824	protein_coding	chr2	-	CDS	9	10789757	10789863	1	0.0160701	1.78109e-08	1.45338e-06	0.948775	0.98574	0.789208	0.0317293	0.0194017	0.00100865	0.282186	0.47891	2.49206e-05	50	107
YWHAB	ENST00000353703	protein_coding	chr20	+	CDS	2,3	44901781	44904033	3	0.0129639	1.79263e-08	1.46084e-06	0.901714	0.913582	0.644662	0.0352436	0.0258908	0.0218417	0.220818	0.385912	0.000240274	50	94
GNAS	ENST00000371095	protein_coding	chr20	+	CDS	11,12	58910337	58910715	2	0.00907913	1.81464e-08	1.47681e-06	0.899655	0.940938	0.704023	0.0329948	0.0257047	0.0297982	0.205528	0.290084	0.00140678	50	98
JPT1	ENST00000409753	protein_coding	chr17	-	CDS,3'UTR	5	75136030	75136137	2	0.0136143	1.83384e-08	1.49044e-06	0.822813	0.926669	0.307978	0.0316132	0.0250408	0.0414509	0.221682	0.274165	0.015205	50	108
DHX9	ENST00000367549	protein_coding	chr1	+	CDS	13,14	182866485	182866974	6	0.0158259	1.83788e-08	1.49174e-06	0.669402	0.766316	0.202742	0.0354221	0.0257446	0.0339412	0.23748	0.281063	0.020853	50	115
SPARC	ENST00000231061	protein_coding	chr5	-	CDS	8,9	151664193	151666402	1	0.0199955	1.87672e-08	1.51922e-06	0.862765	0.972684	0.357619	0.0401717	0.0236323	0.00473163	0.222055	0.374563	0.000387774	50	85
LDHB	ENST00000350669	protein_coding	chr12	-	CDS	6,7	21637111	21638380	5	0.0113601	1.87478e-08	1.51922e-06	0.878793	0.895054	0.506334	0.0351221	0.029722	0.0600323	0.18726	0.255552	0.000205708	50	112
UQCR10	ENST00000330029	protein_coding	chr22	+	CDS	1	29767417	29767511	1	0.0151032	1.89762e-08	1.53411e-06	0.790539	0.832348	0.464704	0.0375822	0.0287786	0.0598475	0.233358	0.346326	0.0015256	50	95
H2AC6	ENST00000602637	protein_coding	chr6	+	CDS	1	26124331	26124438	3	0.00919969	1.90582e-08	1.53666e-06	0.932326	0.967417	0.69699	0.0319833	0.025243	0.0209121	0.224942	0.337649	0.000352098	50	108
COL6A2	ENST00000300527	protein_coding	chr21	+	CDS	21,22,23	46122908	46124892	6	0.0142594	1.90529e-08	1.53666e-06	0.848953	0.87379	0.404613	0.0308412	0.0206794	0.00391502	0.252205	0.434694	1.07271e-05	50	101
RRAGA	ENST00000380527	protein_coding	chr9	+	CDS	1	19050007	19050107	3	0.0190246	1.91662e-08	1.54334e-06	0.732756	0.723297	0.269145	0.0312908	0.0198052	0.0195901	0.299696	0.469468	0.0115342	50	101
H2AX	ENST00000530167	protein_coding	chr11	-	CDS	1	119095268	119095361	1	0.0146232	1.93001e-08	1.5492e-06	0.916597	0.924488	0.389715	0.0300151	0.0185714	0.00303696	0.250585	0.396384	3.44486e-05	50	94
ACTN1	ENST00000683780	retained_intron	chr14	-	exon	1	68978968	68979057	1	0.0134743	1.93152e-08	1.5492e-06	0.882956	0.857216	0.473351	0.0347146	0.0238706	0.00126612	0.226799	0.309038	0.01182	50	90
EEF1A2	ENST00000217182	protein_coding	chr20	-	CDS	4	63494941	63495038	5	0.0121658	1.93105e-08	1.5492e-06	0.819759	0.862877	0.549733	0.0323434	0.0243969	0.0302654	0.24881	0.346518	0.00175748	50	98
VIM	ENST00000544301	protein_coding	chr10	+	CDS	6	17234697	17234784	1	0.0156872	1.96334e-08	1.57266e-06	0.950374	0.988621	0.784994	0.036603	0.0278722	0.0061948	0.227809	0.371294	0.000790553	50	88
AHCY	ENST00000217426	protein_coding	chr20	-	CDS	10	34281048	34281141	6	0.0131522	1.97478e-08	1.57975e-06	0.831651	0.898833	0.584846	0.03621	0.0279844	0.0273078	0.227888	0.356197	3.24969e-05	50	94
NOL7	ENST00000451315	protein_coding	chr6	+	5'UTR,CDS	1	13615357	13615473	3	0.0127748	1.98044e-08	1.5822e-06	0.849693	0.855655	0.487944	0.0318363	0.0231991	0.00623988	0.236294	0.34535	0.000377873	50	117
CS	ENST00000351328	protein_coding	chr12	-	CDS	5	56282861	56282955	1	0.0159362	2.00121e-08	1.5967e-06	0.823187	0.836088	0.474861	0.0388837	0.0282516	0.0307853	0.231311	0.356781	0.00228862	50	95
ARF4	ENST00000303436	protein_coding	chr3	-	CDS	4,5	57575612	57577357	1	0.0194152	2.02431e-08	1.61302e-06	0.746326	0.776425	0.386061	0.0409556	0.0305309	0.0209813	0.240792	0.357623	0.00990104	50	104
TPI1	ENST00000396705	protein_coding	chr12	+	CDS	3,4	6869145	6869331	4	0.0120564	2.02975e-08	1.61525e-06	0.863178	0.929419	0.497577	0.0370655	0.0272661	0.0299828	0.185662	0.272199	0.00021851	50	113
ATP5MF	ENST00000394186	protein_coding	chr7	-	CDS,3'UTR	3,4	99458309	99459147	1	0.0171918	2.0621e-08	1.63886e-06	0.666863	0.706618	0.134667	0.0357661	0.0245119	0.00613316	0.246056	0.302264	0.0473201	32	48
HSP90B1	ENST00000299767	protein_coding	chr12	+	CDS	12,13	103942792	103943171	5	0.0140167	2.07159e-08	1.64426e-06	0.877061	0.96282	0.43789	0.0288131	0.0180547	0.00148039	0.220079	0.423922	2.36641e-06	50	103
KHDRBS1	ENST00000327300	protein_coding	chr1	+	CDS	1	32014002	32014093	4	0.0167788	2.07826e-08	1.64741e-06	0.694421	0.723861	0.121634	0.0325475	0.0187022	0.00116588	0.245174	0.305382	0.0462782	50	92
GAPDH	ENST00000229239	protein_coding	chr12	+	CDS	3,4	6536504	6536698	5	0.0101613	2.1025e-08	1.66446e-06	0.863355	0.906962	0.405197	0.0334245	0.0261496	0.0438993	0.161781	0.226756	0.000390632	50	105
LMNB1	ENST00000261366	protein_coding	chr5	+	CDS	1	126777776	126777862	7	0.0152383	2.10695e-08	1.66583e-06	0.837321	0.837969	0.477728	0.0356486	0.0234753	0.0207623	0.218546	0.354195	0.000110665	50	87
PAFAH1B3	ENST00000538771	protein_coding	chr19	-	CDS	5,6	42297340	42300049	1	0.0156413	2.11785e-08	1.67228e-06	0.733774	0.78692	0.390491	0.0307167	0.0196392	0.000357101	0.28437	0.42616	0.00168385	50	106
ID1	ENST00000376112	protein_coding	chr20	+	CDS	1	31605446	31605563	3	0.0115361	2.14123e-08	1.68855e-06	0.807786	0.882314	0.511055	0.0299502	0.0212024	0.0116212	0.239677	0.309286	0.00451761	50	118
HNRNPH1	ENST00000356731	protein_coding	chr5	-	CDS	3	179620894	179621008	3	0.0134739	2.14628e-08	1.69035e-06	0.888188	0.882939	0.593539	0.0349423	0.0251418	0.0275146	0.227922	0.356834	0.00938082	50	115
HAPLN1	ENST00000274341	protein_coding	chr5	-	5'UTR,CDS	1,2	83673472	83720820	1	0.0176122	2.14956e-08	1.69075e-06	0.674039	0.720484	0.264189	0.0379548	0.0246538	0.00214327	0.195855	0.323899	0.000841012	50	110
COL1A1	ENST00000225964	protein_coding	chr17	-	CDS	2	50199859	50199944	20	0.01117	2.1632e-08	1.69929e-06	0.899659	0.93011	0.696199	0.0303934	0.0197555	0.00477426	0.195916	0.294296	6.61036e-05	50	86
BLOC1S5-TXNDC5	ENST00000439343	nonsense_mediated_decay	chr6	-	exon	12,13	7883165	7884360	4	0.0122195	2.2219e-08	1.74091e-06	0.754155	0.788402	0.513621	0.0323024	0.0232768	0.0142967	0.216802	0.315033	0.000646026	50	104
KIF5B	ENST00000302418	protein_coding	chr10	-	CDS	24	32017148	32017232	24	0.00896708	2.22279e-08	1.74091e-06	0.825661	0.787493	0.535811	0.0356568	0.0304669	0.237819	0.18052	0.214568	0.000380789	50	85
EIF5A	ENST00000576930	protein_coding	chr17	+	CDS	4,5	7311108	7311439	3	0.011105	2.22474e-08	1.74091e-06	0.929657	0.95655	0.686655	0.0309594	0.0216162	0.00680193	0.270058	0.389768	0.00198126	50	105
GOLM1	ENST00000388711	protein_coding	chr9	-	CDS	8	86035475	86035579	5	0.0117794	2.24137e-08	1.74944e-06	0.850313	0.905666	0.645036	0.0328661	0.024365	0.00544197	0.278812	0.347386	0.0862214	50	105
VIM	ENST00000544301	protein_coding	chr10	+	CDS	2,3	17229915	17230669	9	0.0123859	2.23953e-08	1.74944e-06	0.87733	0.950156	0.35195	0.0342986	0.0239276	0.00240432	0.187543	0.288513	0.00291075	50	91
CYB5R3	ENST00000352397	protein_coding	chr22	-	CDS	8,9	42619862	42623801	9	0.00883928	2.25987e-08	1.76163e-06	0.891615	0.838179	0.583206	0.0280783	0.0221514	0.0268557	0.202456	0.256688	0.00093207	50	97
TAGLN2	ENST00000368097	protein_coding	chr1	-	CDS	3,4	159919329	159919714	3	0.0117017	2.26528e-08	1.76236e-06	0.871562	0.898688	0.556996	0.036395	0.0274915	0.0206458	0.190894	0.25139	0.00269227	50	102
PTMA	ENST00000341369	protein_coding	chr2	+	CDS	2,3	231711353	231711919	3	0.0090622	2.26961e-08	1.76236e-06	0.874994	0.921992	0.450813	0.0346689	0.0291863	0.0750569	0.158104	0.22668	0.000294578	50	100
H2AZ1	ENST00000511203	retained_intron	chr4	-	exon	2	99948509	99948899	2	0.0167398	2.27236e-08	1.76236e-06	0.869064	0.923767	0.576171	0.0380822	0.0253632	0.00350498	0.220844	0.381261	0.0112996	50	391
ALDH18A1	ENST00000371224	protein_coding	chr10	-	CDS	12	95621120	95621209	7	0.0158765	2.27214e-08	1.76236e-06	0.854025	0.786982	0.362341	0.0325805	0.0217316	0.0294527	0.296723	0.344895	0.169326	50	90
PTOV1	ENST00000391842	protein_coding	chr19	+	5'UTR,CDS	1	49851328	49851427	1	0.0185026	2.27758e-08	1.76417e-06	0.701162	0.645533	0.205219	0.0334082	0.0167245	0.000478379	0.241913	0.29914	0.0747776	50	100
UBC	ENST00000536769	protein_coding	chr12	-	5'UTR,CDS	1	124913688	124914590	17	0.0118707	2.2865e-08	1.76884e-06	0.807624	0.860972	0.360218	0.035989	0.0269252	0.0144059	0.139039	0.232587	0.00206563	50	903
OS9	ENST00000315970	protein_coding	chr12	+	CDS,3'UTR	15	57720805	57720911	11	0.0126722	2.29232e-08	1.77109e-06	0.723452	0.768316	0.422983	0.0326719	0.0238632	0.0235386	0.218716	0.306219	3.24499e-05	50	107
ARF1	ENST00000272102	protein_coding	chr1	+	CDS	2	228097164	228097257	2	0.0145938	2.32105e-08	1.78876e-06	0.830463	0.847775	0.349912	0.0312731	0.0197114	0.00585537	0.212328	0.358365	0.00028082	50	94
KRT17	ENST00000311208	protein_coding	chr17	-	CDS	3	41622375	41622472	9	0.0122552	2.31953e-08	1.78876e-06	0.941786	0.961192	0.555715	0.034935	0.0243368	0.00251527	0.232889	0.347605	0.000198808	50	98
CNP	ENST00000393892	protein_coding	chr17	+	CDS	2,3	41968723	41971973	1	0.0176884	2.34372e-08	1.80206e-06	0.763899	0.776302	0.39535	0.037475	0.0248241	0.00775164	0.2677	0.398797	0.00435814	50	100
LGALS1	ENST00000215909	protein_coding	chr22	+	5'UTR,CDS	1,2,3	37675691	37678490	4	0.00908489	2.34421e-08	1.80206e-06	0.913082	0.922692	0.535586	0.034907	0.0285956	0.00889082	0.147938	0.205591	0.000651034	50	109
AURKAIP1	ENST00000338338	protein_coding	chr1	-	5'UTR,CDS	2,3	1374413	1374778	1	0.0144169	2.36047e-08	1.81e-06	0.787818	0.799215	0.39389	0.0304295	0.0189607	0.00893513	0.241113	0.342447	0.000144594	50	107
PRKAR1A	ENST00000589017	protein_coding	chr17	+	CDS	12	68530317	68530415	2	0.0150007	2.35783e-08	1.81e-06	0.82043	0.773295	0.472498	0.0367984	0.0254138	0.0102479	0.224363	0.332621	0.00458561	50	99
AATF	ENST00000619387	protein_coding	chr17	+	CDS	11,12	37031631	37056638	1	0.0211796	2.3904e-08	1.83065e-06	0.705208	0.785707	0.0743357	0.0377026	0.0231056	0.00266975	0.231871	0.397305	0.0184647	50	93
CANX	ENST00000681674	protein_coding	chr5	+	CDS	9	179719670	179719760	4	0.0128229	2.41179e-08	1.84472e-06	0.813425	0.930642	0.307718	0.0350155	0.0275027	0.0172909	0.183894	0.317008	0.000555706	50	91
HSPA5	ENST00000324460	protein_coding	chr9	-	CDS	1	125241014	125241123	3	0.0153508	2.42309e-08	1.85104e-06	0.930729	0.894303	0.598136	0.0408426	0.0282845	0.0133489	0.209605	0.315094	0.00255895	50	110
ACTB	ENST00000675515	protein_coding	chr7	-	5'UTR,CDS	2	5529565	5529663	6	0.0126772	2.42918e-08	1.8517e-06	0.933454	0.941722	0.67256	0.0340479	0.0219129	0.00859147	0.21981	0.291928	0.00261816	50	99
TBRG4	ENST00000494076	protein_coding	chr7	-	CDS	3	45105618	45105715	3	0.0172712	2.43002e-08	1.8517e-06	0.655323	0.577396	0.174318	0.0326183	0.0236782	0.00251814	0.301869	0.36536	0.152926	50	98
CENPN	ENST00000305850	protein_coding	chr16	+	5'UTR,CDS	1,2	81007216	81011982	1	0.0142654	2.43411e-08	1.8525e-06	0.554936	0.603042	0.347028	0.0330447	0.0277834	0.0796078	0.253843	0.290069	0.357149	50	115
MIF	ENST00000215754	protein_coding	chr22	+	CDS,3'UTR	3	23895066	23895152	4	0.00816699	2.44165e-08	1.85593e-06	0.954564	0.965535	0.821745	0.0274022	0.0267181	0.678872	0.323545	0.359634	0.0248682	50	87
CALR	ENST00000316448	protein_coding	chr19	+	CDS	9	12943738	12943830	10	0.0105273	2.49815e-08	1.89651e-06	0.894747	0.918418	0.6472	0.0389818	0.0293357	0.0230661	0.159883	0.180533	0.313231	50	93
UBE2L3	ENST00000342192	protein_coding	chr22	+	CDS	3,4	21611040	21621595	1	0.0157636	2.50734e-08	1.90112e-06	0.800045	0.871589	0.342308	0.0368444	0.0275592	0.0229856	0.220727	0.351234	0.000297543	50	85
ALDOA	ENST00000563060	protein_coding	chr16	+	CDS	3	30067489	30067582	5	0.0122879	2.5546e-08	1.93455e-06	0.928642	0.958985	0.763046	0.0333165	0.0225377	0.00718243	0.257448	0.426659	2.81295e-05	50	94
OS9	ENST00000315970	protein_coding	chr12	+	CDS	3,4	57695803	57696007	2	0.0177616	2.56961e-08	1.94351e-06	0.572905	0.626166	0.161083	0.0368581	0.0279174	0.0448304	0.245736	0.32842	0.124975	50	87
PSMC4	ENST00000157812	protein_coding	chr19	+	CDS	5,6	39974572	39974765	4	0.0156122	2.58623e-08	1.95366e-06	0.7238	0.783756	0.29077	0.0330793	0.0220415	0.0116182	0.249871	0.355787	0.00367354	50	93
VIM	ENST00000544301	protein_coding	chr10	+	5'UTR,CDS	2	17229413	17229503	6	0.0133005	2.59797e-08	1.9601e-06	0.931322	0.97901	0.711134	0.0319368	0.0204342	0.00107628	0.192046	0.38393	1.05075e-06	50	91
TMBIM6	ENST00000267115	protein_coding	chr12	+	CDS	8,9	49759248	49761740	4	0.0136654	2.60511e-08	1.96064e-06	0.902678	0.912235	0.622849	0.0358794	0.0265112	0.0351314	0.269038	0.391584	0.000534906	50	111
MYH9	ENST00000216181	protein_coding	chr22	-	CDS	15,16	36306602	36309366	18	0.0104247	2.60325e-08	1.96064e-06	0.893853	0.938669	0.710159	0.0321888	0.0240576	0.0228752	0.234018	0.351255	0.000306856	50	91
TNFRSF12A	ENST00000326577	protein_coding	chr16	+	CDS	3,4	3021581	3021778	1	0.010455	2.61699e-08	1.96716e-06	0.927477	0.953912	0.784092	0.030728	0.0222448	0.00794556	0.246669	0.360121	3.7711e-05	50	117
RCN3	ENST00000270645	protein_coding	chr19	+	5'UTR,CDS	1,2	49528033	49528544	6	0.0164601	2.62376e-08	1.96982e-06	0.793731	0.813255	0.433281	0.0415627	0.031555	0.00608766	0.253511	0.257895	0.767926	50	104
LAS1L	ENST00000374811	protein_coding	chrX	-	CDS	2,3	65532599	65533694	7	0.0148657	2.62854e-08	1.97099e-06	0.714091	0.766963	0.350471	0.0373044	0.0279102	0.0145192	0.22555	0.287076	0.0236827	50	117
ID3	ENST00000374561	protein_coding	chr1	-	CDS	1	23559230	23559320	2	0.0161195	2.65603e-08	1.98778e-06	0.707404	0.769457	0.341427	0.0392917	0.0270262	0.0119864	0.209634	0.297636	0.000725383	50	91
SENP3-EIF4A1	ENST00000614237	nonsense_mediated_decay	chr17	+	exon	20,21	7578183	7578372	6	0.0105863	2.65745e-08	1.98778e-06	0.898778	0.92718	0.583085	0.0355552	0.028643	0.00702985	0.240786	0.266846	0.114014	50	93
PSMA5	ENST00000271308	protein_coding	chr1	-	CDS	5,6	109411903	109412159	3	0.0129232	2.66332e-08	1.98973e-06	0.750974	0.811214	0.433932	0.0347305	0.0265434	0.0879899	0.184318	0.297781	0.00126137	50	116
KIFC1	ENST00000428849	protein_coding	chr6	+	CDS	7	33404895	33404998	4	0.0153264	2.67181e-08	1.99363e-06	0.728615	0.80456	0.302784	0.0314288	0.0231501	0.0094464	0.2774	0.38488	0.00665753	50	104
MFGE8	ENST00000268150	protein_coding	chr15	-	CDS	3,4	88906667	88907196	3	0.0150267	2.68398e-08	2.00027e-06	0.79227	0.840472	0.49358	0.036866	0.0262125	0.0248056	0.231016	0.327436	0.00301184	50	114
PHB2	ENST00000535923	protein_coding	chr12	-	CDS	1	6970428	6970539	2	0.0130683	2.71209e-08	2.01875e-06	0.878252	0.931198	0.677095	0.0283748	0.0187068	0.00134544	0.339446	0.504253	3.85445e-07	50	112
HSP90AB1	ENST00000620073	protein_coding	chr6	+	CDS	6	44250475	44250554	12	0.0110944	2.7418e-08	2.03838e-06	0.87882	0.915623	0.415379	0.0359215	0.0287436	0.00602839	0.17255	0.244827	0.0416963	50	80
UBB	ENST00000302182	protein_coding	chr17	+	CDS	2	16382240	16382323	1	0.0180484	2.75198e-08	2.04346e-06	0.936208	0.965754	0.372251	0.0358361	0.0199617	0.00154901	0.227471	0.422056	3.61676e-05	50	84
H4C8	ENST00000377727	protein_coding	chr6	-	CDS	1	26285208	26285293	2	0.00887119	2.76669e-08	2.05189e-06	0.918187	0.902609	0.620035	0.039283	0.0331982	0.0467332	0.184195	0.197123	0.0134422	50	86
COL1A1	ENST00000225964	protein_coding	chr17	-	CDS	2,3,4	50199420	50199757	26	0.00901667	2.78715e-08	2.06456e-06	0.929732	0.948046	0.754538	0.0301252	0.0215671	0.0118769	0.217142	0.291423	0.000282502	50	74
COL1A1	ENST00000225964	protein_coding	chr17	-	CDS	17,18,19	50195306	50195623	21	0.0108204	2.7909e-08	2.06483e-06	0.947296	0.97091	0.742065	0.026131	0.0157031	0.0121404	0.241623	0.398587	0.000112722	50	127
SELENOK	ENST00000495461	protein_coding	chr3	-	CDS	3,4	53885850	53886875	1	0.0177426	2.79445e-08	2.06495e-06	0.564011	0.62418	0.304031	0.0325298	0.0242997	0.0480344	0.274047	0.397564	0.000321752	50	88
CAPZB	ENST00000264202	protein_coding	chr1	-	CDS	4,5	19357494	19378586	3	0.0151384	2.8063e-08	2.0712e-06	0.748538	0.85837	0.205368	0.0321817	0.0199184	0.000218335	0.195918	0.322885	0.00461064	50	117
DNAJC8	ENST00000263697	protein_coding	chr1	-	CDS,3'UTR	9	28201216	28201295	3	0.0136427	2.81881e-08	2.07792e-06	0.863453	0.893667	0.614714	0.033569	0.0267015	0.0320736	0.321336	0.392982	0.00301072	50	80
CALR	ENST00000316448	protein_coding	chr19	+	5'UTR,CDS	1	12938666	12938765	3	0.0149059	2.82544e-08	2.0803e-06	0.942657	0.942725	0.501239	0.0337098	0.0203832	0.00497975	0.258791	0.323183	0.00708769	50	100
DPF2	ENST00000528416	protein_coding	chr11	+	CDS	4,5	65341505	65343785	2	0.0193555	2.83785e-08	2.08691e-06	0.531161	0.638738	0.0463658	0.0375082	0.0274641	0.0262641	0.231875	0.344749	0.0021361	50	99
B2M	ENST00000648006	protein_coding	chr15	+	CDS	1,2	44711547	44715459	3	0.0129817	2.85244e-08	2.09512e-06	0.814611	0.839795	0.514541	0.0411732	0.0311014	0.00518492	0.205549	0.23438	0.0928143	50	104
PSMD13	ENST00000532097	protein_coding	chr11	+	CDS	1,2	237054	239005	1	0.0173121	2.8662e-08	2.10269e-06	0.765659	0.770619	0.446119	0.0361309	0.0247484	0.0027197	0.280784	0.373804	0.0112885	50	99
TRMT112	ENST00000544844	protein_coding	chr11	-	CDS	2,3	64317063	64317295	2	0.0126317	2.87192e-08	2.10436e-06	0.874597	0.939755	0.546952	0.0351295	0.0260477	0.0380591	0.18668	0.34156	2.58744e-05	50	117
KHDRBS1	ENST00000327300	protein_coding	chr1	+	CDS	4	32033197	32033299	3	0.017007	2.91059e-08	2.12505e-06	0.845166	0.810145	0.354866	0.0361863	0.022727	0.000775137	0.261286	0.307622	0.0472424	50	103
CD63	ENST00000549117	protein_coding	chr12	-	CDS	5,6	55726245	55726775	2	0.0107853	2.90998e-08	2.12505e-06	0.870326	0.907539	0.680614	0.0312594	0.0223561	0.00757129	0.225488	0.30815	0.00166285	50	93
LAMP2	ENST00000200639	protein_coding	chrX	-	CDS	3,4	120449113	120455549	2	0.0208123	2.90444e-08	2.12505e-06	0.73419	0.744983	0.363159	0.0373688	0.029078	0.0774756	0.30706	0.340409	0.487568	50	209
NDUFB11	ENST00000377811	protein_coding	chrX	-	CDS	1	47144499	47144584	1	0.0144144	2.92388e-08	2.1322e-06	0.891996	0.825362	0.519377	0.0356469	0.0253598	0.0119841	0.262304	0.359963	0.00424831	50	86
MCM7	ENST00000303887	protein_coding	chr7	-	CDS	15	100092990	100093100	5	0.0132735	2.93811e-08	2.14002e-06	0.863908	0.86735	0.493037	0.0310381	0.0217726	0.015594	0.275959	0.37676	0.00902473	50	111
TUBB4B	ENST00000340384	protein_coding	chr9	+	CDS	4	137242841	137242929	8	0.010959	2.95896e-08	2.15264e-06	0.867491	0.913887	0.599265	0.0323429	0.0238265	0.0212037	0.223233	0.308849	0.00142587	50	89
PARVA	ENST00000334956	protein_coding	chr11	+	CDS	5,6	12496590	12504407	1	0.0168967	2.96257e-08	2.1527e-06	0.632962	0.571841	0.172502	0.0323656	0.0218764	0.00650511	0.298039	0.357884	0.0309693	50	103
PRKCSH	ENST00000589838	protein_coding	chr19	+	CDS	13,14	11448600	11448960	7	0.0157571	2.97992e-08	2.16272e-06	0.720778	0.764791	0.315738	0.037321	0.0253104	0.0108295	0.213814	0.282975	0.0427837	50	77
PCLAF	ENST00000300035	protein_coding	chr15	-	CDS	3,4	64366043	64376795	1	0.017116	3.01546e-08	2.18593e-06	0.767037	0.718227	0.328444	0.0378361	0.0325085	0.0888627	0.261926	0.295738	0.225777	50	86
BANF1	ENST00000445560	protein_coding	chr11	+	CDS	2	66003258	66003369	3	0.0154754	3.08082e-08	2.23065e-06	0.852315	0.924076	0.509803	0.0363192	0.0258945	0.00109528	0.202866	0.348134	0.000107515	50	112
CCT3	ENST00000295688	protein_coding	chr1	-	CDS	12,13	156310678	156311022	7	0.0130054	3.08454e-08	2.2307e-06	0.809215	0.85296	0.473597	0.031916	0.0210628	0.00348879	0.200384	0.32269	0.000433674	50	85
PHGDH	ENST00000641597	protein_coding	chr1	+	CDS	6,7	119723394	119726901	3	0.0157479	3.10504e-08	2.24022e-06	0.746725	0.765991	0.405015	0.0358425	0.0253588	0.0120173	0.273442	0.327448	0.165162	50	99
EID1	ENST00000530028	protein_coding	chr15	+	CDS,3'UTR	1	48878699	48878809	7	0.00953806	3.10309e-08	2.24022e-06	0.900241	0.907401	0.775079	0.0322009	0.030872	0.574804	0.332828	0.34852	0.323084	50	111
DHCR24	ENST00000371269	protein_coding	chr1	-	CDS	8,9	54852359	54853515	1	0.0180991	3.15606e-08	2.27371e-06	0.760181	0.815245	0.296241	0.0387042	0.024221	0.00812775	0.203108	0.322274	0.000369928	50	110
GAPDH	ENST00000229239	protein_coding	chr12	+	CDS	5,6	6536990	6537182	2	0.0111757	3.15892e-08	2.27371e-06	0.958634	0.994323	0.781185	0.0296985	0.0225912	0.00500537	0.233473	0.370846	9.80554e-06	50	103
ACTB	ENST00000675515	protein_coding	chr7	-	CDS	4,5	5528160	5528352	1	0.0153738	3.19567e-08	2.29746e-06	0.963919	0.995676	0.756033	0.0353609	0.0292686	0.0564656	0.208956	0.43892	7.53407e-06	50	98
QSOX1	ENST00000367602	protein_coding	chr1	+	CDS	12	180196608	180196691	1	0.0189627	3.21525e-08	2.30881e-06	0.691411	0.644644	0.136501	0.035097	0.0219003	0.00595576	0.260633	0.373126	0.0100189	50	84
VCP	ENST00000358901	protein_coding	chr9	-	CDS	14,15	35059167	35059542	21	0.0102835	3.22833e-08	2.31548e-06	0.853203	0.890528	0.649989	0.029562	0.0212433	0.00312845	0.214801	0.308075	0.00649393	50	103
ATG101	ENST00000336854	protein_coding	chr12	+	5'UTR	2	52070375	52070480	2	0.0151439	3.25318e-08	2.32511e-06	0.711214	0.69962	0.402659	0.0355206	0.0226405	0.00316333	0.217483	0.295054	0.0202074	50	106
DDX5	ENST00000676785	protein_coding	chr17	-	5'UTR,CDS	3,4	64504821	64506155	1	0.0136278	3.24962e-08	2.32511e-06	0.883411	0.887251	0.351777	0.0394767	0.0268121	0.00174521	0.174381	0.219067	0.031007	50	102
PGK1	ENST00000644362	protein_coding	chrX	+	CDS	8,9	78123357	78124990	1	0.0173646	3.25233e-08	2.32511e-06	0.918899	0.948104	0.438192	0.0386531	0.0252445	0.0265973	0.214073	0.376613	0.00100462	50	135
CCT7	ENST00000258091	protein_coding	chr2	+	CDS	2,3	73239754	73240497	2	0.014309	3.26436e-08	2.33037e-06	0.829849	0.818114	0.333801	0.0362861	0.0248475	0.00954507	0.218096	0.307855	0.00675644	50	104
YWHAB	ENST00000353703	protein_coding	chr20	+	CDS	5,6	44906032	44906408	2	0.012981	3.27456e-08	2.33492e-06	0.839537	0.78315	0.30533	0.0370747	0.0278237	0.0449821	0.220301	0.235061	0.250829	50	92
EIF4A1	ENST00000293831	protein_coding	chr17	+	CDS	3	7574572	7574672	5	0.00988475	3.3552e-08	2.38963e-06	0.894542	0.920848	0.656348	0.0327458	0.0243115	0.00403621	0.212033	0.263066	0.00116154	50	101
NPM1	ENST00000517671	protein_coding	chr5	+	CDS	4,5	171391399	171391791	4	0.0108473	3.36312e-08	2.39203e-06	0.874898	0.892165	0.386942	0.0361203	0.0269419	0.0207775	0.185449	0.222022	0.0342232	50	112
CD9	ENST00000382518	protein_coding	chr12	+	CDS	6,7	6235267	6235510	4	0.0161217	3.3664e-08	2.39203e-06	0.776325	0.856426	0.393006	0.0371273	0.0265673	0.0120334	0.232823	0.376899	0.000419906	50	96
IQGAP1	ENST00000268182	protein_coding	chr15	+	CDS	17,18	90466372	90467477	2	0.0174785	3.37162e-08	2.39295e-06	0.735884	0.783266	0.427257	0.0337393	0.0270546	0.0146508	0.283856	0.443785	0.000407285	50	93
VCP	ENST00000358901	protein_coding	chr9	-	CDS	2,3	35067966	35068260	18	0.0107227	3.40033e-08	2.41052e-06	0.863632	0.871361	0.536428	0.0349031	0.0275879	0.0193239	0.209798	0.304217	0.0111426	50	108
EIF3I	ENST00000678420	protein_coding	chr1	+	5'UTR,CDS	1,2	32222427	32222609	3	0.0135768	3.4242e-08	2.42463e-06	0.818243	0.802248	0.526214	0.0391138	0.0307954	0.0376148	0.261252	0.244264	0.312177	50	90
PSMA7	ENST00000370873	protein_coding	chr20	-	CDS	2,3	62139852	62140868	2	0.0105214	3.43606e-08	2.43021e-06	0.836497	0.931992	0.473861	0.0311156	0.0262594	0.12159	0.203828	0.317333	0.00307592	50	105
KRT18	ENST00000388837	protein_coding	chr12	+	CDS	2,3	52949505	52950335	8	0.0105981	3.46325e-08	2.4466e-06	0.852562	0.902881	0.570146	0.0304747	0.0252117	0.028356	0.200311	0.308419	0.00609086	50	94
PAICS	ENST00000512576	protein_coding	chr4	+	CDS	7,8	56451977	56453631	2	0.0131143	3.47297e-08	2.45063e-06	0.850388	0.941636	0.5611	0.0335439	0.0258679	0.0253998	0.215942	0.365721	0.000353713	50	105
CCT7	ENST00000258091	protein_coding	chr2	+	CDS	10	73250327	73250420	5	0.0125221	3.50702e-08	2.4718e-06	0.893578	0.943504	0.627971	0.0313272	0.0221089	0.0180265	0.238165	0.353418	0.0241746	50	94
KIFBP	ENST00000361983	protein_coding	chr10	+	CDS	7	69015631	69015738	1	0.0198101	3.53435e-08	2.48819e-06	0.62354	0.530469	0.130898	0.0357493	0.0241446	0.00771261	0.240401	0.365305	0.010389	50	108
HSP90AA1	ENST00000216281	protein_coding	chr14	-	CDS	4,5	102084980	102085382	10	0.0101424	3.54244e-08	2.49102e-06	0.973007	0.980687	0.80886	0.0331565	0.0259439	0.00145436	0.256042	0.391644	0.00446611	50	104
CDKN1A	ENST00000615513	protein_coding	chr6	+	CDS,3'UTR	2,3	36684535	36685816	5	0.0111558	3.54791e-08	2.49199e-06	0.838926	0.831085	0.484356	0.0313731	0.0246181	0.0175983	0.244525	0.298858	0.0023712	50	78
PSMA3	ENST00000216455	protein_coding	chr14	+	CDS	3,4	58252213	58257830	1	0.02069	3.55269e-08	2.49248e-06	0.711332	0.831631	0.119418	0.0379344	0.02677	0.018124	0.199897	0.394955	0.00036506	50	116
SF3B5	ENST00000367569	protein_coding	chr6	-	CDS	1	144095320	144095415	1	0.0173881	3.56288e-08	2.49675e-06	0.799857	0.822048	0.407829	0.0391119	0.0295691	0.0113775	0.221398	0.365891	0.00230996	50	96
KHDRBS1	ENST00000327300	protein_coding	chr1	+	CDS	1	32014208	32014294	8	0.0135697	3.60526e-08	2.52356e-06	0.807441	0.835254	0.53155	0.0332393	0.0225541	0.00910823	0.224041	0.292893	0.0103258	50	87
MAP2K1	ENST00000307102	protein_coding	chr15	+	5'UTR,CDS	1	66387296	66387381	2	0.0189201	3.61755e-08	2.52926e-06	0.923136	0.750724	0.186922	0.0384561	0.0240455	0.00367456	0.2534	0.325132	0.0345486	50	86
PRKCSH	ENST00000589838	protein_coding	chr19	+	CDS	12,13	11448226	11448575	13	0.0127984	3.6249e-08	2.5315e-06	0.820298	0.841431	0.510158	0.0351094	0.0246391	0.0103256	0.23208	0.287655	0.0811236	50	102
STMN1	ENST00000357865	protein_coding	chr1	-	CDS	4	25901515	25901593	4	0.0118107	3.65377e-08	2.54775e-06	0.924746	0.829922	0.29493	0.0334664	0.0298755	0.0172785	0.210353	0.205719	0.794923	50	79
SLC25A3	ENST00000401722	protein_coding	chr12	+	CDS	6	98599986	98600084	3	0.0123584	3.65652e-08	2.54775e-06	0.846963	0.891497	0.399371	0.0330135	0.0228664	0.00390299	0.242682	0.330891	0.00195028	50	99
VBP1	ENST00000286428	protein_coding	chrX	+	CDS	5	155236246	155236347	1	0.0178457	3.67016e-08	2.55434e-06	0.641878	0.732921	0.147352	0.0353883	0.0251695	0.0419958	0.25125	0.327686	0.150357	50	102
HSPE1	ENST00000233893	protein_coding	chr2	+	CDS	1,2	197500437	197501175	1	0.01673	3.68611e-08	2.56252e-06	0.918243	0.89103	0.537459	0.0391158	0.0287739	0.020911	0.222603	0.402818	7.64763e-06	50	105
SND1	ENST00000354725	protein_coding	chr7	+	CDS	2	127686640	127686733	1	0.0203743	3.69512e-08	2.56586e-06	0.711849	0.764054	0.265675	0.035639	0.0226283	0.00541049	0.26306	0.452892	0.000251965	50	94
COX5B	ENST00000258424	protein_coding	chr2	+	CDS	1,2,3	97646152	97647347	3	0.0141897	3.73459e-08	2.58777e-06	0.719844	0.810705	0.283182	0.0371337	0.0261282	0.0342251	0.183182	0.248576	0.00427871	50	116
LRRC59	ENST00000225972	protein_coding	chr17	-	CDS	6,7	50383222	50385183	11	0.0101912	3.73515e-08	2.58777e-06	0.835197	0.917751	0.494971	0.0325478	0.0264544	0.0490417	0.198146	0.294476	0.000384194	50	80
PRMT5	ENST00000324366	protein_coding	chr14	-	CDS	8,9	22924689	22924947	1	0.0174718	3.74419e-08	2.59109e-06	0.571075	0.519924	0.156012	0.037412	0.025762	0.0028168	0.239265	0.283496	0.336486	50	90
HMGN2	ENST00000361427	protein_coding	chr1	+	CDS,3'UTR	5,6	26474615	26475148	4	0.0106452	3.75278e-08	2.59409e-06	0.826238	0.86836	0.260637	0.0337172	0.0286257	0.109758	0.169128	0.21347	0.0291359	50	89
SDC4	ENST00000372733	protein_coding	chr20	-	CDS	4,5	45327310	45330372	1	0.0155934	3.76392e-08	2.59885e-06	0.848896	0.874947	0.390707	0.0371949	0.0248957	0.00493996	0.170822	0.325427	0.000204451	50	113
GNG5	ENST00000370645	protein_coding	chr1	-	CDS	2,3	84501954	84506087	1	0.0143353	3.7683e-08	2.59893e-06	0.844864	0.849681	0.558337	0.03741	0.0277906	0.0238563	0.224371	0.318015	0.00157294	50	94
CCND2	ENST00000676411	protein_coding	chr12	+	5'UTR,CDS	2	4274039	4274133	3	0.0161445	3.84136e-08	2.64634e-06	0.872893	0.884952	0.244158	0.0360545	0.0214634	0.000548056	0.189421	0.284102	0.000922973	50	95
NONO	ENST00000677446	protein_coding	chrX	+	CDS	8	71296867	71296963	10	0.0111054	3.8658e-08	2.66017e-06	0.842138	0.868081	0.504692	0.0361273	0.0274577	0.0218741	0.17396	0.245173	0.00425218	50	97
RHOBTB3	ENST00000379982	protein_coding	chr5	+	5'UTR	1	95731401	95731498	8	0.0116039	3.88307e-08	2.66904e-06	0.906798	0.938795	0.649501	0.0282779	0.0175933	0.00410699	0.243459	0.36871	6.54111e-05	50	98
CYTH2	ENST00000452733	protein_coding	chr19	+	CDS	2	48470364	48470481	2	0.0163377	3.90778e-08	2.68301e-06	0.821019	0.725162	0.243641	0.0334001	0.0261945	0.0595817	0.293367	0.361919	0.0861271	50	118
LMNA	ENST00000675939	protein_coding	chr1	+	CDS	3,4	156130709	156134440	9	0.0149103	3.92501e-08	2.69181e-06	0.892178	0.940095	0.41396	0.0386486	0.025788	0.00379369	0.222116	0.330137	0.000379401	50	103
CLTC	ENST00000269122	protein_coding	chr17	+	CDS	17,18	59677134	59679451	14	0.0134899	3.98432e-08	2.72941e-06	0.834023	0.900616	0.535987	0.0332041	0.0225957	0.00896343	0.244813	0.360106	0.00410036	50	110
SAR1A	ENST00000373242	protein_coding	chr10	-	CDS	5,6	70157791	70161039	2	0.0187262	4.02333e-08	2.75305e-06	0.771489	0.809265	0.371951	0.0357523	0.0235984	0.00728661	0.294977	0.390639	0.0150696	50	113
LGALS3BP	ENST00000262776	protein_coding	chr17	-	5'UTR,CDS	2,3	78976115	78977206	7	0.0140341	4.05278e-08	2.77009e-06	0.747485	0.786995	0.171142	0.0354204	0.0258619	0.00661555	0.210337	0.254586	0.121239	50	109
ARF1	ENST00000272102	protein_coding	chr1	+	CDS	5	228097903	228097990	5	0.010103	4.06203e-08	2.77027e-06	0.85793	0.889502	0.614308	0.0336312	0.0258084	0.0142107	0.221575	0.26397	0.0791184	50	88
HSPA1A	ENST00000375651	protein_coding	chr6	+	CDS	1	31817534	31817643	1	0.0180819	4.06212e-08	2.77027e-06	0.770823	0.9005	0.292693	0.0371372	0.0266084	0.00198525	0.253618	0.353892	0.0479488	50	110
SRSF7	ENST00000313117	protein_coding	chr2	-	5'UTR,CDS	1,2	38750146	38751290	5	0.0122983	4.12416e-08	2.80766e-06	0.875561	0.788588	0.464601	0.0385526	0.0302096	0.0276062	0.211145	0.237495	0.170402	50	111
MYL6	ENST00000547649	protein_coding	chr12	+	CDS	2,3	56158700	56159679	2	0.00964784	4.12614e-08	2.80766e-06	0.8851	0.843375	0.517763	0.0377453	0.0313463	0.0483374	0.180676	0.204957	0.173806	50	105
PSAP	ENST00000394936	protein_coding	chr10	-	CDS	13	71818626	71818716	8	0.0106769	4.16628e-08	2.83182e-06	0.825141	0.887884	0.573506	0.0333844	0.0253716	0.0583724	0.182065	0.281608	5.08241e-06	50	91
ZNF8-ERVK3-1	ENST00000591325	lncRNA	chr19	+	exon	6	58312174	58312406	1	0.0223144	4.18064e-08	2.83842e-06	0.664116	0.65435	0.258686	0.0387252	0.021894	4.44921e-05	0.326853	0.417558	0.0640751	50	233
EIF2S2	ENST00000374980	protein_coding	chr20	-	5'UTR,CDS	1,2	34105484	34112128	5	0.0095311	4.20253e-08	2.85011e-06	0.862606	0.846599	0.561987	0.0347303	0.0310326	0.367179	0.206395	0.243197	0.12561	50	95
HNRNPAB	ENST00000355836	protein_coding	chr5	+	5'UTR	1	178204583	178204694	4	0.012351	4.26081e-08	2.88126e-06	0.916045	0.914976	0.678993	0.0323112	0.0217376	0.00362385	0.319031	0.430834	0.0110462	50	112
EIF3B	ENST00000360876	protein_coding	chr7	+	CDS	13,14	2374572	2375466	9	0.00970868	4.26692e-08	2.88126e-06	0.862822	0.887137	0.720631	0.0312223	0.0233642	0.0616725	0.212483	0.318858	9.43897e-05	50	113
APEX1	ENST00000555414	protein_coding	chr14	+	CDS	3	20455996	20456081	2	0.0149416	4.26681e-08	2.88126e-06	0.913858	0.842905	0.400973	0.0340557	0.0234098	8.76816e-05	0.270052	0.344653	0.0322021	50	86
SRSF5	ENST00000553521	protein_coding	chr14	+	CDS	3,4	69768219	69768661	6	0.00937377	4.26734e-08	2.88126e-06	0.78175	0.760473	0.479408	0.040744	0.0351044	0.168778	0.173933	0.182545	0.367678	50	122
SERPINH1	ENST00000533603	protein_coding	chr11	+	CDS	5,6	75569078	75571791	5	0.0157225	4.28695e-08	2.8913e-06	0.838856	0.943581	0.458508	0.0339811	0.0198659	0.00163353	0.193957	0.3995	3.10623e-06	50	105
CLIC4	ENST00000374379	protein_coding	chr1	+	CDS	5	24839889	24839988	4	0.0125429	4.37298e-08	2.94606e-06	0.787438	0.838063	0.547207	0.0360497	0.0272162	0.0534679	0.22116	0.301823	0.000837733	50	100
PSMD4	ENST00000368884	protein_coding	chr1	+	CDS	6,7	151265541	151266058	9	0.0110154	4.43449e-08	2.98421e-06	0.887875	0.932339	0.734695	0.0299858	0.0219505	0.0374885	0.260216	0.431179	0.000287263	50	124
XRCC6	ENST00000360079	protein_coding	chr22	+	CDS	13	41663709	41663807	9	0.0106141	4.46935e-08	3.00436e-06	0.906241	0.960054	0.716756	0.0318563	0.0252641	0.0517205	0.236205	0.377745	0.000356949	50	99
CCND2	ENST00000676411	protein_coding	chr12	+	CDS	2,3	4274196	4276065	9	0.0110908	4.54271e-08	3.05031e-06	0.795386	0.873956	0.460679	0.0318481	0.0245698	0.0167031	0.205411	0.265434	0.00838791	50	101
SPARC	ENST00000231061	protein_coding	chr5	-	CDS	6,7	151667541	151669692	4	0.0142841	4.55533e-08	3.05543e-06	0.816433	0.897302	0.311344	0.0348679	0.0226325	0.00548847	0.211036	0.304963	0.0114449	50	89
LDHA	ENST00000422447	protein_coding	chr11	+	CDS	3	18399446	18399546	2	0.0155328	4.59223e-08	3.07679e-06	0.904928	0.865859	0.367955	0.0397114	0.0281124	0.0244223	0.194918	0.287616	0.00200936	50	101
NPC2	ENST00000541064	protein_coding	chr14	-	CDS	3,4	74480279	74484481	3	0.0118548	4.61266e-08	3.0871e-06	0.784487	0.866557	0.413244	0.0332818	0.0266905	0.0352274	0.204781	0.29182	0.0013015	50	77
ANP32E	ENST00000583931	protein_coding	chr1	-	CDS	5,6,7	150220722	150226617	9	0.0102942	4.62185e-08	3.08986e-06	0.836197	0.726917	0.39801	0.0370877	0.0358193	0.500184	0.161109	0.167037	0.229645	50	105
GNAI3	ENST00000369851	protein_coding	chr1	+	CDS	5,6	109582530	109586272	1	0.0178292	4.67325e-08	3.11739e-06	0.742944	0.663658	0.285915	0.0362264	0.0298567	0.0737616	0.29741	0.303982	0.675573	50	93
GANAB	ENST00000356638	protein_coding	chr11	-	CDS	8,9	62632654	62633027	9	0.0145682	4.66931e-08	3.11739e-06	0.759843	0.861036	0.411204	0.0347082	0.0245913	0.0237497	0.210655	0.329416	0.0100766	50	115
TUBB4B	ENST00000340384	protein_coding	chr9	+	CDS	1,2	137241405	137241799	11	0.00815135	4.69285e-08	3.12364e-06	0.883868	0.867404	0.519612	0.0351817	0.0303597	0.0525398	0.160985	0.193302	0.038637	50	92
ERH	ENST00000557016	protein_coding	chr14	-	5'UTR,CDS	1,2	69394850	69398266	3	0.0103321	4.68804e-08	3.12364e-06	0.909704	0.847151	0.487435	0.0391486	0.032386	0.0131192	0.187568	0.200777	0.390213	50	99
SF3B2	ENST00000322535	protein_coding	chr11	+	CDS	4,5,6	66055304	66056874	10	0.0108314	4.69918e-08	3.12444e-06	0.769547	0.818201	0.598456	0.0315032	0.0239667	0.00629558	0.225657	0.293573	0.0121251	50	100
LAMC1	ENST00000258341	protein_coding	chr1	+	CDS	4	183110538	183110642	1	0.0187777	4.73292e-08	3.14345e-06	0.70049	0.577763	0.00742503	0.0372912	0.0267873	0.0569143	0.218231	0.279737	0.154825	50	105
H3-3A	ENST00000366816	protein_coding	chr1	+	CDS	5	226071391	226071471	1	0.0177518	4.78293e-08	3.17321e-06	0.833053	0.853811	0.432104	0.0378563	0.0267631	0.00917414	0.273242	0.345966	0.00112904	50	81
MYH9	ENST00000216181	protein_coding	chr22	-	CDS	31	36292106	36292215	28	0.00995028	4.8467e-08	3.21203e-06	0.898717	0.954703	0.706057	0.0351099	0.0272281	0.0227841	0.20267	0.335346	1.48636e-05	50	110
KRT17	ENST00000311208	protein_coding	chr17	-	CDS	6,7	41620547	41620742	5	0.0142724	4.86493e-08	3.22061e-06	0.860261	0.946352	0.522966	0.0332671	0.0217622	0.00217396	0.221644	0.385542	1.19667e-05	50	96
CLTC	ENST00000269122	protein_coding	chr17	+	CDS	8,9	59661576	59663886	9	0.0143024	4.88226e-08	3.22858e-06	0.808368	0.835106	0.260813	0.0338874	0.0231891	0.00632153	0.217858	0.312815	0.0116784	50	113
MTHFD1	ENST00000652337	protein_coding	chr14	+	CDS	6,7	64415706	64417972	7	0.0143603	4.97391e-08	3.28564e-06	0.7753	0.725364	0.304428	0.0343366	0.024234	0.0273097	0.239356	0.308583	0.0228703	50	119
DHX16	ENST00000376442	protein_coding	chr6	-	CDS	3	30670815	30670923	3	0.01624	4.98348e-08	3.2884e-06	0.654896	0.672032	0.281585	0.0358529	0.0254949	0.000773637	0.258556	0.306991	0.072977	50	109
ATP5F1B	ENST00000262030	protein_coding	chr12	-	CDS	8,9	56639252	56640025	1	0.0131342	5.03717e-08	3.32024e-06	0.865323	0.920492	0.60449	0.0316188	0.0226718	0.00339507	0.281028	0.393262	0.00590789	50	102
GLO1	ENST00000373365	protein_coding	chr6	-	CDS	5,6	38677316	38682047	2	0.0140611	5.05556e-08	3.32876e-06	0.771063	0.758457	0.391569	0.0346841	0.027184	0.0348737	0.248544	0.286329	0.206423	50	104
IGFBP7	ENST00000295666	protein_coding	chr4	-	CDS	3,4	57032550	57033287	4	0.016351	5.08402e-08	3.3439e-06	0.808234	0.780172	0.426008	0.0367546	0.0269697	0.0159086	0.231602	0.380001	0.00114634	50	96
SLC25A3	ENST00000401722	protein_coding	chr12	+	CDS	8	98601410	98601502	1	0.0150528	5.10788e-08	3.35597e-06	0.827797	0.898392	0.50249	0.0328118	0.020381	0.0023209	0.227869	0.371775	5.7687e-05	50	93
GOT2	ENST00000245206	protein_coding	chr16	-	CDS	1,2	58723846	58734176	4	0.013844	5.21265e-08	3.42112e-06	0.591827	0.693116	0.24788	0.031143	0.0219436	0.00351449	0.216399	0.279363	0.0347985	50	94
TOP1	ENST00000361337	protein_coding	chr20	+	CDS	14,15	41112921	41114060	1	0.0163432	5.30271e-08	3.47649e-06	0.660397	0.700761	0.402767	0.0331414	0.0278832	0.251003	0.296619	0.410428	0.0688221	50	96
HM13	ENST00000340852	protein_coding	chr20	+	CDS	6,7,8	31549300	31554766	4	0.0150288	5.31143e-08	3.47847e-06	0.792163	0.869301	0.54264	0.0306854	0.0209082	0.00841071	0.273486	0.439492	0.00159254	50	112
HSPA5	ENST00000324460	protein_coding	chr9	-	CDS	2	125240791	125240885	14	0.00987053	5.34505e-08	3.49674e-06	0.885349	0.825208	0.62186	0.0367967	0.0309554	0.0818834	0.198222	0.229784	0.138182	50	95
CCDC86	ENST00000227520	protein_coding	chr11	+	CDS	3,4	60849973	60850248	1	0.0242052	5.41932e-08	3.54153e-06	0.874127	0.69466	0.00293774	0.0401832	0.0266645	0.000999453	0.301913	0.341553	0.00875942	50	85
FBXO9	ENST00000323557	protein_coding	chr6	+	5'UTR	1	53065572	53065665	1	0.0191755	5.47606e-08	3.57478e-06	0.769484	0.673197	0.214805	0.036962	0.0232674	0.0189848	0.256971	0.365931	0.0756358	50	94
DDX18	ENST00000263239	protein_coding	chr2	+	CDS	10,11	117825533	117826301	2	0.0186756	5.50046e-08	3.58305e-06	0.693146	0.710551	0.240894	0.0375905	0.0261618	0.00250714	0.238451	0.363194	0.0154406	50	100
ITM2B	ENST00000647800	protein_coding	chr13	+	CDS	1,2	48233458	48253911	4	0.0141356	5.49479e-08	3.58305e-06	0.743841	0.735061	0.306167	0.0351116	0.0266194	0.0593724	0.19942	0.263304	0.0475253	50	124
C5orf15	ENST00000231512	protein_coding	chr5	-	CDS	2	133959621	133959709	1	0.0199948	5.5482e-08	3.61029e-06	0.600096	0.624177	0.161935	0.0370637	0.0301155	0.0739933	0.281036	0.371998	0.0711571	50	89
EIF4A3	ENST00000649764	protein_coding	chr17	-	CDS	5,6	80139683	80140058	3	0.0165038	5.57275e-08	3.62241e-06	0.698655	0.79938	0.230499	0.0368674	0.0279163	0.032218	0.208019	0.344569	0.00114561	50	119
UBC	ENST00000536769	protein_coding	chr12	-	CDS	1	124913238	124913333	16	0.0120229	5.58293e-08	3.62516e-06	0.860768	0.927988	0.599708	0.0306271	0.0202304	0.0133514	0.17922	0.317229	0.000717583	50	96
ACTN4	ENST00000252699	protein_coding	chr19	+	CDS	11	38717928	38718028	3	0.0130772	5.59075e-08	3.62638e-06	0.792416	0.916409	0.377346	0.0364343	0.026616	0.0127476	0.159277	0.309865	0.000623617	50	101
DDX1	ENST00000677302	nonsense_mediated_decay	chr2	+	exon	7,8	15602589	15603254	9	0.0135634	5.6003e-08	3.62872e-06	0.844646	0.8756	0.474134	0.0354824	0.0296511	0.0993214	0.249452	0.334923	0.0181486	50	106
ARF3	ENST00000256682	protein_coding	chr12	-	CDS	3,4	48939744	48940065	2	0.0164946	5.62639e-08	3.64176e-06	0.81435	0.856438	0.437366	0.0389655	0.027198	0.0113083	0.263961	0.354641	0.0296842	50	105
RTCB	ENST00000216038	protein_coding	chr22	-	CDS	9,10	32393928	32395052	2	0.0171067	5.66516e-08	3.66297e-06	0.760968	0.681344	0.272096	0.0345364	0.0232186	0.0114286	0.278537	0.351996	0.0206165	50	102
SLC16A1	ENST00000679803	protein_coding	chr1	-	CDS	4,5	112914147	112917276	2	0.0184035	5.69918e-08	3.67369e-06	0.861478	0.759723	0.270501	0.0365415	0.0204551	0.000716514	0.232908	0.367959	0.00212166	50	118
KIF22	ENST00000160827	protein_coding	chr16	+	CDS	12	29804917	29805011	4	0.0157026	5.69979e-08	3.67369e-06	0.779991	0.737698	0.441874	0.0342507	0.0235596	0.00240627	0.286899	0.386802	0.000350946	50	95
MSN	ENST00000360270	protein_coding	chrX	+	CDS	10,11	65737308	65738580	12	0.0132454	5.68999e-08	3.67369e-06	0.876385	0.92391	0.581209	0.0349206	0.0261107	0.0406065	0.243649	0.332124	0.00149849	50	87
PTBP1	ENST00000356948	protein_coding	chr19	+	CDS	6,7	804619	804847	11	0.0109159	5.78091e-08	3.72204e-06	0.817497	0.876319	0.55215	0.0315138	0.0236257	0.0348849	0.216364	0.288538	0.000758674	50	103
H1-0	ENST00000340857	protein_coding	chr22	+	5'UTR	1	37805332	37805418	8	0.00724971	5.80742e-08	3.73517e-06	0.959201	0.966532	0.901469	0.0273232	0.0205463	0.00101721	0.260535	0.313485	0.0140316	50	87
SNRPD3	ENST00000215829	protein_coding	chr22	+	CDS	3,4	24568141	24571974	4	0.0118109	5.82944e-08	3.74539e-06	0.878781	0.893071	0.511946	0.035007	0.0292423	0.0352771	0.259092	0.277437	0.351208	50	95
PLOD3	ENST00000223127	protein_coding	chr7	-	CDS	8,9	101212575	101212866	1	0.0223872	5.88904e-08	3.77615e-06	0.804176	0.809339	0.546428	0.0397702	0.0191709	0.0054832	0.290669	0.436646	0.000855057	50	106
HNRNPH3	ENST00000265866	protein_coding	chr10	+	CDS	7,8,9	68341309	68341778	8	0.0103115	5.88969e-08	3.77615e-06	0.90388	0.870018	0.579341	0.0363755	0.0315084	0.162033	0.170109	0.269022	4.14182e-05	50	117
SNRNP27	ENST00000244227	protein_coding	chr2	+	5'UTR,CDS	1,2	69893978	69895143	2	0.0141138	5.99421e-08	3.83913e-06	0.788122	0.857465	0.471259	0.0337451	0.0256754	0.0187749	0.250725	0.338492	0.0642761	50	91
EZR	ENST00000367075	protein_coding	chr6	-	CDS	11,12	158769359	158769822	5	0.0139071	6.06927e-08	3.88313e-06	0.879384	0.926364	0.558636	0.0366378	0.0256028	0.0317526	0.212824	0.359916	0.000653328	50	99
SLC52A2	ENST00000675888	protein_coding	chr8	+	CDS	3	144359839	144359945	6	0.0123005	6.12456e-08	3.9144e-06	0.856866	0.875878	0.686279	0.0283677	0.0193399	0.0283338	0.273963	0.471355	0.000209145	50	107
COL4A2	ENST00000360467	protein_coding	chr13	+	5'UTR	1	110307328	110307410	13	0.0127306	6.17095e-08	3.93992e-06	0.893037	0.936445	0.73434	0.0333601	0.0215079	0.00114592	0.191887	0.32492	0.00148197	50	83
H2BC13	ENST00000377401	protein_coding	chr6	-	CDS	1	27807532	27807622	2	0.011575	6.20909e-08	3.95676e-06	0.881186	0.897834	0.520785	0.0320353	0.0252426	0.00160353	0.204777	0.262366	0.0621291	50	91
EIF2S1	ENST00000256383	protein_coding	chr14	+	CDS	4,5	67376491	67380661	2	0.015632	6.2103e-08	3.95676e-06	0.786088	0.804557	0.277516	0.0354664	0.025433	0.0178597	0.22633	0.342178	0.0582407	50	103
EZR	ENST00000367075	protein_coding	chr6	-	CDS	10,11	158769890	158770812	8	0.0131213	6.30144e-08	4.01065e-06	0.876564	0.945406	0.565885	0.0381898	0.0312443	0.0878493	0.197004	0.333715	0.00165699	50	104
GDI2	ENST00000380191	protein_coding	chr10	-	CDS	5	5785899	5785993	14	0.0110488	6.32807e-08	4.01974e-06	0.705317	0.738047	0.376529	0.035754	0.0307343	0.259854	0.177255	0.225064	0.0103991	50	95
GAPDH	ENST00000229239	protein_coding	chr12	+	CDS	7,8	6537315	6537592	4	0.0102397	6.32889e-08	4.01974e-06	0.923789	0.974871	0.638119	0.0297847	0.0214454	0.000955488	0.199596	0.320434	0.00022887	50	85
PDLIM4	ENST00000253754	protein_coding	chr5	+	CDS	7	132272030	132272127	3	0.0141075	6.36624e-08	4.03502e-06	0.822322	0.748436	0.307596	0.0329013	0.0252591	0.0498655	0.226831	0.31155	0.021687	50	98
NPM1	ENST00000517671	protein_coding	chr5	+	CDS	6,7	171392760	171392960	5	0.0100241	6.37279e-08	4.03502e-06	0.931958	0.959883	0.481444	0.0341458	0.0284551	0.0271506	0.222869	0.271334	0.00171215	50	104
GLUD1	ENST00000277865	protein_coding	chr10	-	5'UTR,CDS	1	87094664	87094780	7	0.0152119	6.37127e-08	4.03502e-06	0.726968	0.741521	0.385311	0.0258883	0.0151415	0.000878597	0.33047	0.474642	0.00180018	50	117
EEF1A2	ENST00000217182	protein_coding	chr20	-	CDS	4,5	63493250	63494867	2	0.015305	6.42657e-08	4.06485e-06	0.748008	0.837317	0.357282	0.0337294	0.021605	0.000565833	0.234744	0.37984	0.0042694	50	101
ALDOA	ENST00000563060	protein_coding	chr16	+	5'UTR,CDS	2	30067247	30067323	2	0.0135861	6.45023e-08	4.0756e-06	0.863477	0.855843	0.549679	0.0369101	0.0257902	0.00379785	0.203044	0.279792	0.00874013	50	77
GANAB	ENST00000356638	protein_coding	chr11	-	CDS	17	62628809	62628907	7	0.0154128	6.54456e-08	4.13093e-06	0.79756	0.816116	0.451817	0.0347042	0.0234219	0.00875515	0.220714	0.356447	0.00335023	50	99
LMNA	ENST00000675939	protein_coding	chr1	+	CDS	2,3	156115271	156130708	17	0.0108311	6.55587e-08	4.13379e-06	0.872058	0.910787	0.580419	0.0321966	0.0246892	0.0198029	0.196519	0.328882	0.000307466	50	96
PLIN3	ENST00000221957	protein_coding	chr19	-	CDS	8	4839224	4839320	8	0.0124247	6.57065e-08	4.13883e-06	0.785083	0.840941	0.482258	0.0289345	0.0210594	0.0172846	0.258302	0.358105	0.00159192	50	97
PDIA6	ENST00000404824	protein_coding	chr2	-	CDS,3'UTR	14	10784188	10784304	9	0.00916023	6.5832e-08	4.14246e-06	0.89028	0.857175	0.640324	0.029704	0.0252605	0.13375	0.252546	0.28828	0.152211	50	117
ALDOA	ENST00000563060	protein_coding	chr16	+	CDS	8	30069930	30070027	7	0.0116356	6.60022e-08	4.14889e-06	0.896533	0.926326	0.657233	0.0304041	0.0198081	0.0138475	0.226107	0.35045	0.000577397	50	98
PARP1	ENST00000366794	protein_coding	chr1	-	CDS	7,8	226383124	226385529	22	0.00912076	6.65635e-08	4.17987e-06	0.829813	0.819328	0.621163	0.0301652	0.0259058	0.114004	0.234002	0.293063	0.015728	50	86
PDIA6	ENST00000404824	protein_coding	chr2	-	CDS	10,11	10788724	10788967	4	0.0118455	6.68671e-08	4.19462e-06	0.915124	0.924121	0.762463	0.0288812	0.0193651	0.0106952	0.255499	0.439024	0.000127951	50	117
ITGA3	ENST00000320031	protein_coding	chr17	+	CDS	6	50071384	50071504	8	0.0116523	6.69467e-08	4.1953e-06	0.877872	0.904316	0.599988	0.0268624	0.0180903	0.00291262	0.254282	0.423726	7.63496e-05	50	121
RHOA	ENST00000678200	protein_coding	chr3	-	3'UTR	5	49359966	49360044	3	0.0130852	6.71561e-08	4.19712e-06	0.870383	0.919499	0.630884	0.0324595	0.0247817	0.00295261	0.245764	0.351163	0.0160876	50	79
CHMP5	ENST00000223500	protein_coding	chr9	+	5'UTR,CDS	1	33265049	33265146	1	0.0179678	6.7182e-08	4.19712e-06	0.686552	0.706391	0.342659	0.0399696	0.0270615	0.004127	0.211443	0.309784	0.0117556	50	98
UBC	ENST00000536769	protein_coding	chr12	-	CDS	1	124912337	124912435	11	0.0136322	6.7154e-08	4.19712e-06	0.707358	0.663827	0.202327	0.0301105	0.0209619	0.0456986	0.220573	0.333895	0.0119884	50	99
ANXA2	ENST00000559818	protein_coding	chr15	-	CDS	4,5	60361044	60364498	5	0.0116448	6.75718e-08	4.21716e-06	0.899668	0.861481	0.536313	0.0345221	0.0237882	0.000446368	0.211914	0.229812	0.242194	50	81
CKS2	ENST00000314355	protein_coding	chr9	+	CDS	1,2	89311293	89315196	1	0.0179722	6.79098e-08	4.23392e-06	0.825326	0.735201	0.309805	0.0433653	0.0340679	0.00495794	0.246246	0.275975	0.249042	50	86
NCSTN	ENST00000294785	protein_coding	chr1	+	CDS	16	160357155	160357252	5	0.0180516	6.80346e-08	4.23738e-06	0.654714	0.676786	0.258611	0.0362353	0.0278199	0.108692	0.292643	0.371762	0.0253523	50	98
CNDP2	ENST00000324262	protein_coding	chr18	+	CDS	4,5	74505942	74508879	6	0.0148667	6.86212e-08	4.26955e-06	0.817463	0.760425	0.429912	0.0331054	0.0232842	0.00455346	0.235445	0.361531	3.00095e-05	50	110
CYC1	ENST00000318911	protein_coding	chr8	+	CDS	1,2	144095143	144095859	4	0.0115276	6.95947e-08	4.32572e-06	0.919403	0.953495	0.741559	0.0288621	0.0179198	0.0045554	0.300638	0.410795	7.94838e-05	50	113
SOD1	ENST00000270142	protein_coding	chr21	+	CDS	2,3	31663823	31666486	2	0.0147964	6.97649e-08	4.33188e-06	0.847762	0.957479	0.306663	0.0356448	0.025277	0.00178594	0.207568	0.345069	8.07933e-05	50	102
LBH	ENST00000395323	protein_coding	chr2	+	CDS,3'UTR	3	30257548	30257639	3	0.0159374	7.00934e-08	4.34786e-06	0.673788	0.613189	0.379112	0.0344272	0.0285369	0.196674	0.270376	0.324956	0.399487	50	92
HSPB1	ENST00000248553	protein_coding	chr7	+	CDS	2,3	76303860	76304060	6	0.0071199	7.04026e-08	4.3626e-06	0.919338	0.945455	0.788182	0.0302102	0.0248796	0.067609	0.201387	0.256312	0.00420606	50	83
HSPA4	ENST00000304858	protein_coding	chr5	+	CDS	4	133070390	133070495	12	0.0126794	7.05876e-08	4.36963e-06	0.727198	0.745813	0.427957	0.0356397	0.0279728	0.0437667	0.203423	0.263222	0.013719	50	106
PROSER2	ENST00000277570	protein_coding	chr10	+	CDS	4	11869502	11869565	1	0.0187737	7.14743e-08	4.42004e-06	0.73575	0.789257	0.393008	0.0359674	0.0239696	0.0116903	0.283162	0.414165	0.00588506	41	64
CFL1	ENST00000525451	protein_coding	chr11	-	CDS	4,5	65855367	65855666	3	0.00993609	7.24162e-08	4.47375e-06	0.897773	0.941891	0.626282	0.035492	0.0279384	0.0396088	0.200227	0.329895	0.000179523	50	95
ACTB	ENST00000675515	protein_coding	chr7	-	CDS	6	5527787	5527884	3	0.0147544	7.24954e-08	4.47412e-06	0.924211	0.980117	0.435142	0.0335307	0.0202056	0.00197485	0.207717	0.383121	9.94869e-06	50	98
CCT7	ENST00000258091	protein_coding	chr2	+	CDS	8,9	73249129	73249883	7	0.0121569	7.26138e-08	4.4769e-06	0.883238	0.95196	0.601982	0.0317933	0.0215621	0.00890767	0.173691	0.33545	0.000104465	50	116
APP	ENST00000346798	protein_coding	chr21	-	CDS	9	25982361	25982447	4	0.0140413	7.41292e-08	4.56571e-06	0.840631	0.845105	0.391012	0.037068	0.0266775	0.036255	0.194908	0.315259	0.00125217	50	87
DHX9	ENST00000367549	protein_coding	chr1	+	CDS	17	182876128	182876246	3	0.0180802	7.43111e-08	4.5704e-06	0.856729	0.746753	0.32478	0.0391655	0.0278474	0.0172489	0.224906	0.306884	0.0223159	50	119
CAVIN1	ENST00000357037	protein_coding	chr17	-	CDS	2	42404717	42404819	3	0.0178164	7.4355e-08	4.5704e-06	0.933259	0.972533	0.232132	0.0345761	0.0221073	0.000545384	0.205612	0.41059	6.18858e-05	50	103
CISD2	ENST00000273986	protein_coding	chr4	+	5'UTR,CDS	1	102869082	102869186	2	0.0120359	7.49812e-08	4.59963e-06	0.733148	0.72213	0.496545	0.0348601	0.0284545	0.0073007	0.246869	0.291683	0.0101224	50	105
COL4A1	ENST00000375820	protein_coding	chr13	-	CDS	31,32	110178169	110178962	17	0.0129717	7.49715e-08	4.59963e-06	0.81538	0.829387	0.570252	0.0280637	0.0194232	0.107766	0.29555	0.445909	3.35841e-05	50	103
TPM2	ENST00000645482	protein_coding	chr9	-	CDS	3	35685673	35685773	1	0.0133736	7.53104e-08	4.61518e-06	0.9244	0.981573	0.70663	0.0332879	0.0225073	0.00259633	0.250119	0.441836	4.1631e-05	50	101
CTSL	ENST00000678442	protein_coding	chr9	+	CDS	2	87727604	87727701	2	0.0182107	7.55254e-08	4.62371e-06	0.766849	0.870004	0.364117	0.0400603	0.0279531	0.0241268	0.229799	0.36361	0.00266022	50	98
H2AC13	ENST00000358739	protein_coding	chr6	+	CDS	1	27808210	27808312	1	0.0147809	7.58002e-08	4.63589e-06	0.925004	0.945762	0.584476	0.0343756	0.0222271	0.00360203	0.199869	0.361365	0.000220905	50	103
CDC37	ENST00000222005	protein_coding	chr19	-	CDS	2	10395975	10396074	8	0.0100448	7.59737e-08	4.64185e-06	0.911667	0.888318	0.705671	0.0359801	0.0293447	0.040313	0.266527	0.267868	0.851832	50	100
SERPINH1	ENST00000533603	protein_coding	chr11	+	CDS	6	75571861	75571955	1	0.0171773	7.61099e-08	4.64552e-06	0.840259	0.955257	0.495079	0.0346996	0.021848	0.00246266	0.187143	0.415844	0.000267655	50	95
SPIN4	ENST00000374884	protein_coding	chrX	-	CDS	1	63350436	63350543	2	0.0202166	7.64609e-08	4.66228e-06	0.551334	0.486686	0.126761	0.0383657	0.0280247	0.0670258	0.225979	0.346501	0.00533981	50	108
GSTP1	ENST00000398606	protein_coding	chr11	+	5'UTR,CDS	1,2,3	67583813	67584495	7	0.00849898	7.66049e-08	4.66235e-06	0.869449	0.867446	0.606995	0.0304903	0.0236939	0.0034455	0.212315	0.238442	0.0674767	50	100
MYH9	ENST00000216181	protein_coding	chr22	-	CDS	20,21	36301631	36302634	1	0.0165342	7.66148e-08	4.66235e-06	0.863339	0.970754	0.296072	0.0336406	0.0198447	0.000982939	0.169071	0.405843	1.28053e-06	50	102
LMNA	ENST00000675939	protein_coding	chr1	+	CDS	7	156135947	156136048	2	0.0186514	7.67194e-08	4.66289e-06	0.827185	0.922173	0.212273	0.0380744	0.0242076	0.0100125	0.191837	0.378947	9.69463e-05	50	102
LAMB3	ENST00000356082	protein_coding	chr1	-	CDS	17	209623015	209623134	3	0.0147944	7.69798e-08	4.66289e-06	0.747053	0.800467	0.500764	0.0268506	0.020518	0.031803	0.351909	0.470528	0.00444268	50	120
PRRC1	ENST00000296666	protein_coding	chr5	+	CDS	9	127551725	127551845	1	0.0220362	7.69991e-08	4.66289e-06	0.61477	0.592703	0.114208	0.0397102	0.0265526	0.00195238	0.306243	0.345191	0.203554	50	121
HNRNPA0	ENST00000314940	protein_coding	chr5	-	CDS	1	137753663	137753769	10	0.00905852	7.68341e-08	4.66289e-06	0.92378	0.909067	0.739823	0.032074	0.0258697	0.0541263	0.244259	0.310288	0.00441934	50	107
HSP90AA1	ENST00000216281	protein_coding	chr14	-	CDS	7,8	102083637	102083824	2	0.0139651	7.70056e-08	4.66289e-06	0.96038	0.839627	0.420334	0.0372822	0.0297197	0.0794726	0.242981	0.259818	0.410374	50	89
COX8A	ENST00000314133	protein_coding	chr11	+	CDS,3'UTR	2	63976227	63976336	3	0.0103298	7.732e-08	4.67729e-06	0.885842	0.932929	0.718426	0.0311788	0.0223662	0.00505494	0.204974	0.323437	0.000821318	50	110
PHGDH	ENST00000641597	protein_coding	chr1	+	5'UTR,CDS	4	119712019	119712125	7	0.015112	7.74517e-08	4.67935e-06	0.67857	0.638774	0.139917	0.0357077	0.0272418	0.0100456	0.200038	0.273888	0.00328343	50	107
GAPDH	ENST00000229239	protein_coding	chr12	+	CDS	8	6537790	6537878	6	0.00899324	7.75074e-08	4.67935e-06	0.934781	0.957259	0.795929	0.03193	0.0250629	0.0780822	0.207581	0.318463	0.000323758	50	89
DDX46	ENST00000452510	protein_coding	chr5	+	CDS	2,3	134764001	134766927	1	0.0170398	7.79269e-08	4.69978e-06	0.70957	0.703517	0.105928	0.0391409	0.0319865	0.0993523	0.2269	0.286624	0.125119	50	103
NEDD8	ENST00000250495	protein_coding	chr14	-	5'UTR,CDS	1,2	24218424	24232337	4	0.0113438	7.79999e-08	4.69978e-06	0.77639	0.737975	0.497453	0.0369809	0.0334095	0.0166534	0.203452	0.228031	0.369851	50	96
NUCB1	ENST00000405315	protein_coding	chr19	+	CDS	7,8	48913508	48918768	4	0.0171829	7.8601e-08	4.73133e-06	0.784097	0.800225	0.223697	0.0376934	0.02536	0.00485532	0.20909	0.322125	0.0231109	50	100
CHD4	ENST00000544040	protein_coding	chr12	-	CDS	3	6602392	6602461	41	0.00735825	7.89593e-08	4.74822e-06	0.920072	0.932326	0.72205	0.0321048	0.0275277	0.099715	0.250332	0.264585	0.507391	50	70
CCT6A	ENST00000275603	protein_coding	chr7	+	CDS	9,10	56059610	56060338	3	0.0129484	8.00947e-08	4.81175e-06	0.733796	0.83061	0.248749	0.035161	0.0250877	0.0226241	0.1975	0.249959	0.070799	50	101
CETN2	ENST00000370277	protein_coding	chrX	-	CDS	2	152829660	152829744	2	0.0151925	8.02183e-08	4.81444e-06	0.777682	0.811358	0.500359	0.0369597	0.0288692	0.0064723	0.257731	0.294435	0.361124	50	85
MCM2	ENST00000265056	protein_coding	chr3	+	CDS	11,12	127617399	127618058	1	0.0180958	8.05463e-08	4.82938e-06	0.76021	0.795233	0.39889	0.0336221	0.0211884	0.000877076	0.289483	0.453133	0.00070532	50	97
P4HB	ENST00000680208	retained_intron	chr17	-	exon	9	81843874	81843960	20	0.00421741	8.12724e-08	4.86813e-06	0.954565	0.9642	0.905135	0.0236429	0.0226805	0.602897	0.280387	0.320171	0.0127185	50	87
FBLN1	ENST00000327858	protein_coding	chr22	+	5'UTR,CDS	1	45502956	45503047	6	0.0132402	8.14224e-08	4.87233e-06	0.740074	0.759158	0.214474	0.0296038	0.0197253	0.027605	0.216311	0.291892	0.0660002	50	92
CCNC	ENST00000520429	protein_coding	chr6	-	5'UTR,CDS	1,2	99562894	99568564	1	0.0243543	8.18619e-08	4.88904e-06	0.723855	0.799713	0.0985405	0.0356825	0.0264814	0.00183018	0.276714	0.47234	0.00501025	50	124
VCL	ENST00000211998	protein_coding	chr10	+	CDS	16,17	74105349	74107318	2	0.019441	8.17986e-08	4.88904e-06	0.808415	0.922143	0.233847	0.0331183	0.0171662	5.4885e-05	0.256917	0.471702	8.25544e-05	50	94
SMC1A	ENST00000322213	protein_coding	chrX	-	CDS	19,20	53383196	53394819	1	0.0168097	8.24485e-08	4.91927e-06	0.723188	0.834062	0.209278	0.0392129	0.0267844	0.0137637	0.210122	0.32364	0.000694291	50	100
HLA-C	ENST00000376228	protein_coding	chr6	-	CDS	4	31270406	31270484	10	0.0100256	8.32875e-08	4.96447e-06	0.825909	0.888066	0.481155	0.0210097	0.0139706	0.00538144	0.304868	0.430417	0.000892735	50	79
TUBA1C	ENST00000301072	protein_coding	chr12	+	CDS,3'UTR	4	49273196	49273325	12	0.00514066	8.37268e-08	4.98579e-06	0.942895	0.940565	0.870388	0.0284798	0.0289657	0.748783	0.24557	0.221104	0.0114498	50	130
LY6E	ENST00000429120	protein_coding	chr8	+	5'UTR,CDS	2,3	143020919	143021349	1	0.00977062	8.38897e-08	4.99062e-06	0.903598	0.930326	0.758708	0.0306017	0.0221229	0.00211807	0.214211	0.295472	0.00389052	50	109
NDUFA11	ENST00000308961	protein_coding	chr19	-	CDS	3	5896460	5896548	1	0.0153835	8.40597e-08	4.99586e-06	0.71844	0.785243	0.442968	0.0339704	0.0238873	0.00821529	0.237648	0.358586	0.00256595	50	89
UBC	ENST00000536769	protein_coding	chr12	-	CDS	1	124912103	124912205	12	0.0132345	8.46819e-08	5.02794e-06	0.632233	0.70773	0.250758	0.032063	0.0230304	0.0137938	0.194225	0.288287	0.074772	50	103
DDX27	ENST00000618172	protein_coding	chr20	+	CDS	9	49230203	49230290	1	0.0150275	8.49521e-08	5.03909e-06	0.649203	0.694473	0.271472	0.0300238	0.0186787	0.000384755	0.278877	0.378092	0.0243214	50	88
RBBP4	ENST00000373493	protein_coding	chr1	+	CDS	10,11	32672653	32672841	1	0.0165145	8.52151e-08	5.04978e-06	0.667035	0.749388	0.280398	0.0349988	0.0244989	0.0143321	0.197547	0.343778	0.00133444	50	98
PSMC3	ENST00000619920	protein_coding	chr11	-	CDS	8	47422620	47422721	8	0.0109404	8.55778e-08	5.06635e-06	0.911935	0.893844	0.710995	0.0279142	0.0195809	0.00855455	0.298548	0.372826	0.0214743	50	102
HK1	ENST00000359426	protein_coding	chr10	+	CDS	4,5	69364884	69368608	6	0.0137302	8.56997e-08	5.06866e-06	0.69011	0.642377	0.340916	0.0351935	0.0260868	0.0240972	0.21239	0.262514	0.0480142	50	92
PGD	ENST00000270776	protein_coding	chr1	+	CDS	3,4	10400496	10403100	6	0.0134916	8.61303e-08	5.08919e-06	0.817329	0.880175	0.401157	0.0324627	0.0223974	0.000111176	0.21324	0.360343	0.00135768	50	107
HNRNPA3	ENST00000676681	protein_coding	chr2	+	CDS	8,9	177219075	177219288	6	0.0099254	8.66087e-08	5.11251e-06	0.879263	0.905834	0.660299	0.0364893	0.0299333	0.141674	0.201253	0.256081	0.00601429	50	127
PRKCSH	ENST00000589838	protein_coding	chr19	+	CDS	9,10	11447152	11447513	3	0.0167679	8.6853e-08	5.12198e-06	0.796826	0.957313	0.314194	0.0344647	0.0203352	0.000137568	0.186289	0.372176	3.5339e-06	50	84
ACTG1	ENST00000575994	protein_coding	chr17	-	CDS	4	81511368	81511453	2	0.0103223	8.73076e-08	5.14382e-06	0.924829	0.96011	0.543634	0.0330823	0.0249281	0.00605239	0.214202	0.285504	0.0158934	50	86
ACTN1	ENST00000683780	retained_intron	chr14	-	exon	11,12	68884879	68885513	10	0.0106289	8.75996e-08	5.15108e-06	0.910956	0.92283	0.753652	0.0312431	0.0220865	0.00865975	0.245321	0.356295	4.49461e-05	50	94
PSMB3	ENST00000619426	protein_coding	chr17	+	CDS	4,5	38760532	38762435	4	0.0145232	8.75245e-08	5.15108e-06	0.933751	0.889368	0.529268	0.0358845	0.0231333	0.00283029	0.237908	0.29964	0.00149655	50	102
HMGA1	ENST00000311487	protein_coding	chr6	+	CDS	3,4	34240841	34242734	1	0.0143407	8.82374e-08	5.18359e-06	0.872097	0.953551	0.402884	0.0356933	0.023835	0.00203127	0.187155	0.357202	2.79335e-05	50	98
NDUFA11	ENST00000308961	protein_coding	chr19	-	5'UTR,CDS	1	5903623	5903718	4	0.0134312	8.83432e-08	5.18481e-06	0.762508	0.808774	0.465691	0.0382706	0.0302566	0.0142749	0.217872	0.292831	0.0297869	50	96
CBX5	ENST00000209875	protein_coding	chr12	-	5'UTR,CDS	2	54257550	54257662	8	0.0133471	8.90191e-08	5.21946e-06	0.764105	0.741267	0.524897	0.0414254	0.033179	0.0371607	0.22108	0.230224	0.634045	50	113
CCT3	ENST00000295688	protein_coding	chr1	-	CDS	14	156309207	156309303	6	0.0134735	8.97531e-08	5.25745e-06	0.818917	0.860476	0.460046	0.0324216	0.0250776	0.0100753	0.235339	0.323522	0.006515	50	97
MRPS9	ENST00000258455	protein_coding	chr2	+	CDS	10,11	105097295	105099735	2	0.0176489	9.00904e-08	5.27215e-06	0.790738	0.763404	0.245486	0.0414299	0.0323122	0.0182166	0.235831	0.304362	0.00248429	50	96
SF3B2	ENST00000322535	protein_coding	chr11	+	CDS	16,17	66061918	66063009	8	0.0119538	9.13909e-08	5.34313e-06	0.824199	0.885088	0.535136	0.0303268	0.0210441	0.000345656	0.252999	0.352689	0.00349643	50	82
ERI3	ENST00000372257	protein_coding	chr1	-	CDS	8,9	44221571	44247950	2	0.015307	9.15119e-08	5.34388e-06	0.771324	0.696267	0.323079	0.0337683	0.0262573	0.005793	0.278849	0.358026	0.145669	50	82
ARFGAP3	ENST00000263245	protein_coding	chr22	-	CDS	12,13	42808775	42810849	1	0.0222546	9.15909e-08	5.34388e-06	0.487029	0.541836	-0.0590791	0.0325917	0.0250339	0.0884972	0.287008	0.396375	0.0201582	50	153
UBA1	ENST00000377351	protein_coding	chrX	+	CDS	10,11	47202436	47202661	1	0.0179756	9.16664e-08	5.34388e-06	0.761207	0.89789	0.245	0.0348241	0.0201339	0.00393399	0.249024	0.38587	7.32575e-05	50	93
XRCC5	ENST00000392133	protein_coding	chr2	+	CDS	8,9	216122244	216126006	16	0.00996905	9.18794e-08	5.34726e-06	0.854095	0.89552	0.67482	0.0328644	0.0256179	0.0469428	0.227268	0.304994	0.0102228	50	100
LGALS3BP	ENST00000262776	protein_coding	chr17	-	CDS	6	78971780	78971874	5	0.0146101	9.18996e-08	5.34726e-06	0.681201	0.703369	0.297617	0.0332404	0.0222311	0.0159031	0.219742	0.310268	0.0220378	50	95
SLBP	ENST00000489418	protein_coding	chr4	-	CDS	2	1711882	1711976	4	0.0140292	9.20675e-08	5.35193e-06	0.644536	0.70181	0.41382	0.0323057	0.0234096	0.00608752	0.257584	0.316085	0.0389573	50	95
GFPT1	ENST00000361060	protein_coding	chr2	-	CDS	10,11	69345998	69348251	11	0.0151298	9.23146e-08	5.36119e-06	0.739726	0.792591	0.454474	0.0348729	0.02717	0.0164989	0.266694	0.344766	0.0236467	50	83
MDK	ENST00000405308	protein_coding	chr11	+	CDS	2,3	46382058	46382297	1	0.0139292	9.31223e-08	5.40295e-06	0.909777	0.89738	0.300681	0.0322377	0.0206007	0.00304204	0.175316	0.297134	0.000165516	50	80
NDN	ENST00000649030	protein_coding	chr15	-	CDS	1	23687043	23687129	5	0.0153339	9.36233e-08	5.42171e-06	0.823831	0.849429	0.442699	0.0302655	0.018568	0.00427232	0.237753	0.39913	0.00258744	50	87
MFGE8	ENST00000268150	protein_coding	chr15	-	CDS	6,7	88899776	88901621	2	0.0160846	9.35404e-08	5.42171e-06	0.780308	0.782193	0.2981	0.0353574	0.0239723	0.0256127	0.240019	0.34498	0.0218189	50	107
MRPL49	ENST00000279242	protein_coding	chr11	+	CDS	2,3	65124597	65125505	1	0.0234988	9.40602e-08	5.44185e-06	0.677367	0.627244	0.27009	0.0389828	0.0222212	0.00505844	0.341707	0.409959	0.0593394	50	74
TUBA1C	ENST00000301072	protein_coding	chr12	+	CDS	4	49272866	49272956	6	0.0103811	9.44915e-08	5.46163e-06	0.927446	0.953455	0.751604	0.0266774	0.0192414	0.00582635	0.248341	0.445099	0.00188989	50	91
CFL1	ENST00000525451	protein_coding	chr11	-	CDS	3	65856094	65856194	1	0.0149009	9.46894e-08	5.46789e-06	0.899986	0.967566	0.29366	0.0377232	0.0252766	0.000357558	0.165565	0.309765	0.000299645	50	101
CANX	ENST00000681674	protein_coding	chr5	+	CDS	10	179720466	179720559	2	0.0135189	9.50375e-08	5.47762e-06	0.700376	0.798855	0.256208	0.0325841	0.0253311	0.114181	0.201114	0.304647	0.0051681	50	94
GET3	ENST00000591090	protein_coding	chr19	+	CDS	2	12737550	12737657	1	0.0183169	9.49604e-08	5.47762e-06	0.677852	0.627206	0.201191	0.0392439	0.0286747	0.0229533	0.248486	0.28699	0.320117	50	108
NME1-NME2	ENST00000393193	protein_coding	chr17	+	CDS,3'UTR	8	51171535	51171635	8	0.00737202	9.54201e-08	5.49449e-06	0.873478	0.896787	0.692571	0.0314066	0.0259738	0.0107467	0.219232	0.247317	0.0869313	50	101
MRPL41	ENST00000371443	protein_coding	chr9	+	CDS,3'UTR	2	137552458	137552507	1	0.0162922	9.60815e-08	5.52735e-06	0.770526	0.759906	0.401131	0.033603	0.0223763	0.00220896	0.314154	0.360941	0.0509869	25	50
CLTC	ENST00000269122	protein_coding	chr17	+	CDS	11,12	59666149	59666490	4	0.015572	9.70856e-08	5.57986e-06	0.683589	0.625544	0.227593	0.0378501	0.0279723	0.0442876	0.210648	0.258844	0.140552	50	103
C1QBP	ENST00000225698	protein_coding	chr17	-	5'UTR,CDS	1	5438976	5439077	3	0.0138248	9.74754e-08	5.59699e-06	0.83618	0.783415	0.522443	0.0327103	0.0198822	0.000838146	0.218057	0.247417	0.197737	50	102
PCNX4	ENST00000317623	protein_coding	chr14	+	5'UTR	1	60092193	60092305	1	0.0175916	9.78337e-08	5.61229e-06	0.699871	0.733923	0.273761	0.0337944	0.0228989	0.0236584	0.269927	0.353447	0.0334995	50	113
ACTN1	ENST00000683780	retained_intron	chr14	-	exon	10	68890156	68890263	6	0.0112225	9.80583e-08	5.61739e-06	0.935385	0.960524	0.532418	0.035259	0.0258853	0.0046105	0.205844	0.308602	7.02184e-06	50	108
P4HB	ENST00000680208	retained_intron	chr17	-	exon	7,8	81845897	81846437	1	0.0130542	9.81067e-08	5.61739e-06	0.885719	0.962786	0.573121	0.0310641	0.0201572	0.00353243	0.265004	0.440712	0.000399642	50	104
TCEAL8	ENST00000360000	protein_coding	chrX	-	CDS	2	103253761	103253849	3	0.0138853	9.82283e-08	5.61908e-06	0.768701	0.8931	0.365199	0.0364577	0.0278282	0.0144842	0.232702	0.331397	0.00672151	50	89
CDC123	ENST00000281141	protein_coding	chr10	+	5'UTR,CDS	1,2	12196225	12198716	3	0.0144264	9.87932e-08	5.6461e-06	0.768117	0.865057	0.475111	0.0370323	0.0292607	0.00980328	0.207399	0.316626	0.0375635	50	107
DNAJA1	ENST00000330899	protein_coding	chr9	+	CDS	6,7	33034313	33036659	2	0.0165989	9.90985e-08	5.65826e-06	0.802437	0.88478	0.367254	0.0346707	0.0213323	0.000369902	0.22725	0.37278	0.0140725	50	104
H3-3B	ENST00000586607	protein_coding	chr17	-	CDS,3'UTR	4	75778591	75778681	3	0.012049	9.94091e-08	5.67069e-06	0.908745	0.907166	0.684275	0.0384272	0.0286204	0.0255123	0.21335	0.273454	0.00995422	50	91
MYL12B	ENST00000648965	protein_coding	chr18	+	CDS	2	3272911	3272992	4	0.0134257	9.97307e-08	5.68372e-06	0.760731	0.843378	0.342363	0.0377396	0.0289227	0.0527607	0.18796	0.228384	0.072033	50	82
HSP90B1	ENST00000299767	protein_coding	chr12	+	CDS	11,12	103941845	103942569	1	0.0159951	9.98288e-08	5.684e-06	0.765439	0.653236	0.213977	0.0407891	0.0282498	0.0172736	0.215565	0.224247	0.634249	50	96
VIM	ENST00000544301	protein_coding	chr10	+	CDS	2	17229716	17229802	10	0.0118902	9.99439e-08	5.68525e-06	0.843277	0.927523	0.329848	0.0351402	0.024522	0.00704179	0.159808	0.23816	1.76165e-05	50	87
TMED9	ENST00000332598	protein_coding	chr5	+	5'UTR,CDS	1	177592203	177592326	4	0.0117143	1.0019e-07	5.69395e-06	0.864622	0.850465	0.622247	0.031545	0.0230974	0.0157887	0.255406	0.342366	0.000191338	50	124
APMAP	ENST00000217456	protein_coding	chr20	-	CDS	9	24963874	24963967	1	0.0146326	1.00303e-07	5.69504e-06	0.637309	0.654647	0.303805	0.0340216	0.0236536	0.0110173	0.205023	0.312523	0.00838085	50	94
FLNA	ENST00000360319	protein_coding	chrX	-	CDS	12	154364554	154364653	2	0.00976628	1.01458e-07	5.75527e-06	0.922266	0.928162	0.711687	0.0282862	0.0200915	0.0449001	0.255538	0.348292	0.000163046	50	100
COX6C	ENST00000520468	protein_coding	chr8	-	CDS	2,3	99887603	99892014	1	0.0159288	1.01723e-07	5.76496e-06	0.853485	0.832002	0.51881	0.0394593	0.0271337	0.0117962	0.244277	0.327021	0.001925	50	123
CNN3	ENST00000370206	protein_coding	chr1	-	5'UTR	1	94926900	94926988	12	0.0090011	1.01844e-07	5.76645e-06	0.883178	0.891086	0.605272	0.0292523	0.0215342	0.0070265	0.195484	0.209258	0.14527	50	89
COL4A1	ENST00000375820	protein_coding	chr13	-	CDS	19,20,21	110198614	110201467	12	0.0139361	1.02246e-07	5.78385e-06	0.76098	0.854529	0.459832	0.0294573	0.0202154	0.0100098	0.215047	0.377641	0.000169031	50	84
SNRPF	ENST00000266735	protein_coding	chr12	+	5'UTR,CDS	1,2	95859024	95861208	1	0.0202291	1.02418e-07	5.78821e-06	0.878779	0.801956	0.322796	0.0433444	0.0300973	0.00433843	0.24757	0.319736	0.106031	50	94
DNAJA1	ENST00000330899	protein_coding	chr9	+	CDS	2,3	33026563	33026850	9	0.00852915	1.02529e-07	5.78916e-06	0.922692	0.92475	0.730604	0.0351292	0.0307488	0.0721101	0.192101	0.251436	0.00518526	50	92
PSAP	ENST00000394936	protein_coding	chr10	-	CDS	2	71834386	71834494	10	0.0104337	1.03097e-07	5.81584e-06	0.918046	0.963637	0.780992	0.0334893	0.0263643	0.0316761	0.238171	0.370683	0.000266219	50	109
EIF4H	ENST00000265753	protein_coding	chr7	+	CDS	5,6	74190283	74194820	1	0.0171967	1.03808e-07	5.85055e-06	0.821705	0.80672	0.293209	0.0361129	0.0225535	0.00138691	0.253639	0.368937	0.00204784	50	104
RAC1	ENST00000348035	protein_coding	chr7	+	CDS,3'UTR	6	6402398	6402502	1	0.0150728	1.04534e-07	5.88062e-06	0.812903	0.929801	0.304649	0.0331886	0.0235244	0.0204203	0.214024	0.368376	2.24507e-05	50	105
EIF4A3	ENST00000649764	protein_coding	chr17	-	5'UTR,CDS	1	80146873	80146964	7	0.0149759	1.04468e-07	5.88062e-06	0.655201	0.735368	0.225578	0.0369713	0.0278918	0.00377082	0.17128	0.283864	0.00499178	50	92
ELAC2	ENST00000338034	protein_coding	chr17	-	CDS	1	13017806	13017887	1	0.0207559	1.04739e-07	5.88671e-06	0.510306	0.56983	0.106096	0.0345438	0.025829	0.088164	0.253021	0.409103	0.000200669	50	82
MFAP2	ENST00000375535	protein_coding	chr1	-	CDS	5,6,7	16975698	16976713	1	0.0146711	1.05468e-07	5.92221e-06	0.761252	0.857269	0.350164	0.0310778	0.0197723	0.00558951	0.231488	0.313719	0.0533558	50	84
SRSF2	ENST00000392485	protein_coding	chr17	-	CDS	1	76736958	76737051	4	0.0124542	1.05597e-07	5.92402e-06	0.836667	0.888213	0.583529	0.0332358	0.0254357	0.00463875	0.242915	0.354106	0.001129	50	94
COPA	ENST00000241704	protein_coding	chr1	-	CDS	5,6	160332504	160333648	26	0.0114037	1.05731e-07	5.92609e-06	0.870925	0.843409	0.666956	0.0297732	0.0215721	0.0008181	0.267828	0.369753	0.00821922	50	100
NOP10	ENST00000328848	protein_coding	chr15	-	CDS,3'UTR	2	34341963	34342043	2	0.0150823	1.06098e-07	5.94121e-06	0.724679	0.700735	0.275965	0.0407854	0.0312812	0.00680259	0.206152	0.225712	0.367279	50	81
PTGES3	ENST00000262033	protein_coding	chr12	-	5'UTR,CDS	1,2	56673037	56688052	1	0.0163797	1.06888e-07	5.97997e-06	0.894102	0.955193	0.651223	0.0380816	0.0259495	0.00686865	0.192065	0.355743	0.000100472	50	84
TAGLN2	ENST00000368097	protein_coding	chr1	-	CDS,3'UTR	5	159918790	159918880	6	0.00897956	1.07087e-07	5.98558e-06	0.896125	0.906872	0.692949	0.0320358	0.0248962	0.072482	0.207136	0.27791	0.00148428	50	91
MAGED1	ENST00000375772	protein_coding	chrX	+	CDS	3,4	51895717	51896461	11	0.0115703	1.07731e-07	6.01606e-06	0.859449	0.859469	0.555164	0.0356653	0.0282653	0.0492949	0.231932	0.319519	0.000950656	50	97
OS9	ENST00000315970	protein_coding	chr12	+	CDS	4,5	57696036	57696356	1	0.019141	1.07916e-07	6.02088e-06	0.825753	0.686011	0.169038	0.0363612	0.0269118	0.0105327	0.272365	0.322025	0.0338326	50	85
TPI1	ENST00000396705	protein_coding	chr12	+	CDS	1,2	6867630	6868911	3	0.0125241	1.08142e-07	6.02799e-06	0.928253	0.977496	0.522471	0.0340187	0.0241377	0.00627227	0.217219	0.40225	4.00767e-06	50	100
SUMF2	ENST00000434526	protein_coding	chr7	+	CDS	8	56078373	56078476	6	0.0116571	1.08787e-07	6.05842e-06	0.727346	0.758556	0.454823	0.0297181	0.0226859	0.0318885	0.232799	0.320273	0.0428822	50	104
CCT8	ENST00000286788	protein_coding	chr21	-	CDS	14,15	29056483	29060562	7	0.0109337	1.09089e-07	6.06973e-06	0.851099	0.843579	0.39431	0.033586	0.0267277	0.0216495	0.190221	0.227976	0.0941107	50	92
HNRNPAB	ENST00000355836	protein_coding	chr5	+	5'UTR,CDS	2	178204826	178204917	3	0.0125536	1.0931e-07	6.07644e-06	0.89044	0.952824	0.682841	0.0316939	0.021285	0.00153727	0.227435	0.436355	0.000209878	50	92
MRFAP1	ENST00000320912	protein_coding	chr4	+	CDS	2	6640968	6641065	2	0.0144827	1.0958e-07	6.08592e-06	0.826592	0.831957	0.317856	0.0386535	0.0272628	0.0126697	0.226426	0.247261	0.231215	50	98
MACROH2A1	ENST00000510038	protein_coding	chr5	-	CDS	5	135360523	135360604	3	0.0130244	1.10134e-07	6.11111e-06	0.857321	0.875448	0.665434	0.0319715	0.0244316	0.0130309	0.275769	0.42525	0.00053918	50	82
PGD	ENST00000270776	protein_coding	chr1	+	CDS	6,7	10408125	10411514	5	0.0140633	1.10392e-07	6.11991e-06	0.823371	0.772243	0.27626	0.0404003	0.0311143	0.0259654	0.177304	0.264524	0.0107683	50	113
MARS1	ENST00000262027	protein_coding	chr12	+	CDS	7,8	57490575	57498193	22	0.0088996	1.10529e-07	6.1219e-06	0.842615	0.860374	0.625456	0.0309546	0.024079	0.0300709	0.225556	0.302973	0.00436105	50	107
MMP2	ENST00000219070	protein_coding	chr16	+	CDS	3,4	55484160	55485405	2	0.0125418	1.10855e-07	6.13443e-06	0.850779	0.871215	0.590723	0.0333382	0.0238902	0.0108556	0.227277	0.350828	0.000566616	50	112
PGAM1	ENST00000334828	protein_coding	chr10	+	CDS	3,4	97431057	97432374	7	0.0109491	1.10969e-07	6.13518e-06	0.890571	0.882129	0.694336	0.03326	0.0251116	0.0349914	0.273603	0.363361	0.00471058	50	99
ENO1	ENST00000234590	protein_coding	chr1	-	3'UTR	12	8861207	8861297	15	0.00670126	1.11198e-07	6.13735e-06	0.973013	0.965768	0.865861	0.0276721	0.0251512	0.237843	0.341789	0.336938	0.694874	50	91
DCTN1	ENST00000628224	protein_coding	chr2	-	CDS	25	74365524	74365619	27	0.00930486	1.1121e-07	6.13735e-06	0.838175	0.862408	0.668535	0.031349	0.0274411	0.164609	0.249022	0.300295	0.00248654	50	96
IK	ENST00000417647	protein_coding	chr5	+	CDS	12	140658985	140659083	1	0.0202955	1.11793e-07	6.16397e-06	0.83742	0.688438	0.111307	0.0477387	0.0370525	0.00262871	0.252918	0.231037	0.376852	50	99
LMNA	ENST00000675939	protein_coding	chr1	+	CDS	8	156136273	156136354	14	0.012884	1.14151e-07	6.28832e-06	0.815313	0.805045	0.462444	0.0334953	0.0244096	0.0105717	0.24428	0.300377	0.0383026	50	82
NDUFA4	ENST00000339600	protein_coding	chr7	-	CDS	2,3	10938096	10938851	1	0.0179704	1.14379e-07	6.28951e-06	0.758398	0.745664	0.226442	0.0381223	0.0266844	0.00400463	0.247167	0.327478	0.00340108	50	96
MMP2	ENST00000219070	protein_coding	chr16	+	CDS	11	55498314	55498404	5	0.0119505	1.14281e-07	6.28951e-06	0.889783	0.893686	0.70689	0.0303501	0.0210903	0.00543271	0.278853	0.432544	0.00137472	50	91
ACTN4	ENST00000252699	protein_coding	chr19	+	CDS	2,3	38700677	38701063	11	0.0118366	1.15048e-07	6.32058e-06	0.760949	0.743222	0.543616	0.0363393	0.0286185	0.0172296	0.214121	0.2619	0.111713	50	100
S100A6	ENST00000368720	protein_coding	chr1	-	CDS	3,4	153534800	153535263	2	0.0135905	1.15214e-07	6.324e-06	0.828271	0.876019	0.418387	0.037103	0.0278153	0.00420624	0.21688	0.308892	0.000170477	50	93
PHB1	ENST00000300408	protein_coding	chr17	-	CDS	7	49405113	49405203	9	0.00850912	1.15723e-07	6.34625e-06	0.895941	0.911091	0.782362	0.02838	0.0238869	0.0215008	0.262276	0.346273	0.00019162	50	91
OLFML3	ENST00000320334	protein_coding	chr1	+	CDS	2	113980475	113980582	8	0.0154486	1.16141e-07	6.3627e-06	0.685246	0.761547	0.392871	0.036818	0.0256726	0.0108293	0.203564	0.329366	0.0224462	50	108
TOMM6	ENST00000398884	protein_coding	chr6	+	CDS	1	41787698	41787802	1	0.01135	1.16231e-07	6.3627e-06	0.779563	0.842361	0.36976	0.0360618	0.0301618	0.0599864	0.161457	0.231087	0.00802604	50	105
H4C3	ENST00000377803	protein_coding	chr6	+	CDS	1	26103984	26104090	1	0.0138551	1.16915e-07	6.39439e-06	0.921005	0.959023	0.690603	0.0342314	0.0267071	0.0163822	0.284129	0.361549	0.0298778	50	107
H4C16	ENST00000539745	protein_coding	chr12	-	CDS	1	14770935	14771033	1	0.0161051	1.17444e-07	6.41756e-06	0.85522	0.928483	0.457163	0.0387902	0.0284914	0.00278145	0.281342	0.379599	0.00101309	50	99
PSMB3	ENST00000619426	protein_coding	chr17	+	CDS	2	38753185	38753286	5	0.0135429	1.18014e-07	6.44296e-06	0.896463	0.752066	0.281782	0.0369428	0.0249794	0.00130486	0.153603	0.221575	0.00094402	50	102
PKM	ENST00000335181	protein_coding	chr15	-	5'UTR,CDS	1,2	72219053	72231150	15	0.00831452	1.18293e-07	6.45241e-06	0.898558	0.928804	0.659253	0.0339441	0.0268675	0.0166859	0.174463	0.205254	0.171074	50	93
GLG1	ENST00000422840	protein_coding	chr16	-	CDS	7	74492984	74493078	30	0.0117003	1.18827e-07	6.47575e-06	0.772625	0.820503	0.441933	0.0314044	0.0241248	0.00580645	0.211551	0.320738	1.92427e-05	50	95
MTHFD1	ENST00000652337	protein_coding	chr14	+	CDS	11	64426075	64426174	8	0.0143541	1.19005e-07	6.47968e-06	0.865682	0.799323	0.342765	0.0374147	0.0284291	0.0288487	0.22997	0.304885	0.000406373	50	100
RCC2	ENST00000375436	protein_coding	chr1	-	CDS	11,12	17409989	17412155	8	0.010267	1.2001e-07	6.52859e-06	0.763695	0.760527	0.573554	0.0293443	0.0222529	0.0713238	0.253812	0.285878	0.273978	50	97
PHB1	ENST00000300408	protein_coding	chr17	-	CDS	7	49405010	49405099	6	0.0099163	1.20731e-07	6.56192e-06	0.843677	0.912821	0.643659	0.0320618	0.0249416	0.0124228	0.185949	0.274601	0.00112182	50	90
PRKCSH	ENST00000589838	protein_coding	chr19	+	CDS	7,8	11445412	11446313	1	0.0195353	1.2264e-07	6.65977e-06	0.828123	0.796781	0.168518	0.0442391	0.0293992	0.019252	0.222933	0.291668	0.061439	50	104
RPS12	ENST00000230050	protein_coding	chr6	+	5'UTR,CDS	1,2,3	132814599	132815012	1	0.00874054	1.23572e-07	6.69845e-06	0.966165	0.969054	0.800365	0.0335893	0.0317644	0.208203	0.35741	0.297046	0.0828031	50	107
H3-3B	ENST00000586607	protein_coding	chr17	-	CDS	2,3	75778908	75779090	1	0.0150061	1.23489e-07	6.69845e-06	0.824772	0.954498	0.283739	0.0373172	0.0241065	0.000931936	0.149272	0.298499	1.85765e-05	50	100
AP2M1	ENST00000382456	protein_coding	chr3	+	5'UTR,CDS	1,2	184174927	184177023	1	0.0143614	1.24099e-07	6.72104e-06	0.852982	0.800862	0.363906	0.0358501	0.0259083	0.0294329	0.247916	0.273169	0.471888	50	106
ATP5MC3	ENST00000284727	protein_coding	chr2	-	5'UTR,CDS	2,3	175180167	175181430	2	0.0156088	1.24921e-07	6.75955e-06	0.88329	0.820858	0.245444	0.0371761	0.0250316	0.00186753	0.168186	0.309612	0.00731301	50	88
AIMP2	ENST00000223029	protein_coding	chr7	+	CDS	4	6023527	6023642	3	0.0166067	1.25354e-07	6.77698e-06	0.719368	0.870761	0.267518	0.0305157	0.0168563	0.00675899	0.195491	0.398727	0.000213523	50	116
ACTR3	ENST00000263238	protein_coding	chr2	+	CDS	6,7	113934327	113940010	1	0.0144101	1.25744e-07	6.79208e-06	0.886805	0.845054	0.580159	0.038098	0.0302908	0.0155628	0.259059	0.322275	0.0390374	50	112
LDHB	ENST00000350669	protein_coding	chr12	-	CDS	2,3	21646946	21654604	2	0.0143494	1.26037e-07	6.80188e-06	0.961138	0.801798	0.30454	0.0404008	0.028497	0.00136226	0.231475	0.184797	0.00183834	50	133
PSMB6	ENST00000270586	protein_coding	chr17	+	CDS	4,5	4797735	4798045	2	0.0163533	1.26209e-07	6.80514e-06	0.681218	0.750395	0.365642	0.0383469	0.0277331	0.00208201	0.194067	0.327866	0.00228151	50	114
LMNA	ENST00000675939	protein_coding	chr1	+	CDS	2	156115171	156115269	11	0.0148877	1.26457e-07	6.80667e-06	0.815619	0.943338	0.430861	0.0339789	0.0209177	0.000539467	0.188928	0.363519	1.76415e-05	50	99
CCT7	ENST00000258091	protein_coding	chr2	+	CDS	8	73249031	73249128	10	0.0110449	1.2646e-07	6.80667e-06	0.918669	0.962325	0.779978	0.0261275	0.0183786	0.00304506	0.272127	0.500717	0.000226857	50	98
H1-4	ENST00000304218	protein_coding	chr6	+	CDS	1	26156917	26156988	5	0.00939528	1.27416e-07	6.85204e-06	0.941766	0.960444	0.792298	0.030587	0.0258783	0.0281875	0.22653	0.375858	0.000482422	50	72
ANXA5	ENST00000296511	protein_coding	chr4	-	CDS	6,7	121678470	121681733	9	0.00995018	1.27562e-07	6.85279e-06	0.88676	0.901194	0.725714	0.0347923	0.0296245	0.102649	0.223237	0.309621	0.0293967	50	88
H2AC13	ENST00000358739	protein_coding	chr6	+	3'UTR	1	27808603	27808645	4	0.0104975	1.27654e-07	6.85279e-06	0.919286	0.942611	0.691112	0.0279763	0.0247452	0.0943702	0.333501	0.400521	0.0368146	27	43
EZR	ENST00000367075	protein_coding	chr6	-	CDS	9	158771276	158771370	2	0.0160077	1.28524e-07	6.8934e-06	0.826345	0.889748	0.302348	0.0331159	0.0209492	0.000684602	0.25367	0.375395	0.00687199	50	95
AHCY	ENST00000217426	protein_coding	chr20	-	CDS	7,8	34290403	34290606	1	0.0155725	1.29205e-07	6.92187e-06	0.859037	0.842031	0.226927	0.0339134	0.0208634	0.00028571	0.20416	0.36629	0.00181296	50	103
BEX3	ENST00000372645	protein_coding	chrX	+	CDS,3'UTR	3	103377735	103377846	1	0.019622	1.29281e-07	6.92187e-06	0.680919	0.702949	0.202848	0.0345184	0.0204541	0.0029127	0.266535	0.420309	0.00153101	50	112
HSPA9	ENST00000297185	protein_coding	chr5	-	CDS	10,11	138560057	138561654	11	0.0126594	1.29939e-07	6.94494e-06	0.697405	0.797092	0.380412	0.0341755	0.025001	0.00372275	0.18951	0.299782	0.000409638	50	110
SLC3A2	ENST00000680631	protein_coding	chr11	+	CDS	3	62881961	62882057	8	0.0134489	1.29866e-07	6.94494e-06	0.686416	0.797166	0.317268	0.0371585	0.0280855	0.0293755	0.190758	0.250188	0.0189929	50	97
SQSTM1	ENST00000389805	protein_coding	chr5	+	CDS	7	179833632	179833714	6	0.0124948	1.30062e-07	6.94538e-06	0.845003	0.855088	0.451077	0.0321474	0.0230172	0.0211441	0.203455	0.308678	0.00154157	50	83
CDC42	ENST00000656825	protein_coding	chr1	+	CDS	3,4	22081730	22086478	1	0.017904	1.30711e-07	6.96178e-06	0.799103	0.876179	0.392732	0.0363375	0.0258932	0.0123541	0.267662	0.403438	0.000832908	50	105
ARPC4	ENST00000397261	protein_coding	chr3	+	CDS	2,3	9797735	9800229	1	0.0179568	1.30511e-07	6.96178e-06	0.756296	0.773399	0.251427	0.037451	0.0283559	0.0124353	0.262807	0.363671	0.0110276	50	88
ATP5F1A	ENST00000282050	protein_coding	chr18	-	CDS	11,12	46084585	46086164	2	0.0156576	1.30606e-07	6.96178e-06	0.870406	0.934212	0.635223	0.0387698	0.028739	0.0362203	0.263649	0.366556	0.00637509	50	122
RAB11A	ENST00000261890	protein_coding	chr15	+	CDS	3	65877809	65877909	1	0.0179867	1.31157e-07	6.97942e-06	0.637497	0.572837	-0.0447197	0.0395534	0.029713	0.02344	0.228145	0.252554	0.16151	50	101
PRAME	ENST00000398743	protein_coding	chr22	-	CDS	6	22548393	22548492	6	0.0117041	1.31929e-07	7.01443e-06	0.868621	0.875884	0.603426	0.0291618	0.0188545	0.0064982	0.210245	0.29794	0.00049985	50	100
CCT2	ENST00000299300	protein_coding	chr12	+	CDS	13,14	69598029	69598376	5	0.0136196	1.33128e-07	7.07199e-06	0.851846	0.91833	0.650533	0.0325775	0.0224925	0.0199538	0.213066	0.41944	0.000226124	50	98
CRYAB	ENST00000527950	protein_coding	chr11	-	CDS	3,4	111908947	111910407	3	0.0108528	1.33263e-07	7.07304e-06	0.85406	0.901105	0.622943	0.0345911	0.0279514	0.0508739	0.248381	0.320349	0.000229416	50	102
IGFBP5	ENST00000233813	protein_coding	chr2	-	CDS	2	216678994	216679070	6	0.0159076	1.33639e-07	7.08679e-06	0.81078	0.814474	0.526831	0.03365	0.0229019	0.045574	0.249878	0.394244	0.00972891	50	77
ALDOA	ENST00000563060	protein_coding	chr16	+	CDS	6,7	30069321	30069535	3	0.0127384	1.34044e-07	7.10214e-06	0.881193	0.917437	0.658508	0.0344052	0.0238278	0.0075069	0.228047	0.360348	0.000102541	50	106
SLC3A2	ENST00000680631	protein_coding	chr11	+	CDS	8,9,10	62885597	62888337	9	0.0130914	1.34658e-07	7.12845e-06	0.842829	0.886962	0.69238	0.0298115	0.0193099	0.00713356	0.242334	0.444123	0.00184062	50	103
COPA	ENST00000241704	protein_coding	chr1	-	CDS	2,3	160339947	160340250	1	0.0192367	1.35333e-07	7.15178e-06	0.728384	0.664167	0.12478	0.0370932	0.0239525	0.0196806	0.264835	0.340092	0.187505	50	106
H4C8	ENST00000377727	protein_coding	chr6	-	CDS	1	26285352	26285451	1	0.0127206	1.35223e-07	7.15178e-06	0.934643	0.947709	0.396367	0.0391711	0.0287184	0.000310726	0.202215	0.21869	0.26135	50	100
CALR	ENST00000316448	protein_coding	chr19	+	CDS,3'UTR	9	12943843	12943947	12	0.00880584	1.35768e-07	7.16858e-06	0.94368	0.982604	0.657651	0.030392	0.0250584	0.0624577	0.26307	0.364449	4.55831e-06	50	105
HNRNPC	ENST00000554455	protein_coding	chr14	-	3'UTR	9	21211099	21211192	4	0.0138251	1.36068e-07	7.17818e-06	0.902767	0.949954	0.570221	0.0294582	0.0235438	0.0472835	0.318647	0.465797	0.00323386	50	94
EIF4G1	ENST00000342981	protein_coding	chr3	+	CDS	31	184331957	184332053	6	0.0102807	1.36487e-07	7.19409e-06	0.979155	0.973528	0.928004	0.0367837	0.0298207	0.0143615	0.197636	0.342173	0.000520256	50	97
FAU	ENST00000529639	protein_coding	chr11	-	5'UTR,CDS	1,2	65121744	65122100	2	0.0123504	1.36896e-07	7.20941e-06	0.815012	0.810786	0.257369	0.0336984	0.0254234	0.00204501	0.201173	0.237172	0.0300294	50	89
EXOSC4	ENST00000316052	protein_coding	chr8	+	CDS	3	144080427	144080536	2	0.0169352	1.37353e-07	7.22728e-06	0.74453	0.748576	0.478414	0.0318642	0.0199041	0.0061484	0.309913	0.419113	0.0181426	50	110
HNRNPC	ENST00000554455	protein_coding	chr14	-	CDS	4,5,6	21213098	21230983	1	0.0166887	1.39067e-07	7.31113e-06	0.846109	0.867043	0.453283	0.0358041	0.0221392	0.00987538	0.250707	0.328966	0.0180529	50	94
RPS27L	ENST00000330964	protein_coding	chr15	-	CDS	2	63156442	63156517	1	0.0154642	1.39437e-07	7.318e-06	0.975656	0.910052	0.663066	0.0398642	0.0311933	0.0232598	0.295889	0.257071	0.104453	50	76
KDELR1	ENST00000330720	protein_coding	chr19	-	5'UTR,CDS	1	48391301	48391386	1	0.017182	1.39385e-07	7.318e-06	0.768325	0.818808	0.381317	0.0396474	0.0300468	0.0520048	0.296919	0.319273	0.567054	50	86
CLU	ENST00000316403	protein_coding	chr8	-	CDS	4,5	27605314	27606428	10	0.0116528	1.39856e-07	7.33366e-06	0.905711	0.950262	0.720054	0.0324816	0.023892	0.02721	0.195025	0.37402	0.000131576	50	97
MAPRE1	ENST00000375571	protein_coding	chr20	+	CDS	2	32825949	32826046	2	0.0151262	1.40121e-07	7.34127e-06	0.74163	0.678681	0.262545	0.0394998	0.0297194	0.032194	0.169462	0.259316	0.0423318	50	98
HNRNPU	ENST00000444376	protein_coding	chr1	-	CDS	11	244856008	244856081	13	0.010668	1.40808e-07	7.35889e-06	0.926802	0.874957	0.495026	0.0348004	0.030279	0.2696	0.195172	0.202951	0.768818	50	74
GANAB	ENST00000356638	protein_coding	chr11	-	CDS	14,15	62629613	62629851	16	0.0124412	1.40819e-07	7.35889e-06	0.897477	0.906007	0.715909	0.0324364	0.0218634	0.014539	0.24597	0.363203	0.000218416	50	110
FUS	ENST00000254108	protein_coding	chr16	+	CDS	10	31189683	31189774	5	0.0115078	1.40726e-07	7.35889e-06	0.868537	0.893639	0.610774	0.0330636	0.0253316	0.0166685	0.237777	0.342076	0.00629181	50	92
GARS1	ENST00000389266	protein_coding	chr7	+	CDS	3,4	30600023	30601152	1	0.0140313	1.4291e-07	7.46178e-06	0.844946	0.807545	0.545839	0.0348608	0.0271375	0.111518	0.212366	0.336338	0.0381425	50	121
ALYREF	ENST00000505490	protein_coding	chr17	-	CDS	2,3	81889245	81890707	7	0.00952998	1.44124e-07	7.51874e-06	0.906842	0.905417	0.680292	0.0316719	0.0253738	0.0254003	0.20394	0.312199	0.00242712	50	104
PPIB	ENST00000300026	protein_coding	chr15	-	CDS	1,2	64162129	64162933	1	0.0153914	1.44349e-07	7.52404e-06	0.910086	0.922195	0.403999	0.0366245	0.0236015	0.00163298	0.191219	0.309721	2.89383e-05	50	108
PLEC	ENST00000322810	protein_coding	chr8	-	CDS	14	143932850	143932963	46	0.00732009	1.458e-07	7.59319e-06	0.951121	0.967169	0.85958	0.0241618	0.0185825	0.0202243	0.305181	0.43528	0.000749994	50	114
CNOT11	ENST00000289382	protein_coding	chr2	+	CDS	1,2	101253408	101257800	4	0.0148667	1.45946e-07	7.59428e-06	0.703255	0.790829	0.371116	0.0297551	0.0205271	0.0073789	0.29027	0.335942	0.0613179	50	81
FKBP1A	ENST00000381719	protein_coding	chr20	-	CDS	2,3	1375515	1392841	1	0.0121858	1.46342e-07	7.6084e-06	0.827217	0.853719	0.490955	0.0400231	0.034438	0.258858	0.212734	0.245569	0.0429576	50	97
PQBP1	ENST00000651767	protein_coding	chrX	+	5'UTR,CDS	2,3,4	48898070	48901191	1	0.022023	1.48254e-07	7.70127e-06	0.574954	0.719986	0.0318354	0.0415229	0.0252879	2.14023e-05	0.202883	0.355714	4.84333e-05	50	111
RTCB	ENST00000216038	protein_coding	chr22	-	CDS	6,7	32398064	32399656	1	0.0174237	1.48729e-07	7.71936e-06	0.657254	0.727644	0.0446769	0.0348925	0.0260499	0.00383574	0.234599	0.31691	0.106493	50	91
HNRNPM	ENST00000325495	protein_coding	chr19	+	CDS	9,10	8468803	8471388	1	0.0154488	1.4908e-07	7.73103e-06	0.946826	0.948272	0.825681	0.0325636	0.0213753	0.0341758	0.303492	0.537969	4.27385e-05	50	95
SEC61B	ENST00000223641	protein_coding	chr9	+	CDS	2,3	99222553	99227900	2	0.0148231	1.49615e-07	7.75216e-06	0.796503	0.870549	0.49581	0.0314248	0.0207109	0.00339518	0.262834	0.413083	0.000153491	50	93
PRKCSH	ENST00000589838	protein_coding	chr19	+	CDS	6,7	11442431	11445404	6	0.0161801	1.49753e-07	7.75275e-06	0.775505	0.916628	0.234136	0.0372312	0.0250302	0.00191927	0.187626	0.361727	9.22955e-05	50	101
SND1	ENST00000354725	protein_coding	chr7	+	CDS	21,22	128087030	128089557	18	0.0134917	1.50588e-07	7.78937e-06	0.758032	0.742012	0.501247	0.0306218	0.0205357	0.00414635	0.252746	0.376763	0.00278728	50	91
HACD3	ENST00000261875	protein_coding	chr15	+	CDS	4,5	65556824	65558701	9	0.0128668	1.51198e-07	7.81431e-06	0.674039	0.765005	0.348375	0.0336696	0.0257207	0.00804104	0.193797	0.283198	0.0101482	50	102
H1-4	ENST00000304218	protein_coding	chr6	+	CDS	1	26156479	26156576	4	0.00950887	1.53162e-07	7.90909e-06	0.911822	0.971641	0.664102	0.0285209	0.0216608	0.025654	0.269982	0.355472	0.000287183	50	98
TXNL1	ENST00000590954	protein_coding	chr18	-	5'UTR,CDS	3	56638376	56638485	2	0.0150444	1.54079e-07	7.94974e-06	0.686327	0.734528	0.423939	0.0309362	0.0205578	0.00495865	0.285005	0.426984	0.0306466	50	110
CCT2	ENST00000299300	protein_coding	chr12	+	CDS	10,11	69593571	69597220	2	0.014748	1.54226e-07	7.95056e-06	0.841241	0.894628	0.537405	0.0355146	0.0245563	0.0019443	0.232004	0.385595	0.00427118	50	108
ENO1	ENST00000234590	protein_coding	chr1	-	CDS	7	8866378	8866474	6	0.0137055	1.54542e-07	7.96014e-06	0.861755	0.94855	0.496358	0.0356733	0.0239384	0.00104757	0.180425	0.330663	1.35998e-06	50	97
APEX1	ENST00000555414	protein_coding	chr14	+	CDS	4	20456695	20456781	5	0.0110781	1.54726e-07	7.96293e-06	0.825588	0.861765	0.557065	0.0330944	0.0281051	0.205512	0.259194	0.336853	0.00940128	50	87
SPAG7	ENST00000206020	protein_coding	chr17	-	CDS	5,6	4959891	4960095	2	0.0220278	1.56938e-07	8.06873e-06	0.515052	0.52012	0.173374	0.0391523	0.0286055	0.0250929	0.285688	0.381084	0.00583043	50	100
FLNA	ENST00000360319	protein_coding	chrX	-	CDS	2,3	154367645	154367847	8	0.00783754	1.57047e-07	8.06873e-06	0.955416	0.947655	0.855899	0.0275292	0.020919	0.0476984	0.245252	0.339051	1.19192e-05	50	100
PLEKHB2	ENST00000234115	protein_coding	chr2	+	5'UTR,CDS	2,3	131120938	131125837	2	0.0181875	1.57809e-07	8.09271e-06	0.634503	0.716469	0.17509	0.0440085	0.0336816	0.0363462	0.212302	0.281015	0.000631383	50	126
KPNA2	ENST00000679078	protein_coding	chr17	+	CDS	9	68044336	68044438	3	0.0130198	1.57985e-07	8.09271e-06	0.794103	0.854276	0.412227	0.0344458	0.02675	0.0126835	0.208286	0.290833	0.00323008	50	103
MYL12B	ENST00000648965	protein_coding	chr18	+	CDS,3'UTR	4	3277910	3277997	2	0.0161679	1.57667e-07	8.09271e-06	0.902481	0.971334	0.627191	0.0315774	0.0205473	0.00184315	0.244118	0.529238	7.76378e-06	50	88
PLS3	ENST00000355899	protein_coding	chrX	+	CDS	12,13	115646150	115646447	1	0.0214116	1.58044e-07	8.09271e-06	0.696515	0.598103	0.0548361	0.0355004	0.0269276	0.00590243	0.307245	0.350107	0.328386	50	83
BSG	ENST00000333511	protein_coding	chr19	+	CDS	6,7,8	581585	582566	8	0.00900527	1.58872e-07	8.1283e-06	0.765644	0.875339	0.453958	0.0327845	0.0266761	0.0479687	0.142006	0.218522	0.000334733	50	85
VGF	ENST00000249330	protein_coding	chr7	-	CDS	2	101163739	101163867	4	0.0170601	1.59021e-07	8.12912e-06	0.768295	0.747409	0.205205	0.0313311	0.0182756	0.000432477	0.252753	0.387274	0.00125854	50	129
GLG1	ENST00000422840	protein_coding	chr16	-	CDS	24,25	74456705	74457916	13	0.0146369	1.59671e-07	8.15545e-06	0.853415	0.906468	0.388587	0.0323404	0.0232421	0.0107089	0.296757	0.428355	0.000562157	50	94
MAP1LC3B	ENST00000650688	protein_coding	chr16	+	5'UTR,CDS	2,3	87392426	87398857	1	0.0215456	1.59803e-07	8.15545e-06	0.576214	0.516172	0.138271	0.0389503	0.0311228	0.00380182	0.28386	0.286064	0.96197	50	85
SRPK2	ENST00000393651	protein_coding	chr7	-	CDS	2,3,8	105146554	105388685	1	0.016946	1.60123e-07	8.15812e-06	0.739211	0.670777	0.303157	0.0342405	0.0302648	0.285579	0.289914	0.323631	0.317977	50	693
GLG1	ENST00000422840	protein_coding	chr16	-	CDS	6,7	74493079	74494786	24	0.0128277	1.6008e-07	8.15812e-06	0.736778	0.749888	0.367349	0.0325396	0.0252601	0.0436925	0.223935	0.27761	0.0795477	50	89
GAPDH	ENST00000229239	protein_coding	chr12	+	CDS	8	6537593	6537684	7	0.00831096	1.6303e-07	8.29928e-06	0.920716	0.958543	0.726662	0.0308168	0.0238714	0.0801787	0.204996	0.272023	0.000251101	50	92
HMGN2	ENST00000361427	protein_coding	chr1	+	CDS	2,3,4	26473523	26474126	2	0.0119864	1.63231e-07	8.30261e-06	0.867975	0.949297	0.454976	0.0328034	0.0241768	0.00334298	0.226037	0.317614	0.00510377	50	77
ATP5F1C	ENST00000356708	protein_coding	chr10	+	CDS	4	7799005	7799104	1	0.0159631	1.63735e-07	8.32132e-06	0.76319	0.816519	0.487437	0.0368015	0.0279389	0.0566452	0.259092	0.37491	0.00692889	50	100
YARS1	ENST00000373477	protein_coding	chr1	-	CDS	12	32779414	32779513	4	0.0145762	1.64267e-07	8.33448e-06	0.67798	0.740422	0.321875	0.0306105	0.022309	0.039805	0.252285	0.333561	0.0752724	50	100
DNAJA2	ENST00000317089	protein_coding	chr16	-	CDS	8,9	46957192	46959061	1	0.0235619	1.64171e-07	8.33448e-06	0.654861	0.625484	0.136163	0.0397932	0.0282716	0.0604569	0.279572	0.400946	0.0159524	50	88
TALDO1	ENST00000319006	protein_coding	chr11	+	CDS	7,8	764330	764818	2	0.0169018	1.65618e-07	8.39604e-06	0.766555	0.853511	0.360011	0.0355664	0.022877	0.00131493	0.236718	0.351579	0.0112283	50	110
IGFBP5	ENST00000233813	protein_coding	chr2	-	CDS	1	216694471	216694565	1	0.0207172	1.66549e-07	8.43621e-06	0.846699	0.703911	0.172905	0.0390763	0.0215533	0.00134753	0.234133	0.316649	0.00356866	50	95
LASP1	ENST00000318008	protein_coding	chr17	+	CDS	6,7	38915099	38918649	4	0.0138228	1.66984e-07	8.45127e-06	0.834844	0.871472	0.536619	0.0340168	0.0228059	0.00547625	0.247555	0.352581	0.000852051	50	93
KRT17	ENST00000311208	protein_coding	chr17	-	CDS	1	41624257	41624394	8	0.0123833	1.6803e-07	8.49716e-06	0.890104	0.942031	0.730889	0.0300804	0.019077	0.00501525	0.238609	0.420675	0.000230738	50	138
ARF4	ENST00000303436	protein_coding	chr3	-	CDS	5,6	57572226	57575577	4	0.0139253	1.68966e-07	8.53742e-06	0.831143	0.887255	0.571377	0.0322442	0.0232002	0.00369841	0.277262	0.412682	0.00523085	50	103
PPP1CB	ENST00000395366	protein_coding	chr2	+	CDS	6,7	28788689	28793877	5	0.0112296	1.69574e-07	8.56103e-06	0.852225	0.890001	0.663954	0.0329086	0.0253691	0.090317	0.256461	0.329907	0.0031777	50	136
BUB3	ENST00000368865	protein_coding	chr10	+	CDS	2	123154973	123155062	1	0.0167481	1.69814e-07	8.56606e-06	0.724781	0.814438	0.421134	0.0350811	0.0196096	0.000634372	0.214343	0.33323	0.000288734	50	90
NDUFV2	ENST00000318388	protein_coding	chr18	+	CDS	2,3	9117841	9119360	4	0.0135434	1.70076e-07	8.5722e-06	0.72012	0.75311	0.351676	0.0365235	0.0283002	0.0127649	0.206895	0.288146	0.0127512	50	98
TMSB10	ENST00000233143	protein_coding	chr2	+	3'UTR	3	84906422	84906511	4	0.00523896	1.70333e-07	8.57231e-06	0.963068	0.967842	0.87698	0.026505	0.0256086	0.737333	0.299016	0.271811	0.210656	50	90
M6PR	ENST00000000412	protein_coding	chr12	-	CDS,3'UTR	7	8941409	8941923	1	0.016586	1.70359e-07	8.57231e-06	0.756599	0.798328	0.251687	0.0365443	0.0275768	0.11772	0.2182	0.326374	0.0324158	50	515
CALR	ENST00000316448	protein_coding	chr19	+	CDS	5	12940310	12940397	9	0.0105728	1.71079e-07	8.60146e-06	0.845227	0.947714	0.471932	0.0328455	0.0247009	0.0222372	0.162416	0.271701	0.000145786	50	88
COL4A1	ENST00000375820	protein_coding	chr13	-	CDS	37,38	110174737	110175298	14	0.013765	1.71333e-07	8.60714e-06	0.811151	0.830639	0.530809	0.0342749	0.0273671	0.111501	0.296683	0.341086	0.0711653	50	94
HMGB2	ENST00000296503	protein_coding	chr4	-	CDS	2	173333556	173333635	3	0.0136588	1.71905e-07	8.62875e-06	0.872891	0.882732	0.452765	0.0373685	0.0277285	0.00404422	0.212281	0.302023	0.00360346	50	80
LUC7L	ENST00000293872	protein_coding	chr16	-	CDS	6,7,9	189981	199079	1	0.022164	1.73584e-07	8.70585e-06	0.600265	0.633163	0.202267	0.0372088	0.0229997	0.000912592	0.289204	0.428408	0.0382049	50	292
LMNB1	ENST00000261366	protein_coding	chr5	+	CDS	5,6	126811847	126818970	13	0.0122039	1.75544e-07	8.79262e-06	0.723228	0.69273	0.409036	0.0374111	0.0323717	0.175244	0.210846	0.206271	0.767448	50	101
ALDOA	ENST00000563060	protein_coding	chr16	+	CDS	4,5	30068699	30068924	1	0.0144645	1.75602e-07	8.79262e-06	0.909142	0.964763	0.684953	0.0342626	0.0232463	0.00345831	0.26601	0.471774	1.27734e-06	50	109
FN1	ENST00000446046	protein_coding	chr2	-	CDS	9,10	215422161	215423359	13	0.0137741	1.76092e-07	8.80769e-06	0.852848	0.925668	0.546706	0.0340503	0.0241428	0.0145093	0.254184	0.399494	0.00350865	50	93
WDR1	ENST00000499869	protein_coding	chr4	-	CDS	14,15	10075408	10077312	3	0.0132495	1.76191e-07	8.80769e-06	0.786776	0.840616	0.494189	0.031194	0.0200555	0.00206169	0.224573	0.30657	0.0289418	50	86
DHCR24	ENST00000371269	protein_coding	chr1	-	CDS	2,3	54875948	54883625	10	0.0110123	1.76396e-07	8.8107e-06	0.811638	0.888716	0.573717	0.027005	0.0180936	0.00205387	0.242724	0.370991	0.000478835	50	108
FDPS	ENST00000447866	protein_coding	chr1	+	CDS	9,10	155319865	155320444	8	0.0121914	1.77167e-07	8.84166e-06	0.811886	0.755618	0.568465	0.0330541	0.0247009	0.0404473	0.244571	0.321125	0.0049639	50	100
YWHAQ	ENST00000238081	protein_coding	chr2	-	CDS	4,5	9587462	9588213	3	0.0115007	1.77388e-07	8.84166e-06	0.866948	0.925045	0.585708	0.0358612	0.0301661	0.065855	0.196825	0.306708	4.29221e-05	50	97
MRPS18A	ENST00000372133	protein_coding	chr6	-	CDS	4,5,6	43671898	43675498	1	0.0185564	1.77556e-07	8.84166e-06	0.520947	0.488784	0.133167	0.0370508	0.0268663	0.0351541	0.254043	0.321456	0.101735	50	84
TMED10	ENST00000303575	protein_coding	chr14	-	CDS	1	75176360	75176459	4	0.0154457	1.77595e-07	8.84166e-06	0.804328	0.910631	0.436474	0.0337116	0.0224997	0.0045824	0.21108	0.329276	5.23193e-07	50	100
PLOD3	ENST00000223127	protein_coding	chr7	-	CDS	4,5	101216015	101216274	7	0.0158508	1.78234e-07	8.859e-06	0.796052	0.762364	0.429334	0.0341473	0.0234682	0.0176364	0.280159	0.37136	0.00108264	50	118
COL5A1	ENST00000371817	protein_coding	chr9	+	5'UTR	1	134641871	134641984	9	0.0148595	1.78099e-07	8.859e-06	0.891018	0.872226	0.437554	0.0266803	0.0197821	0.0179842	0.419637	0.475147	0.0784998	50	114
EIF4G1	ENST00000342981	protein_coding	chr3	+	CDS	23,24	184327419	184327658	22	0.0086168	1.78381e-07	8.85912e-06	0.923457	0.956125	0.818211	0.0283372	0.0235139	0.10157	0.303519	0.403663	0.000130676	50	103
IFITM3	ENST00000399808	protein_coding	chr11	-	CDS,3'UTR	2	319823	319920	1	0.0192265	1.78852e-07	8.86909e-06	0.810238	0.80057	0.317032	0.0374744	0.0220973	0.00323976	0.230533	0.352536	0.00148431	50	98
PKM	ENST00000335181	protein_coding	chr15	-	CDS	2	72218971	72219052	8	0.0129287	1.78873e-07	8.86909e-06	0.879234	0.936802	0.602848	0.0353114	0.0238749	0.00155621	0.177567	0.276152	9.34329e-07	50	82
FTSJ1	ENST00000348411	protein_coding	chrX	+	CDS	2	48478053	48478145	1	0.0156448	1.79966e-07	8.91605e-06	0.795108	0.719552	0.398072	0.0368006	0.0285295	0.0455563	0.268297	0.323658	0.0494506	50	93
PEBP1	ENST00000261313	protein_coding	chr12	+	CDS	4	118144675	118144781	7	0.0114832	1.80358e-07	8.92824e-06	0.774396	0.873972	0.430704	0.0316215	0.0238974	0.0153154	0.232618	0.327168	0.000334359	50	107
CDC42	ENST00000656825	protein_coding	chr1	+	CDS	4,5	22086484	22086705	5	0.0121691	1.80665e-07	8.93618e-06	0.816983	0.82889	0.464793	0.0343826	0.0272313	0.0362683	0.180464	0.286628	0.00605088	50	102
NUCKS1	ENST00000367142	protein_coding	chr1	-	CDS	3	205727710	205727791	6	0.0105509	1.81002e-07	8.94436e-06	0.844757	0.895817	0.624065	0.0321702	0.0250444	0.045655	0.202925	0.313586	0.000998811	50	82
SUPT4H1	ENST00000225504	protein_coding	chr17	-	CDS,3'UTR	4,5	58346230	58347191	3	0.0132123	1.81123e-07	8.94436e-06	0.801807	0.722971	0.427527	0.0354527	0.0285742	0.0269086	0.212574	0.269872	0.0180188	50	88
NOC2L	ENST00000327044	protein_coding	chr1	-	CDS,3'UTR	19	944694	944796	2	0.0174175	1.81764e-07	8.96149e-06	0.785989	0.847055	0.261171	0.0336914	0.0194921	0.00162546	0.282018	0.403309	0.000383713	50	103
DLGAP5	ENST00000247191	protein_coding	chr14	-	CDS	4,5	55181248	55182401	4	0.013957	1.817e-07	8.96149e-06	0.733184	0.717762	0.215117	0.0343011	0.0305028	0.0507263	0.208678	0.260297	0.139512	50	82
LDHB	ENST00000350669	protein_coding	chr12	-	CDS	3,4	21644050	21646944	9	0.00914674	1.82271e-07	8.97923e-06	0.835975	0.849382	0.561089	0.0332863	0.0265874	0.0539964	0.176979	0.228917	0.00561636	50	105
PRMT1	ENST00000391851	protein_coding	chr19	+	CDS	5,6	49684038	49684817	1	0.0173364	1.85683e-07	9.13994e-06	0.704248	0.757251	0.206573	0.0363888	0.0232318	0.00701944	0.20903	0.354253	0.00238604	50	96
COL4A2	ENST00000360467	protein_coding	chr13	+	CDS	23,24	110462158	110462339	21	0.0118181	1.86388e-07	9.16726e-06	0.817179	0.822467	0.535273	0.0322722	0.0242144	0.00136822	0.270959	0.32771	0.0588899	50	91
SFPQ	ENST00000357214	protein_coding	chr1	-	CDS	3	35190742	35190858	10	0.011295	1.87796e-07	9.21424e-06	0.833605	0.896355	0.529999	0.032007	0.0256924	0.0436119	0.198568	0.294852	0.00203829	50	117
VGF	ENST00000249330	protein_coding	chr7	-	CDS	2	101164299	101164390	7	0.0156609	1.87535e-07	9.21424e-06	0.808362	0.871305	0.509088	0.0346478	0.0234838	0.0192189	0.235479	0.390475	0.000496008	50	92
NSFL1C	ENST00000216879	protein_coding	chr20	-	CDS	4	1455003	1455107	1	0.01595	1.87767e-07	9.21424e-06	0.719443	0.797605	0.378268	0.0389687	0.0285076	0.0112365	0.238097	0.301497	0.0445205	50	105
H2AC4	ENST00000615868	protein_coding	chr6	-	CDS	1	26033394	26033508	2	0.0136104	1.88706e-07	9.24404e-06	0.915294	0.882858	0.586189	0.0349943	0.025256	0.0326591	0.243038	0.33494	0.0139333	50	115
HSPA5	ENST00000324460	protein_coding	chr9	-	CDS	5	125239156	125239276	7	0.0129331	1.88566e-07	9.24404e-06	0.864418	0.941055	0.605995	0.0347238	0.0248632	0.0152622	0.187847	0.307944	0.00131977	50	121
EBNA1BP2	ENST00000236051	protein_coding	chr1	-	5'UTR,CDS	1,2	43171962	43172156	1	0.0190439	1.89271e-07	9.26428e-06	0.776089	0.908195	0.36171	0.0368811	0.0195031	4.59309e-05	0.165481	0.380243	2.65956e-05	50	112
ANTXR1	ENST00000303714	protein_coding	chr2	+	5'UTR,CDS	1	69013428	69013539	16	0.0101843	1.90068e-07	9.29581e-06	0.871098	0.887847	0.588194	0.026852	0.0194335	0.0204815	0.304854	0.369954	0.0323205	50	112
UQCRC1	ENST00000203407	protein_coding	chr3	-	CDS	4,5	48604400	48604710	2	0.0149183	1.91729e-07	9.36956e-06	0.810641	0.882514	0.512748	0.0306014	0.0214746	0.00789478	0.268726	0.475633	0.000211316	50	92
CHTOP	ENST00000368694	protein_coding	chr1	+	CDS	4	153642275	153642365	7	0.0130187	1.93223e-07	9.43499e-06	0.795447	0.799503	0.500116	0.0312682	0.0218434	0.000207896	0.247829	0.368443	0.0146063	50	91
CDC20	ENST00000310955	protein_coding	chr1	+	CDS	9,10	43361178	43362233	1	0.0156279	1.93689e-07	9.44151e-06	0.854816	0.850706	0.43992	0.0318128	0.0188529	0.00288547	0.301117	0.394562	0.028847	50	107
ZNF622	ENST00000308683	protein_coding	chr5	-	CDS	1	16465072	16465159	2	0.0213461	1.9382e-07	9.44151e-06	0.783139	0.653663	0.1788	0.0423369	0.025045	0.000665294	0.26485	0.306272	0.0839763	50	88
H2AC14	ENST00000333151	protein_coding	chr6	-	CDS	1	27814514	27814622	2	0.0118464	1.93659e-07	9.44151e-06	0.890368	0.941249	0.588756	0.0316614	0.0230102	0.0163519	0.222918	0.364495	0.000194103	50	109
CCT4	ENST00000394440	protein_coding	chr2	-	CDS	12	61872176	61872281	3	0.0126512	1.94312e-07	9.4579e-06	0.885569	0.949457	0.647484	0.0315379	0.0202727	0.00105874	0.246416	0.412053	0.00080108	50	106
YWHAQ	ENST00000238081	protein_coding	chr2	-	CDS	3	9591392	9591495	7	0.00943187	1.95036e-07	9.48559e-06	0.904776	0.906926	0.603452	0.0338855	0.0274898	0.0384246	0.157869	0.261518	0.00025806	50	104
SLC3A2	ENST00000680631	protein_coding	chr11	+	CDS	10	62888456	62888564	7	0.0136366	1.96085e-07	9.52141e-06	0.873237	0.912201	0.484386	0.032144	0.0210085	0.0110163	0.240488	0.351292	0.000843851	50	109
NDUFA12	ENST00000327772	protein_coding	chr12	-	CDS	3,4	94971586	94994238	1	0.0165263	1.9604e-07	9.52141e-06	0.620729	0.699412	0.322035	0.03296	0.0259986	0.0301541	0.257647	0.378224	0.116005	50	104
APEX1	ENST00000555414	protein_coding	chr14	+	5'UTR,CDS	2,3	20455598	20455918	1	0.0163857	1.96536e-07	9.53573e-06	0.872864	0.922006	0.415876	0.0389196	0.0255024	0.00237206	0.250867	0.316657	0.046533	50	111
CLTC	ENST00000269122	protein_coding	chr17	+	CDS	3,4	59647593	59648265	5	0.015317	1.96724e-07	9.5373e-06	0.782017	0.828203	0.431663	0.0330231	0.0216688	0.00386985	0.242773	0.379038	0.00194675	50	100
VCP	ENST00000358901	protein_coding	chr9	-	CDS	14	35059555	35059640	1	0.0175065	1.96974e-07	9.54185e-06	0.788963	0.793056	0.165404	0.0355559	0.0202155	0.00202015	0.19099	0.321796	0.0053524	50	86
UBA1	ENST00000377351	protein_coding	chrX	+	CDS	9,10	47202230	47202433	29	0.00845696	1.9739e-07	9.55441e-06	0.898245	0.893574	0.673185	0.0305508	0.0239701	0.0576316	0.23429	0.277078	0.00589184	50	100
H1-4	ENST00000304218	protein_coding	chr6	+	5'UTR,CDS	1	26156389	26156474	2	0.0135814	1.98653e-07	9.60791e-06	0.862714	0.917814	0.412155	0.0374094	0.0272098	0.0253849	0.165387	0.256326	0.00165597	50	86
MYL9	ENST00000279022	protein_coding	chr20	+	CDS	4	36549082	36549172	2	0.0139943	2.01309e-07	9.72867e-06	0.884757	0.97013	0.625424	0.0328007	0.0233619	0.00154696	0.21514	0.439922	0.00016459	50	91
NREP	ENST00000450761	protein_coding	chr5	-	5'UTR,CDS	2,3,4	111731031	111755773	1	0.018483	2.01895e-07	9.74924e-06	0.777586	0.727799	0.3723	0.036136	0.027487	0.0106984	0.313759	0.446953	0.00919692	50	98
NDUFA13	ENST00000502506	nonsense_mediated_decay	chr19	+	exon	2,3	19526214	19527333	4	0.0116463	2.03184e-07	9.80374e-06	0.774711	0.806145	0.480178	0.0369931	0.0289658	0.014594	0.219645	0.270176	0.032158	50	100
SNRNP27	ENST00000244227	protein_coding	chr2	+	CDS	2,3	69895153	69896458	1	0.0168984	2.0371e-07	9.81418e-06	0.722482	0.868547	0.290962	0.0397365	0.0265398	0.00363887	0.168885	0.288112	0.00789876	50	85
KPNA2	ENST00000679078	protein_coding	chr17	+	CDS	7	68043151	68043245	13	0.0109375	2.03722e-07	9.81418e-06	0.766289	0.852942	0.484301	0.0323259	0.0241522	0.00365731	0.208199	0.286521	0.000310994	50	95
TTC33	ENST00000337702	protein_coding	chr5	-	CDS	2	40746835	40746933	1	0.0195541	2.05492e-07	9.89167e-06	0.622633	0.555609	0.168668	0.0363904	0.0315292	0.0866121	0.271487	0.362288	0.00155391	50	99
PSMB1	ENST00000262193	protein_coding	chr6	-	CDS,3'UTR	6	170535209	170535317	6	0.0117803	2.06327e-07	9.92401e-06	0.868714	0.879716	0.715966	0.0355563	0.0282363	0.00306805	0.261918	0.348324	0.00336776	50	109
NONO	ENST00000677446	protein_coding	chrX	+	CDS	11,12	71298496	71298787	4	0.0131015	2.07351e-07	9.96543e-06	0.918397	0.957266	0.484188	0.0307183	0.0194985	0.000750809	0.194581	0.408646	7.58189e-05	50	94
PDIA3	ENST00000300289	protein_coding	chr15	+	CDS	10	43769531	43769634	12	0.0101484	2.07854e-07	9.98174e-06	0.83108	0.895802	0.39992	0.0316727	0.0269549	0.215962	0.208931	0.258093	0.0216541	50	104
ACTG1	ENST00000575994	protein_coding	chr17	-	CDS	2,3	81512121	81512320	7	0.00630143	2.11647e-07	1.01559e-05	0.951006	0.972737	0.865629	0.0306666	0.0261262	0.045385	0.236704	0.324791	5.4909e-06	50	111
H2AC21	ENST00000331128	protein_coding	chr1	-	CDS,3'UTR	1	149887510	149887599	2	0.0115103	2.12233e-07	1.0176e-05	0.832663	0.924703	0.458918	0.0346597	0.0300167	0.0753881	0.166612	0.267072	0.00919071	50	90
EIF3K	ENST00000248342	protein_coding	chr19	+	CDS	3,4,5	38624183	38632430	1	0.0153656	2.12976e-07	1.02036e-05	0.755178	0.796222	0.357476	0.0335771	0.0231063	0.00140642	0.251622	0.353698	0.00531936	50	91
MIF	ENST00000215754	protein_coding	chr22	+	CDS	1	23894478	23894564	1	0.0151167	2.14329e-07	1.02604e-05	0.870604	0.949584	0.595129	0.0352233	0.0214425	0.00219896	0.197698	0.38649	2.58578e-06	50	87
NUCB1	ENST00000405315	protein_coding	chr19	+	CDS	4,5	48905871	48911216	2	0.0174605	2.14765e-07	1.02732e-05	0.733666	0.85486	0.275471	0.0353117	0.0248204	0.0114675	0.224682	0.394128	0.00474536	50	83
TSEN34	ENST00000455798	protein_coding	chr19	+	CDS	4	54192231	54192324	1	0.0187835	2.15036e-07	1.02781e-05	0.683576	0.763802	0.308313	0.0350965	0.021056	0.00177896	0.315174	0.415293	0.00805652	50	94
FOXD1	ENST00000615637	protein_coding	chr5	-	5'UTR	1	73448502	73448589	1	0.0184502	2.16271e-07	1.0321e-05	0.564951	0.671321	0.15236	0.0371526	0.0226483	0.00170046	0.193949	0.318864	0.00502822	50	88
RRBP1	ENST00000360807	protein_coding	chr20	-	CDS	2	17660201	17660287	9	0.0129123	2.16267e-07	1.0321e-05	0.844221	0.813483	0.503175	0.0327955	0.0229333	0.0428622	0.239501	0.303228	0.177363	50	87
TIMP1	ENST00000218388	protein_coding	chrX	+	CDS	4	47585219	47585307	5	0.00946672	2.16597e-07	1.03285e-05	0.908211	0.93001	0.507147	0.0343847	0.0282083	0.0290008	0.190512	0.229158	0.0475251	50	89
MAGEA4	ENST00000682265	protein_coding	chrX	+	CDS	4	151923698	151923805	11	0.0112528	2.17156e-07	1.03471e-05	0.904785	0.945989	0.772362	0.0289259	0.0200945	0.00923013	0.287672	0.448833	0.00012531	50	108
PPA1	ENST00000373232	protein_coding	chr10	-	CDS	6,7	70209626	70213506	6	0.00999917	2.17508e-07	1.03557e-05	0.879652	0.873033	0.698795	0.0312825	0.0247863	0.0140115	0.237652	0.300716	0.0556445	50	104
CDC20	ENST00000310955	protein_coding	chr1	+	CDS	7,8	43360506	43360739	4	0.0134066	2.18412e-07	1.03906e-05	0.72085	0.78624	0.449931	0.0337288	0.0230621	0.00940633	0.228776	0.315771	0.00441982	50	95
NXF1	ENST00000532297	protein_coding	chr11	-	CDS	2,3	62803892	62805333	2	0.0158154	2.18944e-07	1.04079e-05	0.704337	0.687282	0.281086	0.0335144	0.0288352	0.0503946	0.261517	0.305049	0.256334	50	92
ANXA1	ENST00000257497	protein_coding	chr9	+	CDS	5,6	73160284	73160813	2	0.016554	2.19688e-07	1.04351e-05	0.849668	0.796087	0.378552	0.0379347	0.0262652	0.00561595	0.259273	0.30415	0.0311188	50	104
FDPS	ENST00000447866	protein_coding	chr1	+	CDS	3,4	155312343	155318004	6	0.0128282	2.19878e-07	1.0436e-05	0.777311	0.836806	0.570657	0.0309396	0.0208265	0.00965819	0.20696	0.36741	0.000532666	50	117
RCN2	ENST00000394885	protein_coding	chr15	+	CDS	6,7	76948498	76949115	1	0.0144497	2.20731e-07	1.04602e-05	0.787373	0.697816	0.426811	0.0328367	0.0288106	0.0906064	0.285927	0.340091	0.135512	50	101
HSBP1	ENST00000433866	protein_coding	chr16	+	CDS	1,2	83808090	83808731	1	0.0150948	2.20624e-07	1.04602e-05	0.844374	0.878867	0.599534	0.038677	0.0283913	0.0507579	0.219725	0.36846	0.000201202	50	84
BHLHE40	ENST00000256495	protein_coding	chr3	+	CDS	5	4983144	4983245	10	0.0126215	2.22141e-07	1.05189e-05	0.776486	0.860712	0.515857	0.0358634	0.0306648	0.293331	0.233438	0.252046	0.487748	50	102
KPNB1	ENST00000583648	protein_coding	chr17	+	CDS	9,10	47664241	47665117	2	0.0133083	2.22343e-07	1.05203e-05	0.863112	0.888717	0.492624	0.0359266	0.0294255	0.0423345	0.293076	0.37255	0.028509	50	90
CCT5	ENST00000280326	protein_coding	chr5	+	CDS	5	10258200	10258299	10	0.0103274	2.22745e-07	1.05311e-05	0.885462	0.918796	0.696775	0.0362142	0.02872	0.045159	0.197835	0.276451	0.0108041	50	100
H1-0	ENST00000340857	protein_coding	chr22	+	CDS	1	37805558	37805630	3	0.0104244	2.23242e-07	1.05465e-05	0.899775	0.938147	0.727059	0.0355631	0.0300795	0.0591109	0.219639	0.315846	0.00112841	50	73
ATP1A1	ENST00000295598	protein_coding	chr1	+	CDS	12,13	116393712	116395211	1	0.0150518	2.2344e-07	1.05476e-05	0.847263	0.79357	0.282695	0.038629	0.0284917	0.0364572	0.192949	0.252677	0.016979	50	114
APLP2	ENST00000650012	protein_coding	chr11	+	CDS	9	130126714	130126815	6	0.0126359	2.24627e-07	1.05955e-05	0.670795	0.692524	0.276717	0.0343198	0.0286631	0.0457843	0.168369	0.253948	0.00112845	50	102
H3C1	ENST00000613854	protein_coding	chr6	+	CDS	1	26020694	26020809	3	0.0105663	2.25472e-07	1.06107e-05	0.875037	0.919556	0.650131	0.0311913	0.0232007	0.044192	0.227686	0.356272	1.25177e-05	50	116
TCP1	ENST00000321394	protein_coding	chr6	-	5'UTR,CDS	1,2	159788126	159789494	7	0.0100453	2.25189e-07	1.06107e-05	0.812448	0.833448	0.608862	0.0340109	0.0266048	0.0172442	0.18031	0.253818	0.0127576	50	108
SCRN1	ENST00000426154	protein_coding	chr7	-	CDS	3,4	29944168	29955269	4	0.0142013	2.25465e-07	1.06107e-05	0.789815	0.720721	0.348217	0.0352993	0.0284933	0.0582149	0.217177	0.269697	0.128082	50	103
LMNA	ENST00000675939	protein_coding	chr1	+	CDS	5	156134821	156134928	7	0.0152679	2.26277e-07	1.06404e-05	0.820492	0.905814	0.427522	0.0375055	0.0247099	0.00405096	0.217673	0.362416	2.06557e-05	50	108
DNAAF5	ENST00000297440	protein_coding	chr7	+	CDS	1	727131	727242	8	0.0144628	2.266e-07	1.06474e-05	0.639685	0.677381	0.316818	0.028266	0.0161072	0.0038101	0.246214	0.364112	0.00848251	50	112
ID1	ENST00000376112	protein_coding	chr20	+	CDS,3'UTR	1,2	31605774	31606105	6	0.00910907	2.29804e-07	1.07897e-05	0.867391	0.888295	0.681527	0.0301379	0.0243915	0.0631859	0.248768	0.349993	0.000331851	50	93
COX6A1	ENST00000229379	protein_coding	chr12	+	CDS	2,3	120438502	120440518	3	0.0122898	2.30812e-07	1.0812e-05	0.821884	0.848727	0.517879	0.0375578	0.0291394	0.0252431	0.230655	0.227435	0.598319	50	85
PRAME	ENST00000398743	protein_coding	chr22	-	5'UTR,CDS	3,4	22551012	22556841	1	0.0154868	2.30468e-07	1.0812e-05	0.944461	0.823648	0.381655	0.0363021	0.0241197	0.00853927	0.227348	0.303892	0.00573309	50	108
UBA1	ENST00000377351	protein_coding	chrX	+	CDS	18,19	47210086	47210889	2	0.0165988	2.30772e-07	1.0812e-05	0.874743	0.788739	0.382033	0.0388594	0.0241818	0.00219117	0.236565	0.274395	0.0814615	50	86
POLR2G	ENST00000301788	protein_coding	chr11	+	CDS	2	62761795	62761876	2	0.0197354	2.31625e-07	1.08418e-05	0.826086	0.701276	0.247676	0.0436517	0.0291048	0.00110496	0.219619	0.292148	0.00430506	50	82
HSPD1	ENST00000426480	protein_coding	chr2	-	3'UTR	12	197486915	197486998	4	0.0123888	2.32002e-07	1.08511e-05	0.810339	0.851906	0.534123	0.0287388	0.0266416	0.61803	0.276284	0.349447	0.0181212	50	84
MRPL33	ENST00000296102	protein_coding	chr2	+	CDS	3,4	27774439	27779438	1	0.0109694	2.33019e-07	1.08903e-05	0.883649	0.870124	0.628425	0.0355525	0.0293164	0.0205852	0.231039	0.262129	0.35615	50	98
FN1	ENST00000446046	protein_coding	chr2	-	CDS	26,27	215386914	215388253	1	0.0153763	2.3407e-07	1.09311e-05	0.733087	0.750251	0.0923359	0.034192	0.0268432	0.00721061	0.194684	0.261626	0.105314	50	87
OAT	ENST00000368845	protein_coding	chr10	-	CDS	7,8	124401764	124402963	1	0.0204719	2.34663e-07	1.0942e-05	0.689298	0.837687	0.288547	0.0345487	0.0225973	0.00243624	0.255725	0.49225	0.00033619	50	113
RTCB	ENST00000216038	protein_coding	chr22	-	CDS	3,4	32406676	32408205	6	0.0137585	2.34638e-07	1.0942e-05	0.774437	0.798133	0.485009	0.0332183	0.0222728	0.00395146	0.202386	0.349446	0.000494898	50	117
MAGEA8	ENST00000542674	protein_coding	chrX	+	CDS	3	149884990	149885090	1	0.0238536	2.3512e-07	1.0955e-05	0.616926	0.73958	0.163819	0.0394805	0.0241146	0.00125781	0.265637	0.407158	0.00233325	50	101
PAGE2B	ENST00000374971	protein_coding	chrX	+	CDS	3,4	55076674	55077506	1	0.0184293	2.36533e-07	1.10124e-05	0.778277	0.767714	0.219463	0.0400474	0.0277644	0.000894514	0.231798	0.329881	0.0108435	50	112
DBN1	ENST00000309007	protein_coding	chr5	-	CDS	11	177459137	177459223	2	0.01364	2.3837e-07	1.10777e-05	0.862911	0.939637	0.538072	0.0302494	0.0231049	0.0311873	0.227989	0.38345	0.00174824	50	87
CBX3	ENST00000337620	protein_coding	chr7	+	CDS	6	26212096	26212203	8	0.0079019	2.38597e-07	1.10777e-05	0.825811	0.822904	0.585546	0.0359791	0.0321283	0.106985	0.16907	0.210404	0.0659985	50	108
SRSF1	ENST00000258962	protein_coding	chr17	-	5'UTR,CDS	1	58007064	58007173	5	0.0110991	2.38315e-07	1.10777e-05	0.836016	0.891302	0.574741	0.0334904	0.0240111	0.00311652	0.190412	0.277172	0.000819852	50	110
DNTTIP1	ENST00000372622	protein_coding	chr20	+	CDS	6,7	45801422	45802045	2	0.0161813	2.38661e-07	1.10777e-05	0.79385	0.74334	0.319845	0.0275099	0.0163931	0.00283439	0.337471	0.527362	0.000611297	50	84
RAN	ENST00000543796	protein_coding	chr12	+	CDS	5,6	130874728	130875694	6	0.0120608	2.38999e-07	1.10849e-05	0.784066	0.807469	0.307069	0.0365821	0.0264066	0.0137524	0.168215	0.205321	0.0185646	50	89
AK2	ENST00000672715	protein_coding	chr1	-	CDS	2,3	33021677	33024533	6	0.010218	2.39345e-07	1.10926e-05	0.786969	0.853598	0.524754	0.0323153	0.0280202	0.142295	0.205288	0.272577	0.00647573	50	119
APEH	ENST00000296456	protein_coding	chr3	+	CDS	7,8,9	49676473	49676779	4	0.0154507	2.41743e-07	1.11952e-05	0.760509	0.819036	0.472261	0.0330676	0.0209958	0.00483562	0.290394	0.396277	0.00198908	50	138
RPN1	ENST00000296255	protein_coding	chr3	-	CDS	4	128631977	128632078	9	0.0106089	2.43362e-07	1.12531e-05	0.860072	0.903757	0.718331	0.0314934	0.024145	0.00322507	0.208099	0.316103	0.00220147	50	102
LRRC59	ENST00000225972	protein_coding	chr17	-	CDS	4,5	50388078	50392451	9	0.0109585	2.43214e-07	1.12531e-05	0.85211	0.940789	0.591358	0.0328325	0.024338	0.0449615	0.241888	0.288016	0.0297101	50	109
CENPW	ENST00000368328	protein_coding	chr6	+	5'UTR,CDS	1	126340223	126340316	2	0.0209196	2.44338e-07	1.12891e-05	0.739497	0.749284	0.386549	0.0422574	0.0269304	0.00313918	0.255387	0.365241	0.00409276	50	94
HAPLN3	ENST00000359595	protein_coding	chr15	-	CDS,3'UTR	5	88877958	88878053	1	0.0203628	2.4451e-07	1.12891e-05	0.658614	0.717693	0.206733	0.0349138	0.0204225	0.00398124	0.290842	0.439553	0.0119616	50	96
KRT8	ENST00000552551	protein_coding	chr12	-	CDS	6	52899797	52899891	5	0.0151476	2.45322e-07	1.1318e-05	0.705747	0.838573	0.300487	0.0370686	0.0265458	0.00635133	0.180333	0.314149	0.00375397	50	95
LAPTM4A	ENST00000175091	protein_coding	chr2	-	CDS	6,7	20033238	20034369	6	0.0129759	2.4565e-07	1.13246e-05	0.813296	0.884346	0.616073	0.0351215	0.0247407	0.000355184	0.227782	0.348011	0.00224975	50	95
MORF4L1	ENST00000426013	protein_coding	chr15	+	CDS	8,9	78892263	78893591	3	0.0110201	2.47624e-07	1.14018e-05	0.795078	0.805637	0.518612	0.0302031	0.024311	0.00905168	0.214343	0.301022	0.00179292	50	104
ARMCX2	ENST00000356824	protein_coding	chrX	-	5'UTR,CDS	6	101657514	101657629	1	0.0196088	2.47698e-07	1.14018e-05	0.595774	0.616879	0.259084	0.0331076	0.0240151	0.00251025	0.300007	0.446178	0.0284964	50	116
TRMT112	ENST00000544844	protein_coding	chr11	-	5'UTR,CDS	1,2	64317364	64317559	1	0.0133903	2.49304e-07	1.14671e-05	0.852787	0.828235	0.669345	0.0342669	0.025598	0.00142834	0.289166	0.315891	0.0464096	50	113
SELENOF	ENST00000331835	protein_coding	chr1	-	CDS	2,3	86880717	86903372	1	0.0190404	2.4974e-07	1.14785e-05	0.73273	0.830924	0.359678	0.0354586	0.0212664	0.0026647	0.256629	0.437838	0.00135969	50	101
HAPLN3	ENST00000359595	protein_coding	chr15	-	CDS	3,4	88879258	88881478	3	0.0171897	2.50312e-07	1.14952e-05	0.624522	0.513702	0.0946271	0.0367028	0.0276804	0.0504349	0.256822	0.280834	0.376721	50	134
GOT2	ENST00000245206	protein_coding	chr16	-	CDS	8	58716019	58716107	3	0.0152417	2.5048e-07	1.14952e-05	0.692831	0.778719	0.454987	0.0326444	0.0250088	0.00334825	0.247777	0.34604	0.0419178	50	89
PSMC3	ENST00000619920	protein_coding	chr11	-	5'UTR,CDS	1	47426243	47426340	1	0.020248	2.5306e-07	1.15787e-05	0.825468	0.754248	0.247656	0.0355735	0.021891	0.00858802	0.230511	0.418137	0.000753094	50	98
GAPDH	ENST00000229239	protein_coding	chr12	+	CDS	4,5	6536709	6536923	3	0.0103024	2.53051e-07	1.15787e-05	0.932085	0.913349	0.622331	0.0347811	0.0266838	0.0052817	0.176784	0.23628	0.000522676	50	86
TRAPPC5	ENST00000596148	protein_coding	chr19	+	CDS	2	7682344	7682456	3	0.0140303	2.52626e-07	1.15787e-05	0.709123	0.655464	0.40673	0.0286125	0.0172755	0.0121086	0.292526	0.348013	0.197569	50	113
FBLN1	ENST00000327858	protein_coding	chr22	+	CDS	8,9	45535247	45541234	1	0.0190361	2.52819e-07	1.15787e-05	0.58512	0.608364	0.205097	0.0327508	0.0227075	0.016869	0.287816	0.359159	0.159795	50	97
PRKCSH	ENST00000589838	protein_coding	chr19	+	CDS	1,2	11436118	11436412	2	0.0168915	2.53503e-07	1.15903e-05	0.734159	0.752685	0.368673	0.037381	0.0253399	0.00201227	0.252194	0.347496	0.00479117	50	103
EPB41L2	ENST00000368128	protein_coding	chr6	-	CDS	3,4	130926641	130955127	15	0.0123066	2.54136e-07	1.16106e-05	0.720357	0.755948	0.525613	0.0336858	0.0297176	0.214165	0.220897	0.282682	0.0835227	50	92
ALYREF	ENST00000505490	protein_coding	chr17	-	CDS	1,2	81890770	81891356	2	0.0120194	2.55715e-07	1.16739e-05	0.786364	0.833882	0.510562	0.0342931	0.0279996	0.0620614	0.234504	0.287639	0.083838	50	85
THBS1	ENST00000260356	protein_coding	chr15	+	CDS	19,20	39593620	39594134	2	0.0162871	2.56955e-07	1.17218e-05	0.820196	0.865889	0.418696	0.0355989	0.0216106	0.00254726	0.232754	0.362963	0.00112851	50	85
TXNDC9	ENST00000264255	protein_coding	chr2	-	CDS	2,3	99327639	99333046	1	0.0214621	2.59713e-07	1.18307e-05	0.628786	0.666176	0.162882	0.0375717	0.0284336	0.022548	0.276477	0.318672	0.401565	26	40
HAPLN1	ENST00000274341	protein_coding	chr5	-	CDS	4	83644440	83644543	7	0.0146553	2.5977e-07	1.18307e-05	0.801142	0.842623	0.476467	0.0355353	0.0257514	0.0147124	0.234943	0.357786	0.000165036	50	104
H2AC11	ENST00000359193	protein_coding	chr6	+	CDS	1	27133368	27133446	4	0.00746287	2.59923e-07	1.18307e-05	0.94996	0.97052	0.827727	0.0318209	0.026204	0.0396822	0.224818	0.323539	0.00153865	50	79
G3BP2	ENST00000678062	protein_coding	chr4	-	CDS	12	75645518	75645643	6	0.0158123	2.61593e-07	1.18801e-05	0.822305	0.813202	0.41309	0.0402065	0.0302523	0.014324	0.24784	0.298588	0.0224715	50	126
NME1	ENST00000393196	protein_coding	chr17	+	CDS	2,3	51155730	51160028	1	0.0147411	2.61563e-07	1.18801e-05	0.724504	0.860859	0.28118	0.0385821	0.0277035	0.0071443	0.149932	0.268467	0.00196088	50	100
NME1-NME2	ENST00000393193	protein_coding	chr17	+	CDS	2,3	51155730	51160028	1	0.0147411	2.61563e-07	1.18801e-05	0.724504	0.860859	0.28118	0.0385821	0.0277035	0.0071443	0.149932	0.268467	0.00196088	50	100
APP	ENST00000346798	protein_coding	chr21	-	CDS	11	25975121	25975208	13	0.0117651	2.62006e-07	1.189e-05	0.891636	0.876538	0.618226	0.0352423	0.0256694	0.0136214	0.230113	0.286463	0.0235357	50	88
PRDX2	ENST00000301522	protein_coding	chr19	-	CDS	4,5	12799979	12800265	3	0.0161767	2.62963e-07	1.19246e-05	0.727586	0.836235	0.37385	0.0325771	0.0235814	0.0488104	0.253437	0.42187	0.000265134	50	100
MRPL18	ENST00000367034	protein_coding	chr6	+	5'UTR,CDS	1,2	159790518	159790950	4	0.0117591	2.63799e-07	1.19536e-05	0.792988	0.752141	0.491222	0.0328771	0.0242751	0.000914969	0.23597	0.289638	0.0279389	50	133
CD46	ENST00000358170	protein_coding	chr1	+	5'UTR,CDS	1	207752188	207752301	4	0.0172104	2.64515e-07	1.19771e-05	0.725243	0.684148	0.297429	0.0380368	0.0251336	0.000479744	0.238283	0.296317	0.160361	50	114
DTL	ENST00000366991	protein_coding	chr1	+	CDS	14	212100263	212100727	2	0.017161	2.65118e-07	1.19867e-05	0.549085	0.53459	0.215312	0.0327449	0.0245727	0.104197	0.277491	0.382765	0.012347	50	465
ETFB	ENST00000309244	protein_coding	chr19	-	CDS	3,4,5	51347048	51353160	3	0.014492	2.65054e-07	1.19867e-05	0.745304	0.791869	0.522463	0.0339217	0.0258148	0.054568	0.276172	0.355799	0.0226727	50	103
PLEC	ENST00000322810	protein_coding	chr8	-	CDS	27	143927601	143927732	7	0.0100469	2.65371e-07	1.19892e-05	0.908108	0.96412	0.770657	0.0289685	0.0210124	0.00382485	0.246182	0.395923	1.27681e-05	50	132
U2SURP	ENST00000473835	protein_coding	chr3	+	CDS	21	143037216	143037328	3	0.0153079	2.66508e-07	1.20317e-05	0.60765	0.643451	0.359198	0.0320561	0.0286286	0.38766	0.268849	0.352012	0.00681261	50	113
RPN2	ENST00000237530	protein_coding	chr20	+	CDS	16	37236602	37236704	8	0.0123151	2.67044e-07	1.2047e-05	0.89125	0.934428	0.737973	0.028189	0.0183053	0.0134556	0.271498	0.407656	3.6794e-05	50	103
ARPC4-TTLL3	ENST00000397256	protein_coding	chr3	+	CDS	2,3	9797738	9800235	1	0.0176935	2.67583e-07	1.20624e-05	0.761761	0.768536	0.229027	0.0375375	0.029442	0.0112764	0.2573	0.349862	0.00806362	50	91
MYL6	ENST00000547649	protein_coding	chr12	+	CDS,3'UTR	5,6	56160265	56161437	3	0.00892664	2.69022e-07	1.21183e-05	0.913447	0.929783	0.678253	0.0332978	0.0280707	0.028416	0.196008	0.270965	0.0115999	50	107
UBC	ENST00000536769	protein_coding	chr12	-	CDS	1	124912012	124912102	1	0.0198658	2.69257e-07	1.21199e-05	0.617579	0.637933	0.0613091	0.0296853	0.0195103	0.0607038	0.333081	0.455588	0.0470652	50	91
MRFAP1	ENST00000320912	protein_coding	chr4	+	CDS,3'UTR	2,3	6641158	6641745	8	0.00692506	2.69671e-07	1.21296e-05	0.900775	0.920606	0.78216	0.0336211	0.0290152	0.088085	0.227538	0.25687	0.0863687	50	117
CDC37	ENST00000222005	protein_coding	chr19	-	CDS	2	10396091	10396192	10	0.00806185	2.72412e-07	1.22439e-05	0.918466	0.924085	0.865209	0.0347832	0.0307811	0.141048	0.288757	0.323797	0.247766	50	102
PHGDH	ENST00000641597	protein_coding	chr1	+	CDS	13,14	119741841	119742844	6	0.0152957	2.72758e-07	1.22504e-05	0.642824	0.739135	0.304353	0.0331305	0.0235867	0.00225106	0.260705	0.329038	0.0187017	50	95
GAPDH	ENST00000229239	protein_coding	chr12	+	CDS	8	6537891	6537975	1	0.0111951	2.73328e-07	1.2267e-05	0.90497	0.959361	0.586804	0.0321833	0.0217426	0.00382001	0.200858	0.31635	0.00296319	50	85
B2M	ENST00000648006	protein_coding	chr15	+	CDS	2	44715588	44715684	1	0.0153854	2.73758e-07	1.22773e-05	0.804796	0.887423	0.512658	0.0366015	0.0264677	0.0127798	0.207962	0.353167	4.02158e-06	50	97
DDX56	ENST00000258772	protein_coding	chr7	-	CDS	12,13	44566450	44568144	1	0.0187919	2.74007e-07	1.22794e-05	0.836882	0.788975	0.456438	0.0358732	0.0224376	0.00546732	0.283832	0.419018	0.00251799	50	102
H2BC5	ENST00000289316	protein_coding	chr6	+	CDS	1	26158454	26158545	2	0.00938666	2.76534e-07	1.23793e-05	0.879324	0.919468	0.596555	0.0328639	0.0276309	0.0137697	0.191442	0.244088	0.00501236	50	92
FASN	ENST00000306749	protein_coding	chr17	-	CDS	26,27	82084679	82084870	28	0.0114735	2.76641e-07	1.23793e-05	0.843881	0.880137	0.586407	0.0318442	0.0219598	0.0136726	0.233064	0.29365	0.00287983	50	110
RPN2	ENST00000237530	protein_coding	chr20	+	CDS	7,8	37207430	37210124	1	0.0158653	2.77518e-07	1.24094e-05	0.811129	0.685371	0.284968	0.0374867	0.0244788	0.0120898	0.232962	0.243065	0.805038	50	98
BOP1	ENST00000569669	protein_coding	chr8	-	CDS	8,9	144263846	144264001	4	0.012473	2.78535e-07	1.24458e-05	0.764275	0.843931	0.489679	0.0294624	0.0213892	0.00722844	0.240267	0.356818	0.00325686	50	87
TUBA1C	ENST00000301072	protein_coding	chr12	+	CDS	4	49272502	49272587	5	0.0108075	2.80982e-07	1.2546e-05	0.953495	0.968563	0.855651	0.0330905	0.0244274	0.0890456	0.260644	0.409731	1.17305e-06	50	86
EIF3D	ENST00000216190	protein_coding	chr22	-	CDS	6,7	36520603	36523227	6	0.0129928	2.81932e-07	1.25791e-05	0.849848	0.913401	0.550307	0.0336335	0.0257022	0.0320229	0.227415	0.369414	0.000230217	50	105
YBX3	ENST00000279550	protein_coding	chr12	-	CDS	5,6	10704107	10713279	1	0.00973181	2.83153e-07	1.26244e-05	0.899091	0.956152	0.741409	0.0286853	0.0213435	0.026537	0.282393	0.420964	0.000302626	50	111
EMC4	ENST00000267750	protein_coding	chr15	+	CDS	4,5	34228494	34229777	1	0.0172189	2.83882e-07	1.26384e-05	0.67965	0.617718	0.18604	0.0318116	0.0239273	0.0147235	0.28686	0.367412	0.128842	50	121
UFD1	ENST00000263202	protein_coding	chr22	-	CDS	8,9,10	19455714	19456854	2	0.0185377	2.83817e-07	1.26384e-05	0.73069	0.873788	0.296314	0.0343656	0.0222849	0.00173403	0.208879	0.43267	0.000179041	50	105
SFPQ	ENST00000357214	protein_coding	chr1	-	CDS	7,8	35187211	35188026	14	0.0105047	2.85447e-07	1.26988e-05	0.883953	0.88924	0.609827	0.0356633	0.0297578	0.110398	0.221029	0.287036	0.0813394	50	95
STIP1	ENST00000305218	protein_coding	chr11	+	CDS	12,13	64203211	64203524	4	0.0132212	2.86353e-07	1.27204e-05	0.805566	0.863028	0.601869	0.0362589	0.0275951	0.0704366	0.20001	0.318426	0.000993675	50	93
DNAJA2	ENST00000317089	protein_coding	chr16	-	CDS	6,7,8	46959095	46964719	2	0.020442	2.86277e-07	1.27204e-05	0.708977	0.677309	0.255708	0.0366942	0.0264583	0.0607513	0.307251	0.384778	0.0964982	50	290
PES1	ENST00000354694	protein_coding	chr22	-	CDS	2,3	30588144	30589251	1	0.0196733	2.86556e-07	1.27204e-05	0.790655	0.666342	0.076223	0.0376152	0.0298461	0.0103822	0.247227	0.334326	0.100962	50	92
YPEL5	ENST00000379520	protein_coding	chr2	+	CDS	5	30158711	30158820	2	0.0189438	2.88894e-07	1.28148e-05	0.73045	0.773284	0.280762	0.0405139	0.0269626	0.00140846	0.221182	0.314088	0.00270145	50	110
RPS13	ENST00000525634	protein_coding	chr11	-	CDS	4	17075507	17075610	1	0.00956796	2.89421e-07	1.28238e-05	0.867324	0.888082	0.537596	0.034985	0.0285038	0.00749781	0.219108	0.284867	0.0047662	50	104
ALYREF	ENST00000505490	protein_coding	chr17	-	CDS	5	81888273	81888390	1	0.0147774	2.89517e-07	1.28238e-05	0.811129	0.904072	0.409087	0.0356803	0.023935	0.00607201	0.202184	0.351648	0.00103561	50	118
GNL3L	ENST00000674498	protein_coding	chrX	+	CDS,3'UTR	16	54560537	54560642	3	0.0146093	2.93639e-07	1.2997e-05	0.585821	0.565464	0.270085	0.0340358	0.0271497	0.196239	0.220107	0.269809	0.0379426	50	106
HSPA5	ENST00000324460	protein_coding	chr9	-	CDS	2	125240701	125240784	4	0.0138448	2.94102e-07	1.3008e-05	0.762613	0.846875	0.361785	0.0390087	0.029003	0.020459	0.180754	0.260845	0.00867987	50	84
ATP5F1A	ENST00000282050	protein_coding	chr18	-	CDS	6	46089569	46089681	3	0.0154147	2.9575e-07	1.30714e-05	0.807652	0.901681	0.388053	0.0359845	0.0236104	0.0181199	0.287921	0.358719	0.0752507	50	113
CTSD	ENST00000236671	protein_coding	chr11	-	CDS	5,6	1754978	1757376	3	0.0166259	2.96181e-07	1.30716e-05	0.637589	0.67353	0.221625	0.035334	0.0220318	0.00109003	0.241563	0.265073	0.46963	50	104
FLNA	ENST00000360319	protein_coding	chrX	-	CDS	29,30	154354681	154354895	27	0.0067675	2.96141e-07	1.30716e-05	0.957059	0.960675	0.88519	0.0258211	0.0218159	0.0593877	0.281486	0.368883	0.000419232	50	102
COL4A2	ENST00000360467	protein_coding	chr13	+	CDS	30	110478050	110478148	9	0.0135796	2.96547e-07	1.30783e-05	0.808928	0.898399	0.535321	0.0266043	0.0150998	0.0028393	0.320875	0.449267	0.00266194	50	99
ACLY	ENST00000590151	protein_coding	chr17	-	CDS	5	41909527	41909636	9	0.0133848	2.97329e-07	1.31033e-05	0.763274	0.802613	0.575706	0.0320185	0.0234558	0.0272869	0.256491	0.370552	0.000435093	50	110
CCT5	ENST00000280326	protein_coding	chr5	+	CDS	7,8	10260858	10261610	5	0.0118253	2.98391e-07	1.31311e-05	0.851898	0.904574	0.530906	0.0308256	0.0200423	0.00575272	0.22519	0.339207	0.0036415	50	105
COL4A2	ENST00000360467	protein_coding	chr13	+	CDS	10,11,12	110430557	110434404	19	0.0120062	2.98282e-07	1.31311e-05	0.892813	0.904223	0.711842	0.0305482	0.0214517	0.0303159	0.305416	0.426599	0.000463824	50	91
GLG1	ENST00000422840	protein_coding	chr16	-	CDS	12,13,14	74472395	74477403	9	0.0149811	2.98989e-07	1.3148e-05	0.505224	0.654628	0.0838579	0.0345915	0.02668	0.0689752	0.191763	0.26625	0.00080798	50	112
GANAB	ENST00000356638	protein_coding	chr11	-	CDS	21,22	62626410	62626642	11	0.0134526	3.0123e-07	1.3237e-05	0.873265	0.914655	0.688693	0.0347348	0.0262725	0.0420498	0.299984	0.407767	0.00133682	50	110
PCBP1	ENST00000303577	protein_coding	chr2	+	CDS	1	70088375	70088458	2	0.0120126	3.02315e-07	1.32707e-05	0.891615	0.865579	0.561041	0.0369063	0.0281536	0.0104963	0.221402	0.259691	0.123087	50	84
FSCN1	ENST00000382361	protein_coding	chr7	+	CDS	1	5593050	5593143	1	0.0154446	3.02431e-07	1.32707e-05	0.854871	0.848522	0.454306	0.0320811	0.0195494	0.00194458	0.261876	0.383732	0.00234219	50	94
PRDX6	ENST00000340385	protein_coding	chr1	+	CDS	3	173485377	173485476	1	0.014346	3.03603e-07	1.33054e-05	0.834304	0.944578	0.541337	0.029623	0.0202333	0.000434746	0.227037	0.485987	2.5268e-05	50	100
LMNB1	ENST00000261366	protein_coding	chr5	+	CDS	7	126820923	126821020	3	0.0175365	3.0366e-07	1.33054e-05	0.769543	0.846254	0.474887	0.0346414	0.0214611	0.0111535	0.224878	0.438294	0.000609422	50	98
MDH1	ENST00000544381	protein_coding	chr2	+	CDS	7,8	63605354	63606015	3	0.0164851	3.04305e-07	1.33146e-05	0.737464	0.698686	0.444141	0.0373612	0.0231477	0.0106445	0.22502	0.293761	0.0251142	50	117
TIMP1	ENST00000218388	protein_coding	chrX	+	CDS	4,5	47585322	47585633	3	0.0114962	3.04305e-07	1.33146e-05	0.903815	0.950187	0.577563	0.0340138	0.0255872	0.00315211	0.20154	0.31179	0.000548465	50	101
SQSTM1	ENST00000389805	protein_coding	chr5	+	CDS	1	179821020	179821127	13	0.00987507	3.04931e-07	1.33324e-05	0.915121	0.925454	0.732314	0.0265333	0.0179631	0.00355001	0.261519	0.364853	0.00185976	50	108
EEF1A2	ENST00000217182	protein_coding	chr20	-	CDS	5	63493147	63493228	1	0.0162623	3.05158e-07	1.33328e-05	0.79117	0.861842	0.456163	0.0326806	0.0188511	0.00131073	0.238182	0.380102	0.00294946	50	82
LAP3	ENST00000226299	protein_coding	chr4	+	CDS	4,5	17582340	17583578	1	0.0169685	3.057e-07	1.33469e-05	0.756431	0.765168	0.41267	0.0339418	0.0227756	0.00812661	0.232176	0.426115	0.00733902	50	150
CCN2	ENST00000367976	protein_coding	chr6	-	CDS	2,3	131950483	131950804	6	0.0132103	3.06733e-07	1.33729e-05	0.694587	0.857606	0.231233	0.0298704	0.0193484	0.000392516	0.178528	0.295673	0.00013714	50	96
RSBN1L	ENST00000334955	protein_coding	chr7	+	CDS	1	77696939	77697049	1	0.0196525	3.06661e-07	1.33729e-05	0.630233	0.670339	0.22676	0.0351671	0.0269547	0.0237498	0.308298	0.371982	0.0346817	50	111
HNRNPD	ENST00000353341	protein_coding	chr4	-	5'UTR	1	82373684	82373814	1	0.0179925	3.09502e-07	1.3484e-05	0.877315	0.850739	0.617521	0.0365754	0.0194569	0.000680409	0.246169	0.384981	0.00124782	50	131
SFN	ENST00000339276	protein_coding	chr1	+	5'UTR,CDS	1	26863203	26863291	6	0.0105135	3.09823e-07	1.34883e-05	0.827908	0.86815	0.546197	0.0348771	0.0282567	0.0051538	0.211929	0.258387	0.0657723	50	89
H2AC12	ENST00000377459	protein_coding	chr6	+	CDS	1	27147303	27147388	2	0.0131175	3.13244e-07	1.36276e-05	0.879096	0.948226	0.594003	0.0357683	0.0256547	0.0213879	0.170936	0.297611	0.00125745	50	86
HSP90AB1	ENST00000620073	protein_coding	chr6	+	CDS	3,4	44249521	44249728	14	0.00953753	3.14254e-07	1.3652e-05	0.91233	0.959062	0.690239	0.0292823	0.0229147	0.0802794	0.238427	0.375299	0.00301696	50	117
HSP90AB1	ENST00000620073	protein_coding	chr6	+	CDS,3'UTR	12	44253585	44253688	18	0.00746287	3.14152e-07	1.3652e-05	0.959387	0.948106	0.753326	0.0299631	0.0242621	0.0901611	0.238747	0.246465	0.343342	50	104
CTTN	ENST00000301843	protein_coding	chr11	+	CDS	9,10	70419854	70420499	11	0.0104957	3.14801e-07	1.36661e-05	0.775805	0.756684	0.538199	0.0361455	0.0319421	0.120126	0.213504	0.236819	0.187865	50	103
CSNK2B	ENST00000375882	protein_coding	chr6	+	CDS	3,4	31667899	31668557	1	0.0158822	3.1607e-07	1.37095e-05	0.733876	0.86918	0.358482	0.0369837	0.0283893	0.0489817	0.203904	0.347933	0.00129111	50	91
MTPN	ENST00000393085	protein_coding	chr7	-	CDS	2,3	135950660	135951592	1	0.0243595	3.16292e-07	1.37095e-05	0.752345	0.756783	0.00418105	0.03253	0.0201464	0.0178007	0.242838	0.550724	0.00116072	50	99
PSMC3	ENST00000619920	protein_coding	chr11	-	CDS	6,7	47422883	47424059	4	0.012381	3.16475e-07	1.37095e-05	0.794352	0.845718	0.464712	0.0339038	0.0251885	0.0136518	0.222964	0.289153	0.0516728	50	105
LMNB2	ENST00000325327	protein_coding	chr19	-	CDS	8	2433980	2434077	2	0.0132797	3.17867e-07	1.37601e-05	0.858359	0.852836	0.549246	0.02989	0.0188988	0.00469157	0.267716	0.426998	0.00235748	50	98
HNRNPA2B1	ENST00000678962	nonsense_mediated_decay	chr7	-	exon	2,3	26197444	26197708	10	0.0100866	3.18836e-07	1.37922e-05	0.871844	0.871733	0.519975	0.0388867	0.0305913	0.0284004	0.204647	0.197003	0.586361	50	105
H2BC7	ENST00000356530	protein_coding	chr6	+	CDS	1	26199728	26199817	3	0.00874115	3.20466e-07	1.38529e-05	0.915472	0.898802	0.719393	0.0311564	0.0300618	0.618925	0.225582	0.267198	0.138063	50	90
BUD23	ENST00000265758	protein_coding	chr7	+	CDS,3'UTR	11,12	73697673	73697890	1	0.0203332	3.21407e-07	1.38837e-05	0.739575	0.811702	0.0589586	0.0384753	0.0235055	0.00126408	0.227859	0.365822	0.0029745	50	81
TMEM109	ENST00000227525	protein_coding	chr11	+	CDS	4	60922024	60922127	2	0.0177815	3.22837e-07	1.39356e-05	0.657497	0.763765	0.350222	0.0359641	0.0221491	0.00188295	0.256417	0.325787	0.0152509	50	104
VCP	ENST00000358901	protein_coding	chr9	-	CDS	4,5	35065314	35066718	6	0.0147545	3.3069e-07	1.42645e-05	0.871819	0.926301	0.627559	0.0333778	0.022688	0.0309524	0.255762	0.442178	0.0006616	50	112
ITGA3	ENST00000320031	protein_coding	chr17	+	CDS	7,8	50072094	50073941	4	0.0126827	3.32769e-07	1.43441e-05	0.793991	0.848743	0.592195	0.0283438	0.0171029	0.00345003	0.240423	0.338162	0.0186492	50	115
RAD21	ENST00000297338	protein_coding	chr8	-	CDS	11,12	116850761	116852024	9	0.0110603	3.33612e-07	1.43703e-05	0.862742	0.905375	0.705433	0.0302609	0.0220666	0.0121577	0.262997	0.381349	0.00241695	50	84
NUCB1	ENST00000405315	protein_coding	chr19	+	CDS	2,3	48900915	48904425	1	0.0178675	3.34614e-07	1.44033e-05	0.708951	0.767506	0.357999	0.038389	0.0288045	0.0285223	0.244098	0.352351	0.00636886	50	96
RPN2	ENST00000237530	protein_coding	chr20	+	CDS	7	37207296	37207390	4	0.0133734	3.35175e-07	1.44071e-05	0.799724	0.845648	0.584627	0.0326687	0.0206515	0.00589589	0.204148	0.331736	0.000377459	50	95
TIMP1	ENST00000218388	protein_coding	chrX	+	CDS	2,3	47583513	47584999	4	0.00970061	3.35161e-07	1.44071e-05	0.877301	0.89224	0.565915	0.0370258	0.0317295	0.00990892	0.199101	0.215101	0.0986503	50	88
ATP5PF	ENST00000400093	protein_coding	chr21	-	CDS	2,3	25725304	25729677	2	0.0165685	3.36901e-07	1.44711e-05	0.692179	0.669825	0.294999	0.0370156	0.0289346	0.0245232	0.251473	0.281041	0.488441	50	94
NDUFB9	ENST00000276689	protein_coding	chr8	+	CDS	2	124543161	124543250	2	0.0111943	3.37806e-07	1.44998e-05	0.883946	0.961653	0.673963	0.0280487	0.020113	0.00133185	0.233104	0.428198	0.000336259	50	90
EIF3B	ENST00000360876	protein_coding	chr7	+	CDS	1	2355175	2355269	11	0.00896762	3.38175e-07	1.45054e-05	0.9114	0.949099	0.752333	0.0235233	0.0175806	0.0232995	0.297904	0.452026	0.000121148	50	95
AK2	ENST00000672715	protein_coding	chr1	-	5'UTR,CDS	1	33036761	33036864	5	0.0117511	3.38741e-07	1.45195e-05	0.706765	0.808807	0.384623	0.0321882	0.024431	0.0055813	0.185858	0.283311	0.0120633	50	104
ANP32A	ENST00000465139	protein_coding	chr15	-	CDS	6,7	68780103	68780466	8	0.0105674	3.40303e-07	1.45762e-05	0.941399	0.787409	0.368261	0.0426508	0.0403645	0.452107	0.183346	0.108169	0.000750796	50	97
PDIA3	ENST00000300289	protein_coding	chr15	+	CDS	3,4	43756670	43761429	8	0.0121258	3.42604e-07	1.46644e-05	0.817867	0.869557	0.266433	0.0336062	0.0261087	0.0224545	0.161279	0.282362	0.000561462	50	103
TUBA1C	ENST00000301072	protein_coding	chr12	+	CDS	4	49272372	49272453	7	0.010375	3.4378e-07	1.46942e-05	0.882438	0.874809	0.60856	0.0323534	0.0241548	0.0103806	0.201428	0.248206	0.0059161	50	82
MYH9	ENST00000216181	protein_coding	chr22	-	CDS	35,36	36285895	36286759	20	0.0102547	3.43611e-07	1.46942e-05	0.883205	0.918778	0.611394	0.0336092	0.024876	0.0158654	0.216841	0.306442	0.00256002	50	101
TAGLN2	ENST00000368097	protein_coding	chr1	-	5'UTR,CDS	1,2	159920467	159925465	4	0.00990434	3.44489e-07	1.47039e-05	0.870184	0.884039	0.649778	0.0360542	0.0289868	0.0698207	0.187619	0.252834	0.0543674	50	87
RPN2	ENST00000237530	protein_coding	chr20	+	CDS	4,5	37199182	37203932	17	0.00809479	3.4442e-07	1.47039e-05	0.867319	0.889501	0.696669	0.0275208	0.0213286	0.0791132	0.22453	0.294504	0.00366645	50	92
NONO	ENST00000677446	protein_coding	chrX	+	CDS	4	71290681	71290744	1	0.0218491	3.44758e-07	1.47051e-05	0.756312	0.885565	0.204808	0.0435561	0.0259495	0.00233098	0.189694	0.350798	0.000327088	50	64
MORF4L2	ENST00000433176	protein_coding	chrX	-	CDS	4	103676730	103676808	3	0.0137905	3.45767e-07	1.47379e-05	0.825268	0.903664	0.49599	0.0359031	0.0294334	0.0889247	0.196512	0.326331	0.000222748	50	79
PDCD6IP	ENST00000307296	protein_coding	chr3	+	CDS	12	33845428	33845527	3	0.0175958	3.49677e-07	1.48897e-05	0.655135	0.718774	0.304717	0.0320788	0.0272631	0.180037	0.284735	0.359209	0.250301	50	100
YWHAH	ENST00000248975	protein_coding	chr22	+	5'UTR,CDS	1	31944676	31944790	1	0.0154612	3.49819e-07	1.48897e-05	0.839564	0.839313	0.501696	0.0379902	0.0248406	0.012143	0.271801	0.375565	0.0576741	50	115
PSMC4	ENST00000157812	protein_coding	chr19	+	CDS	3	39972446	39972545	8	0.0125459	3.51661e-07	1.49577e-05	0.835046	0.786985	0.599307	0.0308041	0.0254439	0.0962457	0.271963	0.359303	0.011299	50	100
CENPW	ENST00000368328	protein_coding	chr6	+	CDS	1,2	126340327	126346242	1	0.0304409	3.52047e-07	1.49637e-05	0.957808	0.759238	0.11224	0.0453232	0.0303093	0.000658929	0.274829	0.403501	0.0118772	50	111
OLFML3	ENST00000320334	protein_coding	chr1	+	CDS	3	113981104	113981221	1	0.0233174	3.52819e-07	1.49819e-05	0.549494	0.684542	-0.149245	0.0382552	0.0207542	0.00326743	0.233123	0.382885	0.0412406	50	118
BSG	ENST00000333511	protein_coding	chr19	+	CDS	4,5	580384	580652	3	0.0143415	3.52965e-07	1.49819e-05	0.840347	0.953904	0.537447	0.0328481	0.0214761	0.00251527	0.229626	0.411418	0.000344467	50	85
ANXA5	ENST00000296511	protein_coding	chr4	-	CDS	10,11	121669976	121671607	1	0.0165355	3.53695e-07	1.50024e-05	0.766986	0.897263	0.369268	0.0376012	0.0297467	0.0233059	0.185606	0.329024	0.00080956	50	98
STIP1	ENST00000305218	protein_coding	chr11	+	CDS	4,5	64194559	64195666	2	0.0148197	3.54304e-07	1.50178e-05	0.812594	0.857296	0.439689	0.0395043	0.0306579	0.10961	0.233774	0.302573	0.0173366	50	84
ANLN	ENST00000265748	protein_coding	chr7	+	5'UTR,CDS	1,2	36389989	36396310	6	0.0132819	3.57912e-07	1.51397e-05	0.791163	0.840046	0.395803	0.0354864	0.0252493	0.0165243	0.232382	0.295066	0.00977158	50	101
PDIA4	ENST00000652332	protein_coding	chr7	-	CDS	4,5	149012283	149014913	2	0.0169284	3.58171e-07	1.51397e-05	0.698672	0.820184	0.334116	0.0363598	0.0239972	0.00339545	0.232062	0.356405	0.00545564	50	88
APLP2	ENST00000650012	protein_coding	chr11	+	CDS	11,12	130129149	130130081	2	0.0147439	3.58112e-07	1.51397e-05	0.821771	0.888148	0.541795	0.0348155	0.0229375	0.0170046	0.241088	0.382008	0.000718463	50	102
CLTC	ENST00000269122	protein_coding	chr17	+	CDS	22,23	59682405	59682714	36	0.0102125	3.57828e-07	1.51397e-05	0.902797	0.849526	0.666111	0.0317779	0.0242566	0.0170134	0.243141	0.287854	0.0180386	50	110
EIF4A1	ENST00000293831	protein_coding	chr17	+	CDS	4,5	7575175	7576527	7	0.00895439	3.5971e-07	1.51852e-05	0.816917	0.845403	0.598158	0.0328914	0.0256558	0.0103573	0.160962	0.212208	0.0150473	50	88
COL6A2	ENST00000300527	protein_coding	chr21	+	CDS	17,18	46121067	46121599	1	0.0168866	3.59745e-07	1.51852e-05	0.77587	0.889295	0.41197	0.0307092	0.0189414	0.001958	0.311937	0.488141	0.00272247	50	101
ENO1	ENST00000234590	protein_coding	chr1	-	CDS	5,6	8867193	8868035	12	0.00938297	3.61538e-07	1.52503e-05	0.933634	0.918777	0.620795	0.0361873	0.029796	0.0478993	0.176598	0.227158	0.00565416	50	106
NUCB2	ENST00000529010	protein_coding	chr11	+	CDS	8,9,10	17311275	17312053	6	0.0149086	3.62951e-07	1.52993e-05	0.842626	0.803766	0.558849	0.0361234	0.0316563	0.297979	0.226631	0.278033	0.16122	50	94
NFKB2	ENST00000428099	protein_coding	chr10	+	CDS	23	102402281	102402365	1	0.0193872	3.63972e-07	1.53318e-05	0.513839	0.551532	0.10567	0.0326204	0.020131	0.00120537	0.292267	0.376761	0.162646	50	85
CDKN1A	ENST00000615513	protein_coding	chr6	+	CDS	2	36684428	36684534	1	0.0165726	3.6602e-07	1.54074e-05	0.831425	0.941657	0.515979	0.0295067	0.0162551	0.00653455	0.284272	0.489502	0.00016043	50	107
CCT6A	ENST00000275603	protein_coding	chr7	+	CDS	8,9	56058630	56059586	12	0.0096859	3.68203e-07	1.54886e-05	0.923429	0.960008	0.759556	0.0314229	0.0250927	0.0125374	0.216652	0.306	0.00448735	50	116
RACK1	ENST00000512805	protein_coding	chr5	-	CDS	7,8	181237039	181237689	2	0.009456	3.70252e-07	1.55641e-05	0.882184	0.943391	0.549713	0.0321206	0.0242888	0.00162472	0.235358	0.290814	0.00151106	50	85
TIMM23	ENST00000580018	protein_coding	chr10	+	CDS	5,6	45985424	45988820	2	0.0146475	3.72093e-07	1.561e-05	0.598564	0.652194	0.271253	0.0362784	0.0285532	0.10889	0.203313	0.278419	0.0700387	50	102
POLR2G	ENST00000301788	protein_coding	chr11	+	CDS	6,7	62765690	62766272	1	0.0205953	3.71732e-07	1.561e-05	0.429726	0.495791	-0.0213905	0.0342827	0.0261578	0.010203	0.280317	0.340655	0.171801	27	65
EWSR1	ENST00000397938	protein_coding	chr22	+	CDS	15,16	29299274	29299642	2	0.0148702	3.72111e-07	1.561e-05	0.899377	0.976597	0.660188	0.0301498	0.0196265	0.000554785	0.249385	0.538018	0.000254075	50	102
PAGE2B	ENST00000374971	protein_coding	chrX	+	5'UTR,CDS	2,3	55076040	55076576	2	0.0156084	3.75805e-07	1.57541e-05	0.752046	0.657848	0.215053	0.0376656	0.0300497	0.0607617	0.193216	0.262891	0.0273796	50	94
H2AC7	ENST00000341023	protein_coding	chr6	-	CDS	1	26198976	26199050	2	0.00865542	3.7716e-07	1.58001e-05	0.895306	0.891293	0.670158	0.0356769	0.030258	0.170237	0.182944	0.230401	0.0348752	50	75
RPS24	ENST00000645440	protein_coding	chr10	+	CDS	3,4	78035643	78037207	1	0.00977668	3.7752e-07	1.58043e-05	0.954243	0.945402	0.668598	0.0356833	0.0311964	0.0919611	0.22446	0.247451	0.0627414	50	92
ID1	ENST00000376112	protein_coding	chr20	+	CDS	1	31605565	31605649	1	0.0154649	3.79305e-07	1.58682e-05	0.738273	0.821752	0.362768	0.0383922	0.0263683	0.0164457	0.200016	0.34442	0.00429131	50	85
SENP3-EIF4A1	ENST00000614237	nonsense_mediated_decay	chr17	+	exon	14,15	7575179	7576530	13	0.00899515	3.81179e-07	1.59352e-05	0.82132	0.842052	0.602379	0.0327381	0.0253334	0.00768027	0.161511	0.209626	0.0221534	50	87
COL6A1	ENST00000361866	protein_coding	chr21	+	CDS	4,5	45986670	45987006	11	0.0148279	3.81429e-07	1.59352e-05	0.687101	0.707742	0.436205	0.0316595	0.0214077	0.000789187	0.286517	0.360404	0.164304	50	79
SSR2	ENST00000295702	protein_coding	chr1	-	CDS	2	156020050	156020161	3	0.0131212	3.82637e-07	1.59638e-05	0.85239	0.832824	0.619932	0.0397586	0.0299357	0.0270248	0.263407	0.302476	0.12441	50	112
TAP2	ENST00000374897	protein_coding	chr6	-	5'UTR,CDS	1,2	32838213	32838728	3	0.0162592	3.82629e-07	1.59638e-05	0.676891	0.637019	0.396274	0.033835	0.023984	0.00630638	0.285034	0.324231	0.206208	50	101
DPP3	ENST00000541961	protein_coding	chr11	+	CDS	12,13,14	66493613	66495368	3	0.0171767	3.83713e-07	1.59977e-05	0.594467	0.56717	0.224652	0.0364157	0.0293696	0.0585956	0.263908	0.304515	0.352518	50	88
RBMX	ENST00000320676	protein_coding	chrX	-	CDS	9	136874204	136874297	2	0.0154433	3.84954e-07	1.60385e-05	0.88026	0.931597	0.465433	0.0337515	0.022102	0.006909	0.303661	0.480178	0.00439424	50	94
G3BP1	ENST00000678925	protein_coding	chr5	+	CDS	9,10	151799938	151800242	4	0.0165022	3.85674e-07	1.60466e-05	0.86175	0.739149	0.22652	0.0366814	0.0278744	0.00084471	0.267685	0.284452	0.641253	50	88
NCOR1P4	ENST00000651618	processed_transcript	chr21	+	exon	1	9530030	9530146	2	0.010288	3.85661e-07	1.60466e-05	0.910666	0.889059	0.662054	0.0351798	0.0277414	0.00971768	0.23147	0.282525	0.00460261	50	117
SRPX	ENST00000378533	protein_coding	chrX	-	CDS	10	38149769	38149876	5	0.0162102	3.89526e-07	1.61958e-05	0.57223	0.578625	0.304237	0.0348204	0.0283264	0.16885	0.260907	0.314978	0.0919687	50	108
GADD45GIP1	ENST00000316939	protein_coding	chr19	-	CDS	1	12957059	12957147	1	0.0196292	3.93935e-07	1.6368e-05	0.892974	0.777647	0.354111	0.0342299	0.0173445	0.000987376	0.277548	0.380461	1.03783e-05	50	89
HADHA	ENST00000380649	protein_coding	chr2	-	CDS	16,17	26193742	26194637	9	0.0127989	3.96413e-07	1.64486e-05	0.773978	0.881104	0.502167	0.0306644	0.0200748	0.0034757	0.229626	0.365025	0.00127562	50	99
UBA52	ENST00000442744	protein_coding	chr19	+	CDS	3	18573664	18573746	1	0.0133961	3.96193e-07	1.64486e-05	0.924013	0.876169	0.38288	0.0326476	0.0208732	0.000392443	0.205946	0.330145	0.0157712	50	83
PSPC1	ENST00000338910	protein_coding	chr13	-	CDS	4	19751363	19751459	6	0.0161169	3.98332e-07	1.6517e-05	0.469061	0.594845	0.13025	0.0334954	0.0281763	0.112778	0.232946	0.305422	0.192232	50	97
SUPT5H	ENST00000599117	protein_coding	chr19	+	CDS	13,14	39466531	39466730	1	0.0145878	3.99835e-07	1.65681e-05	0.870314	0.688728	0.258815	0.0364255	0.0285129	0.032123	0.249629	0.29719	0.0456107	50	95
GLS	ENST00000320717	protein_coding	chr2	+	CDS	1	190881190	190881302	1	0.0171652	4.00288e-07	1.65756e-05	0.892441	0.951364	0.465504	0.0290684	0.0137486	0.0040926	0.283684	0.539318	2.99155e-05	50	113
CCDC50	ENST00000392456	protein_coding	chr3	+	CDS,3'UTR	8,11	191380872	191391971	1	0.0173837	4.01107e-07	1.65757e-05	0.861247	0.743039	0.373644	0.0342968	0.0287849	0.24596	0.234861	0.347783	0.0340156	50	479
ANXA2	ENST00000559818	protein_coding	chr15	-	CDS	9,10	60351743	60352397	4	0.0127596	4.0064e-07	1.65757e-05	0.844324	0.825927	0.297282	0.0342843	0.0256899	0.0807687	0.18037	0.301566	0.00697185	50	92
KPNA2	ENST00000679078	protein_coding	chr17	+	CDS	6,7	68042942	68043150	5	0.0122228	4.01037e-07	1.65757e-05	0.853797	0.850745	0.599357	0.0365963	0.0257583	0.0089226	0.187409	0.254614	0.00162731	50	109
ALDH18A1	ENST00000371224	protein_coding	chr10	-	CDS	5,6	95633566	95637105	1	0.0203784	4.03187e-07	1.66504e-05	0.553896	0.553318	0.0394566	0.0391124	0.0263448	0.00959394	0.238263	0.281332	0.101401	50	97
GXYLT1	ENST00000398675	protein_coding	chr12	-	CDS	1	42144437	42144548	6	0.0123204	4.05829e-07	1.67482e-05	0.728011	0.762014	0.423944	0.0216776	0.0137525	0.0140923	0.347015	0.50269	0.00230795	50	112
DDX3X	ENST00000629496	protein_coding	chrX	+	CDS	10,11	41344105	41344327	13	0.0123486	4.08586e-07	1.68506e-05	0.82641	0.7948	0.597464	0.0338896	0.0259647	0.0297998	0.23097	0.326767	0.0138897	50	113
GADD45A	ENST00000370986	protein_coding	chr1	+	CDS	3,4	67686548	67687718	1	0.0179367	4.11967e-07	1.69675e-05	0.695004	0.789205	0.209361	0.0360971	0.0241976	0.0133224	0.245888	0.349542	0.00613582	50	98
MAGED2	ENST00000375068	protein_coding	chrX	+	CDS	7,8	54812191	54812973	6	0.015047	4.11977e-07	1.69675e-05	0.827019	0.798767	0.423274	0.0356124	0.025629	0.0076377	0.228247	0.329066	0.00462793	50	90
MESD	ENST00000561312	protein_coding	chr15	-	CDS	1	80989624	80989710	2	0.0146073	4.13403e-07	1.70147e-05	0.828603	0.743355	0.503574	0.0329084	0.0248199	0.0109431	0.235857	0.34626	0.00569748	50	87
MRPL14	ENST00000372014	protein_coding	chr6	-	CDS	3	44114101	44114204	1	0.0113489	4.14754e-07	1.70589e-05	0.835892	0.889715	0.689588	0.0315533	0.0241428	0.0357413	0.229927	0.371211	0.000346891	50	104
SNRNP200	ENST00000323853	protein_coding	chr2	-	CDS	31	96284405	96284489	3	0.0140126	4.18711e-07	1.721e-05	0.803615	0.815198	0.518434	0.0371363	0.0293338	0.0992501	0.211442	0.299225	0.0374258	50	85
SLC38A10	ENST00000288439	protein_coding	chr17	-	CDS	12	81253106	81253210	1	0.021101	4.20093e-07	1.72552e-05	0.851034	0.734953	0.230475	0.0406464	0.0257668	0.0267051	0.265059	0.379153	0.0140662	50	105
FBXO21	ENST00000330622	protein_coding	chr12	-	CDS	2,3	117186483	117189352	3	0.0197302	4.21198e-07	1.7289e-05	0.52871	0.411781	0.104597	0.036861	0.0287613	0.0447029	0.269747	0.331734	0.0450524	50	215
DHX15	ENST00000336812	protein_coding	chr4	-	5'UTR,CDS	1	24584342	24584441	5	0.0127465	4.25093e-07	1.74371e-05	0.795933	0.8442	0.577163	0.0364768	0.0263097	0.0132422	0.188612	0.282985	0.00801478	50	100
TMEM9	ENST00000367333	protein_coding	chr1	-	CDS,3'UTR	6	201135657	201135762	1	0.0202308	4.25942e-07	1.74602e-05	0.580868	0.609425	0.173004	0.0382437	0.0259024	0.0144109	0.256287	0.335799	0.00806023	50	106
FBXO7	ENST00000266087	protein_coding	chr22	+	5'UTR,CDS	1	32474962	32475067	2	0.0148814	4.27309e-07	1.75045e-05	0.763514	0.858859	0.478857	0.0279839	0.0144447	0.000322658	0.299932	0.437985	0.0145143	50	106
TUBB4B	ENST00000340384	protein_coding	chr9	+	CDS	4	137243401	137243498	7	0.011935	4.27776e-07	1.75118e-05	0.861344	0.949057	0.561501	0.037017	0.0296398	0.00729262	0.188682	0.29687	0.0102344	50	98
YWHAZ	ENST00000395957	protein_coding	chr8	-	CDS	5	100924223	100924296	6	0.011021	4.3104e-07	1.76336e-05	0.849088	0.805739	0.356031	0.0348429	0.0279063	0.061322	0.205381	0.190938	0.20959	50	74
PGK1	ENST00000644362	protein_coding	chrX	+	CDS	8	78123250	78123356	11	0.00961168	4.32504e-07	1.76817e-05	0.885624	0.908614	0.718878	0.0336061	0.0270889	0.0926414	0.221594	0.279556	0.00842882	50	107
H3-3B	ENST00000586607	protein_coding	chr17	-	CDS	3,4	75778717	75778906	4	0.0098728	4.33898e-07	1.77268e-05	0.915742	0.971368	0.728924	0.0332557	0.025346	0.0136696	0.220651	0.323174	0.0287	50	104
SF3A2	ENST00000221494	protein_coding	chr19	+	CDS	7	2246882	2246976	1	0.0188313	4.34285e-07	1.77307e-05	0.762238	0.822056	0.356204	0.0412598	0.0274926	0.00385478	0.261817	0.356008	0.0213506	50	95
UPP1	ENST00000331803	protein_coding	chr7	+	5'UTR	2	48089297	48089412	5	0.0135593	4.3627e-07	1.77999e-05	0.720989	0.708478	0.433643	0.0306807	0.021598	0.00142817	0.277595	0.315473	0.188649	50	116
CCN1	ENST00000451137	protein_coding	chr1	+	CDS	5	85582779	85582881	2	0.0132479	4.37432e-07	1.78353e-05	0.845059	0.935896	0.597725	0.0333507	0.0222276	0.00572053	0.182736	0.354437	3.37743e-05	50	103
FKBP4	ENST00000001008	protein_coding	chr12	+	CDS	6,7	2799889	2800079	3	0.0124591	4.3995e-07	1.79261e-05	0.745891	0.824637	0.479437	0.0320643	0.0238444	0.0299532	0.222795	0.334202	0.010532	50	93
DDX3X	ENST00000629496	protein_coding	chrX	+	CDS	9,10	41343767	41344071	3	0.0154298	4.41297e-07	1.79689e-05	0.887758	0.824707	0.537321	0.0341555	0.0237466	0.0157527	0.234849	0.390269	0.00319404	50	98
TMEM14A	ENST00000211314	protein_coding	chr6	+	5'UTR,CDS	2,3	52677094	52681880	1	0.0184852	4.45694e-07	1.8125e-05	0.700599	0.799066	0.399822	0.03689	0.0245032	0.00571937	0.280577	0.403239	0.010465	50	147
COL4A1	ENST00000375820	protein_coding	chr13	-	CDS	34,35	110176646	110176899	13	0.0138028	4.45724e-07	1.8125e-05	0.761603	0.830341	0.472082	0.0320772	0.0254109	0.0571653	0.291852	0.390671	0.0108017	50	94
FUS	ENST00000254108	protein_coding	chr16	+	CDS	11,12	31190065	31190338	1	0.0172773	4.46541e-07	1.81462e-05	0.830442	0.948038	0.332748	0.0364953	0.0257004	0.017364	0.193075	0.363048	0.000525235	50	141
CLTC	ENST00000269122	protein_coding	chr17	+	CDS	10	59664817	59664908	13	0.0135438	4.50237e-07	1.82842e-05	0.728958	0.710061	0.356343	0.0364145	0.026573	0.028483	0.229537	0.216256	0.650567	50	92
EIF4G2	ENST00000339995	protein_coding	chr11	-	5'UTR	1	10808819	10808925	3	0.0118033	4.56752e-07	1.85153e-05	0.88715	0.826046	0.521054	0.0354366	0.0256195	0.00549275	0.208416	0.227147	0.0185077	50	107
HSPA8	ENST00000534624	protein_coding	chr11	-	CDS	6,7	123058793	123059111	12	0.00809648	4.56838e-07	1.85153e-05	0.878937	0.906999	0.697632	0.0319523	0.0261127	0.0436854	0.223975	0.276451	0.0614863	50	91
HMGB1	ENST00000405805	protein_coding	chr13	-	CDS	2	30463580	30463673	1	0.0185937	4.56316e-07	1.85153e-05	0.829376	0.850832	0.199187	0.0375763	0.0287117	0.0219346	0.249613	0.363677	0.0378186	50	94
RPL5	ENST00000370321	protein_coding	chr1	+	CDS	2,3	92833400	92833586	1	0.00995193	4.58726e-07	1.85795e-05	0.90374	0.897391	0.634113	0.0396942	0.0343933	0.105062	0.219605	0.27245	0.0641818	50	101
CLTC	ENST00000269122	protein_coding	chr17	+	CDS	27,28	59683677	59683900	1	0.0181384	4.59475e-07	1.85975e-05	0.801804	0.706837	0.347884	0.0368564	0.0219447	0.0077243	0.262734	0.330569	0.0490288	50	106
LDHA	ENST00000422447	protein_coding	chr11	+	CDS	6,7	18403776	18405520	3	0.0135035	4.60791e-07	1.86384e-05	0.856264	0.881652	0.454172	0.0368342	0.0270571	0.013111	0.182122	0.28445	0.000148588	50	108
ACTN1	ENST00000683780	retained_intron	chr14	-	exon	12,13	68884289	68884850	7	0.0111558	4.61471e-07	1.86412e-05	0.905334	0.947575	0.742575	0.0322317	0.0246673	0.00395968	0.205958	0.36305	0.000588033	50	96
YWHAB	ENST00000353703	protein_coding	chr20	+	CDS	2	44901656	44901753	5	0.0113866	4.61333e-07	1.86412e-05	0.967964	0.96859	0.879057	0.0337835	0.0262142	0.0385795	0.240542	0.357591	0.000452316	50	98
GANAB	ENST00000356638	protein_coding	chr11	-	CDS	2,3	62639391	62639644	18	0.0121494	4.6288e-07	1.86857e-05	0.85572	0.864322	0.650496	0.0326456	0.0218275	0.00641858	0.213356	0.307147	0.000272434	50	95
EZR	ENST00000367075	protein_coding	chr6	-	CDS	13,14	158767052	158767328	7	0.0133884	4.6332e-07	1.86906e-05	0.874028	0.960902	0.586449	0.0350339	0.0238963	0.00665384	0.219001	0.383261	4.19826e-06	50	95
VCP	ENST00000358901	protein_coding	chr9	-	CDS	12,13	35060449	35060824	9	0.0129708	4.6388e-07	1.86906e-05	0.88167	0.929943	0.728644	0.0304056	0.0191137	0.00736378	0.228995	0.417068	1.89148e-05	50	101
RBM42	ENST00000262633	protein_coding	chr19	+	CDS,3'UTR	10	35637463	35637558	5	0.0144353	4.6392e-07	1.86906e-05	0.932753	0.772176	0.308697	0.0388511	0.0303048	0.0426165	0.233994	0.276224	0.0215964	50	96
MDH2	ENST00000315758	protein_coding	chr7	+	CDS	8,9	76064940	76066364	2	0.0135425	4.66402e-07	1.87781e-05	0.823137	0.854712	0.56823	0.0308153	0.0204306	0.0133949	0.253379	0.426794	0.000194269	50	100
CD63	ENST00000549117	protein_coding	chr12	-	CDS	6,7,8	55725597	55726143	3	0.00844984	4.66706e-07	1.87781e-05	0.914266	0.956442	0.743527	0.0320804	0.0256509	0.0323363	0.220595	0.301727	0.000263136	50	137
PWP1	ENST00000412830	protein_coding	chr12	+	5'UTR,CDS	1	107685821	107685926	1	0.0165559	4.75904e-07	1.91355e-05	0.677388	0.584666	0.269281	0.0301955	0.0258605	0.00853524	0.331075	0.345308	0.617142	50	106
PTBP1	ENST00000356948	protein_coding	chr19	+	CDS	13	808620	808699	5	0.012271	4.76388e-07	1.91424e-05	0.80256	0.813444	0.483084	0.0357953	0.0259475	0.0255642	0.184312	0.259272	0.0051287	50	80
MATR3	ENST00000394805	protein_coding	chr5	+	CDS	10	139307798	139307880	7	0.0143474	4.76866e-07	1.9149e-05	0.732082	0.835013	0.459519	0.0328194	0.0244414	0.0335528	0.246006	0.366272	0.00891373	50	83
STIP1	ENST00000305218	protein_coding	chr11	+	CDS	1,2	64186266	64193169	9	0.0123709	4.78719e-07	1.91958e-05	0.860122	0.836581	0.463125	0.0377367	0.0311178	0.0417361	0.220993	0.31994	0.00133724	50	97
TPI1	ENST00000396705	protein_coding	chr12	+	CDS	5,6	6869701	6870068	5	0.00953443	4.79289e-07	1.91958e-05	0.887547	0.94331	0.690393	0.0342469	0.0277809	0.0816451	0.203443	0.305761	0.00192928	50	93
COL4A1	ENST00000375820	protein_coding	chr13	-	CDS	30,31	110179006	110179348	10	0.0142377	4.78783e-07	1.91958e-05	0.858165	0.931145	0.654035	0.0302127	0.0204783	0.0146243	0.306862	0.47886	4.68962e-05	50	109
ACTG1	ENST00000575994	protein_coding	chr17	-	CDS	4	81511196	81511298	6	0.00751157	4.79147e-07	1.91958e-05	0.961164	0.977739	0.873806	0.0291669	0.0224084	0.0233885	0.237492	0.30198	0.00673949	50	103
YWHAG	ENST00000307630	protein_coding	chr7	-	CDS	2	76330126	76330229	6	0.0123361	4.80216e-07	1.92203e-05	0.812545	0.802486	0.558818	0.0360091	0.026709	0.0143141	0.205216	0.281164	0.00510817	50	104
ACTN4	ENST00000252699	protein_coding	chr19	+	CDS	1,2	38647814	38700605	9	0.012022	4.87412e-07	1.94955e-05	0.844399	0.903139	0.626831	0.0333801	0.0250125	0.04656	0.24445	0.364181	0.00398379	50	100
FLNA	ENST00000360319	protein_coding	chrX	-	CDS	20,21	154360542	154361368	10	0.00755352	4.88239e-07	1.95158e-05	0.939496	0.955675	0.877062	0.0250321	0.0184208	0.0232934	0.281863	0.408344	0.000403319	50	107
NONO	ENST00000677446	protein_coding	chrX	+	CDS	6	71294243	71294341	6	0.0130272	4.88642e-07	1.95191e-05	0.863311	0.910456	0.696868	0.0314255	0.0207361	0.0135322	0.245082	0.390658	0.000179029	50	99
CTNNB1	ENST00000643541	protein_coding	chr3	+	CDS	13,14	41236478	41236669	15	0.0132019	4.89132e-07	1.95259e-05	0.807978	0.773433	0.391603	0.0361941	0.0279464	0.041069	0.214864	0.30417	0.00520863	50	104
GSPT1	ENST00000434724	protein_coding	chr16	-	CDS	12	11877490	11877579	2	0.0143264	4.90226e-07	1.9544e-05	0.820945	0.795149	0.326553	0.0356169	0.0279138	0.0241634	0.246408	0.311982	0.0458875	50	90
H1-0	ENST00000340857	protein_coding	chr22	+	5'UTR	1	37805420	37805520	2	0.0107679	4.90093e-07	1.9544e-05	0.94962	0.970306	0.874395	0.0325103	0.0229034	0.00119714	0.22033	0.368743	0.000118341	50	101
SQSTM1	ENST00000389805	protein_coding	chr5	+	CDS	3,4	179824026	179824215	3	0.0135807	4.9059e-07	1.95458e-05	0.80691	0.859954	0.537929	0.0339165	0.0232274	0.00565046	0.254468	0.317369	0.00177118	50	96
TWF2	ENST00000305533	protein_coding	chr3	-	5'UTR,CDS	1,2	52235034	52239018	4	0.0168232	4.91894e-07	1.95722e-05	0.725252	0.664044	0.267027	0.0364987	0.0268292	0.00741684	0.257536	0.350886	0.0133361	50	100
CTSB	ENST00000677671	protein_coding	chr8	-	CDS	5,6	11848147	11849145	10	0.00929701	4.91874e-07	1.95722e-05	0.969948	0.985094	0.922462	0.0335754	0.026612	0.0358601	0.304024	0.421666	0.000591021	50	106
ATP5MG	ENST00000689460	protein_coding	chr11	+	5'UTR,CDS	1	118401620	118401716	1	0.0107947	4.92999e-07	1.96034e-05	0.898389	0.832052	0.53336	0.0363411	0.0294773	0.0738325	0.208501	0.234186	0.0096294	50	97
GAPDH	ENST00000229239	protein_coding	chr12	+	5'UTR,CDS	1,2,3	6534528	6536501	9	0.00707368	4.95121e-07	1.96621e-05	0.884857	0.921109	0.66505	0.032664	0.0276944	0.0381326	0.174238	0.215441	0.0603805	50	102
EMP1	ENST00000256951	protein_coding	chr12	+	CDS,3'UTR	5	13214582	13214828	1	0.0208531	4.95003e-07	1.96621e-05	0.662561	0.607142	0.158389	0.038385	0.0261984	0.00383416	0.303345	0.34155	0.186356	50	247
YWHAB	ENST00000353703	protein_coding	chr20	+	5'UTR,CDS	1,2	44885803	44901555	4	0.0114837	4.9749e-07	1.97434e-05	0.850492	0.855625	0.610371	0.0344501	0.0244285	0.0119538	0.184489	0.269955	0.00222254	50	109
EIF3D	ENST00000216190	protein_coding	chr22	-	CDS	14	36511579	36511669	3	0.0148591	4.98004e-07	1.97509e-05	0.783965	0.804125	0.340556	0.0343967	0.0244361	0.00511688	0.21816	0.32149	0.0399366	50	91
PTMA	ENST00000341369	protein_coding	chr2	+	5'UTR,CDS	1	231708650	231708735	2	0.0134485	4.99611e-07	1.97899e-05	0.806013	0.91913	0.445801	0.0377487	0.0266838	0.00435594	0.147923	0.275965	0.000228792	50	86
CSDC2	ENST00000306149	protein_coding	chr22	+	5'UTR	2	41571843	41571930	14	0.00927777	4.99636e-07	1.97899e-05	0.876975	0.892996	0.745591	0.0282868	0.0241354	0.035516	0.331326	0.394148	0.00882606	50	88
TUBA3C	ENST00000400113	protein_coding	chr13	-	CDS	4,5	19174102	19176970	7	0.0132788	5.02247e-07	1.98804e-05	0.845957	0.848238	0.568252	0.0278418	0.0182243	0.0092404	0.257399	0.437659	2.85036e-06	50	102
VIM	ENST00000544301	protein_coding	chr10	+	CDS	3,4	17230687	17233658	8	0.0126912	5.0474e-07	1.99662e-05	0.904122	0.936511	0.554915	0.0352789	0.0248863	0.011065	0.193347	0.331255	0.00171717	50	96
GSTZ1	ENST00000553586	protein_coding	chr14	+	CDS	5,6	77327948	77329124	3	0.0176248	5.06332e-07	2.00044e-05	0.510074	0.582723	0.215886	0.0329006	0.0250321	0.0128988	0.30641	0.377612	0.0724986	50	92
ACTG1	ENST00000575994	protein_coding	chr17	-	CDS	4	81511454	81511545	8	0.00628294	5.06689e-07	2.00044e-05	0.958742	0.967806	0.900909	0.0303768	0.0254357	0.0502179	0.259932	0.313205	0.00836292	50	92
CAPNS1	ENST00000246533	protein_coding	chr19	+	CDS,3'UTR	10,11	36149607	36149869	3	0.0118042	5.06504e-07	2.00044e-05	0.810504	0.81782	0.431325	0.0314433	0.0223505	0.0162209	0.206037	0.280863	0.0152849	50	87
FN1	ENST00000446046	protein_coding	chr2	-	5'UTR,CDS	1	215435744	215435854	3	0.0151675	5.08594e-07	2.00666e-05	0.844725	0.886801	0.517461	0.0324637	0.021676	0.00202469	0.267312	0.414459	0.000313383	50	111
SND1	ENST00000354725	protein_coding	chr7	+	CDS	13,14	127887953	127904778	3	0.0173315	5.09481e-07	2.00886e-05	0.703005	0.700134	0.346385	0.037451	0.0292685	0.0614427	0.263682	0.345897	0.00396746	50	92
PSMD1	ENST00000308696	protein_coding	chr2	+	CDS	22,23	231165270	231165940	21	0.00662778	5.10356e-07	2.01101e-05	0.878782	0.895406	0.709451	0.029029	0.0262791	0.209261	0.219087	0.248773	0.00900451	50	87
PTMS	ENST00000309083	protein_coding	chr12	+	CDS	3,4	6769957	6770214	7	0.00823852	5.13554e-07	2.02156e-05	0.889468	0.92873	0.76313	0.0340436	0.0268683	0.0521115	0.11395	0.216617	0.000984438	50	101
NUP93	ENST00000308159	protein_coding	chr16	+	CDS	2	56748248	56748355	6	0.0161805	5.13695e-07	2.02156e-05	0.74456	0.816318	0.443206	0.0332058	0.0258654	0.0536141	0.320075	0.409429	0.0189302	50	108
SRSF3	ENST00000373715	protein_coding	chr6	+	5'UTR,CDS	1,2	36594458	36596837	5	0.0110034	5.1405e-07	2.02166e-05	0.896186	0.869296	0.458935	0.035893	0.0283637	0.0099675	0.184032	0.239525	0.0346068	50	101
SLC3A2	ENST00000680631	protein_coding	chr11	+	CDS	10	62888347	62888455	4	0.0162703	5.14774e-07	2.0232e-05	0.853947	0.947141	0.603656	0.0351276	0.0209389	0.000923293	0.275589	0.470201	6.39681e-06	50	109
PSMD14	ENST00000409682	protein_coding	chr2	+	CDS	3,4	161318830	161367530	2	0.0185417	5.15254e-07	2.02378e-05	0.865637	0.751753	0.23138	0.038098	0.025163	0.00100793	0.267694	0.292653	0.313004	50	97
ITGB1	ENST00000417122	protein_coding	chr10	-	CDS	8,9	32922692	32923630	1	0.0139165	5.16252e-07	2.0264e-05	0.820071	0.794023	0.252049	0.029882	0.0199306	0.0117837	0.260622	0.367731	0.00909063	50	90
CCT2	ENST00000299300	protein_coding	chr12	+	CDS,3'UTR	15,16	69599970	69601345	6	0.0130659	5.16711e-07	2.02689e-05	0.814835	0.913395	0.546069	0.0294419	0.0192425	0.00175035	0.257669	0.427429	0.00351485	50	86
PRRC2A	ENST00000376033	protein_coding	chr6	+	CDS	6	31625228	31625314	1	0.0126407	5.17947e-07	2.03044e-05	0.90588	0.84568	0.491933	0.0271902	0.0207291	0.00651831	0.35275	0.418888	0.12064	50	87
ATP5F1E	ENST00000243997	protein_coding	chr20	-	5'UTR,CDS	1,2	59030390	59032273	1	0.00946578	5.18782e-07	2.03241e-05	0.922293	0.931002	0.695658	0.0382455	0.0316313	0.000865748	0.161533	0.236195	0.0436729	50	94
BLVRB	ENST00000263368	protein_coding	chr19	-	CDS	4,5	40447996	40451409	3	0.0160714	5.20682e-07	2.03854e-05	0.814681	0.807777	0.289676	0.0359604	0.0266633	0.0116751	0.266735	0.339309	0.00133609	50	97
NAP1L1	ENST00000618691	protein_coding	chr12	-	CDS	10,11	76053104	76053295	8	0.00860125	5.2116e-07	2.03911e-05	0.873256	0.90464	0.655153	0.0347266	0.0297961	0.0707196	0.209871	0.247918	0.022629	50	98
MEF2D	ENST00000464356	protein_coding	chr1	-	CDS	9	156468042	156468137	8	0.0128953	5.22732e-07	2.04395e-05	0.737751	0.717807	0.45305	0.0299435	0.0235484	0.0710321	0.33822	0.364599	0.0978592	50	96
SEPTIN2	ENST00000391973	protein_coding	chr2	+	CDS	8,9	241343070	241343821	8	0.0126041	5.2335e-07	2.04505e-05	0.773097	0.829296	0.565929	0.0305885	0.0263868	0.254003	0.214146	0.360143	0.000215622	50	94
MAGEA4	ENST00000682265	protein_coding	chrX	+	CDS	4	151924262	151924383	6	0.0135456	5.24223e-07	2.04715e-05	0.850915	0.913595	0.62285	0.0335776	0.025689	0.0597823	0.251547	0.404498	0.00216486	50	122
RANGAP1	ENST00000356244	protein_coding	chr22	-	CDS	12	41252900	41252988	1	0.0151492	5.25892e-07	2.05236e-05	0.851732	0.925834	0.612244	0.0270957	0.014803	0.00133168	0.271189	0.544049	2.02852e-05	50	89
LAMP1	ENST00000332556	protein_coding	chr13	+	CDS,3'UTR	9	113322390	113322498	13	0.010335	5.26495e-07	2.0534e-05	0.886201	0.81854	0.585524	0.0246314	0.0199034	0.0798975	0.344032	0.304081	0.107251	50	109
ETFA	ENST00000557943	protein_coding	chr15	-	CDS	8,9,10	76231385	76283769	5	0.0159587	5.30488e-07	2.06765e-05	0.698215	0.660186	0.339414	0.0339612	0.0228075	0.00803932	0.224734	0.327224	0.000357022	50	110
SRSF1	ENST00000258962	protein_coding	chr17	-	CDS	1	58006970	58007056	3	0.0123511	5.33372e-07	2.07681e-05	0.876485	0.864179	0.345945	0.0358321	0.0257099	0.00283834	0.166484	0.256934	0.00199432	50	87
AXL	ENST00000359092	protein_coding	chr19	+	5'UTR	1	41219236	41219343	2	0.0106418	5.33518e-07	2.07681e-05	0.922454	0.929215	0.785938	0.0272616	0.0182312	0.00196485	0.369436	0.459043	0.000903933	50	108
SENP3-EIF4A1	ENST00000614237	nonsense_mediated_decay	chr17	+	exon	13	7574580	7574675	8	0.0100156	5.42279e-07	2.10957e-05	0.868151	0.915207	0.665094	0.0327454	0.0240053	0.00664174	0.214918	0.26048	0.00233258	50	96
CTNNA1	ENST00000302763	protein_coding	chr5	+	CDS	6	138824704	138824791	5	0.0150551	5.44429e-07	2.11554e-05	0.861505	0.697326	0.263293	0.035161	0.0255322	0.00855188	0.24323	0.283049	0.388652	50	88
LRR1	ENST00000298288	protein_coding	chr14	+	CDS	1	49599021	49599131	3	0.0128019	5.44509e-07	2.11554e-05	0.845373	0.890892	0.589556	0.0319697	0.0254989	0.0174246	0.255883	0.396168	0.00114379	50	111
FADS2	ENST00000278840	protein_coding	chr11	+	CDS	6,7	61857026	61857492	1	0.0198721	5.49954e-07	2.13534e-05	0.623272	0.76966	0.161971	0.0404374	0.0267038	0.00531916	0.233462	0.355619	0.00336609	50	85
CDC42SE1	ENST00000439374	protein_coding	chr1	-	5'UTR,CDS	5,6	151055024	151055755	1	0.0193382	5.51212e-07	2.13886e-05	0.566947	0.582336	0.165386	0.0380956	0.0254926	0.00901236	0.251131	0.322684	0.313847	50	182
ESYT1	ENST00000394048	protein_coding	chr12	+	CDS	9,10	56132516	56132744	2	0.0159143	5.51898e-07	2.14017e-05	0.782017	0.694522	0.30605	0.0372507	0.0259131	0.00470581	0.233964	0.310216	0.0666862	50	108
H1-10	ENST00000333762	protein_coding	chr3	-	CDS	1	129315505	129315603	1	0.0180877	5.53916e-07	2.14663e-05	0.885659	0.920709	0.450416	0.0359994	0.0271819	0.00443673	0.314849	0.395528	0.0230557	50	99
H3C4	ENST00000356476	protein_coding	chr6	-	5'UTR,CDS	1	26197168	26197252	4	0.0077116	5.55811e-07	2.1517e-05	0.913741	0.908427	0.748849	0.036043	0.0325589	0.0567478	0.211213	0.210014	0.915181	50	85
RALY	ENST00000246194	protein_coding	chr20	+	CDS	5,6	34073865	34075974	4	0.00998623	5.55929e-07	2.1517e-05	0.911243	0.897525	0.750101	0.0281646	0.0206004	0.0285057	0.276727	0.395482	0.000121089	50	103
CAPZA1	ENST00000263168	protein_coding	chr1	+	CDS	5	112654541	112654632	3	0.0122079	5.5746e-07	2.15625e-05	0.781032	0.831472	0.5634	0.0331943	0.02643	0.0886847	0.247705	0.339382	0.00153304	50	92
SHMT2	ENST00000328923	protein_coding	chr12	+	CDS	2	57230869	57230980	3	0.0155466	5.5788e-07	2.15651e-05	0.827453	0.840696	0.283257	0.0386398	0.0272456	0.000892027	0.218904	0.345427	0.00384213	50	112
BCAM	ENST00000270233	protein_coding	chr19	+	CDS	12	44819356	44819449	6	0.0145957	5.588e-07	2.1587e-05	0.718792	0.814925	0.458354	0.0299746	0.0234279	0.015064	0.274199	0.382467	0.00570783	50	94
TUBB	ENST00000327892	protein_coding	chr6	+	CDS	4	30723727	30723816	5	0.0119921	5.59179e-07	2.1588e-05	0.912529	0.927889	0.619677	0.0312737	0.0206697	0.0011868	0.260285	0.411636	2.1364e-06	50	90
TOMM22	ENST00000216034	protein_coding	chr22	+	5'UTR,CDS	1	38681978	38682076	2	0.0103304	5.59725e-07	2.15954e-05	0.803143	0.885767	0.582888	0.0347801	0.0281132	0.00548346	0.208856	0.281248	0.00149128	50	99
TAP2	ENST00000374897	protein_coding	chr6	-	CDS	6,7	32832397	32832689	2	0.0179272	5.61165e-07	2.16373e-05	0.65117	0.763926	0.261366	0.0362482	0.0234596	0.00476936	0.242163	0.373272	0.0014457	50	128
PHGDH	ENST00000641597	protein_coding	chr1	+	CDS	10,11	119735421	119737187	5	0.0153593	5.62303e-07	2.16496e-05	0.767161	0.849004	0.470458	0.0351494	0.0233666	0.00248894	0.241883	0.356092	0.00235575	50	97
SEPTIN2	ENST00000391973	protein_coding	chr2	+	CDS	9,10	241343893	241346248	6	0.0139122	5.62549e-07	2.16496e-05	0.75988	0.796107	0.434749	0.0355234	0.0255337	0.0295596	0.18874	0.315435	0.0413899	50	88
COL4A1	ENST00000375820	protein_coding	chr13	-	CDS	9,10	110210021	110210206	2	0.0161113	5.62012e-07	2.16496e-05	0.736969	0.896593	0.326285	0.0332334	0.0211471	0.0112165	0.232104	0.373926	0.000168804	50	100
MRPL51	ENST00000229238	protein_coding	chr12	-	CDS,3'UTR	3	6492263	6492341	1	0.0146266	5.6526e-07	2.17403e-05	0.756253	0.740343	0.447505	0.0380835	0.0297989	0.0251092	0.218422	0.299284	0.0122048	50	79
NUP93	ENST00000308159	protein_coding	chr16	+	CDS	8,9	56823821	56829064	7	0.015645	5.66864e-07	2.17882e-05	0.647601	0.718248	0.319218	0.0337005	0.0258433	0.0654456	0.256983	0.334555	0.00659361	50	114
BLVRA	ENST00000265523	protein_coding	chr7	+	CDS	7	43803736	43803846	1	0.0200135	5.705e-07	2.19142e-05	0.655256	0.604748	0.197606	0.0338878	0.0263641	0.09347	0.303243	0.401369	0.0081818	50	111
CDKN1A	ENST00000615513	protein_coding	chr6	+	CDS	2	36684107	36684199	3	0.0124234	5.72066e-07	2.19605e-05	0.88007	0.938632	0.66623	0.0354079	0.0256609	0.0123838	0.245675	0.349074	0.000602482	50	93
CTNNB1	ENST00000643541	protein_coding	chr3	+	CDS	10	41233773	41233862	2	0.0166272	5.72569e-07	2.1966e-05	0.784478	0.708672	0.37075	0.036721	0.0216312	0.00215874	0.221062	0.270377	0.100336	50	90
CENPF	ENST00000366955	protein_coding	chr1	+	CDS	2	214613815	214613905	19	0.0128793	5.743e-07	2.20125e-05	0.809056	0.831292	0.517365	0.0344549	0.0303027	0.178104	0.270683	0.336994	0.227611	50	91
PPP2CA	ENST00000481195	protein_coding	chr5	-	5'UTR	1	134225904	134226005	1	0.0191872	5.74735e-07	2.20125e-05	0.732761	0.73135	0.369016	0.0378372	0.0235016	0.000825878	0.289087	0.456363	0.00408552	50	102
LGALS3BP	ENST00000262776	protein_coding	chr17	-	CDS	6	78972429	78972525	6	0.0145478	5.74863e-07	2.20125e-05	0.755073	0.830996	0.442714	0.0307042	0.0189434	0.0092449	0.263711	0.332755	0.0281667	50	97
PSMB4	ENST00000290541	protein_coding	chr1	+	CDS	3,4,5	151400585	151401269	6	0.0116434	5.76438e-07	2.2059e-05	0.815651	0.883786	0.537031	0.0311549	0.0219934	0.00648829	0.202191	0.304627	0.00016	50	117
SF3B5	ENST00000367569	protein_coding	chr6	-	CDS,3'UTR	1	144095222	144095311	3	0.0128178	5.79313e-07	2.21551e-05	0.799151	0.732616	0.449493	0.033579	0.0258615	0.0267455	0.23308	0.278269	0.159094	50	90
PMAIP1	ENST00000316660	protein_coding	chr18	+	CDS	1,2	59900181	59902681	2	0.0174789	5.80471e-07	2.21855e-05	0.606496	0.62542	0.339186	0.0373525	0.0305325	0.000377074	0.262093	0.343134	0.0535027	50	90
KPNA2	ENST00000679078	protein_coding	chr17	+	CDS	7,8	68043269	68043849	12	0.0112305	5.80998e-07	2.21917e-05	0.847104	0.902733	0.639422	0.0318189	0.0244378	0.0178368	0.22509	0.330004	2.95315e-05	50	107
VGF	ENST00000249330	protein_coding	chr7	-	CDS	2	101164693	101164790	8	0.0156351	5.85611e-07	2.23539e-05	0.763839	0.771506	0.513603	0.0315887	0.0191077	0.000716239	0.284196	0.379098	0.0021468	50	98
CAVIN1	ENST00000357037	protein_coding	chr17	-	5'UTR	1	42423130	42423219	1	0.0215227	5.87593e-07	2.24156e-05	0.799042	0.840626	0.424522	0.0417411	0.0205326	0.000510276	0.14301	0.219404	0.00232947	50	90
MFAP2	ENST00000375535	protein_coding	chr1	-	CDS	3,4	16976914	16977174	2	0.0140511	5.91898e-07	2.25657e-05	0.734702	0.73026	0.297291	0.0380269	0.0285103	0.0210471	0.189605	0.254759	0.000475283	50	76
ELP3	ENST00000521015	protein_coding	chr8	+	CDS	10	28137738	28137852	1	0.0213813	5.92616e-07	2.2579e-05	0.508726	0.517923	-0.0194941	0.0336113	0.0256325	0.0676998	0.304915	0.366375	0.255974	50	115
EIF3M	ENST00000531120	protein_coding	chr11	+	CDS	10,11	32601784	32602322	3	0.0169779	5.93538e-07	2.26e-05	0.704187	0.740668	0.215331	0.0361181	0.027491	0.070427	0.241662	0.289102	0.230902	50	83
HNRNPK	ENST00000376281	protein_coding	chr9	-	CDS	9	83973295	83973397	6	0.0130485	5.94458e-07	2.26209e-05	0.701775	0.869082	0.187172	0.0361614	0.0299887	0.143769	0.158841	0.279621	0.000252748	50	103
CTNNA1	ENST00000302763	protein_coding	chr5	+	CDS	5	138812224	138812301	1	0.017332	5.99851e-07	2.28119e-05	0.714172	0.585771	0.146716	0.0350423	0.0253251	0.0732213	0.258159	0.279154	0.204582	50	78
GNG12	ENST00000370982	protein_coding	chr1	-	CDS	4	67705480	67705569	1	0.0216692	6.00444e-07	2.28202e-05	0.915028	0.762147	0.332392	0.0412736	0.0255014	0.00411476	0.255291	0.322529	0.0906236	50	90
GADD45A	ENST00000370986	protein_coding	chr1	+	CDS	1,2	67685514	67686105	4	0.0133054	6.0437e-07	2.29552e-05	0.710377	0.800182	0.447952	0.0327467	0.0234615	2.20121e-05	0.190739	0.316607	0.000306251	50	106
NANS	ENST00000210444	protein_coding	chr9	+	CDS	5	98080960	98081069	2	0.018094	6.05547e-07	2.29856e-05	0.743495	0.734367	0.318703	0.0325509	0.0190288	0.00592206	0.296004	0.403153	0.00580131	50	110
SLIRP	ENST00000557342	protein_coding	chr14	+	CDS	2,3	77710848	77715839	1	0.0182414	6.08611e-07	2.30875e-05	0.812747	0.871725	0.509463	0.0382826	0.027501	0.016358	0.257537	0.411115	0.00231981	50	117
NUDT5	ENST00000491614	protein_coding	chr10	-	CDS	5,6	12173761	12177837	2	0.0176728	6.09281e-07	2.30986e-05	0.684224	0.864592	0.255146	0.0349952	0.0228779	0.00911987	0.19146	0.360277	0.000719064	50	98
PSMD4	ENST00000368884	protein_coding	chr1	+	CDS	6	151265412	151265517	1	0.0158166	6.12285e-07	2.31981e-05	0.758888	0.781501	0.411867	0.037196	0.024146	0.0008812	0.242999	0.327642	0.0217835	50	106
ANXA5	ENST00000296511	protein_coding	chr4	-	CDS	7,8	121677895	121678469	3	0.0154721	6.20544e-07	2.34964e-05	0.811909	0.865461	0.432637	0.0394185	0.0272294	0.0428424	0.165805	0.306757	0.00441255	50	111
CAP1	ENST00000372797	protein_coding	chr1	+	CDS	7,8	40066294	40067603	1	0.0156994	6.22454e-07	2.35395e-05	0.837632	0.902559	0.379946	0.0326218	0.0236596	0.0241805	0.251792	0.383224	0.00100576	50	91
HSP90AA1	ENST00000216281	protein_coding	chr14	-	CDS	2	102086268	102086364	5	0.0118959	6.22438e-07	2.35395e-05	0.834268	0.836035	0.552285	0.03865	0.0309075	0.0903031	0.236861	0.252333	0.588355	50	97
TUBA3C	ENST00000400113	protein_coding	chr13	-	CDS	4	19177311	19177402	4	0.0152844	6.25564e-07	2.36425e-05	0.753668	0.741277	0.347965	0.0323658	0.0229671	0.00717446	0.239366	0.333803	0.103979	50	92
DCAF13	ENST00000612750	protein_coding	chr8	+	CDS	10,11	103441501	103442876	1	0.0213967	6.27151e-07	2.36585e-05	0.671454	0.702205	0.122687	0.0356476	0.0252887	0.00103392	0.313422	0.417794	0.0301871	50	200
RDH11	ENST00000381346	protein_coding	chr14	-	CDS	3,4	67691217	67692516	2	0.0171407	6.27028e-07	2.36585e-05	0.667067	0.803888	0.253402	0.0366293	0.0265972	0.0129755	0.235271	0.313994	0.0195763	50	107
DNMT1	ENST00000340748	protein_coding	chr19	-	CDS	27	10146397	10146482	14	0.013121	6.26765e-07	2.36585e-05	0.727468	0.742915	0.481748	0.0282215	0.0200258	0.0304525	0.266082	0.390499	0.00251326	50	86
COL5A1	ENST00000371817	protein_coding	chr9	+	5'UTR,CDS	1	134642157	134642240	13	0.0135777	6.27558e-07	2.36592e-05	0.656453	0.7279	0.419442	0.0286266	0.0190992	0.0328506	0.257118	0.319334	0.101567	50	84
DHRS2	ENST00000250383	protein_coding	chr14	+	CDS	3,4	23639260	23639824	4	0.0125701	6.30739e-07	2.37644e-05	0.867993	0.956595	0.579275	0.0312291	0.019353	0.00382546	0.203638	0.376547	4.4268e-05	50	128
PBK	ENST00000301905	protein_coding	chr8	-	CDS	5,6	27820685	27822400	2	0.0186113	6.32301e-07	2.38086e-05	0.69345	0.547005	0.0438873	0.0362359	0.0270536	0.0598213	0.249106	0.283537	0.289716	50	92
TNFRSF12A	ENST00000326577	protein_coding	chr16	+	CDS	2,3	3021249	3021580	6	0.007464	6.33335e-07	2.38328e-05	0.924384	0.938824	0.747343	0.029877	0.0236826	0.0390589	0.239881	0.293707	0.00148448	50	97
BTF3	ENST00000335895	protein_coding	chr5	+	CDS	4	73503021	73503112	2	0.0117181	6.38691e-07	2.40196e-05	0.816589	0.949581	0.511913	0.0289422	0.0218132	0.00457708	0.181471	0.351538	0.000129553	50	92
LMNB1	ENST00000261366	protein_coding	chr5	+	CDS	1	126777531	126777623	6	0.015496	6.40186e-07	2.40443e-05	0.708691	0.761952	0.371087	0.0300635	0.0182241	0.00346739	0.234837	0.413272	0.00043875	50	93
CTNNA1	ENST00000302763	protein_coding	chr5	+	CDS	4	138810084	138810201	17	0.012883	6.40334e-07	2.40443e-05	0.770487	0.833874	0.598697	0.0307117	0.021605	0.0243942	0.257388	0.392174	0.000155694	50	118
RALY	ENST00000246194	protein_coding	chr20	+	CDS	6,7	34075975	34076719	1	0.0133832	6.40531e-07	2.40443e-05	0.835595	0.915121	0.531756	0.0333572	0.0231667	0.00525906	0.216717	0.331851	0.000231865	50	84
COL1A1	ENST00000225964	protein_coding	chr17	-	CDS	47,48	50186918	50187119	17	0.0120825	6.42176e-07	2.40913e-05	0.941444	0.979265	0.761737	0.0321416	0.020531	0.00994181	0.277505	0.354369	0.00182391	50	110
SRSF10	ENST00000344989	protein_coding	chr1	-	CDS	1,2	23978775	23980249	2	0.0146899	6.46951e-07	2.42555e-05	0.751932	0.885885	0.40221	0.0363933	0.0274027	0.0285141	0.213872	0.286709	0.00354712	50	102
YWHAQ	ENST00000238081	protein_coding	chr2	-	5'UTR,CDS	2	9630394	9630477	4	0.0111985	6.48321e-07	2.4283e-05	0.850271	0.932673	0.651101	0.0333778	0.0247155	0.0180375	0.224182	0.323814	4.15095e-05	50	84
TUBB4B	ENST00000340384	protein_coding	chr9	+	CDS	3,4	137241926	137242513	10	0.00843566	6.48479e-07	2.4283e-05	0.961816	0.964303	0.824769	0.02915	0.0222363	0.014425	0.247067	0.335379	0.000355209	50	114
MCM3	ENST00000596288	protein_coding	chr6	-	CDS	9,10	52273859	52276307	3	0.0190577	6.49572e-07	2.4309e-05	0.726879	0.689681	0.269704	0.0369989	0.0266277	0.0238508	0.239336	0.360832	0.0225474	50	98
P4HB	ENST00000680208	retained_intron	chr17	-	exon	4	81855174	81855265	5	0.0106794	6.51107e-07	2.43515e-05	0.899937	0.926387	0.761676	0.0317335	0.0234745	0.0234002	0.247603	0.358564	0.00327045	50	92
TAGLN	ENST00000392951	protein_coding	chr11	+	CDS	2,3	117203082	117203326	1	0.0200981	6.51565e-07	2.43537e-05	0.810731	0.847071	0.312425	0.0426043	0.0265695	0.00492678	0.254726	0.31492	0.100946	50	132
ACTR3	ENST00000263238	protein_coding	chr2	+	5'UTR,CDS	1,2	113890233	113913187	2	0.0130013	6.52336e-07	2.43676e-05	0.851959	0.863281	0.630385	0.0409438	0.0330461	0.0301105	0.213627	0.28558	0.00517506	50	107
HSPA4	ENST00000304858	protein_coding	chr5	+	CDS	15,16	133097248	133099618	22	0.0100434	6.53149e-07	2.4383e-05	0.872521	0.769081	0.512867	0.0373807	0.0315922	0.0465213	0.212209	0.231811	0.203236	50	113
TUBG1	ENST00000251413	protein_coding	chr17	+	CDS	2,3	42610218	42610563	1	0.0164659	6.54013e-07	2.44004e-05	0.681361	0.770693	0.411983	0.0330871	0.0237817	0.0223943	0.292093	0.356338	0.0456694	50	144
AARS1	ENST00000674963	protein_coding	chr16	-	CDS	12	70262396	70262515	21	0.0095701	6.54489e-07	2.44032e-05	0.915512	0.898186	0.843652	0.0358079	0.0290427	0.0438672	0.222571	0.289312	0.0131628	50	120
AKIRIN1	ENST00000432648	protein_coding	chr1	+	CDS	1	38991450	38991534	1	0.0144829	6.60734e-07	2.4621e-05	0.71014	0.791773	0.471971	0.0309122	0.0185409	0.00232607	0.252086	0.383778	0.00415438	50	85
RAD51C	ENST00000337432	protein_coding	chr17	+	5'UTR,CDS	1	58692615	58692747	2	0.0133907	6.64201e-07	2.47351e-05	0.664763	0.721435	0.463632	0.0313605	0.0271092	0.077701	0.306353	0.341839	0.0781128	50	133
RRM2	ENST00000641198	protein_coding	chr2	+	CDS	5	10123741	10123837	2	0.014654	6.70176e-07	2.49424e-05	0.753699	0.796894	0.372716	0.0373759	0.0286002	0.0478998	0.203497	0.289965	0.0049999	50	97
COL4A1	ENST00000375820	protein_coding	chr13	-	CDS	17,18,19	110201496	110205381	28	0.0114188	6.70912e-07	2.49546e-05	0.796252	0.811568	0.55877	0.0304383	0.024025	0.0593756	0.251497	0.319808	0.0178514	50	98
ATP1A1	ENST00000295598	protein_coding	chr1	+	CDS	19,20	116400922	116401145	3	0.0131053	6.72131e-07	2.49847e-05	0.904295	0.936701	0.555466	0.0306409	0.0188379	0.00732341	0.239352	0.397973	0.00189096	50	101
RRM2	ENST00000641198	protein_coding	chr2	+	CDS	2,3,4	10122896	10123394	11	0.00903142	6.77509e-07	2.5154e-05	0.81896	0.880764	0.633974	0.0322419	0.0239448	0.00667013	0.173457	0.206396	0.0158076	50	85
PSMB1	ENST00000262193	protein_coding	chr6	-	CDS	5	170537235	170537325	1	0.0139401	6.77357e-07	2.5154e-05	0.784046	0.912367	0.46655	0.0331334	0.0230187	0.00387801	0.227181	0.38471	0.00106506	50	91
LAP3	ENST00000226299	protein_coding	chr4	+	CDS	5,6	17583609	17585050	2	0.0162166	6.79678e-07	2.52191e-05	0.748118	0.878736	0.445417	0.0307771	0.0219646	0.0177743	0.278772	0.47069	0.000304312	50	113
ARPC4	ENST00000397261	protein_coding	chr3	+	CDS	3,4,5	9800286	9803847	2	0.0156472	6.82746e-07	2.53176e-05	0.779353	0.831191	0.478487	0.0350886	0.0271079	0.0551506	0.186693	0.317513	0.000664076	50	112
NELFE	ENST00000375429	protein_coding	chr6	-	CDS	7	31954730	31954818	6	0.0117167	6.855e-07	2.54043e-05	0.831535	0.880198	0.623676	0.0299655	0.0202149	0.00680079	0.227219	0.343028	0.000408954	50	89
RTCB	ENST00000216038	protein_coding	chr22	-	CDS	8	32396096	32396203	5	0.0154845	6.86558e-07	2.54281e-05	0.579475	0.687168	0.364326	0.0355404	0.0256542	0.039495	0.219365	0.296148	0.018342	50	108
C11orf58	ENST00000228136	protein_coding	chr11	+	CDS	5	16754940	16755028	2	0.0149988	6.88095e-07	2.54695e-05	0.814588	0.972237	0.427376	0.0374803	0.0261741	0.0073	0.160664	0.375979	1.05372e-05	50	89
DYNLL1	ENST00000392509	protein_coding	chr12	+	CDS	2	120496427	120496519	1	0.012667	6.88617e-07	2.54734e-05	0.765586	0.87602	0.405531	0.0352698	0.0273246	0.0251029	0.240629	0.27276	0.140592	50	93
FKBP2	ENST00000309366	protein_coding	chr11	+	CDS	4,5,6	64243452	64244000	1	0.0133068	6.9149e-07	2.55642e-05	0.914375	0.952864	0.804051	0.0326277	0.0268908	0.00832116	0.299023	0.458385	0.00267155	50	115
COX5B	ENST00000258424	protein_coding	chr2	+	CDS	4	97648011	97648105	1	0.0166179	6.93177e-07	2.56111e-05	0.757368	0.872231	0.464323	0.0303461	0.0184604	0.000953053	0.271269	0.469584	0.00133925	50	95
APP	ENST00000346798	protein_coding	chr21	-	CDS	7,8,9	25982457	26000016	8	0.01266	6.95138e-07	2.5668e-05	0.754263	0.809717	0.462637	0.0317789	0.02506	0.033251	0.2234	0.301157	0.00227447	50	80
MATR3	ENST00000394805	protein_coding	chr5	+	CDS	30	139322746	139322840	15	0.012587	6.96032e-07	2.56854e-05	0.823219	0.802959	0.417872	0.0354487	0.0276268	0.0523002	0.195268	0.279801	0.0282677	50	95
ABHD14B	ENST00000483233	protein_coding	chr3	-	CDS	5	51969430	51969560	2	0.0162164	6.98e-07	2.57425e-05	0.734779	0.737382	0.351502	0.0338381	0.0240843	0.0087517	0.248893	0.365616	0.0139804	50	131
ACTR1A	ENST00000369905	protein_coding	chr10	-	CDS	1,2	102490549	102502634	2	0.0158684	6.99408e-07	2.57633e-05	0.628883	0.660995	0.297617	0.0366147	0.0278764	0.0294449	0.226225	0.323434	0.000177635	50	100
CLTC	ENST00000269122	protein_coding	chr17	+	CDS	25,26	59683204	59683426	18	0.0131088	6.99069e-07	2.57633e-05	0.833736	0.802038	0.448436	0.0367222	0.0275719	0.0468369	0.20679	0.295528	0.00223252	50	99
EPHA2	ENST00000358432	protein_coding	chr1	-	5'UTR,CDS	1	16155883	16156005	17	0.0112283	7.02014e-07	2.58437e-05	0.834291	0.898021	0.648843	0.0294754	0.0229662	0.0249034	0.335826	0.364959	0.244588	50	123
NDUFB3	ENST00000450023	protein_coding	chr2	+	CDS	2	201078888	201078972	1	0.0209104	7.09102e-07	2.60889e-05	0.821605	0.641246	0.0999413	0.0397769	0.0308852	0.00129753	0.304938	0.30757	0.953537	50	85
ACTG1	ENST00000575994	protein_coding	chr17	-	CDS	3	81511930	81512011	4	0.00858338	7.09754e-07	2.60971e-05	0.976467	0.984482	0.944295	0.0348668	0.0307276	0.0575998	0.257208	0.315694	0.0120624	50	82
MED29	ENST00000315588	protein_coding	chr19	+	CDS	1,3	39391544	39393593	1	0.0203699	7.10907e-07	2.61238e-05	0.708983	0.699177	0.389739	0.0358982	0.0272013	0.0428276	0.344627	0.447013	0.0951029	50	195
ECHS1	ENST00000368547	protein_coding	chr10	-	CDS	4,5	133366979	133369011	1	0.0148192	7.11398e-07	2.61261e-05	0.631557	0.664126	0.394937	0.0306731	0.0208924	0.00823434	0.253915	0.414368	1.9844e-06	50	104
LGALS1	ENST00000215909	protein_coding	chr22	+	CDS	3	37678514	37678591	2	0.0115638	7.16575e-07	2.63004e-05	0.859607	0.870903	0.399241	0.0374151	0.0305037	0.0351643	0.158308	0.268293	0.00105029	50	78
GSPT1	ENST00000434724	protein_coding	chr16	-	5'UTR	1	11915834	11915949	16	0.0099688	7.17236e-07	2.63088e-05	0.801707	0.836531	0.602443	0.0249367	0.0177299	0.00760658	0.273079	0.319802	0.0161203	50	116
PMPCB	ENST00000249269	protein_coding	chr7	+	CDS	3,4	103299448	103300284	2	0.0186104	7.1926e-07	2.63672e-05	0.634781	0.751826	0.370695	0.0381824	0.028943	0.0282687	0.269364	0.40546	6.77646e-05	50	189
COL4A2	ENST00000360467	protein_coding	chr13	+	CDS	32,33	110482595	110484948	18	0.0121741	7.20387e-07	2.63927e-05	0.799386	0.92732	0.490726	0.0288452	0.0203434	0.0109401	0.235597	0.382056	0.000615537	50	109
HSP90AB1	ENST00000620073	protein_coding	chr6	+	CDS	11	44253053	44253144	13	0.0106272	7.21149e-07	2.64048e-05	0.880225	0.934591	0.573226	0.032465	0.0229747	0.0213206	0.20368	0.283439	0.000172618	50	92
COL4A1	ENST00000375820	protein_coding	chr13	-	CDS	28,29	110181340	110183046	3	0.015919	7.22485e-07	2.64378e-05	0.870617	0.885887	0.702358	0.0323825	0.0216567	0.0277646	0.319858	0.431995	0.00212509	50	104
MVP	ENST00000395353	protein_coding	chr16	+	CDS	7,8	29836935	29840268	3	0.0180642	7.24456e-07	2.64941e-05	0.790183	0.69448	0.2559	0.0377224	0.0242598	0.011796	0.238036	0.330113	0.0209691	50	115
PDIA6	ENST00000404824	protein_coding	chr2	-	CDS	12,13,14	10784308	10787283	2	0.0132045	7.2773e-07	2.65979e-05	0.824648	0.885427	0.633864	0.0332	0.021006	0.00638873	0.191905	0.317768	0.00233452	50	119
HNRNPM	ENST00000325495	protein_coding	chr19	+	CDS	6	8465327	8465429	2	0.0152373	7.28367e-07	2.66052e-05	0.738406	0.813454	0.394226	0.0333504	0.0254272	0.00278849	0.215026	0.379511	0.00101681	50	103
GGCX	ENST00000233838	protein_coding	chr2	-	CDS	13,14	85550669	85550936	2	0.0229764	7.30493e-07	2.66669e-05	0.48174	0.642986	-0.0150706	0.0332106	0.0215577	0.00450847	0.311556	0.457274	0.00158497	50	94
FHL1	ENST00000370683	protein_coding	chrX	+	CDS	6	136209905	136209991	2	0.0159979	7.35166e-07	2.68215e-05	0.662374	0.683002	0.395334	0.0310666	0.0206966	0.0209564	0.276318	0.400274	0.000145189	50	87
TIMP3	ENST00000266085	protein_coding	chr22	+	5'UTR,CDS	1	32801955	32802064	2	0.0184775	7.35955e-07	2.68342e-05	0.660317	0.738768	0.252613	0.0352609	0.0238705	0.0113412	0.262924	0.354756	0.162231	50	110
HNRNPC	ENST00000554455	protein_coding	chr14	-	CDS	6,7	21211871	21212998	7	0.0119352	7.37711e-07	2.68822e-05	0.880284	0.832577	0.444697	0.0360332	0.0270366	0.0318896	0.249588	0.191434	0.135334	50	92
ADI1	ENST00000327435	protein_coding	chr2	-	5'UTR,CDS	1	3519418	3519501	1	0.0184136	7.38449e-07	2.68872e-05	0.667163	0.586971	0.162627	0.0365705	0.0255189	0.00880303	0.26286	0.315413	0.228148	50	84
KRT18	ENST00000388837	protein_coding	chr12	+	5'UTR,CDS	2	52949173	52949255	2	0.0134061	7.3961e-07	2.68872e-05	0.781176	0.862075	0.524832	0.0324941	0.0227804	0.00526677	0.201784	0.324014	0.00620033	50	83
ALDOA	ENST00000563060	protein_coding	chr16	+	3'UTR	9	30070245	30070356	11	0.00745703	7.3879e-07	2.68872e-05	0.940701	0.919919	0.83459	0.0230184	0.0201887	0.113375	0.411461	0.354571	0.000286554	50	112
TOP2A	ENST00000423485	protein_coding	chr17	-	CDS	26	40398790	40398878	4	0.0139691	7.39456e-07	2.68872e-05	0.754901	0.854144	0.246917	0.034846	0.0273052	0.0470647	0.179359	0.315389	0.000846608	50	89
PTMA	ENST00000341369	protein_coding	chr2	+	3'UTR	5	231712887	231712970	6	0.00677861	7.40239e-07	2.6894e-05	0.973641	0.959856	0.86907	0.0253467	0.0224696	0.214591	0.391819	0.358913	0.00101691	50	84
ITGA3	ENST00000320031	protein_coding	chr17	+	CDS	20,21	50079176	50079437	2	0.0144268	7.42548e-07	2.69619e-05	0.827695	0.889669	0.53022	0.0352878	0.0249175	0.0274457	0.196839	0.334938	0.000441818	50	86
CALD1	ENST00000424922	protein_coding	chr7	+	CDS	10	134960537	134960624	3	0.0150559	7.43527e-07	2.69653e-05	0.800927	0.906632	0.510155	0.032887	0.0251004	0.000537315	0.221881	0.449843	9.95073e-05	50	88
EXOSC3	ENST00000679059	nonsense_mediated_decay	chr9	-	exon	1	37784935	37785044	4	0.0106019	7.43271e-07	2.69653e-05	0.825781	0.827517	0.672305	0.0319847	0.0272795	0.0574899	0.292425	0.327008	0.0115464	50	110
ERP29	ENST00000261735	protein_coding	chr12	+	CDS	3	112022256	112022366	4	0.0130559	7.4602e-07	2.70397e-05	0.825525	0.925135	0.5515	0.0320063	0.0211037	0.00972412	0.211989	0.366756	0.000142979	50	111
MYH10	ENST00000687178	protein_coding	chr17	-	CDS	22,23	8513643	8513861	2	0.0188275	7.47624e-07	2.70817e-05	0.855065	0.74278	0.314495	0.034993	0.0251869	0.0285676	0.289293	0.438157	0.00428417	50	103
GLG1	ENST00000422840	protein_coding	chr16	-	CDS	1,2,3	74508888	74606692	7	0.015993	7.48796e-07	2.71081e-05	0.683652	0.689944	0.300712	0.0315025	0.0221253	0.00512871	0.2799	0.39179	0.0593754	50	107
ZCRB1	ENST00000679269	protein_coding	chr12	-	CDS	5,6	42313919	42317371	3	0.0104631	7.50002e-07	2.71357e-05	0.804868	0.801242	0.551309	0.03017	0.027782	0.390813	0.252043	0.28124	0.234763	50	100
SAFB2	ENST00000252542	protein_coding	chr19	-	CDS	10,11,14,15	5594148	5604788	5	0.0162997	7.516e-07	2.71774e-05	0.686965	0.66699	0.397145	0.0368217	0.0310074	0.236416	0.309549	0.329213	0.682084	50	506
BNIP3	ENST00000368636	protein_coding	chr10	-	CDS	5,6	131968550	131970690	1	0.0197766	7.5257e-07	2.71964e-05	0.760447	0.575507	-0.0372523	0.0308992	0.017195	0.00612326	0.288214	0.442688	0.0130068	27	73
ID1	ENST00000376112	protein_coding	chr20	+	CDS	1	31605674	31605772	2	0.0126993	7.5609e-07	2.73074e-05	0.765661	0.877725	0.480969	0.0335858	0.0247995	0.00908123	0.201172	0.327036	0.000100281	50	99
S100A2	ENST00000368710	protein_coding	chr1	-	CDS	3	153561443	153561540	2	0.0101852	7.58072e-07	2.73466e-05	0.902046	0.929548	0.731439	0.034191	0.0269129	0.0763582	0.222268	0.314449	0.0173004	50	98
PSMD3	ENST00000264639	protein_coding	chr17	+	CDS	1	39981039	39981131	2	0.0139226	7.57729e-07	2.73466e-05	0.899966	0.866581	0.624319	0.032844	0.0240069	0.0140217	0.258303	0.4036	0.000372008	50	93
MYL9	ENST00000279022	protein_coding	chr20	+	CDS	3,4	36548097	36549081	7	0.0108714	7.62927e-07	2.75055e-05	0.862935	0.938482	0.649992	0.0322325	0.0246269	0.0494108	0.212064	0.309962	0.000101428	50	102
SON	ENST00000356577	protein_coding	chr21	+	CDS	3	33549498	33549574	24	0.0113529	7.65023e-07	2.75648e-05	0.814508	0.857032	0.565543	0.031412	0.0304663	0.398881	0.268856	0.289131	0.202602	50	77
DHRS2	ENST00000250383	protein_coding	chr14	+	CDS	2,3	23638963	23639240	5	0.0122325	7.69182e-07	2.76983e-05	0.88332	0.96368	0.673013	0.0284644	0.0179765	0.0019026	0.211581	0.37699	8.83666e-05	50	104
SRSF7	ENST00000313117	protein_coding	chr2	-	CDS	2,3	38749613	38750030	1	0.0185381	7.70377e-07	2.77086e-05	0.869483	0.886148	0.430166	0.0386038	0.0234988	0.00245223	0.234317	0.383158	0.00112833	50	110
PSMD13	ENST00000532097	protein_coding	chr11	+	CDS	8,9	248801	248988	4	0.0148802	7.69938e-07	2.77086e-05	0.615667	0.632273	0.358781	0.0333019	0.0224763	0.0566794	0.247967	0.341579	0.00770927	50	112
RPL27	ENST00000589037	protein_coding	chr17	+	CDS	3,4	43000081	43002740	2	0.00914745	7.74025e-07	2.78234e-05	0.94683	0.968931	0.893598	0.0306672	0.0265773	0.102758	0.282709	0.423374	0.00226363	50	90
DDX5	ENST00000676785	protein_coding	chr17	-	CDS	15	64500185	64500292	14	0.00875774	7.75217e-07	2.78335e-05	0.893615	0.913429	0.522402	0.0365485	0.0314529	0.153543	0.18966	0.229897	0.0134182	50	108
SNRNP70	ENST00000598441	protein_coding	chr19	+	CDS	2	49086415	49086495	4	0.016201	7.75029e-07	2.78335e-05	0.733472	0.854404	0.357036	0.0334821	0.021594	0.00243422	0.193566	0.341208	0.00132417	50	81
NDUFS2	ENST00000676600	protein_coding	chr1	+	CDS	3	161203444	161203540	1	0.021507	7.76278e-07	2.78552e-05	0.514311	0.623899	0.156035	0.0392863	0.0233102	0.00402158	0.22503	0.373069	0.0182775	50	97
H2BC12L	ENST00000599962	protein_coding	chr21	+	CDS	1	43565303	43565390	2	0.0173503	7.78472e-07	2.79175e-05	0.788903	0.713451	0.168573	0.0442526	0.0377779	0.0108729	0.183404	0.237027	0.022958	50	88
COL1A1	ENST00000225964	protein_coding	chr17	-	CDS	19,20,21	50194797	50195246	28	0.00854387	7.84846e-07	2.81296e-05	0.911623	0.97713	0.761736	0.0246473	0.0172113	0.0228094	0.257736	0.422452	3.69069e-05	50	101
MAGED2	ENST00000375068	protein_coding	chrX	+	CDS	5,6	54811295	54811638	4	0.0155967	7.85323e-07	2.81301e-05	0.600706	0.659419	0.207673	0.0367235	0.0283353	0.026829	0.189253	0.285687	0.00276397	50	84
PGRMC1	ENST00000217971	protein_coding	chrX	+	CDS	1	119236409	119236515	2	0.0164766	7.90385e-07	2.82949e-05	0.735105	0.804271	0.430642	0.0404222	0.0275813	0.0276217	0.204297	0.331662	0.000557832	50	107
PFKP	ENST00000381125	protein_coding	chr10	+	CDS	7,8	3105423	3107235	2	0.0166238	7.93806e-07	2.84007e-05	0.718394	0.729252	0.378074	0.0307057	0.0200348	0.00156014	0.345227	0.427239	0.0628068	50	101
CIAPIN1	ENST00000394391	protein_coding	chr16	-	CDS	6,7	57431190	57432509	4	0.0185141	7.94396e-07	2.84051e-05	0.517767	0.543112	0.155844	0.0351989	0.0223335	0.000790831	0.246572	0.325147	0.00611247	50	100
SNRNP70	ENST00000598441	protein_coding	chr19	+	3'UTR	10	49108508	49108593	12	0.0108432	8.006e-07	2.86102e-05	0.826769	0.896105	0.619284	0.0224203	0.0179907	0.0303885	0.360813	0.434438	0.0509878	42	86
MRPL51	ENST00000229238	protein_coding	chr12	-	CDS	1,2	6492916	6493117	2	0.0141731	8.03201e-07	2.86864e-05	0.830157	0.873474	0.579433	0.035049	0.0238317	0.00973458	0.211942	0.359134	2.43634e-06	50	117
PSAP	ENST00000394936	protein_coding	chr10	-	CDS	5,6	71828134	71828932	4	0.0140537	8.09326e-07	2.88882e-05	0.861605	0.878505	0.47311	0.0324257	0.0202032	0.00375135	0.209494	0.32617	0.000908035	50	80
GANAB	ENST00000356638	protein_coding	chr11	-	CDS	7,8	62633036	62633219	4	0.0175541	8.11491e-07	2.89485e-05	0.863881	0.970365	0.560785	0.0333438	0.0195097	0.000865802	0.23719	0.519379	2.28489e-05	50	102
ATP5PD	ENST00000301587	protein_coding	chr17	-	CDS	5,6	75038993	75039237	3	0.0113591	8.16458e-07	2.91087e-05	0.717049	0.730418	0.438901	0.0373223	0.0337749	0.398442	0.166089	0.238015	0.0853677	50	100
GALE	ENST00000617979	protein_coding	chr1	-	CDS	11,12	23795981	23796231	3	0.0170917	8.19437e-07	2.91979e-05	0.690826	0.776956	0.339354	0.0328027	0.0209149	0.00725505	0.308901	0.424926	0.000348426	50	108
FN1	ENST00000446046	protein_coding	chr2	-	CDS	32	215380933	215381027	39	0.0110305	8.22576e-07	2.92926e-05	0.921649	0.952301	0.810203	0.0315573	0.0236559	0.011026	0.261445	0.429894	0.000205402	50	95
DDX17	ENST00000396821	protein_coding	chr22	-	CDS	6,7	38494969	38495819	8	0.0115803	8.23941e-07	2.93241e-05	0.807448	0.782494	0.550222	0.031471	0.025345	0.152738	0.327155	0.339543	0.515344	50	102
YARS1	ENST00000373477	protein_coding	chr1	-	5'UTR,CDS	1	32817209	32817316	1	0.0154944	8.2553e-07	2.93465e-05	0.920174	0.818815	0.496188	0.0382149	0.0318091	0.0461913	0.284221	0.357041	0.0451813	50	108
SND1	ENST00000354725	protein_coding	chr7	+	CDS	9,10	127707633	127721374	15	0.0142138	8.25159e-07	2.93465e-05	0.765338	0.850362	0.535302	0.0362379	0.0272896	0.0231162	0.233632	0.345899	0.00605537	50	103
DCTN1	ENST00000628224	protein_coding	chr2	-	CDS	12,13	74370015	74370242	24	0.00967624	8.28922e-07	2.94499e-05	0.874856	0.922306	0.716273	0.0308406	0.0248165	0.0265653	0.260841	0.34835	0.00162254	50	112
CLSTN1	ENST00000377298	protein_coding	chr1	-	CDS	18	9731248	9731364	24	0.0116677	8.31339e-07	2.94763e-05	0.818755	0.855082	0.641952	0.030849	0.0221927	0.00462285	0.281097	0.355086	0.123121	50	117
RAD21	ENST00000297338	protein_coding	chr8	-	CDS	9,10	116852662	116854293	5	0.012407	8.31598e-07	2.94763e-05	0.775031	0.805946	0.556419	0.0346894	0.0281899	0.0951948	0.21257	0.315276	0.00209824	50	96
LRP10	ENST00000359591	protein_coding	chr14	+	5'UTR	1	22872006	22872096	1	0.015187	8.31418e-07	2.94763e-05	0.874901	0.721298	0.332034	0.0320072	0.023645	0.0482133	0.347796	0.373747	0.458214	50	91
ANXA2	ENST00000559818	protein_coding	chr15	-	3'UTR	13	60347503	60347591	10	0.00710156	8.31085e-07	2.94763e-05	0.939651	0.967949	0.84606	0.0269432	0.0226344	0.102843	0.284625	0.348986	0.0108255	50	89
ADH5	ENST00000296412	protein_coding	chr4	-	CDS	6	99076372	99076470	7	0.011487	8.32418e-07	2.94883e-05	0.682024	0.635805	0.448807	0.0346327	0.029785	0.23393	0.204534	0.247954	0.287095	50	99
UFD1	ENST00000263202	protein_coding	chr22	-	CDS	2	19475503	19475591	1	0.0189512	8.3357e-07	2.9512e-05	0.662358	0.854478	0.183381	0.0355308	0.0204023	0.00392856	0.215381	0.392772	0.000491228	50	89
MAPK1	ENST00000215832	protein_coding	chr22	-	CDS	7,8	21769258	21772898	3	0.0153524	8.34769e-07	2.95373e-05	0.567432	0.627217	0.26198	0.0340072	0.0273523	0.0533127	0.232492	0.315214	0.0898863	50	89
MRC2	ENST00000303375	protein_coding	chr17	+	5'UTR,CDS	1	62627769	62627866	4	0.0139718	8.3972e-07	2.96952e-05	0.746733	0.753764	0.528674	0.0284642	0.0163919	0.00270617	0.267512	0.367756	0.0638414	50	98
HSP90AA1	ENST00000216281	protein_coding	chr14	-	CDS	3,4	102085412	102085834	12	0.0095603	8.42983e-07	2.97934e-05	0.874451	0.901354	0.63662	0.0366014	0.0300021	0.0408612	0.215534	0.253786	0.196619	50	97
PEBP1	ENST00000261313	protein_coding	chr12	+	CDS	3,4	118139550	118144674	2	0.015771	8.44968e-07	2.98431e-05	0.752944	0.872111	0.410634	0.0353177	0.0215499	0.000915273	0.247986	0.354982	0.00178611	50	91
TAF15	ENST00000605844	protein_coding	chr17	+	CDS	15	35844720	35844854	9	0.0110377	8.45857e-07	2.98431e-05	0.932551	0.759571	0.239857	0.0415836	0.0376763	0.212521	0.206749	0.117344	0.000690423	50	135
EIF1AX	ENST00000379607	protein_coding	chrX	-	5'UTR,CDS	1,2	20138599	20141678	2	0.0177389	8.45836e-07	2.98431e-05	0.805287	0.77769	0.158867	0.0377365	0.0278219	0.000502858	0.220995	0.279767	0.056898	50	78
CLIC4	ENST00000374379	protein_coding	chr1	+	CDS	2,3	24797835	24814159	3	0.0132859	8.46532e-07	2.98497e-05	0.824848	0.926911	0.586056	0.0369458	0.0306251	0.0348776	0.207357	0.301528	0.0164636	50	83
MCM2	ENST00000265056	protein_coding	chr3	+	CDS	2	127599363	127599447	14	0.0134533	8.48689e-07	2.99084e-05	0.70468	0.834669	0.336414	0.0325564	0.0234819	0.0064525	0.223108	0.280982	0.0779153	50	85
CALR	ENST00000316448	protein_coding	chr19	+	CDS	3	12939450	12939555	4	0.0133375	8.51054e-07	2.99745e-05	0.930425	0.945092	0.679858	0.0358312	0.0243146	0.0186895	0.2637	0.330428	0.00144884	50	106
XRCC6	ENST00000360079	protein_coding	chr22	+	CDS	12,13	41661390	41663650	4	0.0121219	8.52797e-07	3.00012e-05	0.816247	0.850943	0.404195	0.0311809	0.0242251	0.0229893	0.223128	0.315516	0.0386834	50	84
UBA1	ENST00000377351	protein_coding	chrX	+	CDS	13,14	47203179	47203630	12	0.0120486	8.52457e-07	3.00012e-05	0.783876	0.816505	0.57059	0.034057	0.0232856	0.0123223	0.222256	0.30931	0.00128057	50	126
KHDRBS1	ENST00000327300	protein_coding	chr1	+	CDS	7,8	32038576	32039571	6	0.0139932	8.57919e-07	3.01467e-05	0.869935	0.79656	0.559246	0.0362584	0.0297532	0.0404119	0.261433	0.303668	0.405439	50	101
ARF3	ENST00000256682	protein_coding	chr12	-	CDS	4,5	48939045	48939686	4	0.0142059	8.57656e-07	3.01467e-05	0.852918	0.876371	0.481152	0.035695	0.0254822	0.0290189	0.225132	0.318177	0.00895605	50	96
MAD2L1BP	ENST00000372171	protein_coding	chr6	+	CDS	3	43640151	43640516	1	0.0186551	8.61506e-07	3.02379e-05	0.683507	0.631906	0.338581	0.0304515	0.0227241	0.0333196	0.388219	0.450725	0.142435	50	366
ATP5F1C	ENST00000356708	protein_coding	chr10	+	CDS	1,2,3	7788249	7797079	5	0.0137858	8.61071e-07	3.02379e-05	0.803125	0.759396	0.315973	0.0336382	0.0262255	0.00213457	0.210213	0.299058	0.0211552	50	83
CPSF7	ENST00000394888	protein_coding	chr11	-	CDS	9	61410948	61411040	1	0.0163729	8.62314e-07	3.02489e-05	0.611488	0.665607	0.23269	0.0371985	0.0283677	0.01285	0.22736	0.284189	0.153455	50	93
PSMA2	ENST00000223321	protein_coding	chr7	-	CDS	4,5	42923396	42924763	1	0.0171547	8.64665e-07	3.0314e-05	0.764633	0.720196	0.194898	0.0400053	0.0303524	0.0134449	0.192334	0.252992	0.0468201	50	100
TERF2IP	ENST00000300086	protein_coding	chr16	+	CDS	2,3	75654356	75656274	2	0.0189369	8.67876e-07	3.0409e-05	0.606253	0.643972	0.285597	0.0362735	0.0247961	0.0296326	0.254373	0.371525	0.0860173	50	110
TPM2	ENST00000645482	protein_coding	chr9	-	CDS	7,8	35684247	35684498	4	0.0109222	8.71406e-07	3.05152e-05	0.905013	0.94787	0.444861	0.0353811	0.0279541	0.0017321	0.158255	0.27781	0.000484228	40	80
LOXL2	ENST00000389131	protein_coding	chr8	-	CDS	10,11	23303352	23309708	1	0.0224392	8.77902e-07	3.0725e-05	0.530338	0.459655	0.039022	0.0366067	0.021992	0.0088605	0.283698	0.396669	0.0313587	50	87
CLU	ENST00000316403	protein_coding	chr8	-	CDS	7	27599805	27599898	11	0.0111304	8.78528e-07	3.07294e-05	0.867354	0.935407	0.730043	0.0348027	0.02633	0.027693	0.248688	0.364315	2.02841e-05	50	94
MATR3	ENST00000394800	protein_coding	chr5	+	CDS	17	139322741	139322830	15	0.0124722	8.79489e-07	3.07453e-05	0.832503	0.777546	0.355387	0.0354276	0.0278801	0.0420138	0.186846	0.267424	0.0370372	50	90
PCBP1	ENST00000303577	protein_coding	chr2	+	5'UTR,CDS	1	70087718	70087810	1	0.0145723	8.81076e-07	3.07653e-05	0.811599	0.849023	0.531448	0.0333941	0.0208767	0.00255238	0.203942	0.335115	0.000357684	50	93
SYNCRIP	ENST00000678355	protein_coding	chr6	-	CDS	5,6	85637073	85637285	6	0.0126177	8.81317e-07	3.07653e-05	0.798304	0.808065	0.615449	0.0312045	0.0249694	0.0275257	0.276068	0.353488	0.00782886	50	114
VIM	ENST00000544301	protein_coding	chr10	+	CDS	7,8	17235308	17235862	5	0.0133786	8.81833e-07	3.07653e-05	0.89143	0.980525	0.618309	0.0326631	0.0220094	0.00482249	0.232111	0.469366	4.05082e-05	50	99
CDKN3	ENST00000335183	protein_coding	chr14	+	CDS	1,2,3	54397075	54401577	1	0.0170933	8.82076e-07	3.07653e-05	0.745544	0.676189	0.278428	0.0356334	0.0235602	0.0166984	0.231923	0.349414	0.0751597	50	140
ATP5F1B	ENST00000262030	protein_coding	chr12	-	CDS	8	56640064	56640169	2	0.0124529	8.86281e-07	3.08943e-05	0.903576	0.951834	0.777308	0.0324641	0.0215004	0.0127999	0.267979	0.429951	0.000298156	50	106
FEN1	ENST00000305885	protein_coding	chr11	+	CDS	2	61796138	61796230	1	0.0170726	8.8709e-07	3.09048e-05	0.672949	0.839652	0.24862	0.0319064	0.021514	0.00186851	0.234472	0.404405	0.000441129	50	93
MDH2	ENST00000315758	protein_coding	chr7	+	CDS	2,3	76054942	76057434	3	0.0133915	8.9096e-07	3.1022e-05	0.739881	0.863107	0.386397	0.0338964	0.0243438	0.00238204	0.203903	0.296791	0.00118929	50	82
ATP1A1	ENST00000295598	protein_coding	chr1	+	CDS	3,4	116384789	116387334	28	0.00819635	8.93516e-07	3.10906e-05	0.911833	0.924811	0.749859	0.0308183	0.025315	0.100397	0.279181	0.347471	0.0184176	50	101
KHSRP	ENST00000398148	protein_coding	chr19	-	CDS	8	6418762	6418860	10	0.0100882	8.93949e-07	3.10906e-05	0.845419	0.891587	0.700967	0.028819	0.0237101	0.091166	0.324352	0.410887	0.0244915	50	99
SDHD	ENST00000375549	protein_coding	chr11	+	CDS	3,4	112088913	112094828	3	0.0145251	8.9708e-07	3.11817e-05	0.760303	0.792314	0.49348	0.0355476	0.0251042	0.0191886	0.252249	0.323551	0.0072964	50	123
PSMB2	ENST00000373237	protein_coding	chr1	-	CDS,3'UTR	6	35603262	35603344	1	0.0175231	9.01569e-07	3.13199e-05	0.797014	0.7811	0.366296	0.0386715	0.0322239	0.312899	0.267345	0.3007	0.265729	50	83
RBMX	ENST00000320676	protein_coding	chrX	-	CDS	7,8	136875112	136875311	1	0.0167606	9.05027e-07	3.14222e-05	0.725597	0.752953	0.217487	0.0360377	0.0264213	0.0375448	0.218658	0.355887	0.0144802	50	111
RNF187	ENST00000305943	protein_coding	chr1	+	CDS	1,2	228487823	228489004	1	0.015536	9.06835e-07	3.1467e-05	0.841949	0.669693	0.290561	0.0384875	0.0266451	0.0315824	0.208702	0.30657	0.0147811	50	101
HSPD1	ENST00000426480	protein_coding	chr2	-	CDS	7	197493332	197493431	3	0.0138512	9.08589e-07	3.151e-05	0.73333	0.89987	0.31853	0.0349568	0.0228426	0.00161849	0.17415	0.311019	0.00064752	50	100
HSPD1	ENST00000426480	protein_coding	chr2	-	CDS	3,4	197495338	197497212	13	0.00874492	9.09773e-07	3.15331e-05	0.920996	0.944125	0.805728	0.0335765	0.0272112	0.0305966	0.217472	0.317588	0.00011361	50	112
HNRNPA0	ENST00000314940	protein_coding	chr5	-	3'UTR	1	137753050	137753132	12	0.00772366	9.12821e-07	3.15969e-05	0.930805	0.938479	0.847833	0.0264346	0.0235098	0.170602	0.391003	0.420711	0.239942	50	83
NDN	ENST00000649030	protein_coding	chr15	-	CDS	1	23686451	23686543	2	0.0199954	9.12426e-07	3.15969e-05	0.672265	0.788726	0.239989	0.0380577	0.022737	0.00539319	0.223583	0.385881	0.00152905	50	93
MT1X	ENST00000394485	protein_coding	chr16	+	5'UTR,CDS	1,2	56682472	56683172	1	0.0128402	9.13166e-07	3.15969e-05	0.791567	0.742095	0.479286	0.038908	0.032389	0.085599	0.255023	0.22051	0.155127	50	105
AMPD2	ENST00000528667	protein_coding	chr1	+	CDS	5,6	109626169	109626353	1	0.0172518	9.14825e-07	3.16364e-05	0.632565	0.61904	0.147966	0.0366735	0.0244755	0.0256133	0.235717	0.314084	0.165486	50	95
ANXA1	ENST00000257497	protein_coding	chr9	+	CDS	12,13	73169103	73170098	7	0.013496	9.18133e-07	3.17328e-05	0.626156	0.663609	0.324734	0.0309435	0.0262448	0.0392608	0.245544	0.30083	0.0797431	50	100
EXT2	ENST00000533608	protein_coding	chr11	+	CDS	10,11	44206895	44232417	3	0.0169131	9.22345e-07	3.18603e-05	0.733599	0.723664	0.420179	0.0330599	0.0190413	0.00178343	0.277616	0.377192	0.0433299	50	130
FEN1	ENST00000305885	protein_coding	chr11	+	3'UTR	2	61796515	61796607	9	0.0119251	9.25107e-07	3.19376e-05	0.822808	0.882177	0.591092	0.0262287	0.0225906	0.286935	0.328943	0.455652	0.0017204	50	93
LMNB1	ENST00000261366	protein_coding	chr5	+	CDS	1	126777625	126777731	9	0.0145326	9.28135e-07	3.20241e-05	0.743125	0.850889	0.446391	0.0353833	0.0235233	0.00131918	0.213434	0.313276	0.00337252	50	107
EIF2S1	ENST00000256383	protein_coding	chr14	+	CDS	8	67383334	67383433	8	0.0122383	9.3096e-07	3.21034e-05	0.786223	0.888786	0.482528	0.0349588	0.026057	0.0154043	0.178187	0.289519	0.00232483	50	100
PSMA2	ENST00000223321	protein_coding	chr7	-	CDS	5,6	42921874	42923378	3	0.0130848	9.32056e-07	3.21231e-05	0.800887	0.792786	0.459685	0.0346128	0.026396	0.00565349	0.251643	0.28422	0.179311	50	112
COPA	ENST00000241704	protein_coding	chr1	-	CDS	24,25,26	160293458	160294783	14	0.0151974	9.32619e-07	3.21243e-05	0.720153	0.766482	0.395623	0.0374679	0.0259956	0.00611698	0.212445	0.321707	0.000337758	50	132
THBS1	ENST00000260356	protein_coding	chr15	+	CDS,3'UTR	21,22	39594347	39595375	29	0.0103294	9.3504e-07	3.21858e-05	0.79889	0.815512	0.557325	0.0336513	0.0279645	0.0443838	0.190464	0.255567	0.00206377	50	108
SF3B3	ENST00000302516	protein_coding	chr16	+	CDS	25	70571098	70571191	7	0.0145933	9.35458e-07	3.21858e-05	0.759659	0.806584	0.530421	0.0349217	0.0237472	0.0130378	0.265779	0.366942	0.00737434	50	94
SQSTM1	ENST00000389805	protein_coding	chr5	+	CDS	7,8	179833769	179836519	2	0.0140419	9.36709e-07	3.22106e-05	0.834169	0.839811	0.545745	0.0323456	0.0199358	0.00542238	0.202159	0.3234	0.00131155	50	98
FAU	ENST00000529639	protein_coding	chr11	-	CDS	3	65121501	65121609	3	0.0118852	9.39797e-07	3.22987e-05	0.908329	0.942733	0.527742	0.0305194	0.0213737	0.00482258	0.192537	0.342004	0.0010495	50	109
CCT3	ENST00000295688	protein_coding	chr1	-	CDS	10,11	156312140	156317184	10	0.0118375	9.41268e-07	3.2331e-05	0.827237	0.779381	0.496155	0.0358552	0.0301954	0.163213	0.187118	0.269605	0.0312443	50	101
PTTG1	ENST00000352433	protein_coding	chr5	+	CDS	4,5	160424268	160427746	2	0.0125465	9.42695e-07	3.23618e-05	0.839476	0.873845	0.477746	0.0333633	0.0256942	0.01676	0.232126	0.305729	0.0176464	50	95
GARS1	ENST00000389266	protein_coding	chr7	+	CDS	10	30617142	30617233	7	0.0113266	9.49776e-07	3.25745e-05	0.803028	0.837692	0.579037	0.0317843	0.025216	0.0758007	0.207585	0.313006	0.00260469	50	92
BANF1	ENST00000445560	protein_coding	chr11	+	3'UTR	3	66003801	66003891	4	0.0094013	9.49959e-07	3.25745e-05	0.9225	0.948456	0.812806	0.0286547	0.0216628	0.0199999	0.254346	0.347647	0.0053281	50	91
PABPN1	ENST00000216727	protein_coding	chr14	+	CDS	1	23321606	23321701	1	0.0126049	9.50772e-07	3.25841e-05	0.895394	0.935996	0.625917	0.0306409	0.0213933	0.0052031	0.273092	0.453492	0.00111059	50	96
IL18	ENST00000280357	protein_coding	chr11	-	CDS	4	112150090	112150187	3	0.0124658	9.52887e-07	3.26016e-05	0.810867	0.894769	0.55993	0.0343283	0.0263442	0.0060435	0.235551	0.353088	0.00643887	50	98
TK1	ENST00000301634	protein_coding	chr17	-	CDS	4,5	78175598	78182677	6	0.0115887	9.52614e-07	3.26016e-05	0.796714	0.868335	0.647845	0.0296074	0.0201846	0.00592723	0.256828	0.355155	0.000249861	50	110
PGK1	ENST00000644362	protein_coding	chrX	+	CDS	5,6	78117340	78118075	4	0.0136307	9.52838e-07	3.26016e-05	0.807376	0.897376	0.531671	0.0341914	0.0250343	0.0200498	0.23493	0.355931	0.00170584	50	101
COL1A1	ENST00000225964	protein_coding	chr17	-	CDS	2	50199760	50199858	34	0.00773488	9.541e-07	3.26249e-05	0.922748	0.961966	0.825751	0.026492	0.0198616	0.0364106	0.231294	0.336426	2.0616e-05	50	99
HNRNPL	ENST00000221419	protein_coding	chr19	-	CDS	8	38840160	38840241	3	0.0154995	9.56139e-07	3.26763e-05	0.749033	0.785404	0.53821	0.032227	0.0204308	3.70037e-05	0.27365	0.379946	0.0331355	50	82
H2AC13	ENST00000358739	protein_coding	chr6	+	CDS	1	27808328	27808436	3	0.0109869	9.60968e-07	3.28229e-05	0.852697	0.936507	0.59415	0.0322717	0.0251165	0.0601457	0.221629	0.334053	0.00032744	50	109
TAX1BP1	ENST00000409980	protein_coding	chr7	+	CDS	17,18	27827786	27828704	1	0.017367	9.63184e-07	3.28712e-05	0.815483	0.761798	0.403931	0.0367146	0.0277893	0.038094	0.27154	0.315538	0.137176	50	112
THBS1	ENST00000260356	protein_coding	chr15	+	CDS	9	39588047	39588156	12	0.0132009	9.63457e-07	3.28712e-05	0.86704	0.903606	0.716993	0.0319225	0.0195273	0.00452279	0.223524	0.36774	0.00411252	50	110
KRT8	ENST00000552551	protein_coding	chr12	-	CDS	7	52898731	52898829	2	0.0169133	9.65167e-07	3.29111e-05	0.814144	0.943005	0.486059	0.0350367	0.0211804	0.00142511	0.25077	0.42664	0.00139244	50	99
AHCY	ENST00000217426	protein_coding	chr20	-	CDS	1,2	34295497	34303255	3	0.0145423	9.67723e-07	3.29798e-05	0.726084	0.833195	0.34996	0.0327926	0.0218092	0.00323772	0.208839	0.361371	0.000219195	50	102
RBM3	ENST00000376759	protein_coding	chrX	+	5'UTR,CDS	2	48575179	48575271	2	0.0173325	9.69366e-07	3.30174e-05	0.827878	0.782353	0.288992	0.0390688	0.0273919	0.0108663	0.220544	0.305071	0.00323998	50	93
ST13	ENST00000216218	protein_coding	chr22	-	CDS	1,2	40850880	40856535	3	0.01278	9.71972e-07	3.30877e-05	0.762579	0.852597	0.353046	0.0352055	0.0262474	0.00315925	0.211291	0.285724	0.000963056	50	106
P4HB	ENST00000680208	retained_intron	chr17	-	exon	8	81845651	81845876	2	0.0128779	9.75302e-07	3.31825e-05	0.856336	0.900383	0.605697	0.0342469	0.0248656	0.114686	0.248675	0.35554	0.0111597	50	226
NDUFA1	ENST00000371437	protein_coding	chrX	+	CDS	1,2	119871985	119873383	1	0.0153816	9.76279e-07	3.31973e-05	0.89323	0.718112	0.265907	0.0385963	0.0294967	0.0125746	0.25176	0.261247	0.679356	50	109
HNRNPAB	ENST00000355836	protein_coding	chr5	+	CDS	5,6	178207214	178209414	1	0.0187573	9.79117e-07	3.32753e-05	0.781392	0.930469	0.335631	0.0359188	0.0236334	0.0110424	0.208903	0.416497	1.60104e-05	50	97
HMGN2	ENST00000361427	protein_coding	chr1	+	5'UTR	1	26472535	26472610	1	0.0124737	9.79907e-07	3.32836e-05	0.867604	0.924225	0.72403	0.0365184	0.0250189	0.00270827	0.136085	0.242199	0.00039684	50	76
ATP6V1G2-DDX39B	ENST00000376185	nonsense_mediated_decay	chr6	-	exon	12,13	31530433	31530858	6	0.0102716	9.81797e-07	3.32922e-05	0.848539	0.893296	0.682548	0.0328954	0.0259013	0.0550742	0.193929	0.315097	0.00332567	50	98
TMBIM6	ENST00000267115	protein_coding	chr12	+	CDS,3'UTR	9,10	49761749	49762925	6	0.011368	9.81235e-07	3.32922e-05	0.804037	0.910029	0.522109	0.0353401	0.0283392	0.038613	0.179478	0.26486	0.00712922	50	84
LMAN1	ENST00000251047	protein_coding	chr18	-	CDS	2,3	59355356	59355565	1	0.0170529	9.81796e-07	3.32922e-05	0.638967	0.755983	0.0934982	0.0384915	0.0284559	0.00777383	0.179975	0.308803	0.0102882	50	127
MANF	ENST00000528157	protein_coding	chr3	+	CDS	2,3	51386268	51387757	3	0.0130133	9.83064e-07	3.33166e-05	0.789899	0.760449	0.525027	0.0378505	0.0300589	0.0458949	0.229502	0.290809	0.102035	50	89
CCN1	ENST00000451137	protein_coding	chr1	+	5'UTR,CDS	1	85580949	85581034	5	0.0114856	9.84e-07	3.33299e-05	0.877249	0.884386	0.636027	0.0348235	0.0246381	0.00560389	0.169025	0.236742	0.00614922	50	86
MAGEA1	ENST00000356661	protein_coding	chrX	+	CDS	3	153182851	153182951	1	0.0190973	9.8736e-07	3.34251e-05	0.73609	0.720251	0.432173	0.0365304	0.0218377	0.0068496	0.26774	0.375784	0.0521874	50	101
PSMD2	ENST00000310118	protein_coding	chr3	+	CDS	6	184302381	184302488	11	0.0089395	9.892e-07	3.34688e-05	0.868447	0.896775	0.739048	0.0300753	0.0229266	0.0620805	0.207532	0.272461	0.00236813	50	108
H2BC4	ENST00000314332	protein_coding	chr6	-	CDS	1	26123533	26123620	2	0.0132352	9.90025e-07	3.34782e-05	0.877358	0.973397	0.580422	0.0303493	0.0222349	0.000542121	0.209065	0.375839	0.000747092	50	88
OS9	ENST00000315970	protein_coding	chr12	+	CDS	12	57719003	57719089	4	0.0173295	9.92455e-07	3.35418e-05	0.735624	0.738932	0.175694	0.0365712	0.0284865	0.0376885	0.215424	0.338216	0.0320946	50	87
ATP6AP1	ENST00000369762	protein_coding	chrX	+	CDS	4	154432310	154432405	9	0.014054	9.966e-07	3.36632e-05	0.728575	0.70972	0.485686	0.03105	0.0218676	0.0357235	0.285707	0.354276	0.0718143	50	96
PGK1	ENST00000644362	protein_coding	chrX	+	CDS	3,4	78113808	78114028	3	0.0142551	9.98412e-07	3.37058e-05	0.742658	0.859168	0.442533	0.0329501	0.0213596	0.00608567	0.206777	0.316841	0.00055249	50	105
COX7A2	ENST00000684430	protein_coding	chr6	-	CDS	1,2	75241184	75243728	1	0.0178757	1.00221e-06	3.38153e-05	0.872646	0.739724	0.420031	0.0402361	0.0265798	0.00156246	0.316519	0.249249	0.135006	50	94
ID3	ENST00000374561	protein_coding	chr1	-	5'UTR,CDS	1	23559323	23559431	3	0.0125728	1.00375e-06	3.38485e-05	0.8535	0.893873	0.678033	0.0322296	0.023466	0.0187443	0.257012	0.395458	0.00369674	50	109
TPM3	ENST00000651641	protein_coding	chr1	-	CDS	7,8	154170401	154170657	3	0.0089473	1.00615e-06	3.38548e-05	0.876505	0.896133	0.593013	0.037853	0.0327137	0.222383	0.173477	0.198699	0.00670465	39	78
PSMB1	ENST00000262193	protein_coding	chr6	-	5'UTR,CDS	1	170553137	170553244	5	0.0127386	1.0053e-06	3.38548e-05	0.760023	0.859871	0.483318	0.0372862	0.0279574	0.00806305	0.20194	0.27508	0.00729752	50	108
ARPC3	ENST00000228825	protein_coding	chr12	-	CDS	2,3	110440342	110445488	2	0.0153553	1.00612e-06	3.38548e-05	0.555829	0.603721	0.309404	0.0329027	0.0267362	0.00601899	0.238518	0.319033	0.0630942	50	84
SUPT4H1	ENST00000225504	protein_coding	chr17	-	5'UTR,CDS	1,2	58351499	58352170	1	0.0183706	1.0046e-06	3.38548e-05	0.763114	0.677479	0.261719	0.0380989	0.0247432	0.000545201	0.247755	0.341553	0.001242	50	114
H1-0	ENST00000340857	protein_coding	chr22	+	CDS,3'UTR	1	37806106	37806213	12	0.00563506	1.00894e-06	3.39299e-05	0.953924	0.951549	0.904133	0.0264746	0.0241657	0.273402	0.321609	0.377147	0.00080726	50	108
TOMM20	ENST00000366607	protein_coding	chr1	-	CDS	1,2	235122348	235128642	1	0.0221107	1.01441e-06	3.4052e-05	0.701296	0.600541	-0.01292	0.0400984	0.0312696	0.00608378	0.263352	0.285367	0.464718	50	73
MED10	ENST00000255764	protein_coding	chr5	-	CDS	3,4	6372513	6374330	4	0.0143355	1.0136e-06	3.4052e-05	0.603672	0.569004	0.016416	0.0346289	0.0255324	0.0230431	0.203337	0.229317	0.242368	50	96
SENP3-EIF4A1	ENST00000614237	nonsense_mediated_decay	chr17	+	exon	16,17	7577163	7577450	16	0.00825512	1.01481e-06	3.4052e-05	0.836205	0.887925	0.682515	0.0334012	0.0269567	0.0234597	0.166048	0.230583	0.0706671	50	110
FKBP1A	ENST00000381719	protein_coding	chr20	-	3'UTR	4	1369889	1369996	2	0.0117291	1.01469e-06	3.4052e-05	0.882716	0.906333	0.735566	0.03404	0.0276309	0.0924113	0.266106	0.348031	0.0049516	50	108
THBS1	ENST00000260356	protein_coding	chr15	+	CDS	11	39588972	39589082	17	0.0123564	1.02143e-06	3.42554e-05	0.898299	0.969739	0.73525	0.0316708	0.0246189	0.052705	0.240804	0.451662	1.40806e-05	50	111
SRSF5	ENST00000553521	protein_coding	chr14	+	CDS	5,6	69768811	69769197	3	0.0115724	1.02413e-06	3.43272e-05	0.816774	0.834945	0.607169	0.0388678	0.0320263	0.0986608	0.22145	0.256005	0.0245552	50	102
WDR6	ENST00000608424	protein_coding	chr3	+	CDS	6	49015073	49015163	3	0.0139585	1.02488e-06	3.43336e-05	0.766777	0.694617	0.433515	0.0328238	0.0240791	0.0310969	0.247728	0.300026	0.000344454	50	91
ARPC3	ENST00000228825	protein_coding	chr12	-	CDS,3'UTR	6,7	110435155	110436145	1	0.0166968	1.02852e-06	3.44366e-05	0.804446	0.754945	0.462005	0.0375297	0.0288513	0.0279645	0.26196	0.359452	0.185044	50	99
GPX1	ENST00000419783	protein_coding	chr3	-	5'UTR,CDS	1	49358155	49358288	1	0.0133534	1.03582e-06	3.46619e-05	0.871159	0.887042	0.710305	0.0306315	0.0196617	0.00405771	0.342873	0.480511	0.000243832	50	134
UBA1	ENST00000377351	protein_coding	chrX	+	CDS	11	47202664	47202761	15	0.011542	1.03739e-06	3.46954e-05	0.745598	0.790794	0.531137	0.0306232	0.0226051	0.0146166	0.20464	0.321657	0.00123879	50	98
RBBP4	ENST00000373493	protein_coding	chr1	+	5'UTR,CDS	1,2	32651273	32651948	9	0.0127083	1.04373e-06	3.48882e-05	0.669922	0.700512	0.470304	0.0341801	0.0269713	0.0552556	0.207346	0.263354	0.147145	50	85
MCM4	ENST00000262105	protein_coding	chr8	+	CDS	3,4	47962148	47962339	13	0.0118751	1.04665e-06	3.49669e-05	0.811764	0.791138	0.604254	0.0341983	0.0277532	0.0824361	0.268932	0.332517	0.00635089	50	104
NDUFA2	ENST00000252102	protein_coding	chr5	-	CDS	1,2	140647330	140647549	1	0.0222509	1.04979e-06	3.50524e-05	0.737024	0.609586	0.0206644	0.0382098	0.0318451	0.0757127	0.27745	0.328079	0.286696	50	100
EMC1	ENST00000477853	protein_coding	chr1	-	CDS	13,14	19233135	19235238	14	0.0142789	1.06045e-06	3.5389e-05	0.757768	0.704043	0.407996	0.0348428	0.0260308	0.0677945	0.254743	0.301848	0.029319	50	110
CDV3	ENST00000264993	protein_coding	chr3	+	5'UTR	1	133573810	133573899	1	0.014333	1.06192e-06	3.54139e-05	0.822	0.870999	0.510333	0.0335526	0.0216084	0.000821996	0.229145	0.386977	0.00151542	50	90
APEX1	ENST00000555414	protein_coding	chr14	+	CDS	5	20457072	20457182	4	0.0119443	1.06235e-06	3.54139e-05	0.81415	0.898416	0.632756	0.0296903	0.0200133	0.0193096	0.231466	0.39942	0.000107658	50	111
NDUFB2	ENST00000476279	protein_coding	chr7	+	CDS	2,3	140702968	140704928	1	0.0152402	1.06617e-06	3.55217e-05	0.838009	0.820096	0.497608	0.0394913	0.033015	0.0841513	0.234731	0.325028	0.0204872	50	112
DHCR24	ENST00000371269	protein_coding	chr1	-	CDS	1	54886994	54887119	7	0.0113812	1.07969e-06	3.5917e-05	0.738632	0.765469	0.447977	0.029814	0.0198523	0.00793453	0.212288	0.248582	0.0757761	50	126
TM9SF3	ENST00000371142	protein_coding	chr10	-	5'UTR,CDS	1	96586763	96586895	8	0.0103193	1.0798e-06	3.5917e-05	0.932353	0.909695	0.659324	0.0216366	0.0122288	0.000702349	0.335683	0.49482	7.43215e-05	50	133
ERGIC3	ENST00000348547	protein_coding	chr20	+	CDS	6	35548527	35548628	5	0.0105958	1.07948e-06	3.5917e-05	0.803861	0.901112	0.558993	0.0322855	0.0236698	0.0225264	0.189114	0.309276	0.000561746	50	102
MCM2	ENST00000265056	protein_coding	chr3	+	CDS	3	127604654	127604768	18	0.0119973	1.08704e-06	3.61383e-05	0.805748	0.84315	0.590603	0.034413	0.0259858	0.0399309	0.24797	0.290478	0.0802133	50	115
CALU	ENST00000449187	protein_coding	chr7	+	CDS	4	128758904	128759000	5	0.0136948	1.09192e-06	3.62609e-05	0.841061	0.818865	0.637427	0.0400637	0.030701	0.0663553	0.224792	0.229045	0.802455	50	97
HSD17B12	ENST00000278353	protein_coding	chr11	+	CDS	1,2,3	43680948	43754112	1	0.0196346	1.09137e-06	3.62609e-05	0.689829	0.586422	0.17449	0.0391444	0.0310659	0.113029	0.292296	0.316877	0.56659	50	154
GLO1	ENST00000373365	protein_coding	chr6	-	CDS	1,2	38686897	38702992	6	0.0108813	1.10176e-06	3.65481e-05	0.77235	0.813334	0.56173	0.0328472	0.0256743	0.00698132	0.235575	0.288799	0.0172807	50	100
TUBB4B	ENST00000340384	protein_coding	chr9	+	CDS	4	137242712	137242800	3	0.0131701	1.1017e-06	3.65481e-05	0.812791	0.878547	0.424359	0.032585	0.0214317	0.00757555	0.194736	0.268748	0.000242338	50	89
HSPD1	ENST00000426480	protein_coding	chr2	-	CDS	9,10	197488469	197489088	5	0.0117191	1.11357e-06	3.69195e-05	0.873993	0.865592	0.493675	0.0365565	0.0310862	0.120074	0.193949	0.265569	0.0043958	50	110
APOBEC3B	ENST00000333467	protein_coding	chr22	+	CDS	2	38984114	38984209	7	0.0139341	1.11602e-06	3.69807e-05	0.637642	0.685327	0.28949	0.0351867	0.0298998	0.0212763	0.21915	0.240102	0.513974	50	96
NPEPPS	ENST00000677120	protein_coding	chr17	+	CDS	6,7	47585632	47586193	1	0.0188638	1.12417e-06	3.72215e-05	0.8516	0.649286	0.179852	0.034029	0.0252888	0.0673191	0.29601	0.345467	0.0932539	50	115
PYCR1	ENST00000619204	protein_coding	chr17	-	CDS	7,8	81933339	81934390	4	0.0104863	1.12451e-06	3.72215e-05	0.775814	0.834081	0.620068	0.0268831	0.0193577	0.00866166	0.256259	0.348034	0.00898626	50	103
FAM50A	ENST00000393600	protein_coding	chrX	+	CDS	5,6	154448503	154448734	4	0.0146626	1.12766e-06	3.73057e-05	0.725591	0.820188	0.419554	0.0382685	0.0311704	0.0339882	0.180376	0.314076	0.000113984	50	103
ACTB	ENST00000675515	protein_coding	chr7	-	CDS	5	5528047	5528137	5	0.0138294	1.12911e-06	3.73334e-05	0.930471	0.992464	0.730076	0.0329388	0.0234178	0.0151831	0.188244	0.433944	3.29251e-06	50	91
PHGDH	ENST00000641597	protein_coding	chr1	+	CDS	14	119742933	119743025	1	0.0178287	1.13452e-06	3.74921e-05	0.702706	0.720519	0.438497	0.0370036	0.0224199	0.00243824	0.234398	0.351878	0.0025465	50	93
MAT2A	ENST00000306434	protein_coding	chr2	+	CDS	5,6	85541912	85542197	3	0.0143242	1.14242e-06	3.77328e-05	0.681581	0.737247	0.460949	0.0374171	0.0276214	0.0317576	0.223703	0.267719	0.245573	50	104
ELOB	ENST00000409906	protein_coding	chr16	-	CDS	2,3	2775526	2777053	1	0.0184973	1.1447e-06	3.77873e-05	0.878489	0.962909	0.355791	0.0411314	0.0302311	0.00151789	0.243003	0.357844	0.000247317	50	92
MATR3	ENST00000394805	protein_coding	chr5	+	CDS	30,32	139322925	139325480	24	0.00956821	1.14911e-06	3.7887e-05	0.867183	0.825887	0.574156	0.0374388	0.0321389	0.201563	0.205864	0.201052	0.821968	50	84
EIF4A1	ENST00000293831	protein_coding	chr17	+	CDS	5	7576562	7576658	9	0.00850574	1.14958e-06	3.7887e-05	0.895431	0.928706	0.739002	0.031374	0.0242767	0.00833975	0.217689	0.270659	0.0157391	50	97
AHCY	ENST00000217426	protein_coding	chr20	-	CDS	8,9	34285532	34290340	4	0.0143025	1.14839e-06	3.7887e-05	0.71874	0.822879	0.374961	0.0315034	0.0206878	0.00163609	0.240034	0.335753	0.00732428	50	112
TUBB	ENST00000327892	protein_coding	chr6	+	CDS	4	30723838	30723929	10	0.0103715	1.15609e-06	3.80811e-05	0.934848	0.908645	0.790906	0.0336458	0.0243229	0.00446482	0.245322	0.27103	0.298681	50	92
PPIA	ENST00000468812	protein_coding	chr7	+	CDS,3'UTR	5	44801380	44801477	7	0.0101838	1.15807e-06	3.81258e-05	0.906142	0.958655	0.73766	0.0335672	0.0270711	0.0344758	0.268577	0.34833	0.0019239	50	98
HSPD1	ENST00000426480	protein_coding	chr2	-	CDS	12	197487073	197487188	6	0.0114927	1.16375e-06	3.8292e-05	0.8768	0.921376	0.729035	0.0326443	0.0275713	0.160025	0.191751	0.361999	3.28167e-06	50	116
HSPA4	ENST00000304858	protein_coding	chr5	+	CDS	11,12	133089654	133091367	2	0.0159691	1.17128e-06	3.85191e-05	0.767213	0.764974	0.490456	0.0365037	0.0255871	0.0864252	0.267622	0.330559	0.371745	50	217
EMC4	ENST00000267750	protein_coding	chr15	+	CDS	1,2	34225132	34225578	2	0.0145189	1.17813e-06	3.87235e-05	0.796949	0.850418	0.572387	0.0336859	0.0235441	0.0171985	0.262365	0.424289	0.00138404	50	112
PSMC3	ENST00000619920	protein_coding	chr11	-	CDS	4,5,6	47424144	47424612	5	0.0118305	1.18009e-06	3.87671e-05	0.920162	0.934219	0.567428	0.0338275	0.0253091	0.00563698	0.23623	0.346284	0.00393588	50	109
FUBP1	ENST00000370768	protein_coding	chr1	-	CDS	6,7	77966707	77966928	9	0.0134557	1.18188e-06	3.88051e-05	0.739776	0.797494	0.476585	0.0326857	0.0243451	0.00155478	0.242717	0.323746	0.0334327	50	90
MCM3	ENST00000596288	protein_coding	chr6	-	CDS	2,3	52282823	52283354	18	0.0107318	1.19029e-06	3.906e-05	0.756944	0.829009	0.584472	0.0300341	0.0258226	0.214884	0.267648	0.342355	0.0330346	50	100
GGH	ENST00000260118	protein_coding	chr8	-	CDS	4,5	63026186	63027193	1	0.0170337	1.19179e-06	3.90883e-05	0.740084	0.697612	0.449358	0.0360458	0.0268405	0.0343041	0.271678	0.400355	0.00122654	50	124
PCNA	ENST00000379160	protein_coding	chr20	-	CDS	2	5119592	5119687	5	0.0116805	1.19444e-06	3.91382e-05	0.786526	0.873366	0.507982	0.0341746	0.0265812	0.00913707	0.224385	0.281383	0.000199852	50	96
PSMD10	ENST00000217958	protein_coding	chrX	-	CDS	3	108087958	108088014	1	0.0229631	1.19459e-06	3.91382e-05	0.580529	0.50238	0.0675378	0.0352054	0.0248302	0.00243773	0.346918	0.385324	0.358332	32	57
GOT2	ENST00000245206	protein_coding	chr16	-	5'UTR,CDS	1	58734196	58734281	7	0.0136536	1.1989e-06	3.92503e-05	0.721096	0.700374	0.428457	0.0332829	0.024651	3.12354e-05	0.257885	0.309152	0.190143	50	86
POP4	ENST00000585603	protein_coding	chr19	+	CDS	3	29610469	29610556	1	0.0205084	1.19994e-06	3.92503e-05	0.589687	0.67476	0.245273	0.0400263	0.028072	0.00426814	0.246799	0.368253	0.0460872	50	88
CALM3	ENST00000291295	protein_coding	chr19	+	CDS	2,3	46605833	46608274	2	0.0112226	1.19957e-06	3.92503e-05	0.813761	0.826251	0.569545	0.0363609	0.0281181	0.0642756	0.194386	0.27001	0.000688082	50	103
SPCS3	ENST00000503362	protein_coding	chr4	+	CDS,3'UTR	4,5	176327247	176328754	2	0.0162086	1.20267e-06	3.92762e-05	0.690693	0.767768	0.438066	0.0332624	0.0254402	0.043217	0.258605	0.389449	0.00120039	50	588
EZR	ENST00000367075	protein_coding	chr6	-	CDS	2,3	158789290	158818086	6	0.0134916	1.20178e-06	3.92762e-05	0.747178	0.792499	0.481333	0.0335538	0.0253913	0.0173144	0.23526	0.342451	0.0260562	50	87
ATP5PD	ENST00000301587	protein_coding	chr17	-	CDS	2,3	75042251	75042587	2	0.0132391	1.20253e-06	3.92762e-05	0.88391	0.901322	0.627885	0.0338325	0.0249776	0.00110066	0.233968	0.3445	0.000230875	50	86
ACTR2	ENST00000260641	protein_coding	chr2	+	CDS	8,9	65265127	65268605	1	0.0167673	1.20358e-06	3.92851e-05	0.771522	0.863999	0.308207	0.0374811	0.0259919	0.0115985	0.270608	0.32941	0.0455497	50	91
SERPINH1	ENST00000533603	protein_coding	chr11	+	5'UTR,CDS	3	75566339	75566432	8	0.0128945	1.21044e-06	3.94878e-05	0.853933	0.869877	0.658079	0.0316722	0.0206756	0.00588192	0.236687	0.315767	0.00741092	50	94
FUS	ENST00000254108	protein_coding	chr16	+	CDS	5	31184287	31184362	4	0.0120817	1.21919e-06	3.97521e-05	0.884911	0.823482	0.490069	0.0395178	0.0318019	0.0366013	0.19426	0.21593	0.0420237	50	76
RCN1	ENST00000054950	protein_coding	chr11	+	CDS	5	32103320	32103418	7	0.0109971	1.22098e-06	3.9789e-05	0.836869	0.88645	0.668149	0.036856	0.0311261	0.0822659	0.217134	0.284282	0.0426303	50	99
HDGFL2	ENST00000616600	protein_coding	chr19	+	CDS	9	4494315	4494422	5	0.0145095	1.23006e-06	4.00449e-05	0.736659	0.833573	0.491447	0.0305745	0.023909	0.00244569	0.29921	0.396919	0.00440199	50	108
MYH9	ENST00000216181	protein_coding	chr22	-	CDS	33	36288761	36288857	26	0.00997549	1.23014e-06	4.00449e-05	0.899936	0.967082	0.686492	0.0315569	0.0233921	0.0228919	0.229246	0.370569	1.03345e-05	50	97
H2BC21	ENST00000369155	protein_coding	chr1	-	CDS	1	149886272	149886360	4	0.00622498	1.23407e-06	4.01498e-05	0.93561	0.957563	0.826204	0.0305223	0.0269851	0.0848641	0.235359	0.249607	0.0464564	50	89
PSMD2	ENST00000310118	protein_coding	chr3	+	CDS	13,14	184305868	184306105	2	0.0128756	1.23468e-06	4.01498e-05	0.933058	0.977281	0.839107	0.0264697	0.0213913	0.0296945	0.303384	0.577433	3.50868e-05	50	115
PYGL	ENST00000216392	protein_coding	chr14	-	CDS	5	50923995	50924079	8	0.0155978	1.23765e-06	4.0225e-05	0.614804	0.549136	0.265256	0.0370812	0.0290693	0.0762281	0.220171	0.289446	0.0307921	50	85
COL1A1	ENST00000225964	protein_coding	chr17	-	CDS	45,46	50187506	50187942	13	0.0133114	1.2396e-06	4.0267e-05	0.967706	0.934619	0.578211	0.0310109	0.0184792	0.0165093	0.218207	0.314692	4.52816e-05	50	99
BTF3	ENST00000335895	protein_coding	chr5	+	CDS	2,3	73499164	73502537	1	0.0138554	1.24389e-06	4.03846e-05	0.796263	0.832194	0.294547	0.0363716	0.0288895	0.0119349	0.195432	0.290973	0.0259324	50	89
CFL1	ENST00000525451	protein_coding	chr11	-	CDS	3,4	65855682	65855983	5	0.00783699	1.24859e-06	4.05159e-05	0.933602	0.946013	0.848018	0.0305017	0.0240604	0.0340773	0.224826	0.293475	0.00156923	50	98
GFPT1	ENST00000361060	protein_coding	chr2	-	CDS	2	69374024	69374111	2	0.0179523	1.26024e-06	4.0872e-05	0.80242	0.705233	0.41118	0.0378585	0.0317839	0.062022	0.293908	0.387576	0.00324376	50	88
PPP2R1A	ENST00000322088	protein_coding	chr19	+	CDS	10,11	52219803	52220246	2	0.013205	1.26657e-06	4.10555e-05	0.814721	0.835042	0.644666	0.0312075	0.0202533	0.0175949	0.281223	0.383585	0.00795924	50	120
DHX16	ENST00000376442	protein_coding	chr6	-	CDS	5	30665571	30665690	5	0.0152981	1.27605e-06	4.13188e-05	0.714343	0.779763	0.427351	0.0343933	0.0255413	0.0212045	0.28006	0.359066	0.0408828	50	120
MARK2	ENST00000377810	protein_coding	chr11	+	CDS	8,11	63900062	63901035	1	0.0205395	1.27577e-06	4.13188e-05	0.62009	0.621379	0.271133	0.0368935	0.0302977	0.215191	0.364265	0.382727	0.624678	50	348
THRAP3	ENST00000354618	protein_coding	chr1	+	CDS	5	36289469	36289568	15	0.0114392	1.28028e-06	4.14119e-05	0.837545	0.810345	0.531904	0.0334376	0.027417	0.0133843	0.23388	0.306424	0.0681141	50	100
NDUFB7	ENST00000215565	protein_coding	chr19	-	CDS	1	14571897	14571979	1	0.017019	1.27961e-06	4.14119e-05	0.725618	0.873554	0.382978	0.0348149	0.0224626	0.000327047	0.223245	0.399164	2.56027e-05	50	83
RPL7L1	ENST00000493763	protein_coding	chr6	+	CDS	3	42883454	42883548	1	0.0195151	1.28643e-06	4.15889e-05	0.822777	0.703398	0.347545	0.0402316	0.0312175	0.0979238	0.292108	0.340071	0.303567	50	95
SUMF2	ENST00000434526	protein_coding	chr7	+	CDS	5	56074587	56074691	1	0.0148895	1.28834e-06	4.16285e-05	0.763884	0.818376	0.521028	0.0355868	0.0236894	0.00204513	0.210231	0.356429	0.000552611	50	105
OCIAD2	ENST00000508632	protein_coding	chr4	-	CDS	6,7	48885519	48892828	2	0.0137637	1.29103e-06	4.16933e-05	0.689487	0.728964	0.360182	0.031904	0.023173	0.0267475	0.269466	0.323627	0.0121742	50	104
ATP5PB	ENST00000369722	protein_coding	chr1	+	3'UTR	7	111461188	111461298	6	0.0121387	1.29853e-06	4.18691e-05	0.797252	0.711368	0.445702	0.0299299	0.0268392	0.354646	0.266891	0.270479	0.859095	50	111
HNRNPU	ENST00000444376	protein_coding	chr1	-	CDS	7,8	244857662	244858060	28	0.00684349	1.29752e-06	4.18691e-05	0.869036	0.899172	0.736713	0.0332981	0.0314981	0.380963	0.198036	0.221252	0.0194446	50	106
HYOU1	ENST00000617285	protein_coding	chr11	-	CDS	13,14	119051114	119051615	1	0.020897	1.29825e-06	4.18691e-05	0.472195	0.608415	0.0348901	0.0351698	0.0233298	0.00907749	0.265087	0.357378	0.0880744	50	238
TMED10	ENST00000303575	protein_coding	chr14	-	5'UTR,CDS	1	75176469	75176580	6	0.0147875	1.30047e-06	4.19095e-05	0.765467	0.777265	0.516523	0.0342195	0.0221222	0.00754172	0.230185	0.316579	0.000885405	50	112
VDAC2	ENST00000543351	protein_coding	chr10	+	CDS	7	75220791	75220914	3	0.0131868	1.3021e-06	4.19401e-05	0.85898	0.933098	0.692	0.0282609	0.0185901	0.00608996	0.263364	0.489013	6.71459e-06	50	124
KRT17	ENST00000311208	protein_coding	chr17	-	CDS	4,5	41621036	41621631	13	0.0102475	1.30338e-06	4.19591e-05	0.811486	0.892588	0.612146	0.0356818	0.0279085	0.0318909	0.195275	0.277551	0.018851	50	95
EEF2	ENST00000309311	protein_coding	chr19	-	CDS	3	3983181	3983271	5	0.00979813	1.31023e-06	4.21496e-05	0.826983	0.865121	0.396227	0.0325564	0.0247384	0.0328229	0.181914	0.236859	0.0322443	50	91
NDUFA6	ENST00000498737	protein_coding	chr22	-	CDS	2	42087087	42087173	1	0.0164364	1.31068e-06	4.21496e-05	0.721474	0.909346	0.356969	0.0375861	0.0281256	0.00785934	0.210005	0.363673	0.00060187	50	87
CCT4	ENST00000394440	protein_coding	chr2	-	CDS	11	61872477	61872584	2	0.0135916	1.31753e-06	4.23253e-05	0.908206	0.897962	0.674268	0.0370533	0.0267165	0.0137249	0.296382	0.366351	0.0246886	50	108
EWSR1	ENST00000397938	protein_coding	chr22	+	CDS	8	29288635	29288769	4	0.0131877	1.31696e-06	4.23253e-05	0.811033	0.87914	0.574005	0.0384766	0.0311415	0.0798116	0.247735	0.345495	0.000722553	50	135
HNRNPA3	ENST00000676681	protein_coding	chr2	+	CDS	4,5	177216115	177216533	4	0.0115834	1.32444e-06	4.2525e-05	0.931413	0.857608	0.587528	0.0377377	0.0303975	0.0469433	0.226764	0.270692	0.129536	50	105
NOP58	ENST00000264279	protein_coding	chr2	+	CDS	12,13	202297856	202300305	3	0.0152228	1.3284e-06	4.26073e-05	0.773532	0.817632	0.378283	0.030452	0.0258309	0.135652	0.276108	0.381133	0.0219173	50	123
CCND1	ENST00000227507	protein_coding	chr11	+	CDS	2	69643043	69643144	6	0.0113932	1.32808e-06	4.26073e-05	0.843254	0.878799	0.695553	0.0332912	0.0239029	0.0277587	0.198114	0.27311	0.000123176	50	102
OS9	ENST00000315970	protein_coding	chr12	+	CDS	8,9	57716445	57716724	7	0.014373	1.32992e-06	4.26337e-05	0.699745	0.800671	0.332195	0.0344721	0.0256004	0.0130118	0.196127	0.304032	0.000830505	50	100
BUB3	ENST00000368865	protein_coding	chr10	+	CDS	5	123160421	123160533	9	0.0117697	1.33277e-06	4.27025e-05	0.797054	0.760261	0.518989	0.0352897	0.0294097	0.235799	0.222749	0.28074	0.00790309	50	113
GANAB	ENST00000356638	protein_coding	chr11	-	CDS	10	62631052	62631160	3	0.017755	1.33709e-06	4.28185e-05	0.832313	0.961152	0.543526	0.0316915	0.0164495	0.000360957	0.224194	0.492753	9.76013e-05	50	109
PTBP1	ENST00000356948	protein_coding	chr19	+	CDS	15	810738	810819	1	0.0150642	1.33944e-06	4.28711e-05	0.85559	0.831776	0.481796	0.0327951	0.0229232	0.00863244	0.232688	0.380517	0.0175053	50	82
ARF1	ENST00000272102	protein_coding	chr1	+	CDS	4,5	228097619	228097858	3	0.0117171	1.34329e-06	4.2972e-05	0.852032	0.874574	0.530523	0.0333317	0.0236217	0.0104254	0.217686	0.311343	0.00144301	50	104
COX4I1	ENST00000253452	protein_coding	chr16	+	5'UTR,CDS	1,2,3	85799707	85804937	4	0.00945361	1.34433e-06	4.29828e-05	0.895555	0.920952	0.752574	0.0331286	0.0282588	0.0147489	0.245675	0.300171	0.0452132	50	121
APBB2	ENST00000508593	protein_coding	chr4	-	5'UTR	2	41143027	41143132	2	0.0157517	1.34824e-06	4.3085e-05	0.769948	0.658235	0.269995	0.0374624	0.0279073	0.026117	0.238902	0.30006	0.0173781	50	106
VGF	ENST00000249330	protein_coding	chr7	-	CDS	2	101164455	101164539	9	0.0146966	1.35048e-06	4.31341e-05	0.656117	0.773953	0.280819	0.0332295	0.0231482	0.0103299	0.198113	0.287809	0.00622205	50	85
TUBA1B	ENST00000336023	protein_coding	chr12	-	CDS	4	49128356	49128454	4	0.0115387	1.35723e-06	4.3327e-05	0.915362	0.957995	0.714813	0.0255528	0.016739	0.0155029	0.251559	0.503071	1.2805e-05	50	99
ERP44	ENST00000262455	protein_coding	chr9	-	CDS	1,4	100052419	100098812	1	0.0217484	1.36033e-06	4.34034e-05	0.71092	0.709075	0.153307	0.0336865	0.0230319	0.00246785	0.322822	0.436537	0.0636868	50	256
TKT	ENST00000462138	protein_coding	chr3	-	CDS	5,6	53233228	53235034	5	0.0143705	1.36252e-06	4.34504e-05	0.82506	0.722784	0.339787	0.0345053	0.0232931	0.00146997	0.235009	0.266262	0.208	50	99
PGAM1	ENST00000334828	protein_coding	chr10	+	3'UTR	4	97432542	97432618	8	0.00848842	1.36365e-06	4.34637e-05	0.921304	0.893923	0.735224	0.0225045	0.0184557	0.128065	0.310984	0.406877	0.00599059	50	77
PTBP1	ENST00000356948	protein_coding	chr19	+	CDS	7,8	804867	805025	4	0.0126869	1.36785e-06	4.3575e-05	0.872806	0.919239	0.669756	0.0321347	0.0238492	0.0293721	0.199572	0.378556	0.00164842	50	86
LMNA	ENST00000675939	protein_coding	chr1	+	CDS	6	156135202	156135294	5	0.0168293	1.37153e-06	4.36692e-05	0.895028	0.971984	0.673497	0.033762	0.0204088	0.0071534	0.228758	0.47561	3.5917e-05	50	93
HNRNPF	ENST00000682386	protein_coding	chr10	-	CDS	4	43387445	43387552	10	0.0117058	1.377e-06	4.38207e-05	0.867804	0.923983	0.675268	0.0317627	0.0232013	0.0146047	0.251465	0.377961	0.000162608	50	108
ANP32B	ENST00000339399	protein_coding	chr9	+	CDS	5,6	98011311	98012453	9	0.00615045	1.37901e-06	4.38616e-05	0.8761	0.790102	0.599004	0.0417274	0.042613	0.788845	0.0761088	0.0938224	0.0252885	50	112
DCTN2	ENST00000548249	protein_coding	chr12	-	CDS	1,2	57546034	57547055	5	0.0158648	1.38078e-06	4.38951e-05	0.840611	0.717811	0.423771	0.0368991	0.0280274	0.0150188	0.254413	0.31628	0.0296751	50	91
RBM4	ENST00000408993	protein_coding	chr11	+	CDS	3	66643572	66643671	4	0.015752	1.38426e-06	4.39828e-05	0.55547	0.580902	0.265424	0.0366608	0.0285868	0.0414314	0.245291	0.295666	0.180352	50	100
CAPRIN1	ENST00000341394	protein_coding	chr11	+	CDS	5,6	34076432	34076616	8	0.0119849	1.38613e-06	4.40128e-05	0.823176	0.819167	0.520841	0.0380227	0.0290507	0.0292176	0.204892	0.253829	0.00589059	50	100
DHRS2	ENST00000250383	protein_coding	chr14	+	CDS	7	23644420	23644513	7	0.0118274	1.38665e-06	4.40128e-05	0.864502	0.890637	0.541866	0.0336548	0.0242201	0.0250323	0.179574	0.298559	0.00102712	50	94
ANXA5	ENST00000296511	protein_coding	chr4	-	CDS,3'UTR	13	121668405	121668501	6	0.0122288	1.38806e-06	4.40348e-05	0.803469	0.903724	0.59897	0.030289	0.0209418	0.0220112	0.234544	0.37507	0.000325328	50	97
ZC3H18	ENST00000301011	protein_coding	chr16	+	CDS	9	88622294	88622383	1	0.0197715	1.38899e-06	4.40415e-05	0.849066	0.703685	0.0714899	0.0314639	0.0230002	0.000241066	0.293418	0.45846	0.000942553	50	90
HDGFL2	ENST00000616600	protein_coding	chr19	+	CDS	6,7	4491770	4493723	17	0.00975712	1.39268e-06	4.41356e-05	0.800762	0.790883	0.669886	0.025621	0.0200129	0.106129	0.350934	0.40408	0.107417	50	87
SERPINH1	ENST00000533603	protein_coding	chr11	+	CDS	5	75568992	75569072	2	0.0167811	1.39417e-06	4.41502e-05	0.761999	0.915045	0.178585	0.0332961	0.0198029	0.00141883	0.208614	0.392546	0.00118649	50	81
PLIN3	ENST00000221957	protein_coding	chr19	-	CDS	6,7	4844700	4847693	1	0.0160506	1.39459e-06	4.41502e-05	0.580888	0.643221	0.171003	0.0340643	0.0245101	0.00594633	0.255845	0.285369	0.38885	50	97
H2AC6	ENST00000602637	protein_coding	chr6	+	CDS	1	26124439	26124517	4	0.00749601	1.39592e-06	4.41695e-05	0.849412	0.835414	0.613808	0.0372493	0.0336274	0.15725	0.157531	0.177681	0.0607804	50	79
PSMC2	ENST00000678493	protein_coding	chr7	+	CDS	9,10	103363410	103364214	3	0.0168503	1.39846e-06	4.42268e-05	0.813294	0.847301	0.363642	0.0333278	0.0192444	0.000695088	0.249732	0.391721	0.00514369	50	102
PRPF40A	ENST00000410080	protein_coding	chr2	-	CDS	23,24	152659005	152659182	10	0.012143	1.40193e-06	4.43135e-05	0.787941	0.793551	0.550285	0.0307256	0.0267181	0.072477	0.266964	0.299302	0.381009	50	95
AARS1	ENST00000674963	protein_coding	chr16	-	CDS	15,16	70255829	70258144	7	0.0158942	1.41238e-06	4.46207e-05	0.770163	0.790795	0.476581	0.0300518	0.0173813	0.0203716	0.322363	0.456799	0.00743856	50	120
TFRC	ENST00000360110	protein_coding	chr3	-	CDS	10,11	196064344	196065464	10	0.0140193	1.41368e-06	4.46387e-05	0.743266	0.729316	0.488319	0.031883	0.0238039	0.0548348	0.237212	0.348583	0.0134965	50	107
PSMA2	ENST00000223321	protein_coding	chr7	-	CDS	7,8	42917646	42917822	4	0.0126089	1.41548e-06	4.46726e-05	0.77612	0.780702	0.55024	0.0348175	0.0286319	0.0434653	0.23958	0.322538	0.00766669	50	90
PSMB4	ENST00000290541	protein_coding	chr1	+	CDS	3	151400472	151400568	5	0.012593	1.42216e-06	4.4805e-05	0.787229	0.776749	0.455782	0.0339329	0.0230994	0.00191047	0.20428	0.29599	0.00449082	50	97
MYO1B	ENST00000392318	protein_coding	chr2	+	CDS	22,23	191400403	191400774	7	0.0142603	1.42261e-06	4.4805e-05	0.648431	0.732985	0.340167	0.0374213	0.0297626	0.0648801	0.199955	0.277956	0.0103039	50	92
KRT18	ENST00000388837	protein_coding	chr12	+	CDS	7	52952157	52952245	3	0.0132694	1.42224e-06	4.4805e-05	0.791496	0.92071	0.431729	0.0356	0.0256039	0.008086	0.203432	0.324433	0.00379032	50	89
THBS1	ENST00000260356	protein_coding	chr15	+	CDS	8	39587416	39587503	15	0.0130356	1.42135e-06	4.4805e-05	0.847201	0.868799	0.657949	0.036733	0.0262713	0.0263568	0.214559	0.326639	0.0016936	50	88
DNAJA1	ENST00000330899	protein_coding	chr9	+	CDS	7,8	33036660	33037074	5	0.0126088	1.43178e-06	4.50705e-05	0.830268	0.886318	0.696557	0.0371423	0.0303604	0.0791886	0.227687	0.302623	0.0261272	50	90
OTUB1	ENST00000538426	protein_coding	chr11	+	CDS	6,7	63997202	63997404	3	0.01468	1.44318e-06	4.54057e-05	0.652662	0.779109	0.311544	0.0350881	0.0284063	0.183516	0.208983	0.292757	0.0199319	50	99
MRPL9	ENST00000368830	protein_coding	chr1	-	CDS	2,3	151762429	151763024	5	0.0128527	1.45142e-06	4.56415e-05	0.70727	0.775252	0.338037	0.0321258	0.025174	0.010165	0.248028	0.281601	0.108388	50	107
DCTN1	ENST00000628224	protein_coding	chr2	-	CDS	9	74370980	74371068	23	0.0097164	1.45499e-06	4.56833e-05	0.88383	0.884916	0.757362	0.0311935	0.0242553	0.0163386	0.279577	0.351144	0.0054568	50	89
BNIP3L	ENST00000380629	protein_coding	chr8	+	CDS	5,6	26408296	26410400	2	0.0162614	1.45451e-06	4.56833e-05	0.699109	0.810563	0.377381	0.0342252	0.0264314	0.0353658	0.232831	0.382923	0.00172779	50	118
CS	ENST00000351328	protein_coding	chr12	-	CDS	8,9	56274848	56275068	4	0.0137104	1.45491e-06	4.56833e-05	0.755231	0.76282	0.486271	0.0314854	0.0211209	0.00632151	0.246288	0.342553	0.00561426	50	98
P3H1	ENST00000296388	protein_coding	chr1	-	CDS	1	42766667	42766756	17	0.0121675	1.46178e-06	4.58525e-05	0.680242	0.764514	0.495522	0.0293244	0.01971	0.00545196	0.230994	0.308408	0.0550481	50	90
TRAM1	ENST00000262213	protein_coding	chr8	-	CDS	8,9	70583745	70586983	4	0.0124225	1.46338e-06	4.58525e-05	0.828432	0.78536	0.60751	0.0356023	0.0281486	0.123322	0.251169	0.248911	0.961469	50	138
SUPT16H	ENST00000216297	protein_coding	chr14	-	CDS	24,25,26	21352818	21353723	19	0.0111535	1.46287e-06	4.58525e-05	0.720559	0.743244	0.385691	0.037024	0.0296701	0.0641571	0.173675	0.222318	0.0608254	50	100
ACTN4	ENST00000252699	protein_coding	chr19	+	CDS	6,7	38708134	38709416	13	0.0113881	1.46244e-06	4.58525e-05	0.74715	0.803501	0.504187	0.0350474	0.0286349	0.0621746	0.196679	0.264426	0.0132259	50	84
PTGES3	ENST00000262033	protein_coding	chr12	-	5'UTR	1	56688053	56688140	2	0.0130021	1.47593e-06	4.62219e-05	0.824483	0.881247	0.697891	0.03883	0.0263685	0.00386444	0.159175	0.214011	0.00451286	50	88
XRN2	ENST00000377191	protein_coding	chr20	+	CDS	21,22	21354803	21356091	2	0.0169992	1.47917e-06	4.62994e-05	0.598962	0.63544	0.29365	0.0346751	0.0248712	0.0108306	0.231314	0.390369	0.000485538	50	82
UQCRH	ENST00000311672	protein_coding	chr1	+	CDS	2,3	46309121	46310253	3	0.0108385	1.48098e-06	4.63325e-05	0.83207	0.836109	0.619862	0.0339387	0.0265606	0.0126247	0.248757	0.31575	0.00331141	50	106
UBE2R2	ENST00000263228	protein_coding	chr9	+	5'UTR	1	33817332	33817417	1	0.0179208	1.4834e-06	4.63843e-05	0.4878	0.470364	0.209892	0.0282171	0.0176253	0.00204538	0.346166	0.425167	0.26469	50	86
LMNB1	ENST00000261366	protein_coding	chr5	+	CDS	8,9	126822875	126826064	18	0.0106831	1.48647e-06	4.64565e-05	0.846051	0.877244	0.731549	0.0326787	0.0277239	0.140477	0.266505	0.372009	0.000695005	50	88
TERF2IP	ENST00000300086	protein_coding	chr16	+	CDS	1,2	75648501	75654310	3	0.0173011	1.49313e-06	4.66408e-05	0.641537	0.712851	0.378822	0.0387552	0.0308295	0.0071906	0.256248	0.341739	0.0186186	50	90
MAGEA4	ENST00000682265	protein_coding	chrX	+	CDS	4	151924171	151924260	4	0.0168725	1.49803e-06	4.677e-05	0.738526	0.918773	0.316317	0.0309974	0.0171303	0.000277708	0.191356	0.440626	1.73237e-05	50	90
P4HB	ENST00000680208	retained_intron	chr17	-	exon	9	81843961	81844046	16	0.00654914	1.49902e-06	4.67769e-05	0.941243	0.883878	0.706313	0.0321012	0.02927	0.340363	0.24416	0.234206	0.379272	50	86
SELENOH	ENST00000534355	protein_coding	chr11	+	5'UTR,CDS	1	57741529	57741620	1	0.0174476	1.50095e-06	4.68133e-05	0.70794	0.848239	0.308442	0.0324932	0.0188754	0.00014202	0.232567	0.392785	0.00283924	50	92
SKP1	ENST00000353411	protein_coding	chr5	-	CDS	4	134161049	134161128	1	0.016478	1.50276e-06	4.68218e-05	0.79334	0.897914	0.518084	0.0370852	0.0293188	0.10394	0.258455	0.41044	0.00100943	50	80
CTR9	ENST00000361367	protein_coding	chr11	+	CDS	16,21,22	10768449	10774079	1	0.0193065	1.50254e-06	4.68218e-05	0.702793	0.67215	0.232233	0.038062	0.0326707	0.218027	0.318402	0.308192	0.864509	50	729
ATP1B1	ENST00000689522	protein_coding	chr1	+	CDS	6,7	169130067	169131378	3	0.0155231	1.50826e-06	4.69693e-05	0.557544	0.669905	0.267487	0.0356721	0.0257532	0.0314195	0.223473	0.307049	0.00136274	50	111
SERINC1	ENST00000339697	protein_coding	chr6	-	CDS	2,3	122456646	122458623	4	0.0153402	1.51292e-06	4.70761e-05	0.70207	0.698845	0.438892	0.0361379	0.0332952	0.418716	0.271522	0.31492	0.0493306	50	109
GRN	ENST00000053867	protein_coding	chr17	+	CDS	7,8	44350762	44351080	5	0.0147976	1.51323e-06	4.70761e-05	0.693185	0.81596	0.306347	0.0333723	0.0222192	0.0137045	0.188689	0.297233	0.00738096	50	83
NGDN	ENST00000408901	protein_coding	chr14	+	CDS	7,8	23476054	23476243	3	0.0165437	1.5141e-06	4.7079e-05	0.634686	0.633561	0.313097	0.0332522	0.0277474	0.13837	0.293197	0.335186	0.234126	50	104
NARS1	ENST00000256854	protein_coding	chr18	-	CDS	12,13	57602401	57602847	2	0.0151263	1.52372e-06	4.73541e-05	0.67875	0.6452	0.221797	0.0338629	0.0246148	0.0301899	0.219644	0.304197	0.00274978	50	122
HSPH1	ENST00000320027	protein_coding	chr13	-	CDS	14,15	31139062	31140233	15	0.0130785	1.52963e-06	4.75136e-05	0.799207	0.79692	0.417125	0.0315836	0.0242394	0.00250546	0.282933	0.318194	0.168605	50	96
HNRNPR	ENST00000302271	protein_coding	chr1	-	CDS	11	23310794	23310895	12	0.0102479	1.53927e-06	4.77888e-05	0.880036	0.919096	0.760136	0.0260069	0.0204639	0.01176	0.265631	0.453055	0.000403053	50	102
MYH9	ENST00000216181	protein_coding	chr22	-	CDS	37	36285675	36285778	7	0.0117353	1.54337e-06	4.78916e-05	0.882695	0.951775	0.576401	0.0351308	0.0260231	0.0268279	0.216535	0.358392	0.000796772	50	104
HMGB2	ENST00000296503	protein_coding	chr4	-	CDS	3,4	173332928	173333082	1	0.0164556	1.54467e-06	4.79075e-05	0.715196	0.85286	0.290818	0.0296311	0.0214553	0.00617043	0.232919	0.424117	0.000966097	50	82
ATP5PO	ENST00000290299	protein_coding	chr21	-	CDS	3,4	33909147	33912326	2	0.012777	1.55351e-06	4.81572e-05	0.788098	0.779565	0.346939	0.0336475	0.0246964	0.0034023	0.198368	0.281912	0.00253534	50	103
HNRNPM	ENST00000325495	protein_coding	chr19	+	CDS	14	8485892	8486000	4	0.0118738	1.5612e-06	4.83711e-05	0.873538	0.899811	0.629155	0.0250611	0.0150573	0.00429943	0.264795	0.464098	0.000598364	50	109
MRPS18B	ENST00000259873	protein_coding	chr6	+	CDS	7	30625610	30625695	1	0.0224392	1.56272e-06	4.83936e-05	0.748684	0.868079	0.431023	0.0402325	0.0251767	0.0109016	0.281731	0.462721	0.000762518	50	86
COL4A2	ENST00000360467	protein_coding	chr13	+	CDS	30,31	110478157	110480326	10	0.0133476	1.56459e-06	4.8427e-05	0.876267	0.895124	0.679848	0.0308022	0.0198135	0.0163943	0.268178	0.486758	2.88989e-06	50	115
MSH6	ENST00000234420	protein_coding	chr2	+	CDS	4	47799083	47799179	20	0.0104288	1.58668e-06	4.90858e-05	0.62544	0.606564	0.295322	0.0346054	0.028041	0.0686867	0.163275	0.206729	0.040706	50	97
HNRNPK	ENST00000376281	protein_coding	chr9	-	CDS	15,16	83970289	83970807	4	0.0152919	1.59229e-06	4.92345e-05	0.833222	0.808921	0.342119	0.0406096	0.0310104	0.0263282	0.235983	0.253864	0.556103	50	114
LRPAP1	ENST00000650182	protein_coding	chr4	-	CDS	6,7	3514873	3516141	7	0.0128183	1.59671e-06	4.93462e-05	0.598686	0.715662	0.354466	0.0375483	0.0293046	0.0593236	0.171572	0.23165	0.00951873	50	82
PIGY	ENST00000527353	protein_coding	chr4	-	5'UTR	1	88523598	88523703	1	0.0128574	1.60145e-06	4.94426e-05	0.84264	0.878385	0.538712	0.0315487	0.0205033	0.00490487	0.225005	0.342643	0.000496381	50	106
PYURF	ENST00000273968	protein_coding	chr4	-	5'UTR,CDS	1	88523598	88523703	1	0.0128574	1.60145e-06	4.94426e-05	0.84264	0.878385	0.538712	0.0315487	0.0205033	0.00490487	0.225005	0.342643	0.000496381	50	106
CLTC	ENST00000269122	protein_coding	chr17	+	CDS	14,15	59668910	59673721	23	0.0123624	1.60659e-06	4.95759e-05	0.778353	0.725355	0.486712	0.0374858	0.0296757	0.00790695	0.229763	0.226812	0.83865	50	106
CHCHD2	ENST00000395422	protein_coding	chr7	-	CDS	3,4	56101854	56102962	4	0.0104705	1.60874e-06	4.96173e-05	0.841252	0.848719	0.621114	0.0362096	0.0294727	0.026653	0.19773	0.25941	0.00673294	50	104
RAB5C	ENST00000393860	protein_coding	chr17	-	CDS	4	42128653	42128747	3	0.0153805	1.60982e-06	4.96255e-05	0.853689	0.848519	0.560555	0.0344862	0.0251971	0.0558331	0.320879	0.411958	0.0346506	50	95
HAT1	ENST00000264108	protein_coding	chr2	+	CDS	6,7,9	171965863	171976176	4	0.0158981	1.61123e-06	4.96441e-05	0.575892	0.528232	0.314986	0.0343686	0.0299131	0.0504365	0.282218	0.297996	0.433493	50	278
HM13	ENST00000340852	protein_coding	chr20	+	CDS	1	31514607	31514692	6	0.0132859	1.62097e-06	4.98938e-05	0.840862	0.865174	0.597045	0.0350688	0.0261124	0.0384211	0.22094	0.304358	0.00454107	50	86
MANBAL	ENST00000373606	protein_coding	chr20	+	CDS,3'UTR	3	37316381	37316483	2	0.016777	1.62023e-06	4.98938e-05	0.850223	0.807279	0.449883	0.0339245	0.0284372	0.0582763	0.377871	0.404573	0.370605	50	103
PLOD3	ENST00000223127	protein_coding	chr7	-	CDS	7,8	101212929	101213181	3	0.020295	1.62324e-06	4.99382e-05	0.647218	0.620201	0.185314	0.0363732	0.0236402	0.00799664	0.273301	0.34239	0.0132521	50	90
RCC2	ENST00000375436	protein_coding	chr1	-	CDS	9	17413551	17413663	5	0.0112862	1.62669e-06	5.00192e-05	0.865698	0.865202	0.512163	0.024718	0.016057	0.00854408	0.33806	0.4446	0.000436439	50	113
SOX9	ENST00000245479	protein_coding	chr17	+	CDS	1	72121690	72121778	5	0.015708	1.63182e-06	5.01517e-05	0.647439	0.690893	0.35201	0.033878	0.024762	0.0353405	0.2566	0.377206	0.0265579	50	89
SFN	ENST00000339276	protein_coding	chr1	+	CDS	1	26863316	26863419	4	0.0116462	1.6409e-06	5.04055e-05	0.804481	0.896917	0.564873	0.0345892	0.0263671	0.0137917	0.196832	0.302205	3.0749e-05	50	104
DDX39B	ENST00000458640	protein_coding	chr6	-	CDS	7	31532790	31532892	1	0.0151161	1.64187e-06	5.041e-05	0.821933	0.946022	0.560109	0.035542	0.0248617	0.00828163	0.201752	0.417473	8.28684e-05	50	103
GANAB	ENST00000356638	protein_coding	chr11	-	CDS	22,23	62626075	62626346	15	0.0127975	1.64867e-06	5.05932e-05	0.706006	0.805784	0.413447	0.033288	0.0250568	0.0314396	0.222216	0.249215	0.144157	50	103
[truncated: 59,048 more rows]
