# Supplementary material for: Transcriptome-wide RNA accessibility mapping reveals structured RNA elements and pervasive conformational rearrangements under stress
Source: bioRxiv. 2025 Jun 5:2025.06.05.658101. Preprint. [Version 1] doi: 10.1101/2025.06.05.658101 (PMC12157405; doi:10.1101/2025.06.05.658101)
Supplement: Supplement 6 [file media-6.xlsx]

## Sheet: 20nt_windows_arsenite_CLIP
chr	start	end	ID	gene	strand	type	region	exon	x	delta	p	padj	r_control	r_stress	r_between	avgmm_control	avgmm_stress	avgmm_pval	gini_control	gini_stress	gini_pval	n	len	HepG2_eCLIP	K562_eCLIP
chr1	631765	631799	ENST00000414273	MTCO1P12	+	unprocessed_pseudogene	exon	1	1	0.0110307	0.555531	0.771158	0.695018	0.449715	0.569561	0.0276382	0.0271208	0.822062	0.31062	0.305622	0.816972	20	35
chr1	631804	631838	ENST00000414273	MTCO1P12	+	unprocessed_pseudogene	exon	1	2	0.00798748	0.617271	0.788966	0.824664	0.671101	0.807104	0.0272835	0.0279396	0.743234	0.314715	0.318956	0.848529	20	35
chr1	631839	631871	ENST00000414273	MTCO1P12	+	unprocessed_pseudogene	exon	1	3	0.00465554	0.939357	0.943074	0.903424	0.869449	0.941216	0.0261078	0.0244815	0.4893	0.392475	0.380587	0.634269	20	33	DHX30
chr1	631872	631917	ENST00000414273	MTCO1P12	+	unprocessed_pseudogene	exon	1	4	0.00439497	0.448419	0.73362	0.912341	0.807475	0.894726	0.0172141	0.0163863	0.650045	0.353504	0.344	0.907719	20	46	DHX30
chr1	631920	631962	ENST00000414273	MTCO1P12	+	unprocessed_pseudogene	exon	1	5	0.00816054	0.675918	0.803779	0.591803	0.711046	0.7248	0.0313411	0.0296394	0.7079	0.207262	0.204895	0.947883	20	43
chr1	631963	631994	ENST00000414273	MTCO1P12	+	unprocessed_pseudogene	exon	1	6	0.00701883	0.522689	0.761394	0.81107	0.877261	0.865418	0.0353465	0.0348618	0.888946	0.232826	0.236685	0.925703	20	32
chr1	631995	632487	ENST00000414273	MTCO1P12	+	unprocessed_pseudogene	exon	1	7	0.00866632	0.643385	0.795833	0.825	0.619572	0.777783	0.0236773	0.0226579	0.767114	0.418444	0.420973	0.974369	20	493		DHX30
chr1	632488	632524	ENST00000414273	MTCO1P12	+	unprocessed_pseudogene	exon	1	8	0.00560716	0.708815	0.812952	0.645881	0.629638	0.701059	0.00964199	0.0102293	0.882959	0.356005	0.382917	0.444662	20	37
chr1	632526	632557	ENST00000414273	MTCO1P12	+	unprocessed_pseudogene	exon	1	9	0.00724022	0.0756999	0.310495	0.840004	0.69009	0.743542	0.0138175	0.0173868	0.373943	0.411571	0.431379	0.663726	20	32	TBRG4;PABPN1;DHX30;GRSF1	FUS
chr1	632559	632585	ENST00000414273	MTCO1P12	+	unprocessed_pseudogene	exon	1	10	0.0123504	0.570955	0.775132	0.449553	0.594356	0.505023	0.0343259	0.0307793	0.321199	0.264414	0.266477	0.9203	20	27	TBRG4;PABPN1;DHX30;GRSF1;KHSRP;PABPN1	FUS
chr1	632586	632612	ENST00000414273	MTCO1P12	+	unprocessed_pseudogene	exon	1	11	0.0147668	0.544434	0.768067	0.593769	0.574901	0.662835	0.0404417	0.0400629	0.962093	0.302359	0.316083	0.560211	18	27	TBRG4;DHX30;GRSF1;KHSRP;PABPN1	FUS
chr1	633893	633934	ENST00000514057	MTATP6P1	+	unprocessed_pseudogene	exon	1	1	0.00762361	0.540929	0.766856	0.792271	0.783247	0.83603	0.0313924	0.028203	0.2986	0.255182	0.249716	0.857274	20	42	HNRNPL	QKI
chr1	633935	633963	ENST00000514057	MTATP6P1	+	unprocessed_pseudogene	exon	1	2	0.00417479	0.659587	0.799552	0.954839	0.903267	0.946261	0.0403775	0.0384073	0.400321	0.151388	0.137053	0.126352	20	29	HNRNPL	QKI;ZC3H11A
chr1	633964	633987	ENST00000514057	MTATP6P1	+	unprocessed_pseudogene	exon	1	3	0.00318999	0.811391	0.854185	0.93207	0.920673	0.977681	0.0432112	0.0414079	0.273511	0.207463	0.207058	0.971498	20	24	HNRNPL;HNRNPL	QKI;ZC3H11A;QKI;QKI
chr1	633989	634019	ENST00000514057	MTATP6P1	+	unprocessed_pseudogene	exon	1	4	0.0032942	0.78664	0.842442	0.948035	0.902726	0.978413	0.0353596	0.0333785	0.358057	0.232751	0.233566	0.904902	20	31	HNRNPL;GRSF1;FASTKD2;DHX30;SUPV3L1;DDX59;HNRNPL;GRSF1;FASTKD2;GRSF1	ZC3H11A;QKI;FASTKD2;ILF3;SUPV3L1;TBRG4;DHX30;DDX52;QKI;QKI;QKI
chr1	634022	634063	ENST00000514057	MTATP6P1	+	unprocessed_pseudogene	exon	1	5	0.00239098	0.370321	0.692061	0.985195	0.986921	0.988308	0.0219714	0.0210902	0.557775	0.397055	0.418532	0.0298591	20	42	DHX30;SUPV3L1;DDX59;HNRNPL;FASTKD2;GRSF1;GRSF1;FASTKD2;GRSF1;FASTKD2;GRSF1;DHX30;SUPV3L1;FASTKD2;GRSF1;FASTKD2;SUPV3L1	ZC3H11A;FASTKD2;ILF3;SUPV3L1;TBRG4;DHX30;DDX52;QKI;QKI;ILF3;ILF3;DHX30
chr1	634066	634093	ENST00000514057	MTATP6P1	+	unprocessed_pseudogene	exon	1	6	0.00424223	0.48563	0.748547	0.937729	0.959756	0.963278	0.0460096	0.043838	0.513178	0.218807	0.224703	0.586515	20	28	DDX59;GRSF1;FASTKD2;SUPV3L1;DHX30	FASTKD2;DDX52;ILF3;DHX30
chr1	634094	634125	ENST00000514057	MTATP6P1	+	unprocessed_pseudogene	exon	1	7	0.00578893	0.743161	0.824972	0.878154	0.855054	0.907738	0.0440979	0.0403472	0.239896	0.198649	0.196264	0.902338	20	32	GRSF1;FASTKD2	DDX52;ILF3;DHX30
chr1	634127	634157	ENST00000514057	MTATP6P1	+	unprocessed_pseudogene	exon	1	8	0.00855095	0.727688	0.819323	0.695478	0.674716	0.800771	0.0421353	0.0383245	0.187969	0.215191	0.239205	0.40551	23	31
chr1	944324	944346	ENST00000327044	NOC2L	-	protein_coding	3'UTR	19	52	0.0102929	0.477997	0.74543	0.752437	0.62019	0.704082	0.0194652	0.0187805	0.852677	0.450371	0.451243	0.993377	13	23	UPF1;PABPN1
chr1	944326	944370	ENST00000618323	SAMD11	+	protein_coding	3'UTR	14	1	0.00496473	0.302243	0.643795	0.0974479	0.192013	0.134952	0.00500447	0.00534157	0.866804	0.461975	0.455455	0.916457	20	45	UPF1;PABPN1
chr1	944347	944378	ENST00000327044	NOC2L	-	protein_coding	3'UTR	19	51	0.00825771	0.419243	0.719707	0.782602	0.579051	0.751313	0.0174687	0.0137136	0.15582	0.409484	0.449939	0.505344	20	32	UPF1;PABPN1
chr1	944371	944415	ENST00000618323	SAMD11	+	protein_coding	3'UTR	14	2	0.00400699	0.732215	0.820853	-0.0475471	0.344991	0.175142	0.00441555	0.00450224	0.952412	0.439734	0.433897	0.834055	20	45	UPF1;PABPN1
chr1	944379	944417	ENST00000327044	NOC2L	-	protein_coding	3'UTR	19	50	0.00504008	0.434131	0.726739	0.827973	0.874501	0.879208	0.0150607	0.0135991	0.299766	0.457038	0.485142	0.184578	20	39	UPF1;PABPN1
chr1	944416	944460	ENST00000618323	SAMD11	+	protein_coding	3'UTR	14	3	0.00283022	0.301228	0.643105	0.58141	0.542633	0.597936	0.00425706	0.00418514	0.967267	0.475468	0.561691	0.19915	20	45	UPF1;PABPN1
chr1	944418	944447	ENST00000327044	NOC2L	-	protein_coding	3'UTR	19	49	0.00421711	0.719155	0.816369	0.920885	0.951225	0.948787	0.0141013	0.0132505	0.617569	0.628341	0.632336	0.847771	20	30	UPF1;PABPN1
chr1	944448	944491	ENST00000327044	NOC2L	-	protein_coding	3'UTR	19	48	0.00541376	0.199034	0.534129	0.931158	0.888263	0.891701	0.0146334	0.0141995	0.730801	0.598381	0.584342	0.31489	20	44	UPF1;UPF1	UPF1;PABPC4
chr1	944463	944500	ENST00000618323	SAMD11	+	protein_coding	3'UTR	14	4	0.00317301	0.859034	0.881649	0.143562	0.223511	0.256013	0.00352131	0.00345383	0.947585	0.558894	0.480017	0.255187	20	38	UPF1;PABPN1	UPF1;PABPC4;METAP2
chr1	944492	944542	ENST00000327044	NOC2L	-	protein_coding	3'UTR	19	47	0.00767992	0.238624	0.583093	0.801429	0.830304	0.788036	0.0208427	0.0220234	0.519485	0.382345	0.403492	0.559255	20	51	UPF1;PABPN1	UPF1;PABPC4;METAP2
chr1	944502	944524	ENST00000618323	SAMD11	+	protein_coding	3'UTR	14	5	0.00282955	0.417329	0.718816	0.286832	0.35723	0.230463	0.0026102	0.00302576	0.725412	0.491366	0.571061	0.439154	20	23	UPF1;PABPN1	UPF1;PABPC4;METAP2
chr1	944526	944572	ENST00000618323	SAMD11	+	protein_coding	3'UTR	14	6	0.0050478	0.113267	0.395695	0.33956	0.100284	0.161006	0.00443707	0.00490498	0.832864	0.549063	0.493329	0.419057	25	47	UPF1;PABPN1	UPF1;PABPC4;METAP2
chr1	944544	944587	ENST00000327044	NOC2L	-	protein_coding	3'UTR	19	46	0.0110252	0.703526	0.811279	0.362045	0.22114	0.508628	0.0257401	0.0223236	0.0818191	0.29526	0.288837	0.944138	20	44	UPF1;PABPN1;UPF1	UPF1;PABPC4;METAP2
chr1	944588	944638	ENST00000327044	NOC2L	-	protein_coding	3'UTR	19	45	0.00675018	0.397627	0.708246	0.804752	0.923935	0.822865	0.0162592	0.0163194	0.971718	0.493625	0.484746	0.612955	20	51	UPF1	PABPC4
chr1	944639	944691	ENST00000327044	NOC2L	-	protein_coding	3'UTR	19	44	0.00650111	0.330546	0.665372	0.885517	0.888263	0.904772	0.0223889	0.0192126	0.017993	0.442118	0.470314	0.0874636	20	53	UPF1
chr1	944694	944734	ENST00000327044	NOC2L	-	protein_coding	CDS;3'UTR	19	43	0.0195769	4.18862e-09	8.14301e-07	0.847431	0.79236	-0.117969	0.0387629	0.0241558	0.00532421	0.21808	0.29879	0.00057523	20	41	G3BP1;PABPN1	ZNF800;RPS3
chr1	944737	944782	ENST00000327044	NOC2L	-	protein_coding	CDS	19	42	0.0167115	1.15644e-05	0.000391925	0.780297	0.868596	0.501747	0.0277999	0.0119523	0.000515533	0.336137	0.52046	0.00245165	20	46	G3BP1;PABPN1;PABPN1	ZNF800;RPS3;ZNF800;UCHL5
chr1	944784	945072	ENST00000327044	NOC2L	-	protein_coding	CDS	18;19	41	0.0139549	0.00275938	0.0290593	0.563695	0.767569	0.347088	0.0344721	0.0245252	0.00106774	0.197939	0.260195	0.2847	20	33	G3BP1;PABPN1;PABPN1;G3BP1	ZNF800;UCHL5;UCHL5;DDX55;ZNF800
chr1	945073	945120	ENST00000327044	NOC2L	-	protein_coding	CDS	18	40	0.0158438	0.000469176	0.00741266	0.585317	0.563068	0.193216	0.0423455	0.0344267	0.201505	0.175737	0.194261	0.413655	20	48	G3BP1	UCHL5;DDX55;ZNF800;UCHL5;FMR1
chr1	945123	945535	ENST00000327044	NOC2L	-	protein_coding	CDS	17;18	39	0.0118464	0.04105	0.207726	0.834249	0.798829	0.688631	0.0321102	0.0237589	0.00623215	0.282003	0.336803	0.30589	20	42	G3BP1;PRPF8;GRWD1	ZNF800;UCHL5;FMR1;PUM1;FMR1;ZNF622;UCHL5;UCHL5
chr1	945537	945570	ENST00000327044	NOC2L	-	protein_coding	CDS	17	38	0.0087692	0.729607	0.820001	0.790193	0.85413	0.847134	0.0330985	0.0286992	0.0374835	0.264744	0.333484	0.183027	20	34	GRWD1	PUM1;FMR1;UCHL5
chr1	945572	945606	ENST00000327044	NOC2L	-	protein_coding	CDS	17	37	0.0115504	0.0353635	0.187975	0.783125	0.724594	0.720682	0.0371998	0.0294089	0.0628544	0.266164	0.286565	0.464325	20	35	GRWD1	PUM1
chr1	945607	945641	ENST00000327044	NOC2L	-	protein_coding	CDS	17	36	0.0149344	7.79533e-08	7.56536e-06	0.766984	0.845402	0.317841	0.0387316	0.0294665	0.0463931	0.236149	0.264584	0.418089	20	35		DDX24
chr1	945644	946200	ENST00000327044	NOC2L	-	protein_coding	CDS	16;17	35	0.0115312	0.0308599	0.171099	0.525841	0.610641	0.404539	0.029421	0.0222924	0.0017273	0.183562	0.302578	0.0183161	20	38		FMR1;FXR2
chr1	946202	946237	ENST00000327044	NOC2L	-	protein_coding	CDS	16	34	0.015363	0.0428271	0.213847	0.534148	0.712848	0.495943	0.0360669	0.0266297	0.0373089	0.242612	0.373022	0.0270885	20	36	PABPN1;G3BP1	FMR1;FXR2
chr1	946242	946274	ENST00000327044	NOC2L	-	protein_coding	CDS	16	33	0.0122602	0.000474588	0.0074769	0.729006	0.748151	0.539905	0.0335331	0.028429	0.0865853	0.227081	0.27116	0.165593	20	33	G3BP1	FMR1
chr1	946276	946439	ENST00000327044	NOC2L	-	protein_coding	CDS	15;16	32	0.00841077	0.117591	0.404268	0.703784	0.781633	0.692979	0.0232741	0.017241	0.00253109	0.293796	0.359263	0.181063	20	49	G3BP1;PPIG;G3BP1	FMR1
chr1	946440	946472	ENST00000327044	NOC2L	-	protein_coding	CDS	15	31	0.0121331	0.557079	0.771672	0.610622	0.732468	0.665803	0.0294299	0.0248461	0.212107	0.243561	0.416257	0.00493354	20	33	G3BP1
chr1	946473	946514	ENST00000327044	NOC2L	-	protein_coding	CDS	15	30	0.0118327	0.000416051	0.00675595	0.531064	0.700091	0.343577	0.0263512	0.0212105	0.185697	0.216034	0.305746	0.0316217	20	42
chr1	946520	948154	ENST00000327044	NOC2L	-	protein_coding	CDS	14;15	29	0.0115379	0.0950382	0.357065	0.650673	0.680136	0.584326	0.0274638	0.0191662	0.0521777	0.252857	0.375175	0.00407239	20	50	SF3B4;SF3A3;PRPF8	AQR
chr1	948156	948187	ENST00000327044	NOC2L	-	protein_coding	CDS	14	28	0.00945476	0.525766	0.762334	0.840784	0.763049	0.825243	0.0261785	0.0212311	0.225035	0.324494	0.46077	0.0113587	20	32
chr1	948190	948227	ENST00000327044	NOC2L	-	protein_coding	CDS	14	27	0.0103189	0.000168313	0.00328736	0.847555	0.902761	0.769258	0.0262495	0.018749	0.00885057	0.243497	0.374889	0.00269511	20	38	PPIG	METAP2;YBX3
chr1	948230	948521	ENST00000327044	NOC2L	-	protein_coding	CDS	13;14	26	0.0116216	0.545607	0.768522	0.0930641	0.429951	0.275624	0.0279495	0.0236415	0.0827978	0.232829	0.246109	0.714216	20	35	PPIG;PPIG	METAP2;YBX3;YBX3;METAP2;YBX3;YBX3
chr1	948525	948556	ENST00000327044	NOC2L	-	protein_coding	CDS	13	25	0.0151239	0.283764	0.628274	0.218876	0.391365	0.315676	0.0312647	0.0235047	0.0309753	0.226665	0.33464	0.128182	20	32
chr1	948557	952082	ENST00000327044	NOC2L	-	protein_coding	CDS	11;13	24	0.0171746	0.411661	0.716116	0.190075	0.585605	0.224136	0.03031	0.0210779	0.000969421	0.245905	0.364298	0.247041	20	242	PRPF8	METAP2;SF3B4;PCBP1
chr1	952083	953199	ENST00000327044	NOC2L	-	protein_coding	CDS	9;11	23	0.0151067	0.0258768	0.151465	0.576978	0.682477	0.532693	0.0310628	0.0204303	0.0116366	0.300185	0.359152	0.272441	20	271	PRPF8	AQR
chr1	953200	953235	ENST00000327044	NOC2L	-	protein_coding	CDS	9	22	0.0112425	0.36216	0.686802	0.456348	0.923828	0.636542	0.0253756	0.0185813	0.0276879	0.226356	0.411699	0.0153591	20	36
chr1	953239	953784	ENST00000327044	NOC2L	-	protein_coding	CDS	8;9	21	0.00920713	0.0337488	0.181773	0.772772	0.740598	0.657331	0.0257371	0.0217164	0.0837795	0.315045	0.379978	0.0713786	20	53	SF3B4;PRPF8
chr1	953785	953818	ENST00000327044	NOC2L	-	protein_coding	CDS	8	20	0.0107547	0.0035227	0.0349144	0.624507	0.776079	0.536357	0.0248691	0.018605	0.0640073	0.251605	0.352841	0.0667546	20	34	PRPF8	DDX24
chr1	953821	953870	ENST00000327044	NOC2L	-	protein_coding	CDS	8	19	0.00935288	0.636045	0.793728	0.376868	0.678272	0.479063	0.0196717	0.0173732	0.205101	0.241542	0.373923	0.0205162	20	50	PPIG	FMR1;FXR2
chr1	953871	954029	ENST00000327044	NOC2L	-	protein_coding	CDS	7;8	18	0.00832069	0.00407737	0.039003	0.86012	0.794178	0.702659	0.0241649	0.0225169	0.577661	0.344874	0.351057	0.916722	20	48	PPIG;GRWD1;GRSF1	FMR1;FXR2;FXR2
chr1	954030	954071	ENST00000327044	NOC2L	-	protein_coding	CDS	7	17	0.0119843	0.00140726	0.0173638	0.662936	0.69721	0.449932	0.0230023	0.0158396	0.0426824	0.289142	0.425529	0.0475788	20	42	GRWD1;GRSF1;LIN28B	FXR2;DDX24;FMR1;LIN28B;AQR
chr1	954072	955957	ENST00000327044	NOC2L	-	protein_coding	CDS	6;7	16	0.0100894	0.710569	0.813434	0.720939	0.836591	0.799366	0.0267177	0.0235077	0.305797	0.353818	0.456731	0.0375824	20	46	GRSF1;PPIG;G3BP1	FXR2;DDX24;FMR1;LIN28B;AQR;LIN28B
chr1	955959	955995	ENST00000327044	NOC2L	-	protein_coding	CDS	6	15	0.012188	0.0874934	0.339489	0.464453	0.555937	0.381324	0.027027	0.0228236	0.0745812	0.289471	0.317199	0.713826	20	37	PPIG;G3BP1	LIN28B;YBX3
chr1	955996	956197	ENST00000327044	NOC2L	-	protein_coding	CDS	5;6	14	0.0117529	0.396315	0.707363	0.460057	0.592402	0.500905	0.0297927	0.0235337	0.119462	0.232048	0.297332	0.355825	20	121	G3BP1;PRPF8	YBX3;YBX3
chr1	956199	956901	ENST00000327044	NOC2L	-	protein_coding	CDS	4;5	13	0.0123861	0.312477	0.652242	0.643942	0.636158	0.639888	0.0294661	0.0268025	0.538581	0.298365	0.369263	0.0717082	20	25	PPIG;PRPF8;PPIG;BUD13;GRWD1;G3BP1	AQR;AQR;DDX24;UCHL5;GRWD1
chr1	956904	956949	ENST00000327044	NOC2L	-	protein_coding	CDS	4	12	0.0131571	0.223786	0.565713	0.827018	0.693492	0.75226	0.0362504	0.0298597	0.379849	0.33064	0.370575	0.198159	20	46	PPIG;BUD13;GRWD1;G3BP1	DDX24;UCHL5;GRWD1;DDX24;EFTUD2;FXR2;UCHL5
chr1	956950	956990	ENST00000327044	NOC2L	-	protein_coding	CDS	4	11	0.00876299	0.0315486	0.173729	0.892096	0.882796	0.85743	0.03152	0.0278123	0.204251	0.337452	0.422044	0.0071954	20	41	PPIG;BUD13;GRWD1;G3BP1;PPIG	DDX24;EFTUD2;FXR2;UCHL5;SMNDC1;LIN28B;DDX24
chr1	956993	957113	ENST00000327044	NOC2L	-	protein_coding	CDS	3;4	10	0.0115077	0.0202052	0.127505	0.711956	0.740173	0.501435	0.0307147	0.0238959	0.0564424	0.237491	0.291667	0.180722	20	48	G3BP1;PPIG;PRPF8;G3BP1	EFTUD2;UCHL5;SMNDC1;LIN28B;DDX24;SF3B4;EFTUD2;LIN28B;DDX24;LIN28B
chr1	957116	957154	ENST00000327044	NOC2L	-	protein_coding	CDS	3	9	0.00994814	0.168975	0.491731	0.585352	0.815774	0.649338	0.0266335	0.020432	0.0855585	0.214195	0.359148	0.0111838	20	39	PRPF8;G3BP1	RPS3
chr1	957156	957187	ENST00000327044	NOC2L	-	protein_coding	CDS	3	8	0.0163035	1.47284e-06	7.5909e-05	0.652751	0.791567	0.14555	0.0311535	0.0229156	0.00260322	0.224082	0.349251	0.0065041	20	32	G3BP1	RPS3
chr1	957190	957223	ENST00000327044	NOC2L	-	protein_coding	CDS	3	7	0.0144532	0.000728465	0.01042	0.769179	0.722009	0.505472	0.0322729	0.0208416	0.00456135	0.219002	0.348387	0.126446	20	34		RPS3
chr1	957224	957256	ENST00000327044	NOC2L	-	protein_coding	CDS	3	6	0.0198553	9.80703e-05	0.00214218	0.587193	0.896893	0.243611	0.0358322	0.0257377	0.00177965	0.221426	0.393659	0.0194402	20	33
chr1	957260	958951	ENST00000327044	NOC2L	-	protein_coding	CDS	2;3	5	0.0186414	1.061e-08	1.63365e-06	0.830678	0.887468	0.222268	0.0305698	0.0162595	0.000321076	0.24842	0.504008	0.0131644	20	37	SF3B4;SRSF1;PPIG	BUD13;AQR;SF3B4;PRPF8;AQR;FMR1;FXR2
chr1	958953	958989	ENST00000327044	NOC2L	-	protein_coding	CDS	2	4	0.0124045	0.0288654	0.163371	0.735187	0.759217	0.662072	0.0339755	0.0260276	0.089629	0.212842	0.323532	0.00714114	20	37	SRSF1;PPIG	FMR1;FXR2
chr1	958990	959021	ENST00000327044	NOC2L	-	protein_coding	CDS	2	3	0.00937713	0.0208166	0.13023	0.783578	0.896479	0.760495	0.0305676	0.0254635	0.0786053	0.25181	0.3286	0.0524011	20	32	SRSF1;PPIG	FMR1
chr1	959022	959068	ENST00000327044	NOC2L	-	protein_coding	CDS	2	2	0.00942431	0.0459753	0.2246	0.673206	0.816293	0.586255	0.0294449	0.0263896	0.140674	0.206819	0.276143	0.00642546	20	47	PPIG;NCBP2	DDX3X
chr1	959070	959255	ENST00000327044	NOC2L	-	protein_coding	5'UTR;CDS	1;2	1	0.0100528	0.0251797	0.148541	0.571826	0.762016	0.509207	0.0259812	0.0257795	0.941529	0.242055	0.276998	0.543928	20	53	NCBP2	DDX3X;DDX3X;FXR2;FMR1;NCBP2
chr1	1020120	1020153	ENST00000379370	AGRN	+	protein_coding	5'UTR	1	1	0.00618441	0.171257	0.495094	0.565313	0.585475	0.580676	0.0167916	0.0115193	0.00912658	0.16882	0.256558	0.0181367	20	34	DDX3X
chr1	1020155	1020189	ENST00000379370	AGRN	+	protein_coding	5'UTR;CDS	1	2	0.00653827	0.0721583	0.30105	0.733303	0.883205	0.724034	0.0219215	0.0175399	0.129438	0.22709	0.266977	0.0786576	20	35	DDX3X
chr1	1020190	1020234	ENST00000379370	AGRN	+	protein_coding	CDS	1	3	0.00886567	0.0838081	0.330343	0.844063	0.959388	0.837863	0.02392	0.0165331	0.00941678	0.292057	0.449801	0.00772655	20	45	DDX3X;RPS3;DDX3X
chr1	1020238	1020276	ENST00000379370	AGRN	+	protein_coding	CDS	1	4	0.00636842	0.2495	0.594937	0.796655	0.864557	0.779812	0.0204267	0.0149832	0.0185431	0.249178	0.309969	0.0323215	20	39	RPS3;DDX3X;NIP7;DDX3X
chr1	1020278	1020327	ENST00000379370	AGRN	+	protein_coding	CDS	1	5	0.00783924	0.0513116	0.241561	0.806828	0.915433	0.781944	0.0211866	0.0155534	0.0308712	0.299961	0.395573	0.00311681	20	50	RPS3;NIP7;DDX3X
chr1	1020330	1020363	ENST00000379370	AGRN	+	protein_coding	CDS	1	6	0.0076492	0.386754	0.701902	0.915215	0.976769	0.951654	0.0261446	0.0205377	0.0497836	0.339632	0.505937	0.0010403	20	34	DDX3X;BUD13
chr1	1020364	1022234	ENST00000379370	AGRN	+	protein_coding	CDS	1;2	7	0.00901179	0.603295	0.784955	0.735416	0.748152	0.874678	0.0349486	0.0267944	0.224512	0.242773	0.299098	0.146436	20	44	DDX3X;DDX3X;RPS3
chr1	1022241	1022282	ENST00000379370	AGRN	+	protein_coding	CDS	2	8	0.00896797	0.000203944	0.00382842	0.907226	0.907493	0.839309	0.0325792	0.026188	0.149056	0.301528	0.326406	0.0467191	20	42	DDX3X;RPS3
chr1	1022284	1022322	ENST00000379370	AGRN	+	protein_coding	CDS	2	9	0.00798514	0.159337	0.47733	0.654128	0.744736	0.705595	0.0302966	0.026382	0.358432	0.224579	0.250693	0.392761	20	39	DDX3X
chr1	1022323	1022360	ENST00000379370	AGRN	+	protein_coding	CDS	2	10	0.00594625	0.173256	0.498088	0.913657	0.928538	0.896788	0.0237975	0.0213894	0.0754882	0.378734	0.381175	0.928411	20	38
chr1	1022361	1022388	ENST00000379370	AGRN	+	protein_coding	CDS	2	11	0.00910578	0.183461	0.513137	0.59877	0.746089	0.674066	0.0262118	0.0206072	0.0106863	0.231632	0.331507	0.0585254	20	28	SND1
chr1	1022389	1022423	ENST00000379370	AGRN	+	protein_coding	CDS	2	12	0.00930771	0.0254301	0.149478	0.853319	0.932967	0.800423	0.0285337	0.0222744	0.0113726	0.307538	0.397397	0.0216663	20	35	PPIG
chr1	1022424	1035283	ENST00000379370	AGRN	+	protein_coding	CDS	2;3	13	0.00846452	0.297314	0.639672	0.731151	0.881712	0.760067	0.0278001	0.0242481	0.0707244	0.238522	0.3718	0.00330826	20	46	PPIG
chr1	1035284	1035315	ENST00000379370	AGRN	+	protein_coding	CDS	3	14	0.0105688	0.0204079	0.128396	0.796207	0.943551	0.76867	0.020155	0.0108376	0.000918697	0.307755	0.497478	0.00213703	20	32
chr1	1035316	1040707	ENST00000379370	AGRN	+	protein_coding	CDS	3;4	15	0.0109851	0.0285567	0.162167	0.734628	0.89194	0.730242	0.0257073	0.0167186	0.0136393	0.218119	0.368931	0.00674783	20	52	AQR;RPS3	DDX51;DDX52
chr1	1040708	1040749	ENST00000379370	AGRN	+	protein_coding	CDS	4	16	0.00955139	0.169866	0.493036	0.703001	0.869671	0.7043	0.0258302	0.0186305	0.0353193	0.225811	0.338169	0.0255736	20	42	RPS3	DDX52
chr1	1040751	1040798	ENST00000379370	AGRN	+	protein_coding	CDS	4	17	0.00758712	0.672653	0.80286	0.870316	0.905519	0.896176	0.0182574	0.012316	0.010778	0.286742	0.469665	0.00350651	20	48
chr1	1040799	1040832	ENST00000379370	AGRN	+	protein_coding	CDS	4	18	0.00798408	0.195697	0.52973	0.682345	0.803145	0.72549	0.0277218	0.0233	0.201235	0.222288	0.301079	0.00973253	20	34
chr1	1040833	1040865	ENST00000379370	AGRN	+	protein_coding	CDS	4	19	0.00671475	0.661574	0.80001	0.708005	0.846946	0.847991	0.0251031	0.0213161	0.193798	0.311377	0.398458	0.00153357	20	33
chr1	1040867	1041195	ENST00000379370	AGRN	+	protein_coding	CDS	4;5	20	0.0113933	0.0158766	0.107171	0.673857	0.87075	0.601246	0.0267248	0.0180436	0.0313653	0.22237	0.303165	0.0480759	20	37	FAM120A;PRPF8;CSTF2T;AQR
chr1	1041199	1041236	ENST00000379370	AGRN	+	protein_coding	CDS	5	21	0.0090108	0.0115434	0.0848802	0.826596	0.81146	0.725359	0.0262936	0.0191653	0.0112005	0.24758	0.320295	0.0345002	20	38
chr1	1041237	1041279	ENST00000379370	AGRN	+	protein_coding	CDS	5	22	0.00692663	0.0785789	0.317756	0.936341	0.971237	0.938475	0.0227153	0.0186369	0.0872687	0.426258	0.555447	0.00403693	20	43
chr1	1041281	1041317	ENST00000379370	AGRN	+	protein_coding	CDS	5	23	0.00598041	0.203017	0.539678	0.883348	0.949505	0.890703	0.0203004	0.0169609	0.0777885	0.390834	0.458565	0.0254326	20	37
chr1	1041318	1041351	ENST00000379370	AGRN	+	protein_coding	CDS	5	24	0.0075176	0.212035	0.551313	0.889572	0.920897	0.894096	0.0257656	0.0197071	0.0376462	0.251724	0.364468	0.0308572	20	34	PPIG
chr1	1041354	1041390	ENST00000379370	AGRN	+	protein_coding	CDS	5	25	0.00927641	0.132979	0.433256	0.672852	0.863585	0.719833	0.0281706	0.0253274	0.542614	0.289858	0.373786	0.0723519	20	37
chr1	1041391	1041505	ENST00000379370	AGRN	+	protein_coding	CDS	5;6	26	0.00912796	0.18094	0.509572	0.850945	0.784615	0.77993	0.0200103	0.0132404	0.0208694	0.38153	0.350632	0.382855	20	35
chr1	1041507	1041542	ENST00000379370	AGRN	+	protein_coding	CDS	6	27	0.0109919	0.276516	0.621508	0.380282	0.668822	0.422506	0.0223296	0.012264	0.00409045	0.227088	0.314079	0.0491565	20	36
chr1	1041543	1041578	ENST00000379370	AGRN	+	protein_coding	CDS	6	28	0.0097569	0.0838358	0.330424	0.806339	0.88324	0.777813	0.0252641	0.0188027	0.0300836	0.317615	0.436921	0.00725202	20	36	SND1
chr1	1041579	1041620	ENST00000379370	AGRN	+	protein_coding	CDS	6	29	0.0121768	0.00229703	0.0252275	0.765592	0.684581	0.567969	0.0278327	0.0223846	0.147753	0.297134	0.306167	0.842768	20	42
chr1	1041621	1041665	ENST00000379370	AGRN	+	protein_coding	CDS	6	30	0.010558	0.0431308	0.214885	0.763545	0.771644	0.741075	0.0274059	0.0200076	0.136218	0.314479	0.314757	0.990194	20	45
chr1	1041666	1041957	ENST00000379370	AGRN	+	protein_coding	CDS	6;7	31	0.00983472	0.156459	0.472786	0.653953	0.819471	0.708022	0.027947	0.0204015	0.0251326	0.243253	0.312051	0.0155236	20	39	PPIG;PPIG	FMR1
chr1	1041958	1041999	ENST00000379370	AGRN	+	protein_coding	CDS	7	32	0.0101552	0.618669	0.789275	0.756066	0.713403	0.770176	0.0249498	0.0163807	0.0708072	0.287899	0.390485	0.0248581	20	42	SDAD1	FMR1
chr1	1042000	1042036	ENST00000379370	AGRN	+	protein_coding	CDS	7	33	0.0123611	0.000397615	0.00652279	0.431386	0.58696	0.084462	0.0227485	0.0121889	0.000938103	0.210656	0.295964	0.109811	20	37	SDAD1	FMR1
chr1	1042037	1042080	ENST00000379370	AGRN	+	protein_coding	CDS	7	34	0.00962742	0.334656	0.668636	0.81453	0.934949	0.855145	0.0270872	0.0223708	0.24805	0.366476	0.50828	0.00218189	20	44		FMR1
chr1	1042081	1042126	ENST00000379370	AGRN	+	protein_coding	CDS	7	35	0.0101803	0.514259	0.758716	0.951886	0.968948	0.966871	0.0314793	0.0258292	0.0520225	0.333677	0.458327	0.00270969	20	46		FMR1
chr1	1042127	1042156	ENST00000379370	AGRN	+	protein_coding	CDS	7	36	0.00884848	0.1715	0.495464	0.785147	0.939518	0.798932	0.0228298	0.0168742	0.0169401	0.30741	0.466821	0.00109026	20	30
chr1	1042157	1043275	ENST00000379370	AGRN	+	protein_coding	CDS	7;8	37	0.0106604	0.0169855	0.112425	0.924485	0.893608	0.831134	0.0286938	0.0205364	0.0212804	0.359626	0.419301	0.0183139	20	43	AQR	YBX3;METAP2;YBX3
chr1	1043276	1043328	ENST00000379370	AGRN	+	protein_coding	CDS	8	38	0.00943932	0.113476	0.396139	0.772873	0.829155	0.725041	0.0286102	0.0234958	0.175108	0.272101	0.347077	0.00777226	20	53		METAP2
chr1	1043329	1043372	ENST00000379370	AGRN	+	protein_coding	CDS	8	39	0.0103059	0.323655	0.660231	0.727327	0.78904	0.778029	0.0294023	0.0200964	0.0137722	0.191047	0.321775	0.000914699	20	44	PPIG
chr1	1043375	1043411	ENST00000379370	AGRN	+	protein_coding	CDS	8	40	0.00858477	0.131764	0.431009	0.736755	0.867368	0.742025	0.0227579	0.0162514	0.0794223	0.323818	0.362588	0.0966855	20	37	PPIG;PPIG
chr1	1043415	1043452	ENST00000379370	AGRN	+	protein_coding	CDS	8	41	0.008648	0.0575846	0.260727	0.83985	0.918951	0.848367	0.0297476	0.0247655	0.0276475	0.269621	0.370756	0.00581037	20	38	PPIG;PRPF8
chr1	1043453	1043580	ENST00000379370	AGRN	+	protein_coding	CDS	8;9	42	0.0100332	0.163853	0.483954	0.745364	0.711381	0.61524	0.0248319	0.0165332	0.0112337	0.219628	0.302874	0.0484796	20	48	PPIG;PRPF8;AQR;EFTUD2;BUD13;PPIG;PPIG	DDX24;FXR2;UCHL5
chr1	1043582	1043627	ENST00000379370	AGRN	+	protein_coding	CDS	9	43	0.00807085	0.000390228	0.00643124	0.847361	0.883022	0.725845	0.0222445	0.0172406	0.0902912	0.291079	0.388481	0.00445562	20	46	BUD13;PPIG	DDX24;FXR2;UCHL5;DDX24
chr1	1043628	1043664	ENST00000379370	AGRN	+	protein_coding	CDS	9	44	0.0094022	0.190926	0.523312	0.730162	0.907245	0.782053	0.0230186	0.0155088	0.0203547	0.244412	0.453149	0.00314456	20	37		DDX24
chr1	1043668	1043697	ENST00000379370	AGRN	+	protein_coding	CDS	9	45	0.00918697	0.00212607	0.0237745	0.775414	0.69805	0.66185	0.0246055	0.0173846	0.055578	0.256034	0.295888	0.0690272	20	30		DDX24
chr1	1043699	1043826	ENST00000379370	AGRN	+	protein_coding	CDS	9;10	46	0.00927481	0.209598	0.548143	0.576477	0.816119	0.642944	0.0260007	0.0183509	0.0297352	0.243326	0.308653	0.177741	20	38
chr1	1043827	1043897	ENST00000379370	AGRN	+	protein_coding	CDS	10	47	0.0102379	1.43083e-05	0.000464006	0.792639	0.863897	0.598811	0.0240709	0.0153784	0.00371045	0.263538	0.370481	0.0444785	20	71	PPIG;PPIG;SDAD1
chr1	1043898	1043935	ENST00000379370	AGRN	+	protein_coding	CDS	10	48	0.00842673	0.103665	0.375976	0.806493	0.824235	0.780208	0.0204673	0.0129708	0.00301495	0.284946	0.375434	0.116183	20	38	SDAD1;PPIG
chr1	1043936	1043971	ENST00000379370	AGRN	+	protein_coding	CDS	10	49	0.010073	0.1111	0.391544	0.727318	0.924253	0.769694	0.0266117	0.0200002	0.01369	0.306678	0.419433	0.00809571	20	36	PPIG
chr1	1043974	1044006	ENST00000379370	AGRN	+	protein_coding	CDS	10	50	0.00792124	0.322469	0.659286	0.806168	0.903312	0.847895	0.0279261	0.0253296	0.400303	0.299483	0.380438	0.0114538	20	33
chr1	1044007	1044145	ENST00000379370	AGRN	+	protein_coding	CDS	10;11	51	0.00867099	0.158811	0.476449	0.833359	0.924635	0.850723	0.0238249	0.0170795	0.017792	0.256033	0.424416	0.0115117	20	54	PPIG;SDAD1
chr1	1044146	1044196	ENST00000379370	AGRN	+	protein_coding	CDS	11	52	0.0138225	0.00168155	0.0198827	0.668833	0.794796	0.517766	0.0313446	0.0194276	0.0227145	0.202628	0.332784	0.0356351	20	51	SDAD1;PPIG	DDX24
chr1	1044199	1044246	ENST00000379370	AGRN	+	protein_coding	CDS	11	53	0.0101116	0.427013	0.723722	0.719226	0.873664	0.826518	0.0277175	0.0183544	0.00457574	0.217513	0.379554	0.000730846	20	48	SDAD1;PPIG;WDR43	DDX24;BUD13
chr1	1044247	1044363	ENST00000379370	AGRN	+	protein_coding	CDS	11;12	54	0.00658712	0.235098	0.579016	0.913065	0.928226	0.922939	0.0256245	0.0210799	0.0128809	0.306253	0.409746	0.0225362	20	41	PPIG;WDR43;NOL12;PPIG	DDX24;BUD13;DDX24;METAP2
chr1	1044364	1044405	ENST00000379370	AGRN	+	protein_coding	CDS	12	55	0.0114852	0.0163605	0.10956	0.632027	0.801435	0.514102	0.0323555	0.0254656	0.0423475	0.186182	0.275367	0.0113433	20	42	NOL12;PPIG	DDX24
chr1	1044409	1045165	ENST00000379370	AGRN	+	protein_coding	CDS	12;13	56	0.00773041	0.0991627	0.366067	0.85361	0.879068	0.783276	0.0251153	0.0217782	0.32073	0.331235	0.403781	0.0862917	20	36		DDX24;AQR;DDX24
chr1	1045166	1045199	ENST00000379370	AGRN	+	protein_coding	CDS	13	57	0.00934438	0.285156	0.629414	0.763765	0.848011	0.77974	0.023017	0.0143649	0.0159776	0.295643	0.405156	0.00108682	20	34		AQR;DDX24;FXR2;DDX24;METAP2
chr1	1045200	1045234	ENST00000379370	AGRN	+	protein_coding	CDS	13	58	0.0114391	0.226708	0.569089	0.542379	0.896208	0.625215	0.0250006	0.0173697	0.0321733	0.286002	0.401583	0.00307153	20	35	NIP7	FXR2;DDX24;METAP2;METAP2
chr1	1045235	1045275	ENST00000379370	AGRN	+	protein_coding	CDS	13	59	0.00770216	0.60804	0.786183	0.698004	0.856528	0.832311	0.021513	0.0170701	0.0383759	0.320778	0.425478	0.0279928	20	41	NIP7;SDAD1;NOL12	DDX24;METAP2
chr1	1045276	1045390	ENST00000379370	AGRN	+	protein_coding	CDS	13;14	60	0.00724966	0.477638	0.74525	0.716723	0.782862	0.782879	0.0215465	0.0169483	0.0861166	0.237066	0.363855	0.0096668	20	34	NIP7	METAP2;METAP2
chr1	1045393	1045425	ENST00000379370	AGRN	+	protein_coding	CDS	14	61	0.00742551	0.113496	0.396179	0.613992	0.846328	0.670107	0.0207172	0.0149503	0.0443763	0.218864	0.296824	0.0135926	20	33
chr1	1045426	1045477	ENST00000379370	AGRN	+	protein_coding	CDS	14	62	0.0105698	1.42263e-05	0.000461901	0.815977	0.787592	0.533	0.0235617	0.01397	0.0208987	0.232531	0.333304	0.00240007	20	52	NOL12
chr1	1045481	1045522	ENST00000379370	AGRN	+	protein_coding	CDS	14	63	0.00911179	0.0954569	0.358075	0.713419	0.828755	0.736546	0.0316074	0.0239928	0.0188704	0.181116	0.249118	0.00314419	20	42	NOL12;PPIG;AQR	DDX24;AQR
chr1	1045523	1045770	ENST00000379370	AGRN	+	protein_coding	CDS	14;15	64	0.0104683	0.000210378	0.00392345	0.804899	0.916828	0.614931	0.0266904	0.0196386	0.0491444	0.21158	0.327238	0.0108215	20	39	PPIG;AQR;PPIG	DDX24;AQR;AQR;DDX24
chr1	1045775	1045822	ENST00000379370	AGRN	+	protein_coding	CDS	15	65	0.011502	0.0182395	0.118433	0.824071	0.925483	0.762398	0.0284254	0.0203655	0.0378674	0.265054	0.474617	0.00473011	20	48	PPIG	AQR;DDX24;DDX24
chr1	1045823	1045871	ENST00000379370	AGRN	+	protein_coding	CDS	15	66	0.00763372	0.0562791	0.256675	0.85657	0.948425	0.857378	0.0220007	0.0175012	0.096604	0.325862	0.463008	0.015418	20	49	PPIG;PPIG;RPS3	DDX24;BUD13
chr1	1045872	1046007	ENST00000379370	AGRN	+	protein_coding	CDS	15;16	67	0.00874649	0.000757369	0.0107552	0.873029	0.937692	0.791787	0.0237278	0.0183358	0.0377204	0.26821	0.427795	0.00248398	20	49	PPIG;EFTUD2;LIN28B;PPIG	DDX24;BUD13;LIN28B
chr1	1046012	1046059	ENST00000379370	AGRN	+	protein_coding	CDS	16	68	0.00808712	0.234096	0.577779	0.580569	0.8066	0.669379	0.0224566	0.015761	0.0119944	0.213072	0.287239	0.0110594	20	48	LIN28B;PPIG	LIN28B
chr1	1046061	1046162	ENST00000379370	AGRN	+	protein_coding	CDS	16;17	69	0.00874973	0.400644	0.710117	0.813401	0.913455	0.850416	0.0300874	0.0246322	0.171769	0.279543	0.405259	0.00811746	20	31	PPIG;PRPF8;EFTUD2;SF3A3;BUD13;PRPF8;PPIG	EFTUD2;SF3B4;BUD13;DDX24
chr1	1046170	1046206	ENST00000379370	AGRN	+	protein_coding	CDS	17	70	0.00733444	0.65469	0.798492	0.821195	0.902327	0.857384	0.0311678	0.0276973	0.326305	0.222415	0.310477	0.00617365	20	37	EFTUD2;BUD13;PRPF8;PPIG	EFTUD2;SF3B4;BUD13;DDX24;DDX24
chr1	1046208	1046239	ENST00000379370	AGRN	+	protein_coding	CDS	17	71	0.00861366	0.0518185	0.243128	0.80628	0.909542	0.810377	0.0264269	0.0212194	0.0479952	0.258592	0.378865	0.000468752	20	32		DDX24
chr1	1046241	1046411	ENST00000379370	AGRN	+	protein_coding	CDS	17;18	72	0.00614066	0.464016	0.739905	0.868873	0.893129	0.884356	0.0247811	0.0216097	0.106562	0.255527	0.333046	0.198167	20	40	SF3B4	YBX3;SF3B4;YBX3
chr1	1046413	1046445	ENST00000379370	AGRN	+	protein_coding	CDS	18	73	0.0101464	0.365572	0.688837	0.556544	0.792707	0.654626	0.0302222	0.0232838	0.0730307	0.189407	0.276822	0.0124367	20	33
chr1	1046446	1046477	ENST00000379370	AGRN	+	protein_coding	CDS	18	74	0.00997253	0.402759	0.71134	0.815114	0.760547	0.81864	0.0272087	0.018295	0.0297617	0.314277	0.347454	0.236872	20	32
chr1	1046478	1046507	ENST00000379370	AGRN	+	protein_coding	CDS	18	75	0.00902324	0.24078	0.585466	0.841116	0.858046	0.86029	0.0223557	0.0144214	0.0293166	0.367577	0.386196	0.384226	20	30
chr1	1046508	1046533	ENST00000379370	AGRN	+	protein_coding	CDS	18	76	0.0134867	0.00117781	0.0151733	0.633159	0.554479	0.351637	0.0325846	0.0223587	0.00867704	0.175409	0.23412	0.0205885	20	26
chr1	1046534	1046561	ENST00000379370	AGRN	+	protein_coding	CDS	18	77	0.0112905	0.188671	0.520337	0.718653	0.744941	0.677759	0.0230575	0.0128806	0.000143951	0.288131	0.379842	0.0771632	20	28
chr1	1046562	1046594	ENST00000379370	AGRN	+	protein_coding	CDS	18	78	0.00964631	0.291638	0.635073	0.523998	0.754136	0.58184	0.020522	0.0143234	0.00806292	0.270172	0.425375	0.0206135	20	33		SRSF1
chr1	1046595	1046626	ENST00000379370	AGRN	+	protein_coding	CDS	18	79	0.00963701	0.0369923	0.193814	0.791153	0.928773	0.771551	0.0255317	0.0201517	0.0661371	0.300583	0.452018	0.000204952	20	32		SRSF1
chr1	1046627	1046669	ENST00000379370	AGRN	+	protein_coding	CDS	18	80	0.0133494	0.453351	0.735739	0.571359	0.830526	0.663194	0.0290143	0.0211461	0.00251132	0.243585	0.456316	0.00178357	20	43		SRSF1
chr1	1046671	1046709	ENST00000379370	AGRN	+	protein_coding	CDS	18	81	0.0112382	0.0138681	0.0970483	0.510024	0.694897	0.505514	0.0356656	0.0272084	0.0439257	0.149782	0.241213	0.00331544	20	39		UCHL5
chr1	1046712	1046851	ENST00000379370	AGRN	+	protein_coding	CDS	18;19	82	0.00771242	0.0277715	0.159185	0.910654	0.926164	0.906435	0.023695	0.0177013	0.0410322	0.352631	0.451475	0.0235032	20	56	EFTUD2;SRSF1	UCHL5;BUD13;EFTUD2;BUD13;METAP2
chr1	1046852	1046888	ENST00000379370	AGRN	+	protein_coding	CDS	19	83	0.0076424	0.547142	0.769003	0.763921	0.804591	0.855147	0.0274093	0.0218656	0.290631	0.280189	0.378601	0.0241646	20	37	EFTUD2;SRSF1	METAP2
chr1	1046889	1046934	ENST00000379370	AGRN	+	protein_coding	CDS	19	84	0.00726371	0.133266	0.433698	0.801319	0.881802	0.848445	0.0234876	0.0178243	0.0501711	0.288637	0.36015	0.0680195	20	46	GRWD1;PRPF8	METAP2;RBM15
chr1	1046935	1047332	ENST00000379370	AGRN	+	protein_coding	CDS	19;20	85	0.00573201	0.555015	0.770992	0.890521	0.870956	0.898916	0.0232292	0.0200422	0.209473	0.304641	0.356179	0.156385	20	29	GRWD1;PRPF8;QKI;EFTUD2;SF3A3;UCHL5	RBM15;PRPF8;AQR;SF3B4;AQR;BUD13;DDX24
chr1	1047333	1047387	ENST00000379370	AGRN	+	protein_coding	CDS	20	86	0.00758805	0.201515	0.53747	0.828624	0.783715	0.761669	0.0236411	0.0187051	0.0597637	0.28572	0.320238	0.0722167	20	55	UCHL5;SRSF1;PPIG	SF3B4;AQR;BUD13;DDX24;UCHL5
chr1	1047388	1047418	ENST00000379370	AGRN	+	protein_coding	CDS	20	87	0.0076279	0.249553	0.59503	0.824411	0.947994	0.850926	0.0277377	0.0253558	0.296446	0.316008	0.394356	0.00157428	20	31	UCHL5;SRSF1;PPIG	BUD13;UCHL5
chr1	1047419	1047577	ENST00000379370	AGRN	+	protein_coding	CDS	20;21	88	0.00814564	0.638525	0.794416	0.674229	0.891057	0.822295	0.0274211	0.0219262	0.0325995	0.217627	0.330887	0.00247689	20	41	PPIG
chr1	1047578	1047615	ENST00000379370	AGRN	+	protein_coding	CDS	21	89	0.0108371	0.0467147	0.226966	0.781231	0.954107	0.76806	0.0321898	0.0241114	0.0129836	0.207043	0.379819	0.00222479	20	38	GRWD1;PPIG
chr1	1047618	1047659	ENST00000379370	AGRN	+	protein_coding	CDS	21	90	0.0084875	0.00132118	0.0165571	0.843808	0.822564	0.623017	0.0248804	0.0177253	0.0165441	0.200368	0.272037	0.00707372	20	42	GRWD1;PPIG	DDX24
chr1	1047661	1047783	ENST00000379370	AGRN	+	protein_coding	CDS	21;22	91	0.00880204	0.000670863	0.0097783	0.8625	0.854699	0.758301	0.0297296	0.0255752	0.307349	0.305786	0.293461	0.443631	20	35	GRWD1;PPIG;PPIG;PPIG;SDAD1	DDX24;DDX24
chr1	1047786	1047821	ENST00000379370	AGRN	+	protein_coding	CDS	22	92	0.00792518	0.254646	0.60081	0.549958	0.790454	0.616155	0.0221062	0.0164989	0.0996734	0.234475	0.29226	0.000354399	20	36	PPIG;SDAD1	DDX24
chr1	1047823	1047872	ENST00000379370	AGRN	+	protein_coding	CDS	22	93	0.00693314	0.226936	0.569368	0.80287	0.877007	0.843299	0.0242686	0.0179517	0.0981593	0.238864	0.299372	0.0104812	20	50	PPIG;SDAD1;PPIG	DDX24
chr1	1047874	1048041	ENST00000379370	AGRN	+	protein_coding	CDS	22;23	94	0.00949328	0.00187486	0.0216088	0.857821	0.948531	0.794309	0.0230702	0.0157727	0.026483	0.332744	0.484858	0.000823748	20	52		SND1;DDX24
chr1	1048042	1048079	ENST00000379370	AGRN	+	protein_coding	CDS	23	95	0.00798681	0.0150537	0.103105	0.859446	0.931199	0.831663	0.0254488	0.0195685	0.170292	0.261825	0.30717	0.12245	20	38		SND1;DDX24
chr1	1048080	1048115	ENST00000379370	AGRN	+	protein_coding	CDS	23	96	0.00873059	0.0444502	0.219349	0.568191	0.812289	0.595805	0.0266128	0.0195156	0.0329164	0.203704	0.25082	0.0772627	20	36
chr1	1048116	1048142	ENST00000379370	AGRN	+	protein_coding	CDS	23	97	0.00945279	0.00897115	0.0705413	0.561429	0.750897	0.439833	0.0269919	0.0207835	0.0115808	0.232318	0.258432	0.356376	20	27
chr1	1048143	1048172	ENST00000379370	AGRN	+	protein_coding	CDS	23	98	0.0119646	0.29071	0.634186	0.343399	0.373499	0.280773	0.0284667	0.020168	3.12605e-05	0.200506	0.282624	0.0863395	20	30
chr1	1048173	1048196	ENST00000379370	AGRN	+	protein_coding	CDS	23	99	0.011923	0.351499	0.679558	0.511578	0.429995	0.524512	0.0269159	0.0192898	0.0605856	0.265582	0.318332	0.00827323	20	24
chr1	1048197	1048230	ENST00000379370	AGRN	+	protein_coding	CDS	23	100	0.0153604	0.00934935	0.0727574	0.713053	0.543851	0.40375	0.029031	0.0166751	0.0172988	0.268641	0.303579	0.517064	20	34
chr1	1048231	1048256	ENST00000379370	AGRN	+	protein_coding	CDS	23	101	0.0119405	0.0531039	0.247071	0.381619	0.688169	0.398148	0.0231173	0.0172868	0.0657479	0.301098	0.366518	0.156121	20	26
chr1	1048261	1048294	ENST00000379370	AGRN	+	protein_coding	CDS	23	102	0.0106125	0.334841	0.668842	0.77293	0.73663	0.736383	0.0291918	0.0225754	0.0787267	0.205836	0.331517	0.0254338	20	34
chr1	1048297	1048341	ENST00000379370	AGRN	+	protein_coding	CDS	23	103	0.00879388	0.270791	0.616634	0.561598	0.821464	0.631837	0.0250969	0.0202319	0.115698	0.167611	0.292427	0.0213056	20	45	PPIG
chr1	1048346	1048894	ENST00000379370	AGRN	+	protein_coding	CDS	23;24	104	0.0088568	0.0865035	0.336883	0.695788	0.688409	0.600453	0.0234334	0.018327	0.0139226	0.255438	0.310176	0.0157481	20	48	PPIG;AQR	AQR;BUD13
chr1	1048898	1048930	ENST00000379370	AGRN	+	protein_coding	CDS	24	105	0.0123465	0.305258	0.646222	0.631792	0.72424	0.623676	0.0304272	0.018841	0.0257159	0.202776	0.258556	0.00294474	20	33	AQR	AQR;BUD13;AQR
chr1	1048931	1048966	ENST00000379370	AGRN	+	protein_coding	CDS	24	106	0.0112442	0.010485	0.0792021	0.78083	0.897879	0.727357	0.0312458	0.0244095	0.107709	0.30562	0.349345	0.281512	20	36		AQR
chr1	1048968	1049007	ENST00000379370	AGRN	+	protein_coding	CDS	24	107	0.00839152	0.750268	0.827454	0.793506	0.845814	0.857905	0.0230237	0.0184083	0.161276	0.356846	0.470535	0.0586951	20	40
chr1	1049012	1049055	ENST00000379370	AGRN	+	protein_coding	CDS	24	108	0.0139127	0.184158	0.514061	0.580874	0.784342	0.670128	0.033816	0.0225581	0.0166146	0.219682	0.343435	0.012554	20	44
chr1	1049057	1049280	ENST00000379370	AGRN	+	protein_coding	CDS	24;25	109	0.0111452	0.269694	0.615525	0.756537	0.847269	0.76327	0.0247023	0.0171269	0.0215899	0.265528	0.472981	0.000718441	20	48	AQR;SND1	GTF2F1;AQR;SND1
chr1	1049284	1049322	ENST00000379370	AGRN	+	protein_coding	CDS	25	110	0.0110575	0.0155696	0.105646	0.827462	0.935483	0.820745	0.0264002	0.018795	0.041272	0.285723	0.520295	0.00236421	20	39	SND1;RPS3	SND1
chr1	1049323	1049371	ENST00000379370	AGRN	+	protein_coding	CDS	25	111	0.0114432	0.0373342	0.195036	0.840402	0.716117	0.686193	0.0266482	0.0186338	0.0454466	0.270139	0.382531	0.00948138	20	49	RPS3
chr1	1049373	1049406	ENST00000379370	AGRN	+	protein_coding	CDS	25	112	0.0108826	6.66993e-06	0.000253336	0.810427	0.882354	0.638449	0.0271233	0.0192968	0.088137	0.263532	0.360837	0.0292869	20	34
chr1	1049407	1049445	ENST00000379370	AGRN	+	protein_coding	CDS	25	113	0.0115274	0.00367049	0.0359582	0.65817	0.872202	0.557609	0.030759	0.0244447	0.0409364	0.248001	0.290265	0.304201	20	39	PPIG
chr1	1049448	1049612	ENST00000379370	AGRN	+	protein_coding	CDS	25;26	114	0.0104053	0.368885	0.690998	0.815759	0.742594	0.779411	0.0263251	0.0173775	0.0628133	0.248426	0.369043	0.0161862	20	51	PPIG;SDAD1	ABCF1;PUM1
chr1	1049618	1049657	ENST00000379370	AGRN	+	protein_coding	CDS	26	115	0.0092817	0.0300054	0.16787	0.744289	0.865205	0.750718	0.0282513	0.0217595	0.0298322	0.247938	0.353617	0.0133979	20	40	SDAD1;RPS3	ABCF1;PUM1;METAP2
chr1	1049658	1049704	ENST00000379370	AGRN	+	protein_coding	CDS	26	116	0.00692936	0.573937	0.776151	0.884626	0.962044	0.935979	0.0274125	0.0242255	0.230306	0.363967	0.451829	0.00145613	20	47	SDAD1;RPS3	ABCF1;PUM1;METAP2
chr1	1049705	1049737	ENST00000379370	AGRN	+	protein_coding	CDS	26	117	0.00567676	0.307759	0.648245	0.810499	0.904901	0.837484	0.0179116	0.0146259	0.191734	0.325496	0.429212	0.0377429	20	33	SDAD1
chr1	1049738	1049775	ENST00000379370	AGRN	+	protein_coding	CDS	26	118	0.00825005	0.2331	0.576641	0.688675	0.855973	0.711475	0.0221903	0.0170348	0.051263	0.264406	0.344024	0.0118893	20	38	RPS3	DDX24
chr1	1049779	1049918	ENST00000379370	AGRN	+	protein_coding	CDS	26;27	119	0.0106907	0.0041876	0.0397692	0.758952	0.83056	0.649139	0.0259884	0.0189216	0.0407906	0.202425	0.362873	0.000486831	20	33	RPS3;PPIG;PPIG;SND1	DDX24
chr1	1049921	1049946	ENST00000379370	AGRN	+	protein_coding	CDS	27	120	0.00879486	0.526059	0.762462	0.769714	0.870759	0.805976	0.0247441	0.0193837	0.0707468	0.258619	0.411622	0.000549222	20	26	SND1;SDAD1
chr1	1049949	1049999	ENST00000379370	AGRN	+	protein_coding	CDS	27	121	0.00578176	0.48277	0.747411	0.926209	0.955003	0.934969	0.0206485	0.0176403	0.202911	0.392239	0.481855	0.0664733	20	51	SND1;SDAD1;SND1;RPS3;EIF3H
chr1	1050003	1050234	ENST00000379370	AGRN	+	protein_coding	CDS	27;28	122	0.00652668	0.43724	0.728052	0.88748	0.935934	0.922486	0.0219077	0.018253	0.110283	0.410334	0.509926	0.0065127	20	37	SND1;RPS3;SF3B4;SF3A3
chr1	1050236	1050279	ENST00000379370	AGRN	+	protein_coding	CDS	28	123	0.00943316	0.338086	0.671179	0.81999	0.819364	0.837033	0.0303777	0.022685	0.0607115	0.301815	0.348118	0.0382227	20	44
chr1	1050282	1050317	ENST00000379370	AGRN	+	protein_coding	CDS	28	124	0.00961137	0.355376	0.682205	0.693122	0.680611	0.73511	0.0293192	0.022474	0.0338098	0.228068	0.315319	0.00703859	20	36
chr1	1050318	1050466	ENST00000379370	AGRN	+	protein_coding	CDS	28;29	125	0.0106367	0.000405665	0.00662721	0.748574	0.810761	0.604153	0.0277315	0.0209061	0.0228619	0.278777	0.29368	0.561308	20	52	NOL12
chr1	1050467	1050498	ENST00000379370	AGRN	+	protein_coding	CDS	29	126	0.00689712	0.498779	0.753175	0.88517	0.907644	0.902987	0.0245843	0.0200948	0.0920307	0.389207	0.472778	0.0878428	20	32
chr1	1050500	1050544	ENST00000379370	AGRN	+	protein_coding	CDS	29	127	0.011216	0.0815797	0.325147	0.513292	0.748674	0.519178	0.0311575	0.0219898	0.0425273	0.166009	0.250815	0.00140199	20	45	PPIG	DDX24
chr1	1050545	1050587	ENST00000379370	AGRN	+	protein_coding	CDS	29	128	0.0106585	3.0279e-05	0.000839567	0.798172	0.884146	0.666896	0.0293271	0.024032	0.125515	0.190199	0.339572	0.0163031	20	43	PPIG	DDX24
chr1	1050589	1050759	ENST00000379370	AGRN	+	protein_coding	CDS	29;30	129	0.00755989	0.81188	0.85437	0.848302	0.898684	0.912631	0.0224141	0.0164017	0.134123	0.33987	0.499311	0.00280006	20	37
chr1	1050760	1050799	ENST00000379370	AGRN	+	protein_coding	CDS	30	130	0.00796601	0.503435	0.755193	0.818281	0.889079	0.867669	0.0290744	0.0234054	0.0634352	0.203912	0.331987	0.00242009	20	40	PPIG
chr1	1050807	1051263	ENST00000379370	AGRN	+	protein_coding	CDS	30;31	131	0.00748348	0.0134777	0.0951278	0.938562	0.954177	0.923027	0.0238254	0.018123	0.0422982	0.39168	0.466744	0.0108785	20	42	PPIG;PRPF8;SF3B4
chr1	1051264	1051302	ENST00000379370	AGRN	+	protein_coding	CDS	31	132	0.0100187	0.00349891	0.0347319	0.806903	0.844005	0.734678	0.0279393	0.0240644	0.214696	0.288784	0.418481	0.00505657	20	39
chr1	1051304	1051342	ENST00000379370	AGRN	+	protein_coding	CDS	31	133	0.00898546	0.15414	0.468922	0.826117	0.89647	0.834684	0.027079	0.0201635	0.0383383	0.236935	0.38409	0.0124722	20	39
chr1	1051344	1051468	ENST00000379370	AGRN	+	protein_coding	CDS	31;32	134	0.00590273	0.278965	0.62392	0.848903	0.920971	0.866084	0.0219134	0.0183418	0.0787202	0.346048	0.33949	0.802984	20	42	EFTUD2	BUD13
chr1	1051470	1051509	ENST00000379370	AGRN	+	protein_coding	CDS	32	135	0.00827698	0.0151502	0.10359	0.613748	0.776146	0.496703	0.0209013	0.0163496	0.0249439	0.204498	0.269001	0.0319494	20	40	EFTUD2	BUD13
chr1	1051512	1051545	ENST00000379370	AGRN	+	protein_coding	CDS	32	136	0.00813649	0.12654	0.421451	0.940539	0.930938	0.920701	0.0270192	0.0210357	0.0503548	0.390448	0.44132	0.0885154	20	34		DDX24
chr1	1051547	1051581	ENST00000379370	AGRN	+	protein_coding	CDS	32	137	0.00614323	0.0512443	0.241338	0.924489	0.928892	0.903305	0.0212505	0.0162726	0.0742581	0.291745	0.393385	0.000148826	20	35
chr1	1051582	1051631	ENST00000379370	AGRN	+	protein_coding	CDS	32	138	0.00716475	0.117602	0.404285	0.937622	0.958619	0.953992	0.0243766	0.0198921	0.117465	0.297641	0.416441	0.0338084	20	50	PPIG;PPIG	SND1;EFTUD2
chr1	1051633	1051762	ENST00000379370	AGRN	+	protein_coding	CDS	32;33	139	0.0105128	0.0277644	0.159178	0.769199	0.94286	0.722619	0.0349511	0.0287521	0.0977261	0.143811	0.198387	0.0423647	20	48	PPIG;DDX55	EFTUD2;SF3B4;SF3B4
chr1	1051767	1051809	ENST00000379370	AGRN	+	protein_coding	CDS	33	140	0.0095272	0.368382	0.690673	0.546105	0.853705	0.621071	0.0315136	0.0246648	0.048359	0.152059	0.241743	0.000811284	20	43	DDX55;PPIG;PRPF8	SF3B4;DDX24;BUD13
chr1	1051810	1053777	ENST00000379370	AGRN	+	protein_coding	CDS	33;34	141	0.00950311	0.29672	0.639185	0.635155	0.858838	0.709315	0.0294032	0.0216743	0.0245034	0.204578	0.302482	0.00542384	20	31	PPIG;PRPF8;SF3B4;BUD13;PPIG	SF3B4;DDX24;BUD13;SF3B4;SND1
chr1	1053782	1053822	ENST00000379370	AGRN	+	protein_coding	CDS	34	142	0.00730145	0.00393502	0.0379451	0.918745	0.938563	0.875272	0.02625	0.0206183	0.0084497	0.295562	0.406107	4.76435e-05	20	41		SND1;METAP2;DDX24
chr1	1053826	1053867	ENST00000379370	AGRN	+	protein_coding	CDS	34	143	0.00832833	0.112927	0.395101	0.860648	0.876218	0.819561	0.0287563	0.0245297	0.0713233	0.294966	0.389336	0.000424487	20	42		SND1;METAP2
chr1	1053868	1053906	ENST00000379370	AGRN	+	protein_coding	CDS	34	144	0.00834177	0.0138228	0.0968427	0.838707	0.907733	0.789601	0.0290818	0.0243666	0.170068	0.238188	0.324193	0.00252337	20	39
chr1	1053908	1053944	ENST00000379370	AGRN	+	protein_coding	CDS	34	145	0.00609005	0.0427423	0.213587	0.919819	0.932701	0.891686	0.0229657	0.0196742	0.226764	0.35816	0.405016	0.00162195	20	37
chr1	1053945	1054455	ENST00000379370	AGRN	+	protein_coding	CDS	34;35	146	0.00773224	0.269688	0.615525	0.645819	0.706951	0.691428	0.0304617	0.0261623	0.0667695	0.187485	0.243362	0.015051	20	41	PRPF8;AQR	AQR;SF3B4
chr1	1054459	1054501	ENST00000379370	AGRN	+	protein_coding	CDS	35	147	0.00706042	0.364377	0.688004	0.897783	0.928843	0.917611	0.0249921	0.0202832	0.02021	0.402217	0.460154	0.0634963	20	43
chr1	1054502	1054538	ENST00000379370	AGRN	+	protein_coding	CDS	35	148	0.00846505	0.057272	0.259735	0.840192	0.934644	0.8305	0.0237056	0.017385	0.00690509	0.259693	0.380578	0.0227461	20	37
chr1	1054540	1054856	ENST00000379370	AGRN	+	protein_coding	CDS	35;36	149	0.00776924	0.0266979	0.154822	0.930752	0.921166	0.864521	0.0242041	0.018111	0.0135496	0.302383	0.39153	0.00577909	20	45	NOL12;RPS3;BUD13	SF3B4
chr1	1054859	1054912	ENST00000379370	AGRN	+	protein_coding	CDS	36	150	0.00683834	0.0366538	0.192685	0.880095	0.889474	0.830407	0.021286	0.0162418	0.0388524	0.329347	0.422077	0.0106259	20	54
chr1	1054913	1054947	ENST00000379370	AGRN	+	protein_coding	CDS	36	151	0.00880447	0.00141733	0.0174561	0.752016	0.849857	0.665367	0.0254987	0.0192414	0.0971049	0.195299	0.324867	0.0151818	20	35	RPS3
chr1	1054948	1054976	ENST00000379370	AGRN	+	protein_coding	CDS	36	152	0.00702716	0.137932	0.441963	0.778725	0.911425	0.828381	0.0228208	0.0169007	0.0105327	0.219057	0.279585	0.0691459	20	29	RPS3
chr1	1054977	1055010	ENST00000379370	AGRN	+	protein_coding	CDS;3'UTR	36	153	0.00732561	0.333239	0.667532	0.811002	0.808186	0.77962	0.0260022	0.0209178	0.0185332	0.258585	0.272523	0.588548	20	34		PUM2
chr1	1055011	1055080	ENST00000379370	AGRN	+	protein_coding	3'UTR	36	154	0.00610566	0.477927	0.745416	0.856236	0.869215	0.841911	0.0272423	0.0256929	0.663655	0.265397	0.264548	0.960445	20	70	TIAL1;DDX55;AKAP1;UPF1;SUB1;SDAD1;TIAL1;TIA1;AQR;DDX55	PUM2;PUM2;DDX24;DDX6;APOBEC3C
chr1	1055081	1055118	ENST00000379370	AGRN	+	protein_coding	3'UTR	36	155	0.00424285	0.353519	0.680998	0.582621	0.803395	0.695376	0.0166505	0.0166937	0.981872	0.224719	0.211927	0.312955	20	38	AKAP1;UPF1;SUB1;SDAD1;TIAL1;TIA1;AQR;DDX55	DDX24;DDX6;APOBEC3C
chr1	1055121	1055161	ENST00000379370	AGRN	+	protein_coding	3'UTR	36	156	0.00471996	0.606423	0.785752	0.816594	0.855178	0.919261	0.0238014	0.0230575	0.693507	0.312126	0.305397	0.809627	20	41	AKAP1;UPF1;DDX55;UPF1;AKAP1;DDX55	DDX6;UPF1
chr1	1055163	1055203	ENST00000379370	AGRN	+	protein_coding	3'UTR	36	157	0.0052258	0.580903	0.778566	0.915992	0.954833	0.947637	0.0256119	0.0251675	0.84951	0.308763	0.302049	0.814567	20	41	UPF1;AKAP1;DDX55;LIN28B;UPF1	UPF1
chr1	1055204	1055237	ENST00000379370	AGRN	+	protein_coding	3'UTR	36	158	0.00402797	0.40396	0.711989	0.943094	0.937339	0.948004	0.0164838	0.0169927	0.671149	0.471683	0.479737	0.784805	20	34	LIN28B;UPF1;AKAP1	DHX30
chr1	1055240	1055273	ENST00000379370	AGRN	+	protein_coding	3'UTR	36	159	0.00476755	0.345695	0.676043	0.897342	0.931016	0.892186	0.0177439	0.0168032	0.592066	0.364398	0.373695	0.740398	20	34	LIN28B;UPF1;AKAP1	DHX30
chr1	1055274	1055306	ENST00000379370	AGRN	+	protein_coding	3'UTR	36	160	0.00550954	0.424015	0.721967	0.830274	0.757447	0.862362	0.0236573	0.0222045	0.74279	0.284518	0.30857	0.237031	20	33	UPF1
chr1	1055310	1055358	ENST00000379370	AGRN	+	protein_coding	3'UTR	36	161	0.00373805	0.421657	0.720992	0.915006	0.936492	0.936723	0.0162211	0.0165621	0.766184	0.413009	0.42383	0.607187	20	49	UPF1
chr1	1055359	1055391	ENST00000379370	AGRN	+	protein_coding	3'UTR	36	162	0.00502467	0.108279	0.385557	0.922428	0.932111	0.916188	0.0205885	0.0188945	0.540951	0.420682	0.459954	0.0491103	20	33
chr1	1055392	1055439	ENST00000379370	AGRN	+	protein_coding	3'UTR	36	163	0.00444342	0.461883	0.739046	0.86816	0.861316	0.870796	0.0157866	0.0140591	0.446862	0.340921	0.371981	0.353122	20	48	UPF1
chr1	1055441	1055474	ENST00000379370	AGRN	+	protein_coding	3'UTR	36	164	0.00611976	0.498692	0.753164	0.830117	0.787958	0.835936	0.0296956	0.0285971	0.767035	0.203568	0.216173	0.350471	20	34	UPF1;AKAP1;UPF1;DDX55
chr1	1055475	1055517	ENST00000379370	AGRN	+	protein_coding	3'UTR	36	165	0.00507258	0.660006	0.799715	0.86142	0.898844	0.870508	0.0185763	0.0168385	0.346952	0.356804	0.361357	0.810589	20	43	AKAP1;UPF1;DDX55;DDX3X
chr1	1055519	1055554	ENST00000379370	AGRN	+	protein_coding	3'UTR	36	166	0.00345941	0.407377	0.71392	0.915905	0.883927	0.925987	0.0183095	0.0168833	0.361789	0.3469	0.335043	0.66228	20	36	AKAP1;UPF1;DDX55;DDX3X
chr1	1055555	1055593	ENST00000379370	AGRN	+	protein_coding	3'UTR	36	167	0.00390167	0.654717	0.79851	0.852518	0.866243	0.85819	0.0168415	0.0158743	0.699238	0.333441	0.336252	0.806359	20	39
chr1	1055594	1055625	ENST00000379370	AGRN	+	protein_coding	3'UTR	36	168	0.0061142	0.623988	0.790639	0.807679	0.847729	0.825217	0.0256955	0.0249532	0.813995	0.269965	0.282582	0.609129	20	32	UPF1
chr1	1055626	1055662	ENST00000379370	AGRN	+	protein_coding	3'UTR	36	169	0.00587464	0.651481	0.797865	0.89264	0.820647	0.885981	0.0245795	0.0251847	0.784251	0.330204	0.329352	0.971466	20	37	UPF1
chr1	1055669	1055724	ENST00000379370	AGRN	+	protein_coding	3'UTR	36	170	0.00462203	0.516794	0.759521	0.879233	0.882445	0.895695	0.0182193	0.0173127	0.490096	0.359818	0.396074	0.0156051	20	56	DDX3X
chr1	1055727	1055780	ENST00000379370	AGRN	+	protein_coding	3'UTR	36	171	0.0062586	0.633175	0.792924	0.850718	0.818062	0.897764	0.0226961	0.0208	0.60933	0.40779	0.411118	0.9673	20	54	SUB1;UPF1;DDX55;AKAP1;PCBP1	METAP2
chr1	1055782	1055819	ENST00000379370	AGRN	+	protein_coding	3'UTR	36	172	0.00499592	0.822866	0.860057	0.706401	0.692032	0.820532	0.0204877	0.0208851	0.77966	0.262022	0.271868	0.505042	20	38	SUB1;UPF1;DDX55;AKAP1;PCBP1	METAP2
chr1	1055820	1055855	ENST00000379370	AGRN	+	protein_coding	3'UTR	36	173	0.00774769	0.865196	0.885716	0.759006	0.751015	0.79351	0.0277322	0.0279914	0.907259	0.267634	0.276257	0.756533	20	36	UPF1;DDX55;DDX6;DDX55;SUB1;AKAP1;UPF1;LARP4	DDX55;PABPC4;NOLC1;DDX6;UPF1;ZC3H11A
chr1	1055858	1055895	ENST00000379370	AGRN	+	protein_coding	3'UTR	36	174	0.00425937	0.222056	0.563595	0.950467	0.922387	0.93036	0.0194392	0.0191066	0.783069	0.392549	0.39121	0.964194	20	38	DDX6;DDX55;SUB1;AKAP1;UPF1;LARP4	DDX55;PABPC4;NOLC1;DDX6;UPF1;ZC3H11A
chr1	1055896	1055937	ENST00000379370	AGRN	+	protein_coding	3'UTR	36	175	0.00492226	0.591232	0.781738	0.952056	0.944287	0.953421	0.0269285	0.0266067	0.795861	0.421972	0.450553	0.28752	20	42	UPF1	NOLC1;DDX6;UPF1;ZC3H11A
chr1	1055940	1055967	ENST00000379370	AGRN	+	protein_coding	3'UTR	36	176	0.00646003	0.633658	0.793091	0.894355	0.845474	0.905438	0.0266934	0.025021	0.502343	0.376641	0.352611	0.220839	20	28	PCBP2
chr1	1055968	1055989	ENST00000379370	AGRN	+	protein_coding	3'UTR	36	177	0.00877818	0.639736	0.794687	0.820669	0.745264	0.839029	0.0240535	0.0251001	0.553187	0.417685	0.366634	0.152033	20	22	PCBP2;ILF3
chr1	1055991	1056020	ENST00000379370	AGRN	+	protein_coding	3'UTR	36	178	0.00917076	0.639782	0.794687	0.676441	0.749429	0.733261	0.0168595	0.0191995	0.129558	0.424977	0.463128	0.516353	20	30	PCBP2;ILF3
chr1	1056021	1056083	ENST00000379370	AGRN	+	protein_coding	3'UTR	36	179	0.0122853	0.659589	0.799552	0.566528	0.685484	0.7744	0.0394139	0.0420067	0.4528	0.342133	0.312661	0.492774	20	63	ILF3;PCBP2;ZC3H11A	APOBEC3C
chr1	1217077	1217118	ENST00000360001	SDF4	-	protein_coding	3'UTR	7	46	0.0158181	0.289186	0.632876	0.44203	0.551233	0.40369	0.0254868	0.0249453	0.91255	0.335285	0.408199	0.148191	25	42	AKAP1;PABPN1;DDX55;UPF1;LARP4	UPF1
chr1	1217122	1217153	ENST00000360001	SDF4	-	protein_coding	3'UTR	7	45	0.00930044	0.608385	0.786328	0.493433	0.633963	0.661885	0.0172656	0.0156406	0.550262	0.462824	0.427784	0.605073	20	32	AKAP1;UPF1	UPF1
chr1	1217157	1217189	ENST00000360001	SDF4	-	protein_coding	3'UTR	7	44	0.0113287	0.595338	0.782948	0.634468	0.58281	0.607334	0.0205512	0.0202379	0.867699	0.454379	0.3998	0.358383	20	33	AKAP1;UPF1	UPF1
chr1	1217191	1217228	ENST00000360001	SDF4	-	protein_coding	3'UTR	7	43	0.0122782	0.239184	0.583738	0.53795	0.342281	0.471697	0.0305575	0.0261315	0.386277	0.23043	0.297346	0.110008	20	38	AKAP1;UPF1
chr1	1217229	1217263	ENST00000360001	SDF4	-	protein_coding	3'UTR	7	42	0.0119641	0.018328	0.118868	0.760852	0.749464	0.675634	0.0313555	0.0283292	0.530773	0.322414	0.279156	0.158752	20	35	AKAP1;AKAP1;UPF1
chr1	1217264	1217308	ENST00000360001	SDF4	-	protein_coding	3'UTR	7	41	0.0063548	0.00555611	0.0493565	0.605319	0.680004	0.424747	0.0123208	0.010803	0.0672888	0.275089	0.334351	0.207949	20	45	AKAP1;UPF1;PCBP1;UPF1;AKAP1
chr1	1217313	1217357	ENST00000360001	SDF4	-	protein_coding	3'UTR	7	40	0.00806726	0.254653	0.60081	0.569252	0.862967	0.59339	0.0204868	0.0181049	0.429962	0.235955	0.284143	0.0496527	20	45	PCBP1;UPF1;AKAP1;AKAP1;UPF1
chr1	1217358	1217397	ENST00000360001	SDF4	-	protein_coding	3'UTR	7	39	0.00689958	0.368556	0.690849	0.785313	0.772571	0.747499	0.0200443	0.0211155	0.559378	0.254954	0.307799	0.226274	20	40	AKAP1;UPF1;UPF1
chr1	1217398	1217426	ENST00000360001	SDF4	-	protein_coding	3'UTR	7	38	0.00607342	0.793442	0.845482	0.680309	0.732044	0.778747	0.0209249	0.0185851	0.216523	0.286826	0.293599	0.803826	20	29	UPF1
chr1	1217427	1217473	ENST00000360001	SDF4	-	protein_coding	3'UTR	7	37	0.00577203	0.320392	0.657949	0.753492	0.827609	0.760132	0.0182609	0.0176829	0.54791	0.283996	0.330279	0.163987	20	47	UPF1;UPF1
chr1	1217474	1217497	ENST00000360001	SDF4	-	protein_coding	3'UTR	7	36	0.00568471	0.350024	0.678706	0.957386	0.953216	0.954423	0.0262715	0.0239282	0.294125	0.481424	0.515312	0.24602	20	24	UPF1	RBM15
chr1	1217498	1217539	ENST00000360001	SDF4	-	protein_coding	CDS;3'UTR	7	35	0.00748	0.210954	0.5499	0.84691	0.819036	0.844875	0.0287068	0.0241361	0.163266	0.25692	0.300323	0.0502425	20	42	UPF1	RBM15
chr1	1217540	1217580	ENST00000360001	SDF4	-	protein_coding	CDS	7	34	0.00720218	0.362544	0.687079	0.760786	0.87267	0.831123	0.0296001	0.028185	0.673031	0.270372	0.30812	0.272328	20	41	UCHL5
chr1	1217581	1217613	ENST00000360001	SDF4	-	protein_coding	CDS	7	33	0.00734512	0.160589	0.47918	0.853566	0.909169	0.867804	0.0211163	0.0170514	0.00893688	0.406072	0.526009	0.109865	20	33	UCHL5
chr1	1217614	1217645	ENST00000360001	SDF4	-	protein_coding	CDS	7	32	0.0111245	0.0169354	0.112204	0.634205	0.785771	0.575658	0.0327004	0.0267439	0.0786241	0.199888	0.273546	0.018662	20	32	UCHL5
chr1	1217648	1217677	ENST00000360001	SDF4	-	protein_coding	CDS	7	31	0.011176	0.421526	0.720896	0.608318	0.824667	0.737579	0.0399375	0.032458	0.25228	0.2227	0.282589	0.288043	20	30
chr1	1217678	1218486	ENST00000360001	SDF4	-	protein_coding	CDS	6;7	30	0.00907248	0.289966	0.633507	0.784801	0.831891	0.769492	0.0249436	0.0233957	0.274674	0.3546	0.401992	0.0373981	20	40
chr1	1218488	1218522	ENST00000360001	SDF4	-	protein_coding	CDS	6	29	0.00847992	0.132409	0.432219	0.64675	0.74019	0.618621	0.0239494	0.0199694	0.052376	0.263401	0.350995	0.109368	20	35
chr1	1218523	1218556	ENST00000360001	SDF4	-	protein_coding	CDS	6	28	0.0121909	0.384178	0.700398	0.83148	0.772005	0.798653	0.0386669	0.0368885	0.78615	0.274446	0.318093	0.310779	20	34	SND1
chr1	1218557	1218593	ENST00000360001	SDF4	-	protein_coding	CDS	6	27	0.00836817	0.160082	0.478356	0.83902	0.866501	0.7768	0.02712	0.0222029	0.0679524	0.344078	0.368587	0.309283	20	37	SND1
chr1	1218595	1218632	ENST00000360001	SDF4	-	protein_coding	CDS	6	26	0.0115955	0.00181351	0.0210526	0.874531	0.883744	0.798861	0.0323954	0.0226498	0.0322849	0.277343	0.418517	0.0055872	20	38	SND1;SND1
chr1	1218633	1218815	ENST00000360001	SDF4	-	protein_coding	CDS	5;6	25	0.0109715	0.0129725	0.0925552	0.747475	0.929664	0.700572	0.0295822	0.0241437	0.158559	0.228576	0.399679	0.000234182	20	48	SND1;SND1;SND1
chr1	1218817	1218852	ENST00000360001	SDF4	-	protein_coding	CDS	5	24	0.00814765	0.0345561	0.184896	0.787259	0.82212	0.789401	0.0234161	0.0181126	0.0144921	0.293187	0.430654	0.000834375	20	36	SND1;RPS3;GRWD1;SND1
chr1	1218855	1218888	ENST00000360001	SDF4	-	protein_coding	CDS	5	23	0.0121481	6.54548e-06	0.000249614	0.87969	0.875761	0.722802	0.0320015	0.0221637	0.0218487	0.256897	0.355087	0.0038563	20	34	RPS3;GRWD1;SND1	BUD13
chr1	1218889	1218925	ENST00000360001	SDF4	-	protein_coding	CDS	5	22	0.0101218	0.00785728	0.063896	0.693013	0.850953	0.626377	0.0286215	0.0214886	0.00409361	0.19649	0.335312	0.000588333	20	37	RPS3;GRWD1;SND1;PRPF8;SF3B4;AQR	BUD13;AQR;EIF4G2
chr1	1218926	1223274	ENST00000360001	SDF4	-	protein_coding	CDS	4;5	21	0.00962575	0.000993854	0.0133236	0.751734	0.633689	0.387888	0.0328983	0.0291152	0.117969	0.214735	0.212611	0.831463	20	33	PRPF8;SF3B4;AQR;AQR;PRPF8	BUD13;AQR;EIF4G2;AQR;ZNF800;UCHL5;PUM1;SND1
chr1	1223277	1223312	ENST00000360001	SDF4	-	protein_coding	CDS	4	20	0.00859185	0.000111402	0.00237512	0.877872	0.90369	0.812487	0.0313686	0.026161	0.0231952	0.232095	0.300841	0.00624279	20	36		ZNF800;UCHL5;PUM1;SND1
chr1	1223313	1223843	ENST00000360001	SDF4	-	protein_coding	CDS	3;4	19	0.0092597	0.0134202	0.094835	0.74865	0.838142	0.675153	0.0387355	0.0350949	0.203349	0.186003	0.241579	0.00111298	20	57	SND1;SND1;LIN28B	ZNF800;UCHL5;PUM1;SND1;ZNF622;ZNF800
chr1	1223844	1223876	ENST00000360001	SDF4	-	protein_coding	CDS	3	18	0.00724118	0.318822	0.65706	0.868338	0.908529	0.881092	0.0303225	0.0255507	0.0999546	0.230557	0.334266	0.0411303	20	33	SND1;LIN28B	ZNF800
chr1	1223880	1223914	ENST00000360001	SDF4	-	protein_coding	CDS	3	17	0.00811711	0.0774002	0.314902	0.842867	0.851352	0.802603	0.0290607	0.0224009	0.082694	0.275316	0.316333	0.23294	20	35	SND1;LIN28B
chr1	1223916	1223954	ENST00000360001	SDF4	-	protein_coding	CDS	3	16	0.00726551	0.0520079	0.243697	0.831239	0.886337	0.832084	0.029301	0.0245501	0.195502	0.255794	0.306819	0.0434109	20	39	SND1;LIN28B
chr1	1223955	1228499	ENST00000360001	SDF4	-	protein_coding	CDS	2;3	15	0.00900955	9.7305e-08	9.02174e-06	0.917038	0.858305	0.643168	0.0288962	0.0239957	0.0444647	0.269749	0.315542	0.103955	20	46	PRPF8;SND1;DDX3X
chr1	1228502	1228548	ENST00000360001	SDF4	-	protein_coding	CDS	2	14	0.00794373	0.119481	0.407876	0.939524	0.947933	0.920978	0.0300651	0.0248921	0.089922	0.373535	0.426494	0.0234717	20	47	SND1;DDX3X
chr1	1228551	1228585	ENST00000360001	SDF4	-	protein_coding	CDS	2	13	0.00824752	0.0299131	0.167488	0.752465	0.746805	0.678118	0.0229203	0.0187266	0.0678505	0.277958	0.330347	0.165816	20	35	RPS3
chr1	1228589	1228622	ENST00000360001	SDF4	-	protein_coding	CDS	2	12	0.0067441	0.0901353	0.345655	0.920057	0.890824	0.86801	0.0242561	0.0224128	0.509473	0.360421	0.425735	0.0110452	20	34	RPS3
chr1	1228625	1228661	ENST00000360001	SDF4	-	protein_coding	CDS	2	11	0.0113676	0.190239	0.522356	0.594461	0.5419	0.536112	0.0318368	0.0296839	0.27157	0.201755	0.29013	0.0075943	20	37
chr1	1228663	1228693	ENST00000360001	SDF4	-	protein_coding	CDS	2	10	0.00911333	0.483988	0.747923	0.486033	0.703181	0.669772	0.0275515	0.0244606	0.125451	0.243044	0.284873	0.206682	20	31	DDX3X;DDX3X
chr1	1228695	1228743	ENST00000360001	SDF4	-	protein_coding	CDS	2	9	0.00975117	0.471206	0.742927	0.522424	0.826516	0.746998	0.0213162	0.0136249	0.0113068	0.247581	0.480865	0.00278442	20	49	DDX3X;RPS3
chr1	1228748	1228796	ENST00000360001	SDF4	-	protein_coding	5'UTR;CDS	2	8	0.0104219	0.631342	0.792552	0.534326	0.68948	0.668308	0.0269545	0.0229328	0.390207	0.264443	0.385159	0.0966903	20	49	DDX3X;RPS3;PCBP1
chr1	1228797	1228824	ENST00000360001	SDF4	-	protein_coding	5'UTR	2	7	0.0113795	0.282193	0.62682	0.617799	0.700566	0.654313	0.0255759	0.0162776	0.024598	0.282744	0.402993	0.0252784	20	28	DDX3X;PCBP1	PCBP1
chr1	1228825	1228853	ENST00000360001	SDF4	-	protein_coding	5'UTR	2	6	0.0108296	0.386541	0.701757	0.581729	0.74107	0.665135	0.0258495	0.0181974	0.0732662	0.264965	0.33171	0.245077	20	29	PCBP1	PCBP1
chr1	1228856	1228898	ENST00000360001	SDF4	-	protein_coding	5'UTR	2	5	0.010752	0.0126856	0.0909896	0.839521	0.845479	0.808419	0.0305476	0.0206906	0.0233808	0.227736	0.291004	0.0306796	20	43	PCBP1;RPS3;DDX3X;UPF1	PCBP1;DDX3X
chr1	1228900	1228938	ENST00000360001	SDF4	-	protein_coding	5'UTR	2	4	0.00912573	0.303717	0.644965	0.759182	0.917513	0.790507	0.0270386	0.0207369	0.0533841	0.30495	0.382417	0.005734	20	39	RPS3;DDX3X;UPF1	DDX3X;DDX3X
chr1	1228940	1231926	ENST00000360001	SDF4	-	protein_coding	5'UTR	1;2	3	0.00579081	0.339229	0.671811	0.832609	0.859881	0.870825	0.0278449	0.0265316	0.603348	0.250233	0.282534	0.144224	20	42	DDX3X;UPF1;DDX3X;RPS3	DDX3X;RPS3;DDX3X
chr1	1231927	1231972	ENST00000360001	SDF4	-	protein_coding	5'UTR	1	2	0.00649012	0.311168	0.651182	0.897932	0.94159	0.923093	0.0271935	0.0248164	0.187109	0.341357	0.386521	0.171297	20	46	DDX3X;RPS3;DDX3X	RPS3;DDX3X
chr1	1231973	1232000	ENST00000360001	SDF4	-	protein_coding	5'UTR	1	1	0.00974556	0.528095	0.763102	0.564495	0.710482	0.67441	0.0277369	0.0253608	0.271225	0.303988	0.310945	0.927471	20	28	DDX3X	DDX3X
chr1	1254906	1254929	ENST00000349431	UBE2J2	-	protein_coding	3'UTR	7	18	0.0137347	0.764282	0.833233	-0.0754916	0.172423	0.334082	0.0315603	0.0289372	0.648536	0.183915	0.253583	0.104517	10	24
chr1	1254930	1255004	ENST00000349431	UBE2J2	-	protein_coding	3'UTR	7	17	0.00941961	0.565589	0.773994	0.829441	0.78757	0.821889	0.0273942	0.0225331	0.120468	0.388529	0.417093	0.520812	20	75
chr1	1255005	1255054	ENST00000349431	UBE2J2	-	protein_coding	3'UTR	7	16	0.00853196	0.708221	0.812811	0.587826	0.70586	0.618868	0.0163244	0.016366	0.984157	0.453897	0.462065	0.898862	20	50
chr1	1255055	1255081	ENST00000349431	UBE2J2	-	protein_coding	3'UTR	7	15	0.00667124	0.77827	0.838921	0.735049	0.780632	0.787141	0.0186536	0.0184958	0.927965	0.370605	0.35131	0.494118	20	27
chr1	1255082	1255118	ENST00000349431	UBE2J2	-	protein_coding	3'UTR	7	14	0.00905523	0.114712	0.398433	0.848453	0.863352	0.799024	0.0200801	0.0206199	0.577654	0.449563	0.469758	0.603969	20	37
chr1	1255119	1255152	ENST00000349431	UBE2J2	-	protein_coding	3'UTR	7	13	0.0108923	0.744551	0.825499	0.591957	0.624986	0.664225	0.0185046	0.0154192	0.389458	0.440098	0.500443	0.0635694	20	34
chr1	1255154	1255184	ENST00000349431	UBE2J2	-	protein_coding	3'UTR	7	12	0.0132438	0.646238	0.796614	0.704523	0.736428	0.711464	0.0290985	0.0299562	0.778976	0.420731	0.423925	0.932947	20	31
chr1	1255185	1255220	ENST00000349431	UBE2J2	-	protein_coding	CDS;3'UTR	7	11	0.0144873	0.693025	0.808459	0.543796	0.601026	0.610367	0.0267225	0.0240147	0.311673	0.403286	0.464379	0.136168	20	36		TIA1
chr1	1255223	1255279	ENST00000349431	UBE2J2	-	protein_coding	CDS	7	10	0.0163568	0.631579	0.792583	0.124468	0.614787	0.363269	0.0298613	0.0221643	0.0153883	0.303096	0.388094	0.0282348	20	57		TIA1
chr1	1255280	1255316	ENST00000349431	UBE2J2	-	protein_coding	CDS	7	9	0.0127194	0.499172	0.75339	0.155316	0.619502	0.459954	0.0238446	0.0191474	0.0367366	0.367794	0.357879	0.722439	20	37
chr1	1255317	1255347	ENST00000349431	UBE2J2	-	protein_coding	CDS	7	8	0.0138812	0.20602	0.543598	0.380525	0.497322	0.424671	0.0241054	0.0198586	0.0786317	0.388139	0.378852	0.721597	20	31		BUD13
chr1	1255348	1257006	ENST00000349431	UBE2J2	-	protein_coding	CDS	5;7	7	0.0151168	0.166842	0.488684	0.480326	0.509658	0.543093	0.0314595	0.0211398	0.0405672	0.312885	0.383699	0.181691	20	236	PRPF8;AQR;PRPF8;AQR	BUD13;SF3B4;PRPF8;AQR
chr1	1257008	1257048	ENST00000349431	UBE2J2	-	protein_coding	CDS	5	6	0.0147957	0.542586	0.767302	0.460676	0.400796	0.495048	0.029396	0.0250584	0.171634	0.346021	0.386592	0.258657	20	41	PRPF8
chr1	1257051	1257088	ENST00000349431	UBE2J2	-	protein_coding	CDS	5	5	0.0114296	0.0876749	0.339855	0.647423	0.494808	0.522825	0.0201876	0.0149563	0.00639664	0.377014	0.503744	0.00115002	20	38		SRSF1
chr1	1257089	1267940	ENST00000349431	UBE2J2	-	protein_coding	CDS	2;5	4	0.0196028	0.836169	0.867711	0.272794	-0.0172879	0.35683	0.0441699	0.0337051	0.0591513	0.238807	0.275701	0.350204	20	265	SF3B4;PRPF8;PPIG;PRPF8	SRSF1;EFTUD2
chr1	1267941	1267973	ENST00000349431	UBE2J2	-	protein_coding	CDS	2	3	0.0150521	0.490301	0.750301	0.258192	0.576853	0.426286	0.0356656	0.0311498	0.413816	0.260773	0.324234	0.172674	20	33		DDX3X
chr1	1267974	1273688	ENST00000349431	UBE2J2	-	protein_coding	5'UTR;CDS	1;2	2	0.0181633	0.158646	0.47621	0.377407	0.325319	0.162212	0.0322492	0.02607	0.0910741	0.318382	0.325697	0.888868	20	42	DDX3X	DDX3X;FTO;DDX3X
chr1	1273691	1273731	ENST00000349431	UBE2J2	-	protein_coding	5'UTR	1	1	0.0149559	0.712956	0.814121	0.526978	0.500263	0.528534	0.0282688	0.0255019	0.272411	0.348129	0.383303	0.345914	20	41	DDX3X	FTO;DDX3X
chr1	1311847	1312454	ENST00000435064	INTS11	-	protein_coding	CDS;3'UTR	14;17	20	0.024174	0.0198062	0.125704	0.334709	0.458267	0.10924	0.0347413	0.030101	0.553992	0.326351	0.411502	0.274567	13	366	PABPN1;PPIG;PPIG;PABPN1;BUD13;SF3B4	DDX24;DDX24;YBX3
chr1	1312457	1312486	ENST00000435064	INTS11	-	protein_coding	CDS	14	19	0.0135506	0.374364	0.694616	0.407075	0.667843	0.553802	0.0234596	0.0154183	0.044634	0.401946	0.509559	0.0811817	20	30	EFTUD2;LSM11;PPIG
chr1	1312489	1312637	ENST00000435064	INTS11	-	protein_coding	CDS	13;14	18	0.0155062	0.690294	0.807742	0.225118	0.0115583	0.179907	0.0228638	0.018183	0.167129	0.343939	0.434838	0.238782	20	58	EFTUD2;LSM11;PPIG;PABPN1;PRPF8;SF3B4;PPIG;PABPN1;PPIG	UCHL5;DDX24;UCHL5
chr1	1312638	1312667	ENST00000435064	INTS11	-	protein_coding	CDS	13	17	0.0147869	0.271348	0.61702	0.410861	0.60019	0.456993	0.0221556	0.0201663	0.681162	0.372819	0.485202	0.0527825	20	30	PPIG	DDX24
chr1	1312668	1312790	ENST00000435064	INTS11	-	protein_coding	CDS	12;13	16	0.0152227	0.0679207	0.289609	0.544407	0.512963	0.455938	0.0281589	0.024321	0.349148	0.28901	0.392646	0.00927948	20	37	PPIG	DDX24;DDX24
chr1	1312792	1312829	ENST00000435064	INTS11	-	protein_coding	CDS	12	15	0.0123852	0.468734	0.741853	0.496967	0.802775	0.666532	0.028287	0.0272499	0.747604	0.367016	0.406641	0.524803	20	38	PPIG;PABPN1
chr1	1312830	1312880	ENST00000435064	INTS11	-	protein_coding	CDS	12	14	0.0135701	0.431949	0.725861	0.494234	0.478958	0.521545	0.0254462	0.0169198	0.00675598	0.372951	0.393523	0.715976	20	51	PPIG;PABPN1	DDX24;DDX24
chr1	1312882	1313869	ENST00000435064	INTS11	-	protein_coding	CDS	9;12	13	0.0180366	0.538676	0.76617	0.138758	0.35834	0.213357	0.029902	0.0271906	0.62151	0.309351	0.368639	0.0163025	20	380	PPIG;PPIG;PPIG;PABPN1;PABPN1;PRPF8;PABPN1;PPIG;UCHL5;PABPN1;GRWD1;PABPN1	DDX24;DDX24;DDX24;DDX24;DDX24;UCHL5;DDX24;ZNF622;DDX24;UCHL5;DDX24;UCHL5;DDX24
chr1	1313871	1313908	ENST00000435064	INTS11	-	protein_coding	CDS	9	12	0.0138549	0.399146	0.70928	0.269507	0.518216	0.467188	0.0269695	0.0220239	0.0711521	0.279723	0.369937	0.0619865	20	38	PABPN1	DDX24;RBM15
chr1	1313909	1314326	ENST00000435064	INTS11	-	protein_coding	CDS	8;9	11	0.0159586	0.164063	0.484257	0.627912	0.517316	0.527833	0.0323028	0.0209952	0.0595877	0.331289	0.291056	0.419968	20	39	PABPN1;SF3A3;SF3B4;PRPF8;PRPF8;PPIG	RBM15;RBM15
chr1	1314328	1314837	ENST00000435064	INTS11	-	protein_coding	CDS	7;8	10	0.0152337	0.117367	0.403868	0.824604	0.956591	0.814093	0.0282946	0.0249739	0.481732	0.317896	0.402329	0.372026	20	52	PPIG;PRPF8;PRPF8;PRPF8;AQR;GRWD1;PABPN1	RBM15;AQR;DDX24;BUD13;DDX24;SRSF1;AQR
chr1	1314842	1314873	ENST00000435064	INTS11	-	protein_coding	CDS	7	9	0.0129989	0.34637	0.676414	0.42001	0.614345	0.53403	0.0264802	0.0251597	0.77652	0.339423	0.393108	0.439673	20	32	PABPN1;GRWD1	BUD13;DDX24;SRSF1
chr1	1314877	1314906	ENST00000435064	INTS11	-	protein_coding	CDS	7	8	0.0116004	0.700947	0.810674	0.0727895	0.314533	0.416526	0.0217495	0.0196616	0.565644	0.321136	0.361929	0.364686	20	30	PABPN1
chr1	1314908	1314936	ENST00000435064	INTS11	-	protein_coding	CDS	7	7	0.0154567	0.754293	0.828993	0.0463819	0.533628	0.441101	0.0312745	0.0204833	0.0253404	0.249917	0.368649	0.239085	20	29		SF3B4
chr1	1314937	1315415	ENST00000435064	INTS11	-	protein_coding	CDS	6;7	6	0.0176832	0.225323	0.567531	0.365428	0.383934	0.348672	0.0277294	0.0202789	0.134588	0.33641	0.413014	0.301578	20	38	PRPF8;PRPF8	SF3B4;SF3B4;PRPF8;EFTUD2;LIN28B
chr1	1315416	1320505	ENST00000435064	INTS11	-	protein_coding	CDS	3;5;6	5	0.0181455	0.639386	0.794687	0.305123	0.550557	0.391427	0.0278842	0.0244645	0.270025	0.372034	0.407952	0.228736	20	401	PRPF8;PRPF8;PPIG;PPIG;SF3B4;SF3A3;DDX59;U2AF2;SF3B4;GRWD1;PRPF8;PRPF8;GRWD1;GRWD1;PPIG	PRPF8;EFTUD2;LIN28B;BUD13;ILF3;SF3B4;LIN28B;AQR;ZNF622;SF3B4;ILF3;HNRNPK;U2AF2;AQR;DDX24;PUM1;YBX3;DDX24;AQR
chr1	1320506	1321004	ENST00000435064	INTS11	-	protein_coding	CDS	2;3	4	0.0175417	0.0040589	0.0388657	0.528876	0.407808	0.335889	0.0363711	0.0257958	0.00162107	0.267218	0.364775	0.0183446	20	33	PPIG;AQR;GRWD1;PRPF8	DDX24;AQR;AQR
chr1	1321005	1321052	ENST00000435064	INTS11	-	protein_coding	CDS	2	3	0.0158404	0.286371	0.630459	0.0977203	0.435336	0.281323	0.0352731	0.0310266	0.24555	0.226955	0.283285	0.165635	20	48	GRWD1
chr1	1321053	1324585	ENST00000435064	INTS11	-	protein_coding	CDS	1;2	2	0.0148683	0.581851	0.778812	0.452239	0.278707	0.42966	0.0242255	0.0203266	0.267731	0.377279	0.413051	0.191754	20	46	SF3B4	CSTF2T;SF3B4
chr1	1324586	1324623	ENST00000435064	INTS11	-	protein_coding	5'UTR;CDS	1	1	0.0191029	0.673761	0.803178	0.39603	0.313202	0.381176	0.0389061	0.0310804	0.210864	0.290368	0.282513	0.868606	20	38
chr1	1335388	1335427	ENST00000378891	DVL1	-	protein_coding	3'UTR	15	38	0.00924239	0.634328	0.79333	0.744184	0.767389	0.733988	0.0135414	0.0151295	0.291274	0.489734	0.51847	0.689328	21	40		PUM2
chr1	1335428	1335469	ENST00000378891	DVL1	-	protein_coding	3'UTR	15	37	0.0123863	0.428961	0.724551	0.785869	0.39957	0.63693	0.0218419	0.0231014	0.700709	0.432337	0.384617	0.302343	20	42	UPF1	PUM2;DDX6;UPF1;LSM11
chr1	1335470	1335517	ENST00000378891	DVL1	-	protein_coding	3'UTR	15	36	0.0109285	0.538283	0.766044	0.397834	0.537716	0.45727	0.0235524	0.0229398	0.864383	0.298453	0.322588	0.465449	20	48	UPF1	PUM2;DDX6;UPF1;LSM11;UPF1;ZC3H11A
chr1	1335518	1335691	ENST00000378891	DVL1	-	protein_coding	3'UTR	15	35	0.0121727	0.0923681	0.350867	0.656403	0.671314	0.504346	0.0218332	0.0199711	0.402708	0.399253	0.389464	0.882078	20	174	UPF1;UPF1	UPF1;ZC3H11A;YBX3;METAP2
chr1	1335692	1335744	ENST00000378891	DVL1	-	protein_coding	3'UTR	15	34	0.00976374	0.339711	0.672186	0.872923	0.781956	0.822162	0.0237026	0.023838	0.953149	0.293437	0.282358	0.798535	20	53	UPF1	METAP2
chr1	1335746	1335785	ENST00000378891	DVL1	-	protein_coding	3'UTR	15	33	0.00994656	0.596846	0.783347	0.722885	0.593464	0.708217	0.0206667	0.0202308	0.889723	0.4739	0.454953	0.664326	20	40
chr1	1335786	1335825	ENST00000378891	DVL1	-	protein_coding	3'UTR	15	32	0.00903445	0.852021	0.877322	0.737391	0.745391	0.800266	0.0204099	0.0193534	0.589342	0.378643	0.390789	0.786794	20	40	UPF1
chr1	1335826	1335858	ENST00000378891	DVL1	-	protein_coding	3'UTR	15	31	0.00736072	0.297248	0.639614	0.664328	0.72907	0.691861	0.0136042	0.0149704	0.628222	0.462866	0.445969	0.565008	20	33	UPF1	DDX6
chr1	1335859	1335903	ENST00000378891	DVL1	-	protein_coding	3'UTR	15	30	0.0101618	0.602851	0.784856	0.467746	0.501154	0.470719	0.0181677	0.0155512	0.364976	0.398471	0.455628	0.220496	20	45	UPF1;UPF1	DDX6
chr1	1335904	1335934	ENST00000378891	DVL1	-	protein_coding	3'UTR	15	29	0.00907145	0.699583	0.810256	0.278376	0.55118	0.59548	0.0155107	0.0181963	0.475076	0.382893	0.363766	0.741064	20	31	UPF1
chr1	1335936	1335980	ENST00000378891	DVL1	-	protein_coding	3'UTR	15	28	0.0107632	0.663359	0.800307	0.394661	0.549771	0.495737	0.0203289	0.0207275	0.748462	0.339296	0.330565	0.830959	20	45	UPF1;UPF1
chr1	1335981	1336015	ENST00000378891	DVL1	-	protein_coding	3'UTR	15	27	0.0080411	0.904086	0.91414	0.335608	0.442064	0.602896	0.0141034	0.0170321	0.292508	0.368429	0.329704	0.502083	20	35	UPF1
chr1	1336016	1336069	ENST00000378891	DVL1	-	protein_coding	3'UTR	15	26	0.0098458	0.987461	0.987706	0.379339	0.295641	0.532425	0.0223971	0.0205101	0.544066	0.330155	0.336637	0.898109	20	54	UPF1;UPF1
chr1	1336075	1338542	ENST00000378891	DVL1	-	protein_coding	CDS;3'UTR	12;13;15	25	0.0108037	0.611896	0.787378	0.536633	0.459055	0.579219	0.0196909	0.0204314	0.63806	0.353144	0.392266	0.483534	20	837	UPF1;PPIG;PPIG	NONO;ZNF800;ZNF800
chr1	1338543	1338581	ENST00000378891	DVL1	-	protein_coding	CDS	12	24	0.00985661	0.668025	0.801457	0.542274	0.53129	0.632819	0.0244251	0.0273716	0.172833	0.31335	0.329158	0.763838	20	39
chr1	1338583	1338620	ENST00000378891	DVL1	-	protein_coding	CDS	12	23	0.00990596	0.00853477	0.0679627	0.757241	0.73254	0.653125	0.02329	0.0222959	0.792958	0.352081	0.35915	0.914909	20	38		BUD13
chr1	1338624	1339370	ENST00000378891	DVL1	-	protein_coding	CDS	11;12	22	0.00983312	0.393466	0.705616	0.575286	0.531769	0.573062	0.0228589	0.0220931	0.664058	0.32532	0.319671	0.914462	20	39	PPIG;SF3A3;PRPF8;PPIG	BUD13;DDX24;SF3B4
chr1	1339371	1339404	ENST00000378891	DVL1	-	protein_coding	CDS	11	21	0.0116583	0.313958	0.653444	0.501869	0.657251	0.558044	0.0253867	0.0248982	0.924072	0.348584	0.371342	0.603038	20	34	PPIG
chr1	1339408	1339439	ENST00000378891	DVL1	-	protein_coding	CDS	11	20	0.009582	0.449044	0.733959	0.550483	0.764743	0.621772	0.0175711	0.0175274	0.969587	0.375777	0.456629	0.0943323	20	32	PPIG;EFTUD2;PRPF8
chr1	1339585	1339612	ENST00000378891	DVL1	-	protein_coding	CDS	10	19	0.0111986	0.0980702	0.363722	0.832558	0.803426	0.778581	0.0290232	0.0248806	0.281412	0.342521	0.363956	0.632841	20	28	PABPN1
chr1	1339613	1339647	ENST00000378891	DVL1	-	protein_coding	CDS	10	18	0.0119329	0.0391241	0.201222	0.651651	0.788923	0.532928	0.0252162	0.0233868	0.355358	0.32919	0.378827	0.270743	20	35	PABPN1;EFTUD2	EFTUD2
chr1	1339648	1339782	ENST00000378891	DVL1	-	protein_coding	CDS	9;10	17	0.0105509	0.219117	0.559969	0.581912	0.748754	0.683628	0.0236434	0.0216687	0.405795	0.378476	0.407071	0.543114	20	49	EFTUD2;SF3B4;RBFOX2;PRPF8	EFTUD2;XRN2;BUD13;AQR;METAP2
chr1	1339783	1340051	ENST00000378891	DVL1	-	protein_coding	CDS	8;9	16	0.0141534	0.6832	0.805736	0.146444	0.307983	0.294496	0.0359631	0.0320543	0.443123	0.205909	0.269463	0.136367	20	44	AQR;PRPF8;PRPF8	METAP2;AQR;AQR
chr1	1340053	1340499	ENST00000378891	DVL1	-	protein_coding	CDS	6;8	15	0.0105582	0.779143	0.839294	0.787659	0.851486	0.874255	0.0248086	0.0254415	0.813016	0.516542	0.531684	0.768769	20	285	PRPF8;GRWD1	UCHL5
chr1	1340500	1341707	ENST00000378891	DVL1	-	protein_coding	CDS	5;6	14	0.0155038	0.674703	0.803471	0.557878	0.512611	0.485066	0.0292666	0.0280631	0.716813	0.345837	0.369219	0.741962	20	45		UCHL5
chr1	1341708	1341741	ENST00000378891	DVL1	-	protein_coding	CDS	5	13	0.0103707	0.338301	0.671289	0.718029	0.547269	0.569675	0.0208772	0.0164065	0.0488881	0.440508	0.444429	0.956078	20	34		UCHL5
chr1	1341743	1341783	ENST00000378891	DVL1	-	protein_coding	CDS	5	12	0.0162465	0.585136	0.779983	0.664906	0.250855	0.346909	0.0254017	0.0220648	0.479419	0.384992	0.324732	0.000415784	20	41		UCHL5;DDX24
chr1	1341784	1342063	ENST00000378891	DVL1	-	protein_coding	CDS	4;5	11	0.0142579	0.414695	0.717432	0.584808	0.615298	0.554431	0.0270569	0.0246468	0.536296	0.377382	0.428324	0.336796	20	33
chr1	1342064	1342102	ENST00000378891	DVL1	-	protein_coding	CDS	4	10	0.0102048	0.503774	0.755342	0.64593	0.75077	0.673189	0.0227199	0.0228171	0.978396	0.398835	0.384099	0.29584	20	39
chr1	1342103	1342140	ENST00000378891	DVL1	-	protein_coding	CDS	4	9	0.0139037	0.0274257	0.157729	0.69872	0.653444	0.549404	0.0262399	0.0247353	0.473662	0.377767	0.433629	0.243124	20	38	GRWD1
chr1	1342141	1342375	ENST00000378891	DVL1	-	protein_coding	CDS	3;4	8	0.0106297	0.472938	0.743467	0.669093	0.323063	0.592111	0.0196627	0.016414	0.0734445	0.46773	0.370164	0.0533955	20	29	GRWD1
chr1	1342376	1342415	ENST00000378891	DVL1	-	protein_coding	CDS	3	7	0.0095902	0.679162	0.804543	0.677557	0.660194	0.78673	0.0239124	0.0217677	0.505503	0.363852	0.426971	0.235121	20	40
chr1	1342416	1342444	ENST00000378891	DVL1	-	protein_coding	CDS	3	6	0.00975118	0.17124	0.495072	0.72221	0.79259	0.720659	0.0205748	0.0213643	0.768597	0.387719	0.450269	0.22554	20	29		SRSF1
chr1	1342445	1342703	ENST00000378891	DVL1	-	protein_coding	CDS	2;3	5	0.0118993	0.764954	0.833519	0.686419	0.614404	0.637844	0.020662	0.0171605	0.222881	0.354417	0.460357	0.0317441	20	55	PPIG;PRPF4;PPIG	SRSF1;AQR;BUD13;DDX24;METAP2
chr1	1342704	1349001	ENST00000378891	DVL1	-	protein_coding	CDS	1;2	4	0.0111213	0.581251	0.778678	0.651574	0.661732	0.725487	0.0237731	0.0205999	0.178777	0.383792	0.441316	0.433204	20	161	PRPF4;PPIG;PRPF8;GRWD1	DDX24;METAP2;DDX24;UCHL5;PRPF8;UCHL5;PRPF8;PUM1;UCHL5;METAP2
chr1	1349002	1349040	ENST00000378891	DVL1	-	protein_coding	CDS	1	3	0.013656	0.63966	0.794687	0.428417	0.541163	0.559559	0.0295602	0.0236247	0.0786011	0.325933	0.325471	0.993932	20	39	GRWD1	PUM1;UCHL5;METAP2
chr1	1349041	1349074	ENST00000378891	DVL1	-	protein_coding	5'UTR;CDS	1	2	0.0112098	0.464175	0.739915	0.55968	0.500623	0.637359	0.0230348	0.0216291	0.647835	0.364872	0.334617	0.603865	20	34	DDX3X;GRSF1;DGCR8;RBFOX2;PRPF4	METAP2;GEMIN5;DDX51;DROSHA;RBFOX2;GTF2F1;DDX24;SLTM
chr1	1349075	1349112	ENST00000378891	DVL1	-	protein_coding	5'UTR	1	1	0.00950711	0.122828	0.414479	0.56299	0.702597	0.457544	0.0114808	0.00838742	0.0457673	0.488361	0.564526	0.263322	20	38	DDX3X;GRSF1;DGCR8;RBFOX2;PRPF4	GEMIN5;DDX51;DROSHA;RBFOX2;GTF2F1;DDX24;SLTM;DHX30;METAP2;ABCF1
chr1	1352883	1352927	ENST00000309212	MXRA8	-	protein_coding	3'UTR	10	44	0.0117909	0.344599	0.675519	0.415763	0.626046	0.474093	0.0183187	0.0182772	0.989936	0.435595	0.427517	0.860818	23	45	UPF1;AKAP1;HNRNPK;PCBP2
chr1	1352929	1352961	ENST00000309212	MXRA8	-	protein_coding	3'UTR	10	43	0.0135212	0.782515	0.840615	0.433741	0.374774	0.424039	0.0190549	0.0186005	0.884431	0.394479	0.441831	0.598195	20	33	UPF1;AKAP1;HNRNPK;PCBP2;AKAP1
chr1	1352962	1353009	ENST00000309212	MXRA8	-	protein_coding	3'UTR	10	42	0.0100551	0.234595	0.578361	0.515106	0.621225	0.540241	0.0226924	0.0196956	0.34339	0.329986	0.312267	0.667012	20	48	UPF1;HNRNPK;PCBP2;AKAP1
chr1	1353010	1353048	ENST00000309212	MXRA8	-	protein_coding	3'UTR	10	41	0.00947542	0.0902821	0.346028	0.824601	0.639558	0.609339	0.0165617	0.0161593	0.810791	0.433801	0.414583	0.65042	20	39
chr1	1353049	1353080	ENST00000309212	MXRA8	-	protein_coding	3'UTR	10	40	0.0106163	0.481614	0.747038	0.851446	0.579168	0.770389	0.0267072	0.0263273	0.901554	0.403878	0.38929	0.592433	20	32
chr1	1353081	1353117	ENST00000309212	MXRA8	-	protein_coding	3'UTR	10	39	0.0097204	0.815867	0.856308	0.559144	0.506676	0.533156	0.0180584	0.0176318	0.775222	0.360334	0.42887	0.130378	20	37	UPF1
chr1	1353118	1353161	ENST00000309212	MXRA8	-	protein_coding	3'UTR	10	38	0.0118648	0.265249	0.611508	0.442602	0.31934	0.423927	0.0213464	0.0206016	0.792931	0.339397	0.340878	0.951626	20	44	UPF1
chr1	1353162	1353207	ENST00000309212	MXRA8	-	protein_coding	3'UTR	10	37	0.0111063	0.60743	0.785981	0.477277	0.604277	0.509931	0.0199993	0.0195545	0.696009	0.358959	0.417012	0.422807	20	46	UPF1;AKAP1
chr1	1353209	1353244	ENST00000309212	MXRA8	-	protein_coding	3'UTR	10	36	0.0102714	0.812139	0.854509	0.275932	0.464068	0.51388	0.0182907	0.0182831	0.995849	0.384798	0.355341	0.584866	20	36	UPF1;AKAP1
chr1	1353246	1353452	ENST00000309212	MXRA8	-	protein_coding	3'UTR	10	35	0.0115597	0.883966	0.89888	0.744393	0.737027	0.788896	0.0254122	0.0257973	0.82408	0.414745	0.461892	0.25831	20	207	UPF1;AKAP1;UPF1;AKAP1;UPF1
chr1	1353453	1353497	ENST00000309212	MXRA8	-	protein_coding	3'UTR	10	34	0.0113443	0.00664483	0.0563573	0.635871	0.585169	0.448142	0.0201664	0.019372	0.725165	0.416952	0.407646	0.8106	20	45	UPF1
chr1	1353498	1353536	ENST00000309212	MXRA8	-	protein_coding	3'UTR	10	33	0.0121464	0.519581	0.760398	0.793181	0.910478	0.839788	0.0213249	0.0218222	0.901578	0.499428	0.555444	0.433315	20	39	UPF1
chr1	1353537	1353577	ENST00000309212	MXRA8	-	protein_coding	3'UTR	10	32	0.0074951	0.211082	0.550022	0.849392	0.900384	0.867361	0.015974	0.0112944	0.0158217	0.596137	0.691598	0.000667341	20	41	UPF1;UPF1
chr1	1353578	1353620	ENST00000309212	MXRA8	-	protein_coding	CDS;3'UTR	10	31	0.0126035	0.0743652	0.306974	0.568707	0.868337	0.599835	0.0219693	0.0189425	0.343118	0.377404	0.531888	0.0407961	20	43	UPF1
chr1	1353621	1353871	ENST00000309212	MXRA8	-	protein_coding	CDS	9;10	30	0.0154186	0.470334	0.742614	0.0501164	0.346894	0.193381	0.032531	0.0301018	0.0490407	0.242182	0.293797	0.433442	20	33	PPIG
chr1	1353874	1353908	ENST00000309212	MXRA8	-	protein_coding	CDS	9	29	0.0144232	0.0217882	0.134396	0.524436	0.562074	0.425807	0.0240957	0.0167244	0.0231416	0.334728	0.466725	0.10596	20	35	PPIG
chr1	1353911	1354095	ENST00000309212	MXRA8	-	protein_coding	CDS	8;9	28	0.0163133	0.265678	0.611901	0.354855	0.117766	0.175734	0.0328336	0.0259672	0.170531	0.290679	0.242325	0.154406	20	84	PPIG	SF3B4
chr1	1354096	1354222	ENST00000309212	MXRA8	-	protein_coding	CDS	7;8	27	0.0205346	0.31201	0.651832	0.149409	0.574747	0.335947	0.0363477	0.0250484	0.0716748	0.268008	0.40233	0.0828385	20	41	PRPF8;AQR;PPIG;SND1;BUD13	PRPF8
chr1	1354223	1354379	ENST00000309212	MXRA8	-	protein_coding	CDS	6;7	26	0.0138642	0.464104	0.739915	0.718802	0.830429	0.787277	0.0284214	0.0269109	0.326005	0.328193	0.50768	0.0176633	20	36	AQR;PPIG;SND1;BUD13;EFTUD2;SUPV3L1;PPIG;SND1	PRPF8;BUD13
chr1	1354381	1354419	ENST00000309212	MXRA8	-	protein_coding	CDS	6	25	0.0202422	0.0137501	0.0964398	0.526621	0.659895	0.416933	0.0346073	0.0187452	0.0112008	0.333278	0.499964	0.00878888	20	39	PPIG;SND1
chr1	1354423	1354704	ENST00000309212	MXRA8	-	protein_coding	CDS	5;6	24	0.0151713	0.168418	0.490941	0.203907	0.658003	0.285104	0.0256986	0.0188905	0.0220095	0.306963	0.442428	0.175365	20	110	PPIG
chr1	1354706	1354738	ENST00000309212	MXRA8	-	protein_coding	CDS	5	23	0.0131122	0.571557	0.775322	0.501138	0.421459	0.433605	0.0225733	0.0165215	0.161007	0.338112	0.447474	0.0496402	20	33
chr1	1354739	1354769	ENST00000309212	MXRA8	-	protein_coding	CDS	5	22	0.0202254	0.105646	0.380152	0.580641	0.487388	0.382358	0.0386537	0.0244443	0.00692756	0.232723	0.39334	0.024493	20	31
chr1	1354770	1354805	ENST00000309212	MXRA8	-	protein_coding	CDS	5	21	0.016197	0.312282	0.652086	0.407922	0.700855	0.451863	0.0353188	0.0245198	0.0054377	0.234431	0.341434	0.0292576	20	36
chr1	1354806	1354836	ENST00000309212	MXRA8	-	protein_coding	CDS	5	20	0.0160625	0.0164378	0.109944	0.506441	0.668149	0.43407	0.0326097	0.0223169	0.030796	0.297137	0.298134	0.980866	20	31
chr1	1354837	1354884	ENST00000309212	MXRA8	-	protein_coding	CDS	5	19	0.0154448	0.107146	0.383177	0.653641	0.925406	0.628417	0.0282073	0.0199482	0.0493679	0.338634	0.485517	0.0172562	20	48	SND1	RBM15
chr1	1354885	1354933	ENST00000309212	MXRA8	-	protein_coding	CDS	5	18	0.0136459	0.00654076	0.0556999	0.389969	0.470093	0.206578	0.0237067	0.0170741	0.0748847	0.280177	0.353395	0.0557997	20	49	SND1;SND1	RBM15
chr1	1354935	1354972	ENST00000309212	MXRA8	-	protein_coding	CDS	5	17	0.015737	5.49708e-05	0.0013515	0.700554	0.65835	0.279671	0.0277783	0.0155627	0.0138333	0.30036	0.385651	0.222575	20	38	SND1;SND1
chr1	1354975	1355007	ENST00000309212	MXRA8	-	protein_coding	CDS	5	16	0.0152974	3.86128e-05	0.00101812	0.723551	0.65813	0.396969	0.031653	0.0205185	0.00620551	0.25481	0.383669	0.133914	20	33	SND1;PPIG
chr1	1355008	1355050	ENST00000309212	MXRA8	-	protein_coding	CDS	5	15	0.0170597	0.000324004	0.00554441	0.685544	0.598945	0.497487	0.0343269	0.0232561	0.145348	0.276519	0.395398	0.107946	20	43	SND1;PPIG
chr1	1355051	1355091	ENST00000309212	MXRA8	-	protein_coding	CDS	5	14	0.0142723	0.147247	0.457711	0.434122	0.737376	0.535764	0.0268344	0.0231521	0.098609	0.347654	0.395085	0.0728409	20	41	PPIG
chr1	1355092	1355248	ENST00000309212	MXRA8	-	protein_coding	CDS	4;5	13	0.0127568	0.0118948	0.0868247	0.56489	0.67729	0.449591	0.0217066	0.0145332	0.00957801	0.354489	0.483388	0.029237	20	66	SND1
chr1	1355249	1355286	ENST00000309212	MXRA8	-	protein_coding	CDS	4	12	0.0161876	0.932183	0.936963	0.409858	0.458732	0.53777	0.032108	0.0189441	0.0037599	0.242137	0.405981	0.00630331	20	38
chr1	1355287	1355314	ENST00000309212	MXRA8	-	protein_coding	CDS	4	11	0.0129219	0.0844928	0.331961	0.439048	0.546876	0.446644	0.0298065	0.0215019	0.0275832	0.257463	0.317952	0.175865	20	28
chr1	1355315	1355462	ENST00000309212	MXRA8	-	protein_coding	CDS	3;4	10	0.0135609	0.0632707	0.276754	0.627955	0.677673	0.515318	0.0334528	0.0235017	0.00957667	0.22288	0.262765	0.348615	20	44
chr1	1355464	1355500	ENST00000309212	MXRA8	-	protein_coding	CDS	3	9	0.010159	0.0331277	0.179441	0.71308	0.831101	0.638214	0.0292822	0.0221274	0.0227679	0.230147	0.314328	0.0405208	20	37	SND1
chr1	1355504	1355545	ENST00000309212	MXRA8	-	protein_coding	CDS	3	8	0.012857	0.0115353	0.0848341	0.683665	0.751456	0.584338	0.0302241	0.0195383	0.00518647	0.270135	0.307439	0.456844	20	42	SND1
chr1	1355548	1355592	ENST00000309212	MXRA8	-	protein_coding	CDS	3	7	0.0133488	0.0713183	0.298827	0.580425	0.71958	0.56102	0.0254385	0.0151809	0.00135662	0.27094	0.464143	0.0099983	20	45	SND1;SND1
chr1	1355594	1355627	ENST00000309212	MXRA8	-	protein_coding	CDS	3	6	0.0185747	6.69242e-05	0.00158234	0.863558	0.655066	0.337902	0.0327529	0.0172736	0.0030126	0.21282	0.343258	0.0256416	20	34	SND1
chr1	1355630	1355667	ENST00000309212	MXRA8	-	protein_coding	CDS	3	5	0.0141027	0.00204746	0.023097	0.571214	0.730778	0.361196	0.0269369	0.0180868	0.0330278	0.2784	0.397548	0.0387961	20	38	RPS3;DDX3X
chr1	1355669	1355724	ENST00000309212	MXRA8	-	protein_coding	CDS	3	4	0.0112162	0.0135044	0.0952517	0.639096	0.521019	0.41472	0.0211464	0.0123251	0.00466936	0.301032	0.364461	0.207596	20	56	RPS3;DDX3X
chr1	1355726	1356691	ENST00000309212	MXRA8	-	protein_coding	CDS	2;3	3	0.0102166	0.306274	0.646965	0.626785	0.770979	0.690549	0.0257844	0.0203429	0.0926632	0.308239	0.39708	0.171235	20	38	DDX3X;AQR
chr1	1356693	1358490	ENST00000309212	MXRA8	-	protein_coding	CDS	1;2	2	0.0124113	0.0701464	0.295689	0.499786	0.666082	0.548614	0.0354523	0.0275788	0.0540593	0.200818	0.242371	0.243529	20	47	AQR;DDX3X
chr1	1358491	1358538	ENST00000309212	MXRA8	-	protein_coding	5'UTR;CDS	1	1	0.0127237	0.0413672	0.208839	0.697434	0.568591	0.551332	0.0286199	0.023149	0.0212388	0.332551	0.318412	0.83848	20	48	DDX3X
chr1	1373745	1373778	ENST00000338338	AURKAIP1	-	protein_coding	3'UTR	4	19	0.0132412	0.283846	0.628325	0.659002	0.384893	0.466467	0.0304414	0.0276526	0.218908	0.301977	0.332405	0.0751973	15	34	LARP4	PABPC4;YBX3
chr1	1373779	1373816	ENST00000338338	AURKAIP1	-	protein_coding	CDS;3'UTR	4	18	0.01111	0.343217	0.674442	0.564097	0.84697	0.683481	0.0264289	0.0205332	0.01198	0.261307	0.44752	0.00266928	20	38	LARP4	PABPC4;YBX3;PUM1;YBX3;YBX3
chr1	1373817	1373846	ENST00000338338	AURKAIP1	-	protein_coding	CDS	4	17	0.0110446	0.0259836	0.151924	0.792596	0.908704	0.751935	0.0300267	0.0247308	0.102213	0.369543	0.457267	0.0103422	20	30	LARP4;LARP4	PUM1;YBX3;YBX3
chr1	1373847	1373888	ENST00000338338	AURKAIP1	-	protein_coding	CDS	4	16	0.0119393	0.0136353	0.0958852	0.768603	0.831014	0.719506	0.0320363	0.0251977	0.00720521	0.247183	0.365086	0.00608514	20	42	LARP4	PUM1;YBX3;PABPC4
chr1	1373889	1374018	ENST00000338338	AURKAIP1	-	protein_coding	CDS	3;4	15	0.0120003	0.0131338	0.0933637	0.51093	0.676027	0.445134	0.036275	0.0307799	0.121796	0.143868	0.238051	0.0271631	20	33	LARP4;LIN28B	YBX3;LIN28B;APOBEC3C;YBX3
chr1	1374022	1374065	ENST00000338338	AURKAIP1	-	protein_coding	CDS	3	14	0.0125751	0.107284	0.383416	0.539773	0.780456	0.571569	0.0329289	0.02573	0.0330263	0.212003	0.313256	0.000130933	20	44	LIN28B	LIN28B;APOBEC3C;YBX3;YBX3
chr1	1374068	1374096	ENST00000338338	AURKAIP1	-	protein_coding	CDS	3	13	0.0122038	0.00496954	0.0454198	0.760598	0.847903	0.638345	0.0347595	0.0296881	0.114932	0.23943	0.291224	0.136158	20	29		LIN28B;YBX3;PABPC4
chr1	1374098	1374130	ENST00000338338	AURKAIP1	-	protein_coding	CDS	3	12	0.00862867	0.0218459	0.134631	0.793803	0.883657	0.774114	0.0233461	0.0196157	0.0140825	0.299835	0.431021	0.000835718	20	33	LARP4;RPS3	PABPC4;DDX6
chr1	1374131	1374179	ENST00000338338	AURKAIP1	-	protein_coding	CDS	3	11	0.00944466	0.000988137	0.0132613	0.865747	0.847763	0.716419	0.0270456	0.0210888	0.121093	0.287635	0.328771	0.0471882	20	49	LARP4;RPS3	PABPC4;DDX6
chr1	1374180	1374208	ENST00000338338	AURKAIP1	-	protein_coding	CDS	3	10	0.0107067	0.00598566	0.0521899	0.689195	0.855955	0.597706	0.0253676	0.0179296	0.0342895	0.258774	0.356203	0.00147349	20	29		DDX6
chr1	1374209	1374248	ENST00000338338	AURKAIP1	-	protein_coding	CDS	3	9	0.00879156	0.0450981	0.221582	0.76727	0.883845	0.759922	0.027744	0.0234746	0.246682	0.250502	0.355536	0.0092015	20	40	PPIG;LARP4	DDX6
chr1	1374249	1374285	ENST00000338338	AURKAIP1	-	protein_coding	CDS	3	8	0.00928383	0.0296716	0.166519	0.777142	0.783316	0.724301	0.0219784	0.0163862	0.132034	0.302409	0.42732	0.001838	20	37	PPIG;LARP4	LIN28B
chr1	1374288	1374330	ENST00000338338	AURKAIP1	-	protein_coding	CDS	3	7	0.00830634	0.637287	0.794052	0.705378	0.740467	0.755468	0.0230037	0.0176062	0.0732653	0.286665	0.346028	0.268731	20	43	LARP4	LIN28B
chr1	1374331	1374370	ENST00000338338	AURKAIP1	-	protein_coding	CDS	3	6	0.00933206	0.00360537	0.0354896	0.873093	0.90908	0.815153	0.0251791	0.0187047	0.00140228	0.397808	0.501051	0.000143603	20	40	LARP4;GRWD1
chr1	1374373	1374408	ENST00000338338	AURKAIP1	-	protein_coding	CDS	3	5	0.0114144	0.0360536	0.190432	0.788645	0.675902	0.661365	0.0327921	0.0235922	0.120474	0.246783	0.269276	0.399445	20	36	LARP4;GRWD1;RPS3;DDX3X	PABPC4;BUD13
chr1	1374413	1374718	ENST00000338338	AURKAIP1	-	protein_coding	CDS	2;3	4	0.0143376	1.38183e-08	1.96866e-06	0.709574	0.7294	0.0863394	0.0273208	0.0151022	0.0171112	0.206425	0.34208	0.00281737	20	47	GRWD1;RPS3;DDX3X;LARP4;DDX3X;LARP4;DDX3X	PABPC4;BUD13;DDX3X
chr1	1374719	1374761	ENST00000338338	AURKAIP1	-	protein_coding	5'UTR;CDS	2	3	0.0172086	3.04446e-05	0.000843043	0.815898	0.803267	0.322056	0.0370804	0.0242798	0.00429297	0.208254	0.307339	0.00145497	20	43	LARP4;DDX3X	DDX3X;DDX3X;BUD13
chr1	1374762	1375160	ENST00000338338	AURKAIP1	-	protein_coding	5'UTR	1;2	2	0.00838604	0.165344	0.486303	0.682854	0.747627	0.66866	0.0247816	0.0188927	0.00758921	0.229646	0.272222	0.298839	20	36	DDX3X;PRPF8	DDX3X;BUD13;LSM11;GEMIN5;DDX3X;DDX3X
chr1	1375162	1375200	ENST00000338338	AURKAIP1	-	protein_coding	5'UTR	1	1	0.00997538	0.507544	0.756491	0.490239	0.78999	0.613764	0.0286259	0.0271465	0.659975	0.269145	0.326053	0.029568	20	39	PRPF8	LSM11;GEMIN5;DDX3X
chr1	1387027	1387080	ENST00000400809	CCNL2	-	protein_coding	3'UTR	11	29	0.0152351	0.72177	0.817174	0.596136	0.500054	0.650864	0.0256878	0.030176	0.281572	0.435107	0.444524	0.874359	22	54	LSM11;PABPN1	UCHL5
chr1	1387082	1387127	ENST00000400809	CCNL2	-	protein_coding	3'UTR	11	28	0.0115485	0.620128	0.789719	0.421754	0.770632	0.722248	0.0296341	0.0290552	0.87634	0.404799	0.382146	0.670026	20	46	LSM11;PABPN1;BCLAF1;GRWD1;EIF3H;ZC3H11A;HLTF	UCHL5;RBM15;GRWD1
chr1	1387129	1387171	ENST00000400809	CCNL2	-	protein_coding	3'UTR	11	27	0.00939883	0.561646	0.772896	0.600454	0.512517	0.500786	0.0144881	0.0131257	0.592714	0.436059	0.44377	0.919971	20	43	BCLAF1;GRWD1;EIF3H;ZC3H11A;HLTF;PABPN1;LSM11;ZC3H11A	UCHL5;RBM15;GRWD1
chr1	1387172	1387215	ENST00000400809	CCNL2	-	protein_coding	3'UTR	11	26	0.00862437	0.478868	0.745784	0.6261	0.760231	0.712325	0.0213075	0.0188989	0.318483	0.395474	0.341817	0.253642	20	44	EIF3H;HLTF;PABPN1;ZC3H11A;LSM11;BUD13;PABPN1	UCHL5;UCHL5
chr1	1387219	1387261	ENST00000400809	CCNL2	-	protein_coding	CDS;3'UTR	11	25	0.01358	0.657458	0.799222	0.688365	0.814992	0.760625	0.0268797	0.0292329	0.464748	0.416245	0.45664	0.592231	20	43	LSM11;PABPN1;ZNF800;PABPN1;LSM11;BCLAF1	UCHL5;RBM15
chr1	1387262	1387303	ENST00000400809	CCNL2	-	protein_coding	CDS	11	24	0.0107276	0.212048	0.55133	0.865426	0.814722	0.837897	0.0290006	0.028284	0.770729	0.388171	0.391634	0.926917	20	42	ZNF800;PABPN1;LSM11;BCLAF1;LSM11;PABPN1;UCHL5;PABPN1	UCHL5;RBM15
chr1	1387305	1387513	ENST00000400809	CCNL2	-	protein_coding	CDS	11	23	0.0123186	0.311403	0.651351	0.708969	0.672931	0.701357	0.0227272	0.0228698	0.933616	0.444179	0.480751	0.311895	20	209	ZNF800;PABPN1;PPIG;PPIG
chr1	1387514	1387549	ENST00000400809	CCNL2	-	protein_coding	CDS	11	22	0.0117307	0.810562	0.853873	0.71353	0.762277	0.787901	0.0267486	0.021007	0.172024	0.500328	0.545069	0.418227	20	36	PPIG;SDAD1;PPIG;PABPN1
chr1	1387550	1387784	ENST00000400809	CCNL2	-	protein_coding	CDS	10;11	21	0.015383	0.620793	0.789867	0.526696	0.683289	0.68491	0.0350874	0.0317427	0.48244	0.405237	0.390925	0.731452	20	41	SDAD1;PPIG;PABPN1;PABPN1;AQR;PPIG;UCHL5	UCHL5
chr1	1387786	1387818	ENST00000400809	CCNL2	-	protein_coding	CDS	10	20	0.0151239	0.0254892	0.149735	0.688304	0.710921	0.628383	0.0365236	0.03195	0.12474	0.346987	0.343704	0.890888	20	33	AQR;PPIG;UCHL5	UCHL5;DDX24
chr1	1387820	1387863	ENST00000400809	CCNL2	-	protein_coding	CDS	10	19	0.0133295	0.244603	0.589846	0.788341	0.655416	0.700847	0.0349088	0.0359021	0.783052	0.343592	0.305234	0.279918	20	44	AQR;PPIG;TRA2A;PPIG;BCLAF1	UCHL5;DDX24;UCHL5;BUD13
chr1	1387864	1387981	ENST00000400809	CCNL2	-	protein_coding	CDS	9;10	18	0.0137447	0.605238	0.785524	0.685463	0.735041	0.693176	0.0343399	0.0325285	0.528039	0.333963	0.352828	0.652338	20	34	TRA2A;PPIG;BCLAF1;PPIG;ZNF800;SDAD1;AQR;BUD13;GRWD1;BCLAF1;PABPN1;PPIG;PPIG;PABPN1	DDX24;UCHL5;BUD13;UCHL5;TRA2A;DDX24;ZNF622
chr1	1387982	1388015	ENST00000400809	CCNL2	-	protein_coding	CDS	9	17	0.0130016	0.411109	0.715669	0.486804	0.393027	0.434244	0.0356324	0.0346733	0.7812	0.212911	0.254609	0.141791	20	34	ZNF800;SDAD1;AQR;BUD13;GRWD1;BCLAF1;PPIG;PABPN1;BCLAF1;ZNF800;AQR;UCHL5	UCHL5;TRA2A;DDX24;ZNF622
chr1	1388020	1388053	ENST00000400809	CCNL2	-	protein_coding	CDS	9	16	0.011845	0.537918	0.765876	0.588207	0.565628	0.609342	0.032114	0.0316775	0.901991	0.291511	0.296558	0.771637	20	34	SDAD1;BUD13;GRWD1;PPIG;PABPN1;BCLAF1;ZNF800;AQR;UCHL5;SDAD1;GRWD1;PPIG	TRA2A;DDX24;ZNF622
chr1	1388054	1390249	ENST00000400809	CCNL2	-	protein_coding	CDS	8;9	15	0.00793481	0.829995	0.864131	0.733606	0.752468	0.81231	0.0230217	0.0207902	0.155778	0.392991	0.405036	0.726198	20	32	BCLAF1;ZNF800;AQR;UCHL5;SDAD1;GRWD1;PPIG;PABPN1;ZNF800;AQR;BCLAF1;PPIG;PABPN1;GRWD1;LSM11;PPIG	DDX24;ZNF622;DDX24;ZNF622
chr1	1390256	1390303	ENST00000400809	CCNL2	-	protein_coding	CDS	8	14	0.00902575	0.512696	0.758339	0.867667	0.906138	0.917216	0.0301619	0.0259708	0.0710628	0.513283	0.524089	0.450674	20	48	ZNF800;BCLAF1;PABPN1;GRWD1;LSM11;PPIG;SDAD1;PABPN1;BCLAF1;LSM11;GRWD1	DDX24;ZNF622
chr1	1390304	1390333	ENST00000400809	CCNL2	-	protein_coding	CDS	8	13	0.0112744	0.30589	0.646645	0.75401	0.770704	0.814802	0.0312074	0.0282106	0.572727	0.427863	0.427944	0.998094	20	30	SDAD1;PABPN1;BCLAF1;LSM11;PPIG;TRA2A	DDX24;UCHL5
chr1	1390335	1390460	ENST00000400809	CCNL2	-	protein_coding	CDS	7;8	12	0.00939477	0.8116	0.854238	0.611652	0.58829	0.781683	0.0290825	0.0274747	0.588807	0.345529	0.381969	0.369567	20	39	PABPN1;BCLAF1;LSM11;PPIG;TRA2A;PPIG;PPIG;PPIG;GRWD1;BCLAF1;TRA2A	UCHL5;UCHL5;SRSF1
chr1	1390461	1390499	ENST00000400809	CCNL2	-	protein_coding	CDS	7	11	0.0153937	0.417642	0.71896	0.608593	0.73452	0.712431	0.0344799	0.0341158	0.928938	0.339469	0.378789	0.276889	20	39	PPIG;GRWD1;BCLAF1;TRA2A;PPIG;GRWD1;GRWD1	UCHL5;SRSF1;GRWD1;UCHL5;SRSF1
chr1	1390502	1390545	ENST00000400809	CCNL2	-	protein_coding	CDS	7	10	0.0149829	0.397333	0.708018	0.557634	0.463732	0.428337	0.02912	0.0296293	0.868452	0.308408	0.355191	0.371213	20	44	TRA2A;PPIG;GRWD1;GRWD1;PPIG;GRWD1	SRSF1
chr1	1390548	1390788	ENST00000400809	CCNL2	-	protein_coding	CDS	6;7	9	0.0159284	0.498211	0.753067	0.187743	0.432743	0.332978	0.028572	0.0300561	0.723817	0.260786	0.341598	0.194166	20	39	GRWD1;GRWD1;PPIG;GRWD1	UCHL5
chr1	1390792	1390832	ENST00000400809	CCNL2	-	protein_coding	CDS	6	8	0.0138309	0.300801	0.642755	0.641198	0.701794	0.689553	0.0308093	0.0265399	0.25841	0.363775	0.381744	0.707527	20	41	GRWD1;GRWD1;U2AF2	AQR
chr1	1390835	1390864	ENST00000400809	CCNL2	-	protein_coding	CDS	6	7	0.0150558	0.675502	0.803696	0.497741	0.311196	0.523277	0.0330782	0.030208	0.329077	0.320407	0.280383	0.393449	20	30	GRWD1;U2AF2;SF3B4	AQR;SF3B4
chr1	1393399	1398652	ENST00000400809	CCNL2	-	protein_coding	CDS	2;5	6	0.0192555	0.676233	0.803851	0.140422	0.493583	0.363758	0.0373218	0.0370128	0.908975	0.235057	0.298775	0.214395	20	349	PRPF8;ZNF800;PPIG;GRWD1;BCLAF1;PPIG;BCLAF1;PRPF8;BCLAF1;GRWD1;PPIG;BCLAF1;BCLAF1;PPIG;PPIG;BCLAF1;UCHL5;GRWD1;PPIG;PRPF8;PPIG	DDX24;GRWD1;DDX24;DDX24;ZNF622;DDX24;ZNF622;DDX24;AQR;DDX24;U2AF1
chr1	1398653	1399039	ENST00000400809	CCNL2	-	protein_coding	CDS	1;2	5	0.011463	0.122409	0.413657	0.679966	0.725193	0.61654	0.0195473	0.0157427	0.135305	0.467842	0.580223	0.028581	20	40	PRPF8	U2AF1
chr1	1399043	1399083	ENST00000400809	CCNL2	-	protein_coding	CDS	1	4	0.012578	0.171045	0.494869	0.682527	0.781804	0.639773	0.0212308	0.0179157	0.34212	0.431326	0.552832	0.123298	20	41
chr1	1399084	1399115	ENST00000400809	CCNL2	-	protein_coding	CDS	1	3	0.0163702	0.536973	0.76564	0.511601	0.264218	0.449987	0.0355841	0.0282626	0.0745825	0.313322	0.319133	0.885878	20	32	XPO5
chr1	1399116	1399155	ENST00000400809	CCNL2	-	protein_coding	CDS	1	2	0.0150889	0.0108798	0.0813637	0.513152	0.719269	0.387749	0.0201252	0.0190707	0.700682	0.412753	0.491224	0.188659	20	40	XPO5;NCBP2
chr1	1399156	1399201	ENST00000400809	CCNL2	-	protein_coding	CDS	1	1	0.0106406	0.596555	0.78334	0.702283	0.801119	0.813556	0.0249099	0.0238636	0.833179	0.534484	0.507594	0.532408	20	46	XPO5;NCBP2;XPO5;UCHL5	ZNF622
chr1	1402044	1402058	ENST00000344843	MRPL20	-	protein_coding	3'UTR	4	14	0.0187829	0.75215	0.828104	0.198449	0.306568	0.321775	0.0420931	0.0434344	0.82416	0.192416	0.234918	0.507862	10	15	LARP4	PABPC4
chr1	1402059	1402112	ENST00000344843	MRPL20	-	protein_coding	CDS;3'UTR	4	13	0.0118039	0.103662	0.375974	0.810588	0.767407	0.699016	0.0308221	0.0269338	0.219688	0.341516	0.340372	0.947693	20	54	LARP4
chr1	1402113	1402160	ENST00000344843	MRPL20	-	protein_coding	CDS	4	12	0.0125733	0.000867363	0.01196	0.755755	0.656505	0.5478	0.0373341	0.0323974	0.136541	0.174061	0.281852	0.0361647	20	48
chr1	1402161	1402203	ENST00000344843	MRPL20	-	protein_coding	CDS	4	11	0.00829358	0.0516128	0.242519	0.898454	0.9007	0.873042	0.0242515	0.0212441	0.165118	0.391172	0.496878	0.0162119	20	43
chr1	1402204	1402239	ENST00000344843	MRPL20	-	protein_coding	CDS	4	10	0.0102689	0.466909	0.741088	0.774182	0.796215	0.772935	0.0252055	0.0214416	0.23042	0.331736	0.475333	0.00249424	20	36	SF3B4	BUD13;SF3B4
chr1	1402240	1405837	ENST00000344843	MRPL20	-	protein_coding	CDS	3;4	9	0.0115884	0.406336	0.713315	0.475223	0.516448	0.525881	0.0345021	0.0323956	0.718711	0.203866	0.260977	0.0961807	20	46	SF3B4;RBM22;PRPF8;BCLAF1	BUD13;SF3B4;PRPF8
chr1	1405840	1405874	ENST00000344843	MRPL20	-	protein_coding	CDS	3	8	0.0128699	9.15248e-05	0.00202806	0.780334	0.72107	0.512418	0.0379633	0.0304835	0.0653002	0.20427	0.232585	0.520702	20	35	PRPF8;BCLAF1
chr1	1405876	1406929	ENST00000344843	MRPL20	-	protein_coding	CDS	2;3	7	0.0091067	0.305252	0.646222	0.610302	0.726886	0.740075	0.0342394	0.0310303	0.455204	0.18746	0.258339	0.0326167	20	32	BCLAF1;GRWD1;PRPF8	AQR
chr1	1406932	1406963	ENST00000344843	MRPL20	-	protein_coding	CDS	2	6	0.00813527	0.170868	0.494576	0.804907	0.540139	0.579128	0.0318768	0.0303148	0.398359	0.189801	0.17417	0.393204	20	32	GRWD1
chr1	1406965	1407004	ENST00000344843	MRPL20	-	protein_coding	CDS	2	5	0.00895038	0.0163992	0.109749	0.792102	0.791667	0.716298	0.0343018	0.0310575	0.295107	0.223616	0.274873	0.0686547	20	40	GRWD1	DDX3X
chr1	1407007	1407155	ENST00000344843	MRPL20	-	protein_coding	CDS	1;2	4	0.0119091	0.230852	0.574255	0.634925	0.938328	0.734592	0.0326705	0.0266365	0.020086	0.247278	0.404153	0.000714635	20	38	GRWD1;DDX3X	DDX3X;DDX3X
chr1	1407157	1407196	ENST00000344843	MRPL20	-	protein_coding	CDS	1	3	0.0133367	1.71782e-05	0.000537409	0.804161	0.826693	0.480903	0.0348554	0.0267358	0.0030048	0.21449	0.305473	0.00468372	20	40	DDX3X;DDX3X	DDX3X;DDX3X
chr1	1407198	1407233	ENST00000344843	MRPL20	-	protein_coding	5'UTR;CDS	1	2	0.0100341	0.274469	0.619873	0.491876	0.541221	0.450279	0.0297739	0.0241235	0.0615062	0.204898	0.227558	0.0886188	20	36	DDX3X	DDX3X
chr1	1407235	1407286	ENST00000344843	MRPL20	-	protein_coding	5'UTR	1	1	0.0135736	0.167847	0.490123	0.399633	0.423052	0.286844	0.0296571	0.0210833	0.00585528	0.222108	0.287743	0.142622	20	52	DDX3X	DDX3X
chr1	1482138	1482177	ENST00000673477	ATAD3B	+	protein_coding	CDS	6	1	0.0172046	0.633073	0.792908	0.50665	0.201483	0.430212	0.0308643	0.0276887	0.289539	0.360919	0.3523	0.895316	20	40	PPIG;SRSF1	ZNF622;UCHL5;DDX24
chr1	1482179	1482219	ENST00000673477	ATAD3B	+	protein_coding	CDS	6	2	0.0145441	0.853396	0.878225	0.408724	0.596868	0.68179	0.0280623	0.0236292	0.0487229	0.438234	0.481144	0.144779	20	41	PPIG;SRSF1	ZNF622;UCHL5;DDX24
chr1	1482220	1482254	ENST00000673477	ATAD3B	+	protein_coding	CDS	6	3	0.0162683	0.744355	0.825385	0.313279	0.547253	0.491454	0.0345129	0.0331044	0.665143	0.314572	0.329883	0.632342	20	35	PPIG;SRSF1;GRWD1	ZNF622;UCHL5
chr1	1482256	1482289	ENST00000673477	ATAD3B	+	protein_coding	CDS	6	4	0.0144185	0.130029	0.427896	0.538591	0.65114	0.492992	0.029034	0.0234412	0.185752	0.354743	0.37046	0.79038	20	34	GRWD1
chr1	1482294	1495803	ENST00000673477	ATAD3B	+	protein_coding	CDS	6;7;16	5	0.0136052	0.799341	0.848282	0.51865	0.458836	0.518553	0.0199431	0.0182477	0.583384	0.470523	0.482716	0.855627	24	1263	GRWD1;GRWD1;PPIG;GRWD1;PRPF8;PRPF8;AQR;PPIG;GRWD1;AQR;SF3A3;GRWD1;PABPN1;PABPN1;PPIG;GRWD1;UPF1;AKAP1	UCHL5;BUD13;AQR;BUD13;UCHL5;BUD13;AQR;AQR;AQR;DDX24;UCHL5;UCHL5;RBM15;AQR;SF3B4;DDX24;AQR;BUD13;UCHL5;SF3B4;SF3B4
chr1	1518984	1520174	ENST00000378756	ATAD3A	+	protein_coding	CDS	5;6	1	0.0126279	0.118632	0.406339	0.544983	0.596738	0.614342	0.0282611	0.0211571	0.0164067	0.310455	0.427942	0.0700267	20	41
chr1	1520176	1520218	ENST00000378756	ATAD3A	+	protein_coding	CDS	6	2	0.00960787	0.469078	0.741968	0.847579	0.878961	0.866956	0.0292451	0.0267317	0.0469291	0.375388	0.461782	0.136991	20	43		UCHL5
chr1	1520219	1520254	ENST00000378756	ATAD3A	+	protein_coding	CDS	6	3	0.0154672	0.0829039	0.328152	0.664576	0.806612	0.70278	0.0368045	0.0300573	0.0433757	0.295824	0.402352	0.030188	20	36		UCHL5;ZNF800;GRWD1
chr1	1520255	1520288	ENST00000378756	ATAD3A	+	protein_coding	CDS	6	4	0.0157364	0.00149423	0.0181585	0.72024	0.827196	0.587115	0.0344124	0.0249058	0.0839349	0.346271	0.387207	0.168054	20	34		ZNF800;GRWD1
chr1	1520289	1520579	ENST00000378756	ATAD3A	+	protein_coding	CDS	6;7	5	0.0133765	0.073566	0.304821	0.588116	0.661484	0.503009	0.0258663	0.0192088	0.0776739	0.320326	0.390781	0.027457	20	50	PRPF8;AQR	ZNF800;GRWD1
chr1	1520583	1522759	ENST00000378756	ATAD3A	+	protein_coding	CDS	7;8	6	0.0148352	0.34307	0.67432	0.355346	0.60752	0.393281	0.0263167	0.0199342	0.107462	0.296695	0.439417	0.0117498	20	51	PRPF8	DDX24
chr1	1522762	1522818	ENST00000378756	ATAD3A	+	protein_coding	CDS	8	7	0.0137689	0.592129	0.781894	0.344397	0.608329	0.514385	0.0286	0.0219148	0.0127847	0.305959	0.401369	0.0367076	20	57	PRPF8	DDX24
chr1	1522820	1522873	ENST00000378756	ATAD3A	+	protein_coding	CDS	8	8	0.0150538	0.451908	0.735173	0.342857	0.60866	0.581323	0.0291907	0.0189683	0.00372252	0.315986	0.431355	0.0161985	20	54		DDX24
chr1	1522877	1524363	ENST00000378756	ATAD3A	+	protein_coding	CDS	8;9;11	9	0.0184215	0.162071	0.481351	0.46128	0.341449	0.250687	0.02841	0.0172275	0.0207618	0.339672	0.444116	0.310198	20	297	SF3B4;AQR	SF3B4;AQR;AQR;METAP2
chr1	1524364	1525243	ENST00000378756	ATAD3A	+	protein_coding	CDS	11;12	10	0.0187542	0.0851281	0.333491	0.489632	0.316965	0.188535	0.0290217	0.0183956	0.0342061	0.30383	0.442473	0.0525302	20	38	PRPF8	SF3B4;AQR;PRPF8
chr1	1525244	1525288	ENST00000378756	ATAD3A	+	protein_coding	CDS	12	11	0.0159372	0.0339967	0.18268	0.286606	0.59206	0.265603	0.0262446	0.0197866	0.231767	0.304912	0.417601	0.0319704	20	45	PRPF8	SF3B4;AQR;PRPF8
chr1	1525289	1527742	ENST00000378756	ATAD3A	+	protein_coding	CDS	12;13;14	12	0.0174981	0.721306	0.817028	0.782118	0.777917	0.807755	0.0311753	0.0339532	0.562661	0.312884	0.42714	0.0528056	20	122		SF3B4
chr1	1527743	1527776	ENST00000378756	ATAD3A	+	protein_coding	CDS	14	13	0.015746	0.0059385	0.0518578	0.776321	0.837708	0.691641	0.03532	0.0293719	0.0308718	0.388367	0.473403	0.00935774	20	34	PPIG
chr1	1527778	1527820	ENST00000378756	ATAD3A	+	protein_coding	CDS	14	14	0.0142156	0.00127329	0.0160997	0.729952	0.642668	0.488365	0.0266177	0.0168456	0.00148147	0.337706	0.445468	0.066434	20	43	PPIG
chr1	1527826	1527859	ENST00000378756	ATAD3A	+	protein_coding	CDS	14	15	0.0123978	0.325388	0.661407	0.754266	0.780337	0.723632	0.0310349	0.0286263	0.500377	0.325983	0.384697	0.228001	20	34
chr1	1527861	1529262	ENST00000378756	ATAD3A	+	protein_coding	CDS	14;15	16	0.0135295	8.20524e-06	0.000298038	0.849087	0.868233	0.659626	0.0334973	0.0254729	0.0889322	0.326766	0.390657	0.228506	20	42
chr1	1529264	1529312	ENST00000378756	ATAD3A	+	protein_coding	CDS	15	17	0.0112693	0.0779835	0.316249	0.610883	0.902694	0.626968	0.028616	0.0228498	0.110829	0.301313	0.348555	0.106487	20	49
chr1	1529314	1533949	ENST00000378756	ATAD3A	+	protein_coding	CDS	15;16	18	0.00882571	0.565003	0.773936	0.830517	0.719535	0.780687	0.0199538	0.0169584	0.0256834	0.395784	0.50664	0.000800906	20	42		SF3B4
chr1	1533955	1533988	ENST00000378756	ATAD3A	+	protein_coding	CDS	16	19	0.0173046	0.0850742	0.333403	0.512551	0.807675	0.555634	0.0345312	0.0259598	0.279528	0.336538	0.413763	0.0692887	20	34
chr1	1533990	1534028	ENST00000378756	ATAD3A	+	protein_coding	CDS	16	20	0.0164449	0.464725	0.740118	0.209773	0.7787	0.565676	0.0329468	0.0252764	0.123079	0.304755	0.422712	0.00793248	20	39
chr1	1534029	1534069	ENST00000378756	ATAD3A	+	protein_coding	CDS	16	21	0.0134066	0.0495067	0.235907	0.694809	0.848768	0.696695	0.0254461	0.0186882	0.017972	0.423236	0.529033	0.0324178	20	41
chr1	1534072	1534103	ENST00000378756	ATAD3A	+	protein_coding	3'UTR	16	22	0.0137281	0.864034	0.885048	0.502667	0.478578	0.610715	0.0260566	0.0218461	0.189185	0.351491	0.404558	0.114211	20	32
chr1	1534107	1534351	ENST00000378756	ATAD3A	+	protein_coding	3'UTR	16	23	0.00934387	0.797602	0.847419	0.144577	0.443914	0.437831	0.0137075	0.0146062	0.676935	0.367478	0.423162	0.256678	20	245	UPF1	UPF1;UPF1
chr1	1534356	1534443	ENST00000378756	ATAD3A	+	protein_coding	3'UTR	16	24	0.00967893	0.361606	0.686381	0.637794	0.625003	0.626844	0.0172586	0.0171979	0.982493	0.393146	0.407794	0.732567	20	88	UPF1;UPF1	UPF1;PABPC4;AKAP1;UPF1;PABPC4
chr1	1534445	1534482	ENST00000378756	ATAD3A	+	protein_coding	3'UTR	16	25	0.0115689	0.13515	0.437038	0.781333	0.672907	0.63671	0.0213611	0.0198302	0.156711	0.469742	0.462852	0.897131	20	38	UPF1	AKAP1;UPF1;PABPC4
chr1	1534483	1534520	ENST00000378756	ATAD3A	+	protein_coding	3'UTR	16	26	0.00880621	0.433694	0.726636	0.749941	0.735715	0.753189	0.0200012	0.0170363	0.0810387	0.434588	0.481959	0.409341	20	38	UPF1;AKAP1	AKAP1;UPF1;PABPC4;UPF1;PABPC4
chr1	1534521	1534562	ENST00000378756	ATAD3A	+	protein_coding	3'UTR	16	27	0.0095789	0.732534	0.820964	0.727565	0.879423	0.86132	0.0244357	0.0220647	0.549978	0.496728	0.502597	0.841006	23	42	UPF1;AKAP1;UPF1;LSM11	UPF1;PABPC4;UPF1
chr1	1541740	1541757	ENST00000291386	SSU72	-	protein_coding	3'UTR	5	30	0.00984991	0.289606	0.633247	0.748158	0.212778	0.390384	0.012424	0.0158173	0.29684	0.506544	0.393173	0.124803	12	18		PUM2;IGF2BP1
chr1	1541758	1541797	ENST00000291386	SSU72	-	protein_coding	3'UTR	5	29	0.011649	0.52361	0.761773	0.377604	0.185807	0.391985	0.0192796	0.0197345	0.88035	0.394152	0.351399	0.432274	20	40		PUM2;IGF2BP1;IGF2BP1
chr1	1541798	1541832	ENST00000291386	SSU72	-	protein_coding	3'UTR	5	28	0.0135414	0.349746	0.678496	0.633964	0.331023	0.443039	0.0274609	0.0267845	0.845225	0.318747	0.299433	0.439625	20	35		IGF2BP1;IGF2BP1
chr1	1541833	1541880	ENST00000291386	SSU72	-	protein_coding	3'UTR	5	27	0.0117197	0.613511	0.787719	0.7245	0.586082	0.728264	0.0335361	0.0343932	0.905653	0.313477	0.294711	0.606121	20	48		IGF2BP1;PABPC4
chr1	1541881	1541916	ENST00000291386	SSU72	-	protein_coding	3'UTR	5	26	0.0158631	0.44309	0.731025	0.374484	0.419733	0.347247	0.0320652	0.0343133	0.313325	0.294765	0.27837	0.738301	20	36		IGF2BP1;APOBEC3C;IGF2BP1;PABPC4
chr1	1541917	1541954	ENST00000291386	SSU72	-	protein_coding	3'UTR	5	25	0.010883	0.64367	0.795913	0.475304	0.347321	0.469457	0.0237377	0.0217034	0.376732	0.315539	0.320951	0.91937	20	38	LARP4;SUB1	APOBEC3C;IGF2BP1;PABPC4;DDX55;U2AF2;PUM2;TIA1;U2AF1;PABPC4
chr1	1541955	1542004	ENST00000291386	SSU72	-	protein_coding	3'UTR	5	24	0.013312	0.31635	0.655263	0.443401	0.599878	0.574865	0.0253486	0.0290224	0.338591	0.322115	0.299527	0.77423	20	50	LARP4;SUB1	APOBEC3C;IGF2BP1;DDX55;U2AF2;PUM2;TIA1;U2AF1;PABPC4;TIA1;PABPC4
chr1	1542007	1542053	ENST00000291386	SSU72	-	protein_coding	3'UTR	5	23	0.00859214	0.444108	0.731531	0.587897	0.558318	0.625284	0.0253356	0.0229965	0.194331	0.272908	0.294344	0.61452	20	47	LARP4;SUB1;GRWD1	DDX55;PUM2;TIA1;PABPC4;PUM2
chr1	1542055	1542086	ENST00000291386	SSU72	-	protein_coding	CDS;3'UTR	5	22	0.00843713	0.697194	0.8095	0.656673	0.708285	0.707136	0.0211521	0.0168306	0.0798322	0.286784	0.367012	0.0559409	20	32	GRWD1	PUM2
chr1	1542089	1542132	ENST00000291386	SSU72	-	protein_coding	CDS	5	21	0.00956737	0.510056	0.757332	0.400183	0.512047	0.468203	0.0286702	0.0274441	0.544686	0.200755	0.247563	0.119092	20	44	GRWD1	PUM1
chr1	1542133	1542164	ENST00000291386	SSU72	-	protein_coding	CDS	5	20	0.00982965	0.610206	0.786865	0.467087	0.507932	0.551103	0.0335363	0.0325832	0.851805	0.193759	0.215925	0.649164	20	32	GRWD1	PUM1
chr1	1542165	1543912	ENST00000291386	SSU72	-	protein_coding	CDS	4;5	19	0.00863235	0.633175	0.792924	0.532908	0.551599	0.640143	0.024036	0.0208302	0.219205	0.258635	0.309283	0.143371	20	47	GRWD1;GRWD1	PUM1;YBX3;PUM1;YBX3;YBX3
chr1	1543915	1543948	ENST00000291386	SSU72	-	protein_coding	CDS	4	18	0.0094865	0.585957	0.780204	0.488971	0.657968	0.566848	0.0298369	0.027201	0.418074	0.215195	0.261628	0.122773	20	34	GRWD1;GRWD1	PUM1;YBX3
chr1	1543949	1543982	ENST00000291386	SSU72	-	protein_coding	CDS	4	17	0.0117707	0.000360222	0.00604705	0.713828	0.741547	0.489496	0.0304076	0.0260415	0.212758	0.240787	0.278027	0.0762692	20	34	GRWD1
chr1	1543985	1544903	ENST00000291386	SSU72	-	protein_coding	CDS	3;4	16	0.00918973	0.597236	0.783399	0.733787	0.71284	0.764251	0.0282887	0.0248496	0.0233956	0.302561	0.345319	0.0734055	20	44	GRWD1;BCLAF1	UCHL5
chr1	1544905	1544940	ENST00000291386	SSU72	-	protein_coding	CDS	3	15	0.0114249	0.640888	0.79491	0.231645	0.537659	0.533779	0.0305427	0.0285588	0.477626	0.243628	0.245618	0.96133	20	36	BCLAF1	UCHL5;ZNF800
chr1	1544942	1544969	ENST00000291386	SSU72	-	protein_coding	CDS	3	14	0.0108607	0.63178	0.792656	0.53331	0.645637	0.596752	0.0284008	0.0275566	0.545924	0.280263	0.30015	0.682903	20	28	BCLAF1	ZNF800;IGF2BP1
chr1	1544970	1564797	ENST00000291386	SSU72	-	protein_coding	CDS	2;3	13	0.014034	0.654489	0.798437	0.631731	0.458435	0.466066	0.0312098	0.0285791	0.444538	0.270821	0.284863	0.806314	20	58	BCLAF1	ZNF800;IGF2BP1;RBM15;IGF2BP1;GRWD1;PABPC4;IGF2BP1
chr1	1564800	1564839	ENST00000291386	SSU72	-	protein_coding	CDS	2	12	0.0128902	0.555632	0.77119	0.41276	0.52457	0.595868	0.0347135	0.035271	0.889642	0.278791	0.243474	0.542491	20	40		GRWD1;PABPC4;IGF2BP1;GRWD1;U2AF2
chr1	1564840	1564867	ENST00000291386	SSU72	-	protein_coding	CDS	2	11	0.0108556	0.667286	0.801221	0.549412	0.67036	0.670233	0.0248676	0.0267327	0.419901	0.335393	0.347469	0.872425	20	28		GRWD1;U2AF2
chr1	1564869	1564907	ENST00000291386	SSU72	-	protein_coding	CDS	2	10	0.0106547	0.526347	0.762628	0.644125	0.830944	0.740085	0.030905	0.0314632	0.789754	0.308154	0.35032	0.526965	20	39		GRWD1;U2AF2;DDX3X;SF3B4
chr1	1564912	1574501	ENST00000291386	SSU72	-	protein_coding	CDS	1;2	9	0.00988046	0.304726	0.645745	0.820319	0.828629	0.800235	0.0355028	0.03354	0.631766	0.32716	0.335006	0.817486	20	29		U2AF2;DDX3X;SF3B4;NONO;NONO;NONO;NONO;DDX3X;LIN28B;RBM15;GEMIN5
chr1	1574503	1574546	ENST00000291386	SSU72	-	protein_coding	CDS	1	8	0.010352	0.263961	0.610233	0.662291	0.730141	0.676564	0.0314398	0.030463	0.56009	0.269524	0.288575	0.277847	20	44	DDX3X	DDX3X;LIN28B;RBM15;GEMIN5;DDX3X;NONO
chr1	1574547	1574590	ENST00000291386	SSU72	-	protein_coding	5'UTR;CDS	1	7	0.00554558	0.228659	0.571477	0.805718	0.843935	0.850186	0.0167153	0.0146828	0.0505961	0.41256	0.374633	0.0787925	20	44	DDX3X;DDX3X	LIN28B;RBM15;GEMIN5;DDX3X;NONO;LIN28B;LIN28B;NONO;RBM15
chr1	1574591	1574635	ENST00000291386	SSU72	-	protein_coding	5'UTR	1	6	0.0102697	0.542404	0.76727	0.552749	0.727384	0.64186	0.0266974	0.026332	0.884054	0.306646	0.323701	0.445152	20	45	DDX3X	GEMIN5;LIN28B;NONO;RBM15;NONO
chr1	1574636	1574674	ENST00000291386	SSU72	-	protein_coding	5'UTR	1	5	0.00732039	0.734628	0.821772	0.823202	0.835364	0.834877	0.0156153	0.011564	0.12695	0.331006	0.449006	0.247739	20	39	DDX3X	GEMIN5;NONO;GEMIN5
chr1	1574677	1574706	ENST00000291386	SSU72	-	protein_coding	5'UTR	1	4	0.00938875	0.728552	0.819614	0.608356	0.3764	0.586808	0.0260323	0.0219781	0.170544	0.291006	0.295855	0.901546	20	30	DDX3X	GEMIN5;DDX3X
chr1	1574707	1574751	ENST00000291386	SSU72	-	protein_coding	5'UTR	1	3	0.00931027	0.69675	0.809411	0.585091	0.780322	0.742151	0.0197311	0.0171761	0.271327	0.418254	0.425347	0.855977	20	45	DDX3X	GEMIN5;DDX3X
chr1	1574755	1574788	ENST00000291386	SSU72	-	protein_coding	5'UTR	1	2	0.0088699	0.910076	0.918936	0.583237	0.634785	0.690241	0.0228354	0.0211667	0.243286	0.362415	0.3479	0.663191	20	34	DDX3X	DDX3X;DDX3X
chr1	1574789	1574839	ENST00000291386	SSU72	-	protein_coding	5'UTR	1	1	0.0096797	0.480232	0.746363	0.710747	0.663803	0.652247	0.0175127	0.0149486	0.181774	0.479484	0.424219	0.35447	20	51	DDX3X	DDX3X;DDX52;DDX3X
chr1	1636455	1636472	ENST00000341832	CDK11B	-	protein_coding	CDS	18	22	0.0125045	0.3143	0.65371	-0.081228	0.467852	0.44663	0.0242241	0.0232019	0.674464	0.273485	0.379081	0.0913315	12	18		UCHL5
chr1	1636478	1636713	ENST00000341832	CDK11B	-	protein_coding	CDS	17;18	21	0.0177769	0.681219	0.804958	0.471818	0.275351	0.43446	0.0383226	0.033665	0.330224	0.260041	0.29909	0.466673	20	36	PRPF8	UCHL5;AQR;ZNF622
chr1	1636716	1636757	ENST00000341832	CDK11B	-	protein_coding	CDS	17	20	0.0192055	0.0405724	0.206188	0.528986	0.474202	0.245417	0.0280679	0.022044	0.00101502	0.338791	0.468672	0.122261	20	42		ZNF622
chr1	1636759	1636900	ENST00000341832	CDK11B	-	protein_coding	CDS	16;17	19	0.0164043	0.552291	0.770323	0.606261	0.518802	0.552763	0.0272872	0.0224291	0.101185	0.422873	0.515454	0.0368393	20	44		ZNF622
chr1	1636901	1636949	ENST00000341832	CDK11B	-	protein_coding	CDS	16	18	0.0150482	0.190687	0.523006	0.278872	0.674385	0.377837	0.0253379	0.0186134	0.135243	0.360066	0.41993	0.208746	20	49	GRWD1	ZNF622
chr1	1636950	1636983	ENST00000341832	CDK11B	-	protein_coding	CDS	16	17	0.0137927	0.44801	0.733396	0.546445	0.490278	0.520356	0.0264985	0.0209268	0.251641	0.353312	0.427407	0.448709	20	34	GRWD1	ZNF622
chr1	1636985	1637104	ENST00000341832	CDK11B	-	protein_coding	CDS	15;16	16	0.0185583	0.598916	0.78387	0.257441	0.441081	0.373565	0.0300027	0.0248827	0.371144	0.277925	0.43858	0.0131173	20	44	GRWD1	ZNF622;ZNF622
chr1	1637107	1637137	ENST00000341832	CDK11B	-	protein_coding	CDS	15	15	0.016541	0.320677	0.658075	0.18914	0.500584	0.351941	0.02893	0.0216064	0.00797707	0.300155	0.411075	0.177241	20	31		ZNF622
chr1	1637138	1637176	ENST00000341832	CDK11B	-	protein_coding	CDS	15	14	0.0128222	0.725656	0.818533	0.524521	0.594271	0.658587	0.020797	0.0123968	0.0180492	0.451094	0.618688	0.0142982	20	39
chr1	1637178	1638579	ENST00000341832	CDK11B	-	protein_coding	CDS	12;15	13	0.0128891	0.478074	0.745466	0.391025	0.695972	0.524401	0.0229966	0.0183999	0.280788	0.345643	0.477705	0.0930711	20	333	AQR;GRWD1;PRPF8;GRWD1	AQR;BUD13;AQR
chr1	1638581	1640303	ENST00000341832	CDK11B	-	protein_coding	CDS	11;12	12	0.0147459	0.0136753	0.0960762	0.649529	0.620767	0.510599	0.0260359	0.0234579	0.37757	0.386972	0.427097	0.0798799	20	37		UCHL5;ZNF622
chr1	1640305	1640337	ENST00000341832	CDK11B	-	protein_coding	CDS	11	11	0.0143624	0.154264	0.469117	0.682552	0.833543	0.718213	0.0237495	0.0201213	0.210547	0.461293	0.537697	0.154715	20	33		UCHL5;ZNF622
chr1	1640338	1645242	ENST00000341832	CDK11B	-	protein_coding	CDS	6;11	10	0.0126514	0.217346	0.557992	0.744141	0.806471	0.745508	0.0269053	0.0233867	0.44895	0.437383	0.528072	0.0813818	20	676		UCHL5;ZNF622;ZNF622
chr1	1645244	1649523	ENST00000341832	CDK11B	-	protein_coding	CDS	5;6	9	0.0182225	0.220299	0.561284	0.198935	0.431911	0.101538	0.0388686	0.0290286	0.0953315	0.246093	0.223438	0.772927	20	44		TRA2A;UCHL5;ZNF622
chr1	1649527	1649564	ENST00000341832	CDK11B	-	protein_coding	CDS	5	8	0.0145677	0.108024	0.384931	0.561699	0.549736	0.468575	0.0379588	0.0369653	0.579229	0.202465	0.251433	0.538629	20	38		TRA2A;UCHL5;ZNF622
chr1	1649565	1649597	ENST00000341832	CDK11B	-	protein_coding	CDS	5	7	0.0154897	0.00180448	0.0209612	0.648283	0.744552	0.479859	0.041194	0.0322337	0.0790508	0.247805	0.288559	0.513579	20	33		TRA2A;UCHL5
chr1	1649598	1652535	ENST00000341832	CDK11B	-	protein_coding	CDS	4;5	6	0.0123848	0.00131867	0.0165304	0.638678	0.626537	0.474142	0.0356161	0.0363928	0.781974	0.22832	0.216815	0.730003	20	137		TRA2A;UCHL5;UCHL5;ZNF622;UCHL5
chr1	1652536	1655374	ENST00000341832	CDK11B	-	protein_coding	CDS	3;4	5	0.0140474	0.0776981	0.315604	0.458146	0.667276	0.463331	0.036057	0.0316607	0.127605	0.22497	0.301106	0.190673	20	37		UCHL5;AQR
chr1	1655375	1655409	ENST00000341832	CDK11B	-	protein_coding	CDS	3	4	0.0112612	0.521651	0.761197	0.715059	0.828603	0.788251	0.0341013	0.0310113	0.517118	0.28143	0.377213	0.118185	20	35		UCHL5
chr1	1655410	1655447	ENST00000341832	CDK11B	-	protein_coding	CDS	3	3	0.0102661	0.614221	0.788034	0.722983	0.845686	0.799321	0.0312512	0.0283822	0.302632	0.32445	0.372146	0.154484	20	38		UCHL5;ZNF622;GRWD1
chr1	1655450	1657379	ENST00000341832	CDK11B	-	protein_coding	CDS	2;3	2	0.0140048	0.0748075	0.308135	0.664005	0.727371	0.571324	0.029045	0.0233809	0.018617	0.381841	0.386497	0.87878	20	40		UCHL5;ZNF622;GRWD1
chr1	1657380	1657410	ENST00000341832	CDK11B	-	protein_coding	CDS	2	1	0.0156022	0.791233	0.844555	0.607893	0.517127	0.534223	0.0341452	0.0284135	0.101276	0.324433	0.317109	0.860172	20	31
chr1	1752776	1752837	ENST00000341991	NADK	-	protein_coding	3'UTR	12	23	0.0151541	0.0742437	0.306593	0.409155	0.456102	0.374577	0.0225658	0.0218911	0.663324	0.419647	0.417619	0.976872	24	62
chr1	1752839	1752951	ENST00000341991	NADK	-	protein_coding	CDS;3'UTR	12	22	0.0144993	0.101879	0.372053	0.412337	0.490398	0.452429	0.0254456	0.0235501	0.625841	0.392156	0.345429	0.421765	20	113	GRWD1	METAP2;RBM15
chr1	1752954	1753002	ENST00000341991	NADK	-	protein_coding	CDS	12	21	0.0117617	0.680133	0.804746	0.384239	0.716189	0.66882	0.0222751	0.0200714	0.183867	0.442808	0.443249	0.989838	20	49	GRWD1	RBM15
chr1	1753007	1754069	ENST00000341991	NADK	-	protein_coding	CDS	10;11;12	20	0.0144539	0.663658	0.800319	0.142801	0.500902	0.282934	0.0200527	0.0164396	0.0765087	0.385166	0.477426	0.21625	20	156	GRWD1;PRPF8	SF3B4;DDX24;METAP2
chr1	1754070	1754113	ENST00000341991	NADK	-	protein_coding	CDS	10	19	0.013363	0.0523606	0.244734	0.370165	0.446458	0.254297	0.0160548	0.0155952	0.87988	0.456741	0.507598	0.639854	20	44	PRPF8	METAP2
chr1	1754115	1754143	ENST00000341991	NADK	-	protein_coding	CDS	10	18	0.0144639	0.350822	0.679172	0.445488	0.708341	0.570789	0.0252763	0.0222889	0.46801	0.391122	0.425917	0.288495	20	29		METAP2
chr1	1754144	1754183	ENST00000341991	NADK	-	protein_coding	CDS	10	17	0.0125935	0.759216	0.830989	0.277369	0.523774	0.484284	0.0211321	0.0225716	0.766873	0.391495	0.409497	0.824789	20	40	PRPF8;EFTUD2	METAP2;EFTUD2
chr1	1754187	1754300	ENST00000341991	NADK	-	protein_coding	CDS	9;10	16	0.0139434	0.189338	0.521255	0.581784	0.414933	0.47503	0.0243975	0.023744	0.841	0.342401	0.342903	0.988896	20	39	PRPF8;EFTUD2;SF3B4	EFTUD2;SF3B4;SMNDC1
chr1	1754301	1754336	ENST00000341991	NADK	-	protein_coding	CDS	9	15	0.0148045	0.52196	0.761239	0.194732	0.347662	0.332594	0.031609	0.0255086	0.375017	0.276477	0.342748	0.272672	20	36	PRPF8;PPIG
chr1	1754357	1754560	ENST00000341991	NADK	-	protein_coding	CDS	8;9	14	0.0165544	0.423646	0.721858	0.286782	0.529321	0.362619	0.0290128	0.0222973	0.162338	0.364976	0.34477	0.759652	20	44	PPIG;PRPF8;PPIG
chr1	1754561	1754603	ENST00000341991	NADK	-	protein_coding	CDS	8	13	0.0171704	0.656492	0.79899	0.318331	0.507385	0.415913	0.0257356	0.0203075	0.158229	0.406265	0.454869	0.399841	20	43	PPIG;BUD13	RBM15
chr1	1754605	1754650	ENST00000341991	NADK	-	protein_coding	CDS	8	12	0.0130312	0.401264	0.710408	0.510805	0.642738	0.671484	0.0299034	0.0240983	0.0559692	0.356368	0.384542	0.326209	20	46	PPIG;BUD13;PPIG	RBM15;DDX24
chr1	1754651	1755386	ENST00000341991	NADK	-	protein_coding	CDS	7;8	11	0.0146977	0.81119	0.854134	0.446305	0.525879	0.573097	0.0234475	0.0247422	0.75171	0.419439	0.42028	0.988465	20	61	PPIG;SF3B4	RBM15;DDX24;DDX24
chr1	1755388	1756513	ENST00000341991	NADK	-	protein_coding	CDS	5;7	10	0.0186238	0.349716	0.678478	0.128609	0.284074	0.147126	0.0270246	0.0261827	0.800284	0.35374	0.360787	0.884724	20	186	PPIG;PRPF8;PPIG	DDX24;AQR;PRPF8;DDX24;GRWD1
chr1	1756514	1756555	ENST00000341991	NADK	-	protein_coding	CDS	5	9	0.0150611	0.837213	0.86838	0.411704	0.335362	0.412124	0.0299818	0.027822	0.502524	0.32155	0.295082	0.625067	20	42	PPIG;GRWD1;BUD13	DDX24;AQR
chr1	1756556	1756586	ENST00000341991	NADK	-	protein_coding	CDS	5	8	0.016424	0.459101	0.737877	0.389077	0.196739	0.22344	0.0282171	0.0269002	0.655768	0.303824	0.350378	0.111509	20	31	PPIG;GRWD1;BUD13;PRPF8	DDX24;AQR;BUD13;PRPF8
chr1	1756592	1757201	ENST00000341991	NADK	-	protein_coding	CDS	4;5	7	0.0114566	0.164995	0.485657	0.519594	0.393653	0.368678	0.0196168	0.018899	0.553243	0.350148	0.386826	0.295112	20	38	PPIG;GRWD1;BUD13;PRPF8;PPIG;GRWD1	AQR;BUD13;PRPF8;AQR;DDX24
chr1	1757203	1757239	ENST00000341991	NADK	-	protein_coding	CDS	4	6	0.0132418	0.405221	0.712728	0.601126	0.705885	0.574891	0.0265254	0.0227128	0.0718161	0.347963	0.43923	0.00989123	20	37	PPIG;GRWD1
chr1	1757240	1765276	ENST00000341991	NADK	-	protein_coding	CDS	2;4	5	0.0137545	0.464016	0.739905	0.493803	0.757839	0.597269	0.0231344	0.0199682	0.107984	0.438679	0.493606	0.209135	20	204	PPIG;GRWD1;AQR;PRPF8	AQR;SF3B4;YBX3
chr1	1765279	1765306	ENST00000341991	NADK	-	protein_coding	CDS	2	4	0.0150159	0.412551	0.716463	0.366068	0.429203	0.327526	0.0233335	0.0210766	0.353804	0.331246	0.396827	0.33748	20	28		YBX3
chr1	1765310	1765351	ENST00000341991	NADK	-	protein_coding	CDS	2	3	0.0135942	0.333948	0.668079	0.389141	0.609096	0.433987	0.0249357	0.0194288	0.196455	0.353567	0.377316	0.591881	20	42		YBX3
chr1	1765354	1765387	ENST00000341991	NADK	-	protein_coding	CDS	2	2	0.0133927	0.707956	0.812772	0.238254	0.208562	0.443873	0.0296411	0.0286167	0.761028	0.298124	0.276411	0.513744	20	34
chr1	1765388	1765420	ENST00000341991	NADK	-	protein_coding	5'UTR;CDS	2	1	0.0127409	0.665632	0.800756	0.712023	0.787107	0.777409	0.0228437	0.0221435	0.780506	0.579045	0.597413	0.790418	20	33		DDX3X
chr1	1785420	1785462	ENST00000610897	GNB1	-	protein_coding	3'UTR	11	66	0.0119353	0.257946	0.604065	0.677032	0.6788	0.618674	0.0265976	0.0261863	0.915608	0.339661	0.332469	0.852976	24	43	PCBP2	IGF2BP1
chr1	1785463	1785499	ENST00000610897	GNB1	-	protein_coding	3'UTR	11	65	0.00891376	0.767021	0.834301	0.742606	0.682213	0.743928	0.02329	0.0217298	0.479698	0.301124	0.30334	0.975044	20	37	PCBP2;DDX55	IGF2BP1;UPF1;PABPC4
chr1	1785503	1785542	ENST00000610897	GNB1	-	protein_coding	3'UTR	11	64	0.00935641	0.855632	0.879563	0.604662	0.408777	0.744118	0.0298816	0.0307117	0.859653	0.267183	0.253958	0.867213	20	40	DDX55	IGF2BP1;UPF1;PABPC4
chr1	1785543	1785596	ENST00000610897	GNB1	-	protein_coding	3'UTR	11	63	0.0114792	0.522671	0.761394	0.515782	0.214753	0.364364	0.0207044	0.0201927	0.891279	0.334664	0.302127	0.754072	20	54	UPF1	IGF2BP1;UPF1;UPF1
chr1	1785597	1785643	ENST00000610897	GNB1	-	protein_coding	3'UTR	11	62	0.00635508	0.733471	0.821301	0.777559	0.821558	0.815491	0.0176911	0.0186331	0.437742	0.381618	0.412684	0.549202	20	47	UPF1	UPF1
chr1	1785647	1785682	ENST00000610897	GNB1	-	protein_coding	3'UTR	11	61	0.00998891	0.61144	0.787282	0.737543	0.770805	0.80299	0.0281399	0.029011	0.815873	0.35079	0.309779	0.51578	20	36	UPF1	UPF1;LIN28B
chr1	1785688	1785724	ENST00000610897	GNB1	-	protein_coding	3'UTR	11	60	0.00597393	0.601993	0.784686	0.819654	0.937694	0.894278	0.0176556	0.0171929	0.5884	0.472404	0.531373	0.248352	20	37		UPF1;LIN28B;FAM120A;IGF2BP2
chr1	1785725	1785787	ENST00000610897	GNB1	-	protein_coding	3'UTR	11	59	0.00504065	0.55203	0.770298	0.84642	0.841499	0.883078	0.0165285	0.0164577	0.958211	0.458728	0.4876	0.288019	20	63		FAM120A;IGF2BP2
chr1	1785788	1785819	ENST00000610897	GNB1	-	protein_coding	3'UTR	11	58	0.00292838	0.734346	0.821662	0.797105	0.788852	0.893393	0.00808596	0.00796931	0.810207	0.565489	0.597017	0.451715	20	32		FAM120A
chr1	1785823	1785871	ENST00000610897	GNB1	-	protein_coding	3'UTR	11	57	0.00779509	0.442134	0.730528	0.606201	0.567322	0.617636	0.0245303	0.0247387	0.947847	0.228591	0.225844	0.925741	20	49	IGF2BP1
chr1	1785873	1785914	ENST00000610897	GNB1	-	protein_coding	3'UTR	11	56	0.00600329	0.592928	0.782045	0.875632	0.760626	0.84203	0.023728	0.021289	0.270489	0.315664	0.339523	0.462693	20	42	IGF2BP1	IGF2BP2;YBX3
chr1	1785915	1785952	ENST00000610897	GNB1	-	protein_coding	3'UTR	11	55	0.00720208	0.696057	0.809198	0.785407	0.727878	0.852704	0.0309966	0.0282043	0.532946	0.250978	0.270532	0.601386	20	38		IGF2BP2;YBX3
chr1	1785953	1786001	ENST00000610897	GNB1	-	protein_coding	3'UTR	11	54	0.00810735	0.481401	0.746928	0.728042	0.826099	0.795711	0.0248766	0.0241594	0.825119	0.346128	0.360272	0.747692	20	49	TIAL1
chr1	1786003	1786056	ENST00000610897	GNB1	-	protein_coding	3'UTR	11	53	0.00942126	0.724726	0.818285	0.612403	0.626514	0.703637	0.0303817	0.0325382	0.403883	0.216162	0.282966	0.354064	20	54	TIAL1	APOBEC3C
chr1	1786062	1786098	ENST00000610897	GNB1	-	protein_coding	3'UTR	11	52	0.0101818	0.779968	0.839605	0.716788	0.542628	0.733525	0.0227574	0.019904	0.523135	0.32019	0.34595	0.485318	20	37
chr1	1786099	1786140	ENST00000610897	GNB1	-	protein_coding	3'UTR	11	51	0.0134208	0.248657	0.594157	0.429013	0.437492	0.433489	0.031836	0.0326285	0.81803	0.253048	0.245998	0.871803	20	42		UPF1
chr1	1786141	1786190	ENST00000610897	GNB1	-	protein_coding	3'UTR	11	50	0.00785644	0.689165	0.807474	0.746046	0.723377	0.85434	0.0234102	0.0247024	0.643865	0.414976	0.402036	0.747226	20	50		UPF1;YBX3
chr1	1786193	1786243	ENST00000610897	GNB1	-	protein_coding	3'UTR	11	49	0.0123422	0.330309	0.665236	0.794766	0.593396	0.676318	0.0271121	0.0270299	0.980012	0.315867	0.332994	0.83453	20	51		UPF1;YBX3;METAP2;YBX3
chr1	1786244	1786298	ENST00000610897	GNB1	-	protein_coding	3'UTR	11	48	0.00940097	0.564851	0.773888	0.807911	0.707208	0.778714	0.0257633	0.0235397	0.670628	0.392247	0.40706	0.422845	20	55		YBX3;YBX3
chr1	1786299	1786330	ENST00000610897	GNB1	-	protein_coding	3'UTR	11	47	0.0064344	0.812392	0.854609	0.902796	0.880204	0.915456	0.0181891	0.0162165	0.521834	0.478605	0.536853	0.0845895	20	32		YBX3
chr1	1786334	1786370	ENST00000610897	GNB1	-	protein_coding	3'UTR	11	46	0.00967506	0.778858	0.839152	0.738579	0.759292	0.782424	0.027734	0.0274226	0.870308	0.341055	0.372858	0.556382	20	37		YBX3
chr1	1786371	1786408	ENST00000610897	GNB1	-	protein_coding	3'UTR	11	45	0.00835253	0.660701	0.799885	0.678321	0.62359	0.678909	0.017561	0.0161733	0.181967	0.451916	0.410323	0.527251	20	38
chr1	1786409	1786623	ENST00000610897	GNB1	-	protein_coding	3'UTR	11	44	0.00933402	0.542038	0.767115	0.792465	0.651581	0.808993	0.0312321	0.0273025	0.22471	0.274497	0.259641	0.787278	20	215	SUB1;SUB1	FAM120A;IGF2BP1
chr1	1786624	1786668	ENST00000610897	GNB1	-	protein_coding	3'UTR	11	43	0.0083492	0.719738	0.8166	0.706045	0.703467	0.789621	0.0229003	0.0252842	0.397662	0.334763	0.332995	0.981986	20	45	YBX3;SUB1
chr1	1786671	1786716	ENST00000610897	GNB1	-	protein_coding	3'UTR	11	42	0.0117934	0.516821	0.759521	0.82477	0.618982	0.72891	0.0263512	0.0214219	0.173773	0.39229	0.421149	0.61452	20	46	YBX3;SUB1
chr1	1786721	1786756	ENST00000610897	GNB1	-	protein_coding	3'UTR	11	41	0.0109976	0.513359	0.758471	0.541274	0.617379	0.555027	0.030933	0.0310419	0.977269	0.232951	0.216648	0.605381	20	36		YBX3
chr1	1786758	1786787	ENST00000610897	GNB1	-	protein_coding	3'UTR	11	40	0.00726686	0.300586	0.642594	0.62074	0.746492	0.643312	0.0199321	0.0171276	0.161962	0.291666	0.347464	0.00785856	20	30
chr1	1786788	1786848	ENST00000610897	GNB1	-	protein_coding	3'UTR	11	39	0.00767272	0.660009	0.799715	0.818981	0.788662	0.849494	0.0273428	0.0240511	0.183373	0.30845	0.285552	0.693265	20	61		PABPC4
chr1	1786849	1786884	ENST00000610897	GNB1	-	protein_coding	3'UTR	11	38	0.00928271	0.589261	0.781151	0.414542	0.778391	0.71167	0.0292301	0.030212	0.7673	0.224977	0.248458	0.7561	20	36	TIAL1;LARP4	PABPC4;IGF2BP1
chr1	1786885	1786927	ENST00000610897	GNB1	-	protein_coding	3'UTR	11	37	0.0091971	0.550417	0.769948	0.724901	0.725123	0.795326	0.0293322	0.0293097	0.99043	0.305418	0.325486	0.768981	20	43	TIAL1;LARP4;IGF2BP1	IGF2BP1;YBX3
chr1	1786929	1786957	ENST00000610897	GNB1	-	protein_coding	3'UTR	11	36	0.0143451	0.130649	0.429101	0.664503	0.647233	0.546668	0.0313968	0.026686	0.332565	0.251165	0.359472	0.281541	20	29	IGF2BP1	YBX3
chr1	1786958	1786985	ENST00000610897	GNB1	-	protein_coding	3'UTR	11	35	0.00834209	0.131772	0.431028	0.621444	0.598388	0.593724	0.0334973	0.0282472	0.149608	0.189715	0.189713	0.999924	20	28	IGF2BP1	YBX3;YBX3
chr1	1786987	1787021	ENST00000610897	GNB1	-	protein_coding	3'UTR	11	34	0.00532369	0.401157	0.710392	0.910229	0.835478	0.869481	0.0307706	0.0292247	0.661622	0.21743	0.20484	0.231262	20	35	IGF2BP1
chr1	1787024	1787330	ENST00000610897	GNB1	-	protein_coding	3'UTR	10;11	33	0.00579298	0.464039	0.739905	0.890931	0.913292	0.918819	0.0266897	0.0229599	0.263953	0.300959	0.325071	0.13659	20	39	BUD13	AQR
chr1	1787331	1787369	ENST00000610897	GNB1	-	protein_coding	CDS;3'UTR	10	32	0.00578612	0.470363	0.742641	0.89989	0.926778	0.918427	0.0304192	0.0290832	0.616029	0.250687	0.327723	0.0033913	20	39	BUD13
chr1	1787371	1787417	ENST00000610897	GNB1	-	protein_coding	CDS	10	31	0.00931207	0.0055412	0.0492636	0.736113	0.909024	0.630339	0.0226973	0.0154271	0.00164811	0.201919	0.3968	0.00488362	20	47		AQR
chr1	1787418	1789073	ENST00000610897	GNB1	-	protein_coding	CDS	9;10	30	0.00960925	7.81223e-07	4.6157e-05	0.840964	0.892681	0.561064	0.0283438	0.0219593	0.00019134	0.209197	0.309639	0.00960948	20	41	SF3B4;PRPF8	AQR;AQR;YBX3;YBX3
chr1	1789076	1789116	ENST00000610897	GNB1	-	protein_coding	CDS	9	29	0.00883142	0.802773	0.849966	0.6087	0.729899	0.700087	0.0334863	0.0278758	0.242536	0.171869	0.251235	0.00584117	20	41	PRPF8	YBX3;YBX3
chr1	1789117	1789152	ENST00000610897	GNB1	-	protein_coding	CDS	9	28	0.0104009	0.13063	0.429072	0.589441	0.798666	0.591521	0.0269445	0.0204115	0.043604	0.222869	0.316735	0.00567404	20	36		YBX3
chr1	1789156	1789186	ENST00000610897	GNB1	-	protein_coding	CDS	9	27	0.00928609	0.0534714	0.248129	0.734236	0.885866	0.741017	0.0325539	0.0265993	0.196761	0.197457	0.287572	0.0113793	20	31		YBX3;METAP2;YBX3
chr1	1789188	1789228	ENST00000610897	GNB1	-	protein_coding	CDS	9	26	0.0133919	0.00350915	0.0348057	0.865242	0.9618	0.810725	0.0293907	0.0216201	0.104767	0.32009	0.496104	0.00328017	20	41		METAP2;YBX3;YBX3
chr1	1789229	1789263	ENST00000610897	GNB1	-	protein_coding	CDS	9	25	0.0072598	0.197871	0.532772	0.919437	0.948136	0.93395	0.0256792	0.0239685	0.507249	0.34016	0.461954	0.00430466	20	35		METAP2;YBX3
chr1	1789267	1790428	ENST00000610897	GNB1	-	protein_coding	CDS	8;9	24	0.00704913	0.677276	0.804157	0.803076	0.846154	0.871042	0.0277719	0.0250085	0.364617	0.293977	0.345301	0.0339216	20	37	PRPF8;LIN28B	YBX3;LIN28B
chr1	1790431	1790470	ENST00000610897	GNB1	-	protein_coding	CDS	8	23	0.00994875	0.0290176	0.163983	0.647144	0.866744	0.616317	0.0271246	0.0211319	0.0209237	0.220694	0.351435	0.022278	20	40	LIN28B;YBX3	LIN28B;METAP2;LIN28B
chr1	1790471	1790516	ENST00000610897	GNB1	-	protein_coding	CDS	8	22	0.00715585	0.0703406	0.296218	0.815049	0.869892	0.82957	0.0218817	0.0164661	0.0870021	0.339157	0.388708	0.10194	20	46	YBX3	LIN28B;YBX3
chr1	1790520	1790559	ENST00000610897	GNB1	-	protein_coding	CDS	8	21	0.00757184	0.126077	0.420538	0.898764	0.904432	0.892685	0.0331352	0.0302994	0.523016	0.286861	0.346686	0.048189	20	40	YBX3;AQR	YBX3;BUD13
chr1	1790560	1790593	ENST00000610897	GNB1	-	protein_coding	CDS	8	20	0.00818098	0.00286138	0.0298627	0.762324	0.755326	0.667729	0.026427	0.0200493	0.06168	0.261291	0.251153	0.652819	20	34	AQR	BUD13;AQR;METAP2;YBX3
chr1	1790594	1793276	ENST00000610897	GNB1	-	protein_coding	CDS	7;8	19	0.00835979	0.00508014	0.0461624	0.808532	0.801008	0.647732	0.0237064	0.0203763	0.155717	0.279167	0.299719	0.163218	20	35	AQR;PRPF8;YBX3;AQR	BUD13;AQR;METAP2;YBX3;AQR;BUD13;YBX3;METAP2;METAP2
chr1	1793278	1804423	ENST00000610897	GNB1	-	protein_coding	CDS	6;7	18	0.0077972	0.0914364	0.348696	0.836588	0.911535	0.863498	0.0297456	0.025188	0.260731	0.270351	0.298385	0.465916	20	39	AQR	BUD13;METAP2;YBX3;METAP2
chr1	1804424	1804469	ENST00000610897	GNB1	-	protein_coding	CDS	6	17	0.0101139	0.00100748	0.0134604	0.686051	0.811155	0.559451	0.0282156	0.0216791	0.0102283	0.224606	0.29978	0.094603	20	46		METAP2
chr1	1804470	1804511	ENST00000610897	GNB1	-	protein_coding	CDS	6	16	0.0112287	0.0865434	0.336982	0.719856	0.878156	0.741199	0.0330236	0.0279782	0.51758	0.267515	0.34515	0.0549589	20	42	YBX3	METAP2
chr1	1804517	1804558	ENST00000610897	GNB1	-	protein_coding	CDS	6	15	0.00785893	0.249223	0.594675	0.769095	0.926087	0.792762	0.0247483	0.0232337	0.282219	0.260569	0.374699	0.00477143	20	42	YBX3	METAP2;YBX3;METAP2
chr1	1804559	1806481	ENST00000610897	GNB1	-	protein_coding	CDS	5;6	14	0.01116	0.080952	0.323647	0.815918	0.952542	0.81585	0.0252581	0.0196863	0.124145	0.305352	0.536605	0.00210317	20	30	YBX3;YBX3	YBX3;METAP2;AQR;YBX3;AQR;YBX3;METAP2;YBX3
chr1	1806482	1806515	ENST00000610897	GNB1	-	protein_coding	CDS	5	13	0.00873419	0.319413	0.657369	0.849563	0.899654	0.852909	0.0309622	0.0302819	0.880203	0.30303	0.371204	0.000165554	20	34	YBX3;YBX3	METAP2;YBX3;YBX3;METAP2;YBX3
chr1	1806518	1815773	ENST00000610897	GNB1	-	protein_coding	CDS	4;5	12	0.0085664	0.520932	0.760807	0.888167	0.857012	0.875256	0.0254089	0.019128	0.0583855	0.385412	0.503644	0.0030921	20	39	PRPF8;AQR;YBX3	METAP2;YBX3;AQR;YBX3;AQR;YBX3;METAP2;YBX3;YBX3
chr1	1815774	1815809	ENST00000610897	GNB1	-	protein_coding	CDS	4	11	0.0106153	0.416477	0.718371	0.828746	0.930927	0.883367	0.0311217	0.0307105	0.894513	0.254105	0.39601	0.00350005	20	36	PRPF8;AQR;YBX3	AQR;METAP2;YBX3;METAP2;YBX3;YBX3
chr1	1815810	1815844	ENST00000610897	GNB1	-	protein_coding	CDS	4	10	0.0099013	0.00499929	0.0456175	0.772662	0.854588	0.716126	0.0280646	0.0261249	0.309449	0.235571	0.36205	0.00603222	20	35	AQR	METAP2;YBX3;YBX3;YBX3
chr1	1815845	1817845	ENST00000610897	GNB1	-	protein_coding	CDS	3;4	9	0.0113599	0.382394	0.699234	0.667863	0.767874	0.653959	0.0299469	0.0241676	0.0690637	0.227343	0.320182	0.0287628	20	27	AQR;PRPF8;AQR	METAP2;YBX3;YBX3;AQR;METAP2;SF3B4
chr1	1817847	1825402	ENST00000610897	GNB1	-	protein_coding	CDS	2;3	8	0.0103566	0.101963	0.372236	0.507826	0.733054	0.505471	0.0319396	0.0290452	0.233606	0.183324	0.241793	0.224244	20	35	PRPF8;AQR;PRPF8	AQR;SF3B4
chr1	1825404	1825437	ENST00000610897	GNB1	-	protein_coding	CDS	2	7	0.0104479	0.130216	0.428245	0.7037	0.715441	0.689432	0.0360272	0.0300432	0.200095	0.209837	0.246528	0.315124	20	34	PRPF8;LIN28B
chr1	1825438	1825477	ENST00000610897	GNB1	-	protein_coding	5'UTR;CDS	2	6	0.0126204	8.93915e-05	0.00199155	0.626011	0.671783	0.21292	0.0383328	0.0284362	0.0508073	0.138478	0.222024	0.0509201	20	40	LIN28B
chr1	1825478	1890841	ENST00000610897	GNB1	-	protein_coding	5'UTR	1;2	5	0.00984278	0.357306	0.68364	0.740204	0.907522	0.779812	0.0309165	0.0244766	0.0607493	0.243977	0.313506	0.0286917	20	44	AQR;GTF2F1;DDX3X;PRPF4	DDX3X;METAP2
chr1	1890842	1890888	ENST00000610897	GNB1	-	protein_coding	5'UTR	1	4	0.00722801	0.017736	0.116021	0.919056	0.957991	0.902629	0.0228984	0.0173522	0.0145083	0.358505	0.439761	0.0129727	20	47	GTF2F1;DDX3X;PRPF4;FTO;DDX3X;GTF2F1;RPS3	DDX3X;METAP2;FTO;GTF2F1;DDX6;DDX51
chr1	1890890	1890923	ENST00000610897	GNB1	-	protein_coding	5'UTR	1	3	0.00789389	0.449373	0.734123	0.88283	0.955988	0.907119	0.0213831	0.018267	0.121034	0.346135	0.512377	0.00602566	20	34	FTO;DDX3X;GTF2F1;RPS3;PRPF4;NCBP2;CSTF2T;AQR	DDX3X;METAP2;FTO;GTF2F1;DDX6;DDX51;DDX55;DDX52;GEMIN5;CSTF2T;DDX51
chr1	1890924	1890961	ENST00000610897	GNB1	-	protein_coding	5'UTR	1	2	0.00743831	0.516551	0.759414	0.778386	0.924978	0.871439	0.0224143	0.0167202	0.0108601	0.298236	0.427211	0.00149016	20	38	FTO;DDX3X;GTF2F1;RPS3;PRPF4;NCBP2;CSTF2T;AQR;PCBP2	FTO;GTF2F1;DDX6;DDX55;DDX52;GEMIN5;CSTF2T;DDX51;PABPC4
chr1	1890963	1891017	ENST00000610897	GNB1	-	protein_coding	5'UTR	1	1	0.00821505	0.706395	0.812213	0.533048	0.674451	0.730691	0.0273062	0.0224769	0.31523	0.228969	0.302114	0.0314225	20	55	FTO;DDX3X;GTF2F1;RPS3;PRPF4;NCBP2;CSTF2T;AQR;PCBP2	FTO;GTF2F1;DDX6;DDX55;DDX52;GEMIN5;CSTF2T;DDX51;PABPC4;GEMIN5
chr1	2189633	2189650	ENST00000378546	FAAP20	-	protein_coding	3'UTR	4	16	0.0116761	0.545687	0.768549	0.328933	0.718083	0.621593	0.0252115	0.025219	0.998099	0.314529	0.370369	0.134168	11	18		PABPC4
chr1	2189651	2189680	ENST00000378546	FAAP20	-	protein_coding	3'UTR	4	15	0.00919602	0.605898	0.785715	0.691236	0.66702	0.782906	0.0259774	0.0234346	0.38892	0.298158	0.296525	0.970337	20	30		PABPC4
chr1	2189684	2189721	ENST00000378546	FAAP20	-	protein_coding	CDS;3'UTR	4	14	0.00788529	0.183158	0.512732	0.633802	0.744869	0.678185	0.0252876	0.0247849	0.684607	0.286768	0.261312	0.374449	20	38		PABPC4
chr1	2189722	2189755	ENST00000378546	FAAP20	-	protein_coding	CDS	4	13	0.00754489	0.767638	0.834507	0.501127	0.668063	0.668625	0.0242246	0.0248465	0.808865	0.258048	0.217309	0.201583	20	34	LARP4	PABPC4
chr1	2189756	2193647	ENST00000378546	FAAP20	-	protein_coding	CDS	3;4	12	0.00704559	0.683219	0.805747	0.662697	0.757264	0.712258	0.0222509	0.021222	0.755461	0.282945	0.311521	0.39646	20	35	LARP4;PRPF8;PPIG	PABPC4
chr1	2193651	2193686	ENST00000378546	FAAP20	-	protein_coding	CDS	3	11	0.00677485	0.589741	0.781288	0.677517	0.747474	0.753402	0.0211484	0.0204698	0.754066	0.286861	0.321714	0.418001	20	36	PRPF8;PPIG;DDX3X
chr1	2193687	2193732	ENST00000378546	FAAP20	-	protein_coding	CDS	3	10	0.00735332	0.125178	0.418764	0.794684	0.760343	0.732862	0.0211348	0.0206644	0.907272	0.267662	0.286165	0.686366	20	46	PPIG;DDX3X
chr1	2193733	2193764	ENST00000378546	FAAP20	-	protein_coding	CDS	3	9	0.00683431	0.383391	0.699828	0.823815	0.834804	0.82321	0.0158386	0.0129686	0.197237	0.464846	0.50011	0.380113	20	32	SRSF9;PPIG	PCBP1;PABPC4
chr1	2193765	2193802	ENST00000378546	FAAP20	-	protein_coding	CDS	3	8	0.00756016	0.702484	0.811048	0.832908	0.782627	0.846637	0.0237787	0.0229047	0.749026	0.379657	0.450605	0.0599563	20	38	SRSF9;PPIG	PCBP1;PABPC4
chr1	2193805	2193844	ENST00000378546	FAAP20	-	protein_coding	CDS	3	7	0.00841918	0.484699	0.748244	0.525841	0.62834	0.636035	0.0252165	0.0218968	0.0421106	0.227113	0.277209	0.333757	20	40	SRSF9	PCBP1;PABPC4
chr1	2193845	2193881	ENST00000378546	FAAP20	-	protein_coding	CDS	3	6	0.0088547	0.420897	0.720628	0.683042	0.543392	0.672022	0.0305375	0.0273811	0.444487	0.228767	0.201697	0.526027	20	37	SRSF9	PCBP1;PABPC4;PABPC4;DDX6;DDX3X
chr1	2193882	2194004	ENST00000378546	FAAP20	-	protein_coding	CDS	2;3	5	0.00800785	0.447671	0.733262	0.786392	0.551855	0.713717	0.0231853	0.0191846	0.0425706	0.32221	0.340503	0.618397	20	36	DDX3X;PPIG	PABPC4;DDX6;DDX3X;PABPC4;DDX3X;DDX6
chr1	2194005	2194040	ENST00000378546	FAAP20	-	protein_coding	CDS	2	4	0.0108281	0.79821	0.847673	0.56066	0.65978	0.665724	0.0279599	0.0243615	0.191912	0.319248	0.3183	0.980345	20	36	PPIG;DDX3X	PABPC4;DDX3X;DDX6;PABPC4
chr1	2194042	2194084	ENST00000378546	FAAP20	-	protein_coding	CDS	2	3	0.00707192	0.695615	0.80909	0.707494	0.818142	0.8533	0.024201	0.0235205	0.795878	0.350093	0.417053	0.043724	20	43	DDX3X;LARP4;DDX55;DDX59	DDX6;PABPC4;DROSHA;DDX55;DDX3X;DHX30;PABPC4;GEMIN5
chr1	2194086	2194697	ENST00000378546	FAAP20	-	protein_coding	CDS	1;2	2	0.00845379	0.00325803	0.0329175	0.809539	0.877587	0.702062	0.0198733	0.0144771	0.0101269	0.332832	0.444048	0.0020282	20	58	DDX3X;LARP4;DDX55;DDX59;DDX59;DDX3X;PCBP2;DDX3X	DROSHA;DDX55;DDX3X;DHX30;PABPC4;GEMIN5;PCBP1;DDX52;DHX30;GEMIN5
chr1	2194698	2194745	ENST00000378546	FAAP20	-	protein_coding	CDS	1	1	0.00740004	0.41879	0.719569	0.425208	0.829577	0.670837	0.0152318	0.013284	0.202685	0.268976	0.434778	0.0703386	20	48	DDX3X	DDX52;DHX30;GEMIN5
chr1	2228939	2229325	ENST00000378536	SKI	+	protein_coding	CDS	1	1	0.0161363	0.0824759	0.327175	0.529519	0.555383	0.469012	0.0204907	0.0194222	0.624848	0.496722	0.542555	0.484743	20	387	SRSF9;SRSF1;SRSF9	PUM1;GEMIN5;PUM1
chr1	2229326	2229359	ENST00000378536	SKI	+	protein_coding	CDS	1	2	0.0118752	0.843936	0.87239	0.401908	0.667488	0.653248	0.0225096	0.0218622	0.687616	0.411736	0.449032	0.385127	20	34
chr1	2229360	2229401	ENST00000378536	SKI	+	protein_coding	CDS	1	3	0.011199	0.535449	0.765141	0.652395	0.609221	0.655405	0.0229631	0.0213125	0.587062	0.438602	0.438907	0.988127	20	42		SLTM
chr1	2229403	2229441	ENST00000378536	SKI	+	protein_coding	CDS	1	4	0.0111169	0.355074	0.681927	0.490501	0.440745	0.431998	0.0212315	0.0181437	0.132747	0.318468	0.31803	0.986818	20	39		SLTM
chr1	2229444	2229484	ENST00000378536	SKI	+	protein_coding	CDS	1	5	0.0103614	0.0472563	0.228692	0.776661	0.713342	0.699489	0.0219729	0.0216343	0.879135	0.432011	0.50179	0.001053	20	41
chr1	2229485	2229565	ENST00000378536	SKI	+	protein_coding	CDS	1	6	0.0107202	0.714768	0.814755	0.39716	0.51345	0.421058	0.0168182	0.0156732	0.567072	0.375325	0.440516	0.145563	20	81	GRWD1	PHF6
chr1	2229569	2229604	ENST00000378536	SKI	+	protein_coding	CDS	1	7	0.0144028	0.537619	0.765784	0.535501	0.311471	0.332655	0.0238273	0.0196103	0.108501	0.41312	0.403651	0.807261	20	36	GRWD1	PHF6
chr1	2229605	2229641	ENST00000378536	SKI	+	protein_coding	CDS	1	8	0.0141537	0.223463	0.565265	0.637472	0.594928	0.590616	0.0265647	0.025501	0.754134	0.388023	0.4626	0.033023	20	37	GRWD1	PHF6;SRSF1;RBM15
chr1	2229645	2229683	ENST00000378536	SKI	+	protein_coding	CDS	1	9	0.00915117	0.725753	0.818582	0.542507	0.532059	0.612093	0.0177785	0.0171282	0.584159	0.372122	0.415076	0.490915	20	39	GRWD1	SRSF1;RBM15
chr1	2229684	2303024	ENST00000378536	SKI	+	protein_coding	CDS	1;2	10	0.0130225	0.882394	0.897856	0.328147	0.423284	0.519471	0.0278795	0.0273346	0.731818	0.264819	0.362514	0.147798	20	99	GRWD1;GRWD1;SF3A3	SRSF1
chr1	2303025	2303054	ENST00000378536	SKI	+	protein_coding	CDS	2	11	0.0135035	0.0149168	0.102443	0.516514	0.519867	0.299791	0.0239837	0.0219706	0.605064	0.248337	0.35215	0.00484973	20	30
chr1	2303057	2303096	ENST00000378536	SKI	+	protein_coding	CDS	2	12	0.0110786	0.642539	0.795504	0.553479	0.571998	0.656499	0.0246851	0.0216699	0.33997	0.377754	0.418465	0.369018	20	40
chr1	2303097	2303314	ENST00000378536	SKI	+	protein_coding	CDS	2;3	13	0.0110615	0.283143	0.627681	0.731793	0.657138	0.635488	0.0243766	0.0219305	0.408503	0.342486	0.431494	0.0246081	20	37	PRPF8;PRPF8	AQR
chr1	2303315	2303889	ENST00000378536	SKI	+	protein_coding	CDS	3;4	14	0.0118404	0.566906	0.774224	0.506933	0.620794	0.60645	0.0229526	0.020385	0.339989	0.321892	0.349251	0.449788	20	136	PRPF8
chr1	2303891	2303925	ENST00000378536	SKI	+	protein_coding	CDS	4	15	0.0138019	0.510225	0.757402	0.401409	0.398092	0.376469	0.0205876	0.0218974	0.608601	0.372515	0.425543	0.477167	20	35
chr1	2303926	2303961	ENST00000378536	SKI	+	protein_coding	CDS	4	16	0.0113305	0.27158	0.617188	0.651412	0.627533	0.594173	0.0194797	0.0169809	0.408075	0.433791	0.46371	0.214826	20	36
chr1	2303962	2303994	ENST00000378536	SKI	+	protein_coding	CDS	4	17	0.0134077	0.817919	0.857394	0.198662	0.432466	0.327127	0.0209098	0.0162417	0.198726	0.320668	0.417887	0.00348473	20	33
chr1	2303995	2304027	ENST00000378536	SKI	+	protein_coding	CDS	4	18	0.011113	0.476622	0.74474	0.474129	0.735995	0.590252	0.0241421	0.0228829	0.727182	0.30988	0.366142	0.300334	20	33
chr1	2304028	2304065	ENST00000378536	SKI	+	protein_coding	CDS	4	19	0.0113672	0.425501	0.722806	0.595799	0.401119	0.45884	0.0208621	0.0193989	0.444613	0.394496	0.35749	0.499305	20	38
chr1	2304067	2304300	ENST00000378536	SKI	+	protein_coding	CDS	4;5	20	0.0129496	0.74859	0.826726	0.562376	0.55302	0.571699	0.0238186	0.0264047	0.298295	0.382401	0.347522	0.352346	20	44	PRPF8
chr1	2304302	2304520	ENST00000378536	SKI	+	protein_coding	CDS	5	21	0.0118051	0.770538	0.835626	0.476994	0.425498	0.637401	0.0204747	0.0169002	0.421259	0.43665	0.579031	0.0162842	20	219	PPIG
chr1	2304521	2304558	ENST00000378536	SKI	+	protein_coding	CDS	5	22	0.0128433	0.756405	0.829813	0.475411	0.30207	0.510025	0.0267452	0.0255377	0.618908	0.326079	0.318366	0.815315	20	38	PPIG
chr1	2304559	2306023	ENST00000378536	SKI	+	protein_coding	CDS	5;6	23	0.0112272	0.408723	0.71456	0.723028	0.672582	0.660847	0.0244543	0.0218071	0.222138	0.436967	0.414318	0.649492	20	31	PPIG;PRPF8
chr1	2306027	2306067	ENST00000378536	SKI	+	protein_coding	CDS	6	24	0.014268	0.236593	0.580849	0.545942	0.676728	0.523032	0.0253227	0.0254806	0.948731	0.383075	0.410669	0.589168	20	41
chr1	2306068	2306104	ENST00000378536	SKI	+	protein_coding	CDS	6	25	0.0146059	0.295897	0.638339	0.490267	0.626607	0.541085	0.0301589	0.0303891	0.962303	0.283497	0.355974	0.124329	20	37
chr1	2306107	2306138	ENST00000378536	SKI	+	protein_coding	CDS	6	26	0.0130011	0.545279	0.768442	0.770504	0.536119	0.674893	0.0349687	0.032707	0.677988	0.299789	0.349768	0.152338	20	32		PUM1
chr1	2306141	2306179	ENST00000378536	SKI	+	protein_coding	CDS	6	27	0.0142944	0.619068	0.789405	0.701427	0.353913	0.577585	0.0244772	0.0244376	0.986799	0.406871	0.448689	0.386065	20	39		PUM1
chr1	2306180	2306226	ENST00000378536	SKI	+	protein_coding	CDS	6	28	0.0138473	0.362229	0.686878	0.507635	0.816717	0.659404	0.0225136	0.023273	0.84897	0.455023	0.489439	0.490277	20	47		ZNF800
chr1	2306227	2306585	ENST00000378536	SKI	+	protein_coding	CDS	6;7	29	0.0132423	0.508759	0.75676	0.748829	0.649794	0.672607	0.0315997	0.0290632	0.29653	0.31761	0.368167	0.268963	20	33	SF3B4	ZNF800
chr1	2306586	2306626	ENST00000378536	SKI	+	protein_coding	CDS	7	30	0.0148734	0.704075	0.811488	0.484974	0.480741	0.550734	0.0262787	0.0226828	0.275387	0.355889	0.436073	0.0883809	20	41	SF3B4
chr1	2306628	2306728	ENST00000378536	SKI	+	protein_coding	CDS	7	31	0.0144709	0.315798	0.654796	0.509606	0.652871	0.51615	0.0202129	0.0213952	0.544751	0.46291	0.504194	0.31748	20	101
chr1	2306731	2307360	ENST00000378536	SKI	+	protein_coding	CDS;3'UTR	7	32	0.0119224	0.0151132	0.103419	0.614652	0.580139	0.582069	0.0196595	0.0182155	0.638556	0.42086	0.450563	0.442136	20	630	IGF2BP3;IGF2BP1;IGF2BP1
chr1	2307362	2307434	ENST00000378536	SKI	+	protein_coding	3'UTR	7	33	0.0123011	0.597547	0.783448	0.356239	0.462785	0.526108	0.0230984	0.0209058	0.311597	0.315677	0.423943	0.211606	20	73	IGF2BP1
chr1	2307435	2307474	ENST00000378536	SKI	+	protein_coding	3'UTR	7	34	0.0123335	0.413044	0.716744	0.626052	0.612695	0.679618	0.0201698	0.0192281	0.612251	0.467248	0.449464	0.684802	20	40
chr1	2307477	2307511	ENST00000378536	SKI	+	protein_coding	3'UTR	7	35	0.0105299	0.281038	0.625731	0.455125	0.495393	0.44819	0.0173672	0.0161918	0.701493	0.39363	0.433742	0.15643	20	35
chr1	2307512	2307549	ENST00000378536	SKI	+	protein_coding	3'UTR	7	36	0.0135985	0.487741	0.749327	0.655006	0.443855	0.496812	0.0259264	0.0211481	0.280714	0.375884	0.39149	0.801071	20	38
chr1	2307554	2307586	ENST00000378536	SKI	+	protein_coding	3'UTR	7	37	0.0125656	0.776296	0.838058	0.497209	0.551126	0.62812	0.0211955	0.0195695	0.64496	0.439063	0.427588	0.898147	20	33
chr1	2307587	2308274	ENST00000378536	SKI	+	protein_coding	3'UTR	7	38	0.0134021	0.454785	0.736231	0.737893	0.611079	0.640644	0.0222683	0.0233918	0.454103	0.472653	0.534013	0.103307	20	688		TIA1;PUM2;YBX3;PUM2;IGF2BP1
chr1	2308275	2308306	ENST00000378536	SKI	+	protein_coding	3'UTR	7	39	0.0142224	0.84279	0.871649	0.370156	0.318146	0.406594	0.0218188	0.0228306	0.611873	0.326174	0.423681	0.0433277	20	32
chr1	2308307	2308378	ENST00000378536	SKI	+	protein_coding	3'UTR	7	40	0.0130452	0.445627	0.732332	0.374108	0.713527	0.545888	0.0205499	0.0213339	0.759051	0.444501	0.431923	0.772499	20	72
chr1	2308379	2308451	ENST00000378536	SKI	+	protein_coding	3'UTR	7	41	0.0123484	0.777004	0.838342	0.288579	0.319137	0.455954	0.0136823	0.0173722	0.0519544	0.536123	0.476085	0.36754	20	73
chr1	2308647	2308709	ENST00000378536	SKI	+	protein_coding	3'UTR	7	42	0.0118505	0.545079	0.768299	0.374859	0.466819	0.425673	0.0222651	0.0180738	0.053592	0.353848	0.405429	0.525916	20	63
chr1	2308711	2308744	ENST00000378536	SKI	+	protein_coding	3'UTR	7	43	0.0107109	0.464372	0.739945	0.564804	0.352799	0.629593	0.0217373	0.0205294	0.773778	0.388303	0.409914	0.672182	20	34
chr1	2308745	2308790	ENST00000378536	SKI	+	protein_coding	3'UTR	7	44	0.0100607	0.729093	0.819846	0.671132	0.533916	0.65718	0.0204437	0.0200728	0.893884	0.384642	0.397927	0.707132	20	46		IGF2BP2
chr1	2308791	2308836	ENST00000378536	SKI	+	protein_coding	3'UTR	7	45	0.0115991	0.58405	0.779552	0.803253	0.24324	0.562988	0.0201396	0.0204423	0.878069	0.396095	0.395484	0.993608	20	46	LARP4	IGF2BP2
chr1	2308837	2308875	ENST00000378536	SKI	+	protein_coding	3'UTR	7	46	0.00790129	0.600075	0.784231	0.652631	0.650784	0.771473	0.0191723	0.0204869	0.790889	0.371897	0.354451	0.543424	20	39	LARP4;IGF2BP3;IGF2BP1
chr1	2308876	2309534	ENST00000378536	SKI	+	protein_coding	3'UTR	7	47	0.0113866	0.513856	0.758608	0.556767	0.695981	0.644146	0.0224431	0.0203673	0.554694	0.422005	0.391073	0.547303	20	659	IGF2BP3;IGF2BP1;DDX55;DDX59	PUM2;PUM2;PUM2;ILF3
chr1	2309540	2309586	ENST00000378536	SKI	+	protein_coding	3'UTR	7	48	0.0059205	0.423755	0.721861	0.84934	0.873834	0.886221	0.0172202	0.0155818	0.407598	0.566441	0.587926	0.378494	20	47	DDX55;DDX59;CSTF2T	ILF3;CSTF2T;PUM2
chr1	2309589	2309630	ENST00000378536	SKI	+	protein_coding	3'UTR	7	49	0.00850707	0.675071	0.803609	0.841796	0.733369	0.795938	0.021244	0.0209966	0.832564	0.422576	0.414517	0.881366	20	42	DDX55;DDX59;CSTF2T;PCBP2;PCBP2;CSTF2T	ILF3;CSTF2T;PCBP1
chr1	2309635	2309668	ENST00000378536	SKI	+	protein_coding	3'UTR	7	50	0.00772448	0.840504	0.870235	0.813238	0.642611	0.862082	0.0193539	0.0167316	0.147804	0.472453	0.480099	0.719635	20	34	PCBP2;CSTF2T	PCBP1;ILF3
chr1	2309669	2309686	ENST00000378536	SKI	+	protein_coding	3'UTR	7	51	0.0184143	0.123595	0.415958	0.538875	0.417589	0.418829	0.0297096	0.0310862	0.811242	0.349366	0.399664	0.488206	15	18	PCBP2;CSTF2T	PCBP1;ILF3
chr1	2391841	2391879	ENST00000605895	RER1	+	protein_coding	5'UTR	1	1	0.00890759	0.852364	0.877561	0.296112	0.466125	0.576342	0.020916	0.0211946	0.915366	0.278042	0.311827	0.274683	20	39	DDX3X	DDX3X;GEMIN5
chr1	2391880	2391913	ENST00000605895	RER1	+	protein_coding	5'UTR	1	2	0.0100879	0.197047	0.531686	0.390338	0.592577	0.326473	0.0186463	0.0160533	0.324327	0.279006	0.337037	0.266587	20	34	DDX3X;DDX3X;NCBP2	DDX3X;GEMIN5;FTO;DDX3X
chr1	2391915	2395786	ENST00000605895	RER1	+	protein_coding	5'UTR	1;2	3	0.0111811	0.549244	0.769567	0.316564	0.512245	0.478807	0.0283466	0.0249786	0.0299831	0.246093	0.241672	0.895978	20	47	DDX3X;NCBP2;DDX3X	GEMIN5;FTO;DDX3X;HNRNPM
chr1	2395787	2395831	ENST00000605895	RER1	+	protein_coding	5'UTR;CDS	2	4	0.0144178	0.749667	0.82723	0.159925	0.269635	0.446462	0.0358512	0.0340948	0.670862	0.272835	0.272288	0.994395	20	45	DDX3X
chr1	2395832	2397120	ENST00000605895	RER1	+	protein_coding	CDS	2;3	5	0.0177411	0.228697	0.571553	0.418144	0.612533	0.447582	0.0399305	0.0340698	0.250112	0.236035	0.284952	0.297226	20	45	DDX3X;PPIG
chr1	2397122	2397151	ENST00000605895	RER1	+	protein_coding	CDS	3	6	0.0119974	0.329326	0.664395	0.622661	0.780438	0.657728	0.0261462	0.0180407	0.0166296	0.306496	0.393097	0.171082	20	30	PPIG	YBX3
chr1	2397152	2397203	ENST00000605895	RER1	+	protein_coding	CDS	3	7	0.013762	0.0420666	0.211313	0.710172	0.770721	0.599625	0.0390885	0.0333463	0.24195	0.229271	0.313489	0.0729932	20	52	PPIG;PRPF8	YBX3
chr1	2397205	2399450	ENST00000605895	RER1	+	protein_coding	CDS	3;4	8	0.0117258	0.4397	0.729309	0.608932	0.717934	0.615204	0.030466	0.0246937	0.00904708	0.269909	0.341523	0.27408	20	52	PPIG;PRPF8;PPIG	YBX3
chr1	2399451	2399491	ENST00000605895	RER1	+	protein_coding	CDS	4	9	0.015133	0.631865	0.792674	0.451451	0.616575	0.525405	0.0353823	0.0331948	0.739365	0.214455	0.335742	0.00130751	20	41	PPIG
chr1	2399493	2400873	ENST00000605895	RER1	+	protein_coding	CDS	4;5	10	0.0137739	0.379381	0.697465	0.613882	0.643406	0.585867	0.0306335	0.0265717	0.266325	0.346372	0.328857	0.765467	20	39
chr1	2400874	2400900	ENST00000605895	RER1	+	protein_coding	CDS	5	11	0.0154605	0.125548	0.419535	0.377767	0.6233	0.412457	0.0335871	0.026404	0.0608836	0.22199	0.348464	0.116938	20	27
chr1	2400901	2402212	ENST00000605895	RER1	+	protein_coding	CDS	5;6	12	0.0153694	0.0223548	0.136824	0.845695	0.470989	0.366743	0.0289425	0.0266922	0.478332	0.330992	0.341257	0.761542	20	41		SND1
chr1	2402215	2402260	ENST00000605895	RER1	+	protein_coding	CDS	6	13	0.0164335	0.0139672	0.0975829	0.435377	0.699219	0.387851	0.0301121	0.0223076	0.0186985	0.268264	0.402986	0.0113223	20	46		SND1
chr1	2402264	2402312	ENST00000605895	RER1	+	protein_coding	CDS	6	14	0.0143116	0.0676118	0.288848	0.466683	0.53594	0.576384	0.030741	0.0218977	0.111349	0.284273	0.412	0.0259188	20	49
chr1	2402315	2403044	ENST00000605895	RER1	+	protein_coding	CDS	6;7	15	0.0136529	0.819797	0.85833	0.22842	0.481372	0.541908	0.0276265	0.0271096	0.924288	0.31686	0.346143	0.606395	20	38	PRPF8	SMNDC1;YBX3
chr1	2403045	2403079	ENST00000605895	RER1	+	protein_coding	CDS	7	16	0.0150015	0.169217	0.492069	0.568956	0.440699	0.434833	0.0319657	0.0259754	0.131225	0.259182	0.318306	0.0936415	20	35	LARP4	SMNDC1;YBX3
chr1	2403080	2403118	ENST00000605895	RER1	+	protein_coding	CDS	7	17	0.0148295	0.177707	0.504903	0.698086	0.664461	0.619584	0.0288265	0.0196772	0.109706	0.312405	0.504062	0.000765807	20	39	LARP4	YBX3
chr1	2403119	2403335	ENST00000605895	RER1	+	protein_coding	CDS;3'UTR	7	18	0.011444	0.51569	0.759152	0.762724	0.403706	0.716705	0.0333137	0.0291414	0.252252	0.28201	0.323283	0.527124	20	217	LARP4
chr1	2403342	2403381	ENST00000605895	RER1	+	protein_coding	3'UTR	7	19	0.010583	0.324957	0.661043	0.476453	0.459565	0.487287	0.0247979	0.0217913	0.380382	0.28898	0.286216	0.93761	20	40	PABPN1	YBX3
chr1	2403384	2403431	ENST00000605895	RER1	+	protein_coding	3'UTR	7	20	0.00886291	0.823219	0.860265	0.729098	0.890268	0.846459	0.0154685	0.0190248	0.202615	0.528077	0.549558	0.552825	20	48	PABPN1	YBX3;YBX3
chr1	2403432	2403475	ENST00000605895	RER1	+	protein_coding	3'UTR	7	21	0.0117622	0.543452	0.767734	0.762933	0.762279	0.715775	0.0243207	0.0222906	0.448357	0.483065	0.489958	0.862557	20	44	PABPN1;GRSF1
chr1	2403477	2403504	ENST00000605895	RER1	+	protein_coding	3'UTR	7	22	0.00795773	0.748668	0.826763	0.731947	0.627342	0.788238	0.0152666	0.0117995	0.261063	0.43279	0.519981	0.17705	20	28	GRSF1
chr1	2403505	2403537	ENST00000605895	RER1	+	protein_coding	3'UTR	7	23	0.0110845	0.0346339	0.185183	0.814074	0.784564	0.721094	0.0222483	0.0216086	0.762141	0.47246	0.453051	0.75183	20	33	GRSF1
chr1	2403541	2403579	ENST00000605895	RER1	+	protein_coding	3'UTR	7	24	0.0101389	0.560364	0.772556	0.749091	0.775415	0.749221	0.0217961	0.025695	0.106294	0.410282	0.386239	0.233212	20	39
chr1	2403580	2403633	ENST00000605895	RER1	+	protein_coding	3'UTR	7	25	0.013062	0.759701	0.831176	0.535469	0.550279	0.586224	0.0320343	0.0297047	0.698884	0.305864	0.322623	0.626392	20	54
chr1	2403634	2403675	ENST00000605895	RER1	+	protein_coding	3'UTR	7	26	0.0110437	0.19047	0.522694	0.780236	0.86694	0.811192	0.0309916	0.0300263	0.811157	0.388946	0.407177	0.636501	20	42
chr1	2403676	2403711	ENST00000605895	RER1	+	protein_coding	3'UTR	7	27	0.0130003	0.801098	0.849158	0.477449	0.369937	0.543895	0.021853	0.024195	0.3767	0.381973	0.386643	0.912459	19	36
chr1	3780813	3781000	ENST00000378251	LRRC47	-	protein_coding	3'UTR	7	18	0.0132237	0.692903	0.808427	0.624519	0.300425	0.605505	0.026675	0.0247959	0.676134	0.375417	0.408176	0.722104	10	188	UPF1
chr1	3781001	3781045	ENST00000378251	LRRC47	-	protein_coding	3'UTR	7	17	0.0138209	0.779093	0.839264	0.364728	0.428304	0.44009	0.0355588	0.0341613	0.705369	0.237594	0.240537	0.951261	20	45
chr1	3781048	3781102	ENST00000378251	LRRC47	-	protein_coding	CDS;3'UTR	7	16	0.0102297	0.27382	0.619258	0.489315	0.627745	0.515312	0.0262003	0.0219865	0.0720099	0.24799	0.275129	0.627202	20	55
chr1	3781106	3781134	ENST00000378251	LRRC47	-	protein_coding	CDS	7	15	0.0120512	0.16765	0.489831	0.586811	0.803231	0.578953	0.0262585	0.0188353	0.0096943	0.346403	0.42089	0.0972889	20	29
chr1	3781135	3781186	ENST00000378251	LRRC47	-	protein_coding	CDS	7	14	0.0110913	0.121878	0.412536	0.737612	0.740027	0.662571	0.0262725	0.0198635	0.102718	0.303643	0.377518	0.164595	20	52
chr1	3781188	3781231	ENST00000378251	LRRC47	-	protein_coding	CDS	7	13	0.00961557	0.119033	0.407022	0.601203	0.417707	0.383682	0.0224424	0.0171068	0.111249	0.226542	0.331811	0.0177987	20	44
chr1	3781233	3781262	ENST00000378251	LRRC47	-	protein_coding	CDS	7	12	0.0113913	0.678352	0.804328	0.639281	0.615173	0.685702	0.0272922	0.021176	0.0258335	0.332566	0.406844	0.0581406	20	30
chr1	3781263	3784033	ENST00000378251	LRRC47	-	protein_coding	CDS	4;7	11	0.0175913	0.271063	0.616847	0.45978	0.46222	0.462853	0.0382059	0.0344902	0.522766	0.248222	0.300558	0.184693	20	305	PPIG;PPIG;EFTUD2;PRPF8;PPIG;GRWD1;G3BP1	AQR;UCHL5
chr1	3784036	3784080	ENST00000378251	LRRC47	-	protein_coding	CDS	4	10	0.0139425	0.837454	0.868501	0.427502	0.38687	0.616845	0.0309612	0.0249545	0.190008	0.314196	0.396006	0.0508115	20	45	PPIG;GRWD1;G3BP1	UCHL5
chr1	3784084	3785190	ENST00000378251	LRRC47	-	protein_coding	CDS	3;4	9	0.0208447	0.00868105	0.0688133	0.429535	0.603531	0.227021	0.0358203	0.0304413	0.235272	0.332649	0.357173	0.417158	20	132	PPIG;GRWD1;G3BP1;PRPF8	YBX3
chr1	3785192	3786956	ENST00000378251	LRRC47	-	protein_coding	CDS	2;3	8	0.0144136	0.763841	0.832975	0.443349	0.567132	0.659173	0.0320105	0.0301467	0.61175	0.335808	0.414137	0.050915	20	120	SF3B4;EFTUD2;G3BP1	UCHL5
chr1	3786957	3786988	ENST00000378251	LRRC47	-	protein_coding	CDS	2	7	0.0151082	0.468062	0.741553	0.662422	0.567617	0.643891	0.0307091	0.0209516	0.074698	0.299502	0.465466	0.0122127	20	32	G3BP1;PPIG;PRPF4;GTF2F1	UCHL5
chr1	3786989	3787036	ENST00000378251	LRRC47	-	protein_coding	CDS	2	6	0.015315	0.00513594	0.0465552	0.42398	0.584397	0.275325	0.0254122	0.0185788	0.137595	0.352004	0.417153	0.311878	20	48	G3BP1;PPIG;PRPF4;GTF2F1	UCHL5
chr1	3787042	3795982	ENST00000378251	LRRC47	-	protein_coding	CDS	1;2	5	0.0172221	0.10854	0.386047	0.325304	0.544047	0.329833	0.0341757	0.0255633	0.0413422	0.29151	0.323278	0.42019	20	390	G3BP1;PPIG;PRPF4;GTF2F1;G3BP1;PPIG;PRPF8	UCHL5
chr1	3795984	3796014	ENST00000378251	LRRC47	-	protein_coding	CDS	1	4	0.0216669	0.00110591	0.0144593	0.677895	0.818833	0.494977	0.0377268	0.0277962	0.0455892	0.334446	0.45318	0.00161803	20	31
chr1	3796015	3796049	ENST00000378251	LRRC47	-	protein_coding	CDS	1	3	0.012575	0.406252	0.713293	0.541114	0.659604	0.58464	0.0227597	0.014832	0.0399508	0.407524	0.462978	0.25522	20	35
chr1	3796051	3796082	ENST00000378251	LRRC47	-	protein_coding	CDS	1	2	0.0169909	0.326268	0.662134	0.637484	0.469525	0.493776	0.0348043	0.0292696	0.303767	0.303076	0.356909	0.157774	20	32
chr1	3796083	3796120	ENST00000378251	LRRC47	-	protein_coding	CDS	1	1	0.0168645	0.00306512	0.0314219	0.351459	0.438086	0.0707456	0.024366	0.0145522	0.0317691	0.310314	0.424253	0.100728	20	38
chr1	6185734	6185757	ENST00000234875	RPL22	-	protein_coding	3'UTR	4	20	0.0136783	0.493229	0.751509	0.461918	0.520769	0.610891	0.0345292	0.0276281	0.474528	0.377742	0.412901	0.662927	13	24	XPO5	FAM120A
chr1	6185758	6185803	ENST00000234875	RPL22	-	protein_coding	3'UTR	4	19	0.00719951	0.15585	0.471637	0.907807	0.939494	0.902327	0.0154746	0.0161988	0.61665	0.654375	0.685236	0.30489	20	46	XPO5	FAM120A
chr1	6185804	6185847	ENST00000234875	RPL22	-	protein_coding	3'UTR	4	18	0.0122937	0.211859	0.551052	0.639403	0.61591	0.638487	0.0249076	0.0239928	0.652229	0.431533	0.492516	0.0601694	20	44	SUB1	IGF2BP2;FAM120A
chr1	6185848	6185886	ENST00000234875	RPL22	-	protein_coding	3'UTR	4	17	0.0158204	0.62713	0.791483	0.611765	0.772589	0.681384	0.0291153	0.0310088	0.25204	0.419327	0.464849	0.222529	20	39	SUB1	IGF2BP2;FAM120A;LIN28B;UPF1
chr1	6185887	6185930	ENST00000234875	RPL22	-	protein_coding	3'UTR	4	16	0.0128576	0.280968	0.625672	0.738939	0.616384	0.589673	0.0223178	0.0195275	0.363482	0.487971	0.486663	0.97186	20	44	SUB1	IGF2BP2;FAM120A;LIN28B;UPF1;LIN28B
chr1	6185931	6186250	ENST00000234875	RPL22	-	protein_coding	3'UTR	4	15	0.0122692	0.807898	0.852527	0.659239	0.499324	0.741892	0.0242733	0.0220919	0.625873	0.494698	0.468252	0.632926	20	320	SUB1;SUB1	FAM120A;UPF1;LIN28B;FAM120A;IGF2BP1
chr1	6186251	6186288	ENST00000234875	RPL22	-	protein_coding	3'UTR	4	14	0.0100557	0.826409	0.862052	0.308328	0.57696	0.591624	0.0271635	0.0266765	0.850337	0.253495	0.284604	0.550233	20	38		LIN28B
chr1	6186289	6186328	ENST00000234875	RPL22	-	protein_coding	3'UTR	4	13	0.0121382	0.289417	0.633084	0.265146	0.439918	0.376688	0.025694	0.0277835	0.369638	0.271072	0.251959	0.773014	20	40		LIN28B
chr1	6186329	6186388	ENST00000234875	RPL22	-	protein_coding	3'UTR	4	12	0.0103823	0.772291	0.836424	0.799397	0.733191	0.791574	0.0312173	0.0298515	0.665149	0.354539	0.332446	0.371274	20	60		LIN28B
chr1	6186389	6186441	ENST00000234875	RPL22	-	protein_coding	3'UTR	4	11	0.0139305	0.321187	0.658393	0.742021	0.800971	0.715391	0.0272477	0.0267246	0.761516	0.436092	0.50493	0.189524	20	53
chr1	6186693	6186726	ENST00000234875	RPL22	-	protein_coding	CDS	4	10	0.0100409	0.486253	0.748863	0.757952	0.670397	0.774761	0.0342753	0.0278528	0.00199655	0.272427	0.321636	0.300982	20	34
chr1	6186727	6186770	ENST00000234875	RPL22	-	protein_coding	CDS	4	9	0.00683284	0.103085	0.374752	0.790253	0.919077	0.835037	0.0342262	0.0321333	0.332716	0.1825	0.265353	0.000131237	20	44
chr1	6186771	6186800	ENST00000234875	RPL22	-	protein_coding	CDS	4	8	0.00566082	0.133994	0.435151	0.814666	0.890644	0.843871	0.030905	0.0280583	0.426068	0.253247	0.269889	0.409801	20	30	AQR
chr1	6186801	6192953	ENST00000234875	RPL22	-	protein_coding	CDS	3;4	7	0.00607228	0.0721703	0.301076	0.707058	0.820936	0.684702	0.0273696	0.0244304	0.0159165	0.166976	0.202038	0.419428	20	40	AQR;AQR;PRPF8	AQR
chr1	6192954	6192985	ENST00000234875	RPL22	-	protein_coding	CDS	3	6	0.00507376	0.395315	0.70673	0.799036	0.666173	0.783791	0.0329881	0.0325131	0.7802	0.128356	0.146647	0.584573	20	32
chr1	6192986	6193031	ENST00000234875	RPL22	-	protein_coding	CDS	3	5	0.0084749	0.199743	0.535089	0.450722	0.651721	0.607865	0.0327001	0.0267957	0.0177649	0.15111	0.209122	0.0788972	20	46
chr1	6193033	6197673	ENST00000234875	RPL22	-	protein_coding	CDS	2;3	4	0.00646015	0.337277	0.670632	0.89986	0.914003	0.880941	0.0316477	0.0314627	0.959055	0.277286	0.287297	0.543577	20	44
chr1	6197677	6197711	ENST00000234875	RPL22	-	protein_coding	CDS	2	3	0.00841869	0.0414078	0.208976	0.862333	0.90026	0.815519	0.0308645	0.0262057	0.0791165	0.195161	0.301657	0.00371407	20	35	ZNF800;DDX55	UCHL5
chr1	6197714	6197753	ENST00000234875	RPL22	-	protein_coding	CDS	2	2	0.0141223	7.26719e-09	1.22594e-06	0.976134	0.927363	0.718522	0.0353651	0.0256499	0.0107439	0.425282	0.384402	0.0417058	20	40	ZNF800;DDX55;UCHL5	UCHL5;PABPC4
chr1	6197754	6199595	ENST00000234875	RPL22	-	protein_coding	5'UTR;CDS	1;2	1	0.00829389	0.0772872	0.314578	0.815131	0.753968	0.662417	0.0216729	0.0184699	0.171548	0.319405	0.353804	0.445931	20	37	ZNF800;UCHL5;AQR	PABPC4;PABPC4
chr1	6223631	6223684	ENST00000343813	ICMT	-	protein_coding	3'UTR	5	30	0.0142932	0.502814	0.755006	0.490492	0.392696	0.544683	0.0319636	0.0318786	0.986882	0.31556	0.279252	0.0500979	24	54		CPSF6;CPSF6;UPF1
chr1	6223685	6223719	ENST00000343813	ICMT	-	protein_coding	3'UTR	5	29	0.00786783	0.660358	0.799834	0.820567	0.701199	0.820438	0.0229024	0.0210977	0.452961	0.466289	0.502909	0.160672	20	35		CPSF6;UPF1
chr1	6223720	6223750	ENST00000343813	ICMT	-	protein_coding	3'UTR	5	28	0.00768005	0.64509	0.796259	0.649395	0.669772	0.725403	0.0250194	0.0243507	0.772175	0.324333	0.324284	0.998365	20	31		CPSF6;UPF1
chr1	6223753	6223784	ENST00000343813	ICMT	-	protein_coding	3'UTR	5	27	0.00747899	0.363042	0.687391	0.925576	0.908239	0.881563	0.0204701	0.0194801	0.606536	0.619897	0.641219	0.204672	20	32
chr1	6223785	6223831	ENST00000343813	ICMT	-	protein_coding	3'UTR	5	26	0.0101277	0.0425015	0.212778	0.804676	0.781621	0.770339	0.0292806	0.0268793	0.335932	0.37811	0.394664	0.291265	20	47		CPSF6
chr1	6223832	6223879	ENST00000343813	ICMT	-	protein_coding	3'UTR	5	25	0.00807748	0.529469	0.763409	0.670224	0.580064	0.637251	0.0193747	0.0168554	0.174141	0.327272	0.361553	0.0952066	20	48
chr1	6223880	6223923	ENST00000343813	ICMT	-	protein_coding	3'UTR	5	24	0.00840079	0.477037	0.74494	0.727429	0.594424	0.670555	0.0239748	0.0233016	0.801103	0.283521	0.309525	0.443262	20	44
chr1	6223925	6224222	ENST00000343813	ICMT	-	protein_coding	3'UTR	5	23	0.00941716	0.641027	0.794956	0.105824	0.439245	0.546725	0.029935	0.0293656	0.768657	0.23057	0.237417	0.934674	20	298		IGF2BP1
chr1	6224223	6224264	ENST00000343813	ICMT	-	protein_coding	3'UTR	5	22	0.0136358	0.734961	0.821964	0.494264	0.584194	0.614208	0.0270022	0.0237902	0.334234	0.358692	0.428619	0.224196	20	42
chr1	6224265	6224313	ENST00000343813	ICMT	-	protein_coding	3'UTR	5	21	0.0098672	0.498984	0.753311	0.816319	0.849096	0.844977	0.0246446	0.0242876	0.892851	0.374197	0.452279	0.335816	20	49	IGF2BP1
chr1	6224314	6224359	ENST00000343813	ICMT	-	protein_coding	3'UTR	5	20	0.0099577	0.339498	0.672005	0.66499	0.795154	0.739935	0.0189166	0.0229479	0.309016	0.420749	0.39673	0.477779	20	46	IGF2BP1	YBX3
chr1	6224362	6224407	ENST00000343813	ICMT	-	protein_coding	3'UTR	5	19	0.0124017	0.567152	0.774251	0.678358	0.5331	0.592159	0.0253927	0.0245487	0.70686	0.432615	0.398293	0.0535456	20	46		YBX3;YBX3;YBX3
chr1	6224409	6225016	ENST00000343813	ICMT	-	protein_coding	3'UTR	5	18	0.0111142	0.333732	0.667937	0.77341	0.754578	0.765595	0.0246049	0.02267	0.540402	0.403239	0.426381	0.595978	20	608	IGF2BP1;IGF2BP3;IGF2BP1	YBX3;IGF2BP1;YBX3;YBX3;YBX3
chr1	6225017	6225052	ENST00000343813	ICMT	-	protein_coding	3'UTR	5	17	0.00982639	0.496787	0.752564	0.430581	0.597912	0.512106	0.0151959	0.0168627	0.347026	0.455762	0.40461	0.494592	20	36		YBX3;YBX3
chr1	6225059	6225104	ENST00000343813	ICMT	-	protein_coding	CDS;3'UTR	5	16	0.0110986	0.0303375	0.169142	0.696484	0.781617	0.608964	0.0215621	0.0177398	0.0693633	0.34867	0.444038	0.166382	20	46		YBX3
chr1	6225106	6225146	ENST00000343813	ICMT	-	protein_coding	CDS	5	15	0.0107283	0.422604	0.721469	0.718731	0.757757	0.750853	0.0249558	0.0182191	0.00926657	0.355628	0.464632	0.0819612	20	41
chr1	6225147	6225186	ENST00000343813	ICMT	-	protein_coding	CDS	5	14	0.0133203	0.65283	0.798106	0.582535	0.598628	0.689465	0.0369708	0.0310358	0.47658	0.247591	0.26682	0.775162	20	40
chr1	6225188	6225225	ENST00000343813	ICMT	-	protein_coding	CDS	5	13	0.0146316	0.116116	0.40118	0.422483	0.688486	0.388654	0.0333707	0.0300716	0.500525	0.263808	0.280948	0.473071	20	38
chr1	6225228	6231907	ENST00000343813	ICMT	-	protein_coding	CDS	4;5	12	0.0108745	0.289369	0.633057	0.529739	0.415994	0.484527	0.0264833	0.0245651	0.463519	0.255226	0.298607	0.106054	20	41
chr1	6231908	6231971	ENST00000343813	ICMT	-	protein_coding	CDS	4	11	0.00819913	0.886317	0.900679	0.608923	0.467652	0.715263	0.0246111	0.0221239	0.0904682	0.280637	0.311807	0.167776	20	64
chr1	6231972	6232003	ENST00000343813	ICMT	-	protein_coding	CDS	4	10	0.0114222	0.870532	0.88932	0.510637	0.576346	0.533248	0.0236132	0.0240394	0.873056	0.340858	0.318786	0.28452	20	32
chr1	6232005	6232061	ENST00000343813	ICMT	-	protein_coding	CDS	4	9	0.0134714	0.0615991	0.272329	0.378961	0.507884	0.228743	0.025451	0.0235036	0.4716	0.299924	0.323802	0.649093	20	57
chr1	6232062	6234920	ENST00000343813	ICMT	-	protein_coding	CDS	2;3;4	8	0.0126171	0.544117	0.767956	0.252302	0.506585	0.494362	0.0289626	0.0275526	0.72224	0.263455	0.292434	0.545883	20	263	DDX3X;DDX3X	YBX3;AQR;YBX3;YBX3;PRPF8;AQR;DDX3X
chr1	6234921	6234974	ENST00000343813	ICMT	-	protein_coding	CDS	2	7	0.0117973	0.245367	0.590623	0.641032	0.454453	0.452402	0.0302879	0.0312498	0.563683	0.239991	0.230957	0.445443	20	54	DDX3X	DDX3X;DDX3X
chr1	6235718	6235756	ENST00000343813	ICMT	-	protein_coding	CDS	1	6	0.0100898	0.884557	0.899317	0.412037	0.368801	0.506964	0.029112	0.0297015	0.874165	0.232914	0.221575	0.773971	20	39	DDX3X	DDX3X
chr1	6235757	6235797	ENST00000343813	ICMT	-	protein_coding	CDS	1	5	0.0105147	0.487707	0.749327	0.276322	0.637182	0.492973	0.025216	0.0240491	0.70627	0.260346	0.30207	0.348808	20	41	DDX3X	DDX3X
chr1	6235800	6235838	ENST00000343813	ICMT	-	protein_coding	CDS	1	4	0.00908636	0.580708	0.778475	0.771957	0.497543	0.691619	0.0234319	0.0169489	0.042706	0.277381	0.320069	0.243387	20	39	DDX3X	DDX3X
chr1	6235840	6235879	ENST00000343813	ICMT	-	protein_coding	CDS	1	3	0.011632	0.305158	0.646111	0.688809	0.604808	0.614317	0.0295024	0.025964	0.0901771	0.251957	0.31229	0.217365	20	40	DDX3X;DDX3X	DDX3X
chr1	6235883	6235923	ENST00000343813	ICMT	-	protein_coding	5'UTR;CDS	1	2	0.0099134	0.0312146	0.172418	0.619749	0.670319	0.541325	0.0204365	0.0181953	0.359132	0.33138	0.390904	0.364507	20	41	DDX3X;DDX3X	DDX3X
chr1	6235925	6235958	ENST00000343813	ICMT	-	protein_coding	5'UTR	1	1	0.00949473	0.114195	0.397469	0.700064	0.577941	0.563433	0.0170617	0.0152784	0.363314	0.426841	0.458482	0.704195	20	34	DDX3X	DDX3X
chr1	6264524	6264555	ENST00000377855	ACOT7	-	protein_coding	3'UTR	9	27	0.0102084	0.455738	0.736471	0.932519	0.681769	0.827543	0.0288262	0.02526	0.305211	0.436162	0.376668	0.0628549	17	32	LARP4
chr1	6264556	6264592	ENST00000377855	ACOT7	-	protein_coding	3'UTR	9	26	0.0106516	0.000467549	0.00738988	0.897744	0.913381	0.76827	0.0257535	0.020164	0.124473	0.410033	0.383772	0.268763	20	37	LARP4
chr1	6264593	6264624	ENST00000377855	ACOT7	-	protein_coding	CDS;3'UTR	9	25	0.0204591	5.45867e-13	1.21227e-09	0.956982	0.921635	0.0712129	0.0409873	0.0268381	0.00979306	0.257506	0.343177	0.0294262	20	32	LARP4
chr1	6264626	6264664	ENST00000377855	ACOT7	-	protein_coding	CDS	9	24	0.0164056	0.00137978	0.0171164	0.671575	0.907537	0.513162	0.0422809	0.0311794	0.00688987	0.206739	0.319997	0.000377694	20	39	LARP4
chr1	6264669	6281110	ENST00000377855	ACOT7	-	protein_coding	CDS	8;9	23	0.014547	0.0140762	0.0981447	0.376281	0.762112	0.33789	0.0368945	0.0260786	0.0150934	0.153624	0.27231	0.00572148	20	36
chr1	6281111	6281153	ENST00000377855	ACOT7	-	protein_coding	CDS	8	22	0.0162271	1.29126e-06	6.84397e-05	0.824122	0.947792	0.541089	0.0318347	0.0227575	0.0105035	0.271298	0.412024	0.00272463	20	43
chr1	6281154	6281188	ENST00000377855	ACOT7	-	protein_coding	CDS	8	21	0.0135841	8.54023e-05	0.00192311	0.737688	0.774607	0.458489	0.0294557	0.0213441	0.00118559	0.26201	0.402464	0.00877883	20	35
chr1	6281190	6281238	ENST00000377855	ACOT7	-	protein_coding	CDS	8	20	0.00900887	0.0269575	0.15581	0.764711	0.815275	0.736204	0.0232776	0.0170987	0.0198964	0.292893	0.415904	0.0185447	20	49
chr1	6281241	6281273	ENST00000377855	ACOT7	-	protein_coding	CDS	8	19	0.0151938	0.00162055	0.0193296	0.718219	0.915668	0.619477	0.033471	0.0266512	0.128545	0.28954	0.482827	8.09616e-05	20	33
chr1	6281274	6294882	ENST00000377855	ACOT7	-	protein_coding	CDS	7;8	18	0.0160056	0.392085	0.704821	0.503181	0.794227	0.606977	0.0362182	0.0286895	0.0718681	0.289557	0.380481	0.055822	20	32
chr1	6294887	6294919	ENST00000377855	ACOT7	-	protein_coding	CDS	7	17	0.0136118	0.539791	0.766488	0.344532	0.741127	0.527481	0.0283498	0.0199147	0.00919097	0.261379	0.393588	0.110551	20	33
chr1	6294920	6294959	ENST00000377855	ACOT7	-	protein_coding	CDS	7	16	0.0132178	0.398958	0.709259	0.671025	0.543	0.691707	0.0312849	0.025143	0.064294	0.32601	0.423776	0.118594	20	40
chr1	6294963	6318515	ENST00000377855	ACOT7	-	protein_coding	CDS	6;7	15	0.012216	0.64811	0.797187	0.580114	0.560065	0.621544	0.0289823	0.0262625	0.476197	0.28529	0.359578	0.0872906	20	42	PPIG	YBX3
chr1	6318516	6318555	ENST00000377855	ACOT7	-	protein_coding	CDS	6	14	0.0174219	0.00843758	0.0673935	0.268613	0.75973	0.081967	0.0281718	0.0245849	0.438579	0.236552	0.348209	0.0143467	20	40	PPIG	YBX3
chr1	6318556	6327305	ENST00000377855	ACOT7	-	protein_coding	CDS	5;6	13	0.0148406	0.0329209	0.17865	0.170869	0.512223	0.0904166	0.034799	0.0268964	0.12241	0.204421	0.262807	0.235673	20	30	PPIG;PPIG	YBX3
chr1	6327306	6327342	ENST00000377855	ACOT7	-	protein_coding	CDS	5	12	0.0130886	0.0187492	0.120832	0.674471	0.788706	0.652093	0.0329821	0.0250758	0.20286	0.285328	0.374492	0.148336	20	37	PPIG;G3BP1
chr1	6327343	6327380	ENST00000377855	ACOT7	-	protein_coding	CDS	5	11	0.0160855	4.79585e-05	0.00121372	0.569395	0.594346	0.289906	0.0391916	0.0271432	0.0190136	0.205537	0.261666	0.0239373	20	38	PPIG;G3BP1
chr1	6327383	6333495	ENST00000377855	ACOT7	-	protein_coding	CDS	4;5	10	0.0144267	0.0134446	0.0949594	0.704515	0.930671	0.620908	0.0256145	0.0149659	0.0236077	0.286557	0.555224	0.00241586	20	50	PPIG;G3BP1
chr1	6333497	6333541	ENST00000377855	ACOT7	-	protein_coding	CDS	4	9	0.0119898	0.0630807	0.276243	0.586969	0.757758	0.6444	0.0335348	0.0254959	0.0949614	0.216108	0.355643	0.00266608	20	45
chr1	6333542	6339435	ENST00000377855	ACOT7	-	protein_coding	CDS	3;4	8	0.0111075	0.677302	0.80416	0.596226	0.493743	0.559287	0.0288196	0.0257924	0.204237	0.256439	0.304469	0.167335	20	30
chr1	6339436	6339471	ENST00000377855	ACOT7	-	protein_coding	CDS	3	7	0.0107175	0.424353	0.722136	0.583474	0.786068	0.741011	0.0274228	0.0255886	0.470227	0.284216	0.389759	0.0696289	20	36		YBX3
chr1	6339477	6339504	ENST00000377855	ACOT7	-	protein_coding	CDS	3	6	0.0111388	0.401915	0.710866	0.609357	0.822819	0.706078	0.0231549	0.0181732	0.0112183	0.333715	0.511568	0.00238057	20	28		YBX3
chr1	6339506	6339551	ENST00000377855	ACOT7	-	protein_coding	CDS	3	5	0.0119458	0.0169267	0.112158	0.459668	0.698568	0.395004	0.0277032	0.0197713	0.102665	0.241618	0.332813	0.151983	20	46	PPIG	YBX3
chr1	6339552	6349756	ENST00000377855	ACOT7	-	protein_coding	CDS	2;3	4	0.0123097	0.310375	0.650449	0.417902	0.573131	0.491529	0.027799	0.021575	0.0420874	0.252254	0.307367	0.182966	20	46	PPIG	YBX3
chr1	6349757	6349785	ENST00000377855	ACOT7	-	protein_coding	CDS	2	3	0.0151571	0.0994344	0.366706	0.405824	0.562303	0.312579	0.0292757	0.0213701	0.0254763	0.316931	0.38184	0.338242	20	29		YBX3
chr1	6349786	6349826	ENST00000377855	ACOT7	-	protein_coding	CDS	2	2	0.0146616	0.0604132	0.268992	0.681002	0.591884	0.519716	0.033911	0.0251272	0.0285308	0.286435	0.316199	0.333569	20	41		YBX3
chr1	6349827	6349865	ENST00000377855	ACOT7	-	protein_coding	CDS	2	1	0.012656	0.540736	0.766794	0.165655	0.487585	0.352008	0.0298518	0.0243277	0.161493	0.227645	0.30451	0.18058	20	39
chr1	6522998	6523299	ENST00000377705	NOL9	-	protein_coding	3'UTR	12	21	0.0140447	0.212953	0.552328	0.754057	0.692143	0.707782	0.0217439	0.0200656	0.681441	0.537965	0.531119	0.887958	15	302		UPF1
chr1	6523302	6524571	ENST00000377705	NOL9	-	protein_coding	3'UTR	12	20	0.0108549	0.65373	0.798305	0.654904	0.451918	0.686822	0.0251462	0.0202287	0.22232	0.378519	0.355847	0.7031	20	1270	LIN28B	UPF1;UPF1;AKAP1;LIN28B;UPF1
chr1	6524574	6524617	ENST00000377705	NOL9	-	protein_coding	3'UTR	12	19	0.00899442	0.687805	0.807043	0.681108	0.558861	0.705275	0.021518	0.0191928	0.190005	0.386321	0.385401	0.977474	20	44	LIN28B	LIN28B;UPF1
chr1	6524618	6524662	ENST00000377705	NOL9	-	protein_coding	3'UTR	12	18	0.0109664	0.287954	0.631812	0.752354	0.710887	0.661682	0.0233493	0.0215396	0.544177	0.382685	0.404735	0.623439	20	45		UPF1
chr1	6524663	6524701	ENST00000377705	NOL9	-	protein_coding	3'UTR	12	17	0.0127805	0.743865	0.825239	0.516543	0.407236	0.556924	0.0224556	0.0271532	0.0441264	0.337516	0.355504	0.412363	20	39		UPF1;AKAP1;UPF1
chr1	6524703	6524742	ENST00000377705	NOL9	-	protein_coding	3'UTR	12	16	0.0102705	0.703179	0.811199	0.393738	0.499532	0.443063	0.0254747	0.0272734	0.572616	0.246575	0.263943	0.547951	20	40		AKAP1;UPF1
chr1	6524743	6525145	ENST00000377705	NOL9	-	protein_coding	3'UTR	12	15	0.0175537	0.56251	0.773228	0.334641	0.394629	0.335092	0.023637	0.0268328	0.507016	0.406754	0.365275	0.474343	20	403		AKAP1;UPF1
chr1	6525146	6525175	ENST00000377705	NOL9	-	protein_coding	3'UTR	12	14	0.0108804	0.308414	0.64877	0.399862	0.559716	0.479258	0.0193265	0.0176807	0.553171	0.38539	0.37938	0.938131	20	30
chr1	6525176	6525205	ENST00000377705	NOL9	-	protein_coding	3'UTR	12	13	0.0117139	0.806162	0.851695	0.558915	0.514756	0.721343	0.0245569	0.0240165	0.876439	0.448277	0.471615	0.658261	20	30	UPF1	AKAP1;UPF1
chr1	6525206	6525262	ENST00000377705	NOL9	-	protein_coding	3'UTR	12	12	0.00706699	0.612716	0.78765	0.749969	0.654334	0.772095	0.014086	0.0132341	0.668807	0.515347	0.50721	0.918629	20	57	UPF1	AKAP1;UPF1
chr1	6525263	6550603	ENST00000377705	NOL9	-	protein_coding	CDS;3'UTR	2;12	11	0.011999	0.699261	0.810179	0.43	0.191568	0.378892	0.0188911	0.0146492	0.128504	0.410345	0.370192	0.66426	20	2292	UPF1;UPF1;PRPF8;GRWD1;GRWD1;BCLAF1;PPIG;U2AF2;GRWD1	UPF1;UPF1;RBM15;GRWD1;RBM15;UCHL5;AQR;LIN28B;LIN28B;BUD13;KHSRP;YBX3
chr1	6550608	6554149	ENST00000377705	NOL9	-	protein_coding	CDS	1;2	10	0.0173101	0.285195	0.629425	0.48299	0.675604	0.543877	0.0270336	0.0229327	0.265668	0.413567	0.528892	0.115175	20	51		AQR
chr1	6554150	6554195	ENST00000377705	NOL9	-	protein_coding	CDS	1	9	0.0173467	0.0161996	0.108725	0.418441	0.519058	0.213017	0.0261779	0.0185581	0.0514484	0.350781	0.39799	0.264244	20	46
chr1	6554197	6554224	ENST00000377705	NOL9	-	protein_coding	CDS	1	8	0.0216254	0.107883	0.384656	0.252195	0.468691	0.241718	0.0332059	0.0224092	0.00548859	0.356568	0.4051	0.509406	20	28
chr1	6554225	6554253	ENST00000377705	NOL9	-	protein_coding	CDS	1	7	0.0186364	0.110067	0.389358	0.487094	0.412621	0.207939	0.0273634	0.0178401	0.0174544	0.318559	0.438671	0.124869	20	29
chr1	6554254	6554278	ENST00000377705	NOL9	-	protein_coding	CDS	1	6	0.0166294	0.000821086	0.01146	0.597446	0.569452	0.240843	0.0285494	0.0206413	0.0836713	0.298631	0.385584	0.0148811	20	25		LIN28B
chr1	6554279	6554330	ENST00000377705	NOL9	-	protein_coding	CDS	1	5	0.0130034	0.00623875	0.053842	0.733405	0.720069	0.586636	0.0245639	0.0202762	0.401919	0.402719	0.414241	0.894405	20	52		LIN28B
chr1	6554333	6554380	ENST00000377705	NOL9	-	protein_coding	CDS	1	4	0.0208758	7.7796e-07	4.59929e-05	0.655414	0.693654	0.27632	0.038651	0.0252301	0.00204395	0.29079	0.38312	0.0366993	20	48		LIN28B
chr1	6554382	6554416	ENST00000377705	NOL9	-	protein_coding	CDS	1	3	0.0146653	0.00759749	0.0622635	0.730779	0.757652	0.625375	0.030236	0.0187352	0.00376145	0.290265	0.396351	0.0403496	20	35
chr1	6554418	6554451	ENST00000377705	NOL9	-	protein_coding	CDS	1	2	0.0114176	0.256239	0.602351	0.569865	0.872398	0.641968	0.0265972	0.0199548	0.0893587	0.293832	0.426089	0.0166532	20	34
chr1	6554456	6554498	ENST00000377705	NOL9	-	protein_coding	CDS	1	1	0.0129562	0.477306	0.745064	0.217327	0.406594	0.233757	0.0231386	0.0220377	0.703066	0.319271	0.285993	0.666376	20	43
chr1	6619918	6619975	ENST00000377648	PHF13	+	protein_coding	CDS	3	1	0.0213106	0.259737	0.605795	0.514099	0.346932	0.484447	0.035129	0.0187525	0.0310407	0.362726	0.528454	0.122442	20	58	PPIG
chr1	6619976	6620007	ENST00000377648	PHF13	+	protein_coding	CDS	3	2	0.0216062	0.00678194	0.0572044	0.512661	0.558047	0.239126	0.0353191	0.026694	0.0314928	0.327712	0.403328	0.075883	20	32	PPIG	UCHL5
chr1	6620010	6620044	ENST00000377648	PHF13	+	protein_coding	CDS	3	3	0.0182271	1.14347e-05	0.000388503	0.669065	0.620117	0.300178	0.0376334	0.0293645	0.122109	0.320985	0.309569	0.809431	20	35	PPIG;GRWD1	UCHL5;ZNF622
chr1	6620047	6620095	ENST00000377648	PHF13	+	protein_coding	CDS	3	4	0.0171395	0.415976	0.71822	0.46087	0.154769	0.291157	0.0339356	0.0256924	0.073163	0.303771	0.314273	0.862012	20	49	PPIG;GRWD1	UCHL5;ZNF622
chr1	6620098	6620126	ENST00000377648	PHF13	+	protein_coding	CDS	3	5	0.0148452	0.527183	0.762881	0.629881	0.691396	0.589456	0.0238661	0.0209435	0.192003	0.420966	0.516924	0.272227	20	29	PPIG;GRWD1
chr1	6620127	6620158	ENST00000377648	PHF13	+	protein_coding	CDS	3	6	0.0143746	0.0120213	0.0875079	0.434611	0.539028	0.309862	0.0299218	0.022373	0.0576075	0.303793	0.335539	0.64312	20	32	PPIG;GRWD1;GRWD1
chr1	6620159	6620240	ENST00000377648	PHF13	+	protein_coding	CDS	3	7	0.0160505	0.175957	0.502229	0.404867	0.703195	0.520996	0.0289526	0.0205537	0.0193081	0.326664	0.452107	0.0249595	20	82	GRWD1	UCHL5
chr1	6620241	6620291	ENST00000377648	PHF13	+	protein_coding	CDS	3	8	0.0203323	0.026827	0.155331	0.591078	0.448307	0.317525	0.0351485	0.0206092	0.00866333	0.343711	0.374694	0.597417	20	51	GRWD1	UCHL5
chr1	6620293	6620333	ENST00000377648	PHF13	+	protein_coding	CDS	3	9	0.0131067	0.553796	0.770723	0.431436	0.314828	0.36954	0.0290743	0.0257704	0.349115	0.290592	0.296106	0.813237	20	41	GRWD1	UCHL5
chr1	6620335	6621449	ENST00000377648	PHF13	+	protein_coding	CDS	3;4	10	0.0151231	0.192888	0.525982	0.464418	0.818396	0.543664	0.0287422	0.022782	0.0302447	0.315894	0.460992	0.0388289	20	42
chr1	6621450	6621490	ENST00000377648	PHF13	+	protein_coding	CDS	4	11	0.0182283	0.241043	0.585735	0.294075	0.596831	0.333894	0.0297613	0.0201904	0.0440978	0.303007	0.45546	0.0956751	20	41
chr1	6621491	6621524	ENST00000377648	PHF13	+	protein_coding	CDS	4	12	0.0151962	0.721553	0.81709	-0.0283	0.23704	0.343746	0.0265065	0.0201613	0.149785	0.268197	0.413055	0.148124	20	34
chr1	6621527	6621858	ENST00000377648	PHF13	+	protein_coding	CDS;3'UTR	4	13	0.0176263	0.185166	0.515588	0.253646	0.280869	0.30247	0.0312486	0.0267126	0.0807659	0.305456	0.412392	0.0174054	20	332		RBM15;RBM15;PUM2;RBM15
chr1	6621861	6621909	ENST00000377648	PHF13	+	protein_coding	3'UTR	4	14	0.0109154	0.765079	0.833586	0.555817	0.631483	0.6441	0.0154181	0.0191854	0.499007	0.537152	0.513223	0.803691	20	49		RBM15
chr1	6621910	6621961	ENST00000377648	PHF13	+	protein_coding	3'UTR	4	15	0.014248	0.7734	0.83692	0.181399	0.178554	0.324245	0.0213807	0.0264454	0.0830809	0.328856	0.326368	0.958875	20	52
chr1	6621962	6622021	ENST00000377648	PHF13	+	protein_coding	3'UTR	4	16	0.0128011	0.592575	0.781941	0.602243	0.45647	0.475386	0.0219757	0.0232825	0.655666	0.396167	0.389485	0.822629	20	60
chr1	6622089	6622125	ENST00000377648	PHF13	+	protein_coding	3'UTR	4	17	0.0119274	0.509462	0.757063	0.639242	0.615086	0.564132	0.0243067	0.020088	0.0371634	0.369481	0.415056	0.370315	20	37	AKAP1;UPF1	UPF1
chr1	6622126	6622167	ENST00000377648	PHF13	+	protein_coding	3'UTR	4	18	0.00868987	0.407156	0.713813	0.693637	0.665565	0.720089	0.0138704	0.0146458	0.700646	0.530414	0.51754	0.488772	20	42	AKAP1;UPF1	UPF1
chr1	6622170	6622221	ENST00000377648	PHF13	+	protein_coding	3'UTR	4	19	0.00888057	0.633683	0.793091	0.797699	0.590722	0.7763	0.017586	0.0164949	0.742037	0.467148	0.462824	0.953976	20	52	UPF1
chr1	6622225	6622282	ENST00000377648	PHF13	+	protein_coding	3'UTR	4	20	0.0121213	0.792823	0.845209	0.431106	0.399769	0.554701	0.0253963	0.0235885	0.767489	0.387546	0.357833	0.246641	20	58	AKAP1	UPF1
chr1	6622283	6622689	ENST00000377648	PHF13	+	protein_coding	3'UTR	4	21	0.0172692	0.137838	0.441813	0.319511	0.476781	0.211545	0.0264889	0.028313	0.682497	0.350156	0.314194	0.576959	20	407	AKAP1	UPF1;PUM2
chr1	6622695	6622749	ENST00000377648	PHF13	+	protein_coding	3'UTR	4	22	0.0131566	0.52572	0.762313	0.447447	0.624479	0.638956	0.025132	0.0230588	0.611953	0.432491	0.432434	0.998651	20	55		UPF1
chr1	6622754	6622794	ENST00000377648	PHF13	+	protein_coding	3'UTR	4	23	0.0124677	0.316136	0.655042	0.46281	0.389226	0.382305	0.0178606	0.018953	0.704778	0.430926	0.386791	0.615757	20	41	UPF1
chr1	6622795	6622827	ENST00000377648	PHF13	+	protein_coding	3'UTR	4	24	0.0120765	0.864656	0.885406	0.609589	0.497879	0.628435	0.0187543	0.0140453	0.273962	0.54056	0.552313	0.868018	13	33	UPF1
chr1	6634507	6634859	ENST00000377577	DNAJC11	-	protein_coding	3'UTR	16	35	0.0148068	0.559388	0.77226	0.722428	0.842683	0.774132	0.0231328	0.0262866	0.311793	0.474478	0.549028	0.266562	12	353	AKAP1;UPF1	UPF1;UPF1;AKAP1;UPF1;AKAP1;UPF1
chr1	6634860	6634900	ENST00000377577	DNAJC11	-	protein_coding	3'UTR	16	34	0.013071	0.113682	0.396522	0.554839	0.640591	0.466129	0.01881	0.0184443	0.848402	0.463355	0.493212	0.44039	20	41	UPF1	UPF1;FAM120A
chr1	6634901	6634924	ENST00000377577	DNAJC11	-	protein_coding	3'UTR	16	33	0.0116313	0.26296	0.609195	0.463852	0.562459	0.419063	0.0213048	0.0224569	0.530936	0.406503	0.366052	0.294566	20	24	UPF1;AKAP1	UPF1;FAM120A;UPF1
chr1	6634926	6634964	ENST00000377577	DNAJC11	-	protein_coding	3'UTR	16	32	0.00971888	0.316821	0.655626	0.740952	0.847024	0.762463	0.0159563	0.0148633	0.527159	0.535228	0.56489	0.653441	20	39	AKAP1;UPF1	FAM120A;UPF1;AKAP1;FAM120A
chr1	6634965	6635003	ENST00000377577	DNAJC11	-	protein_coding	3'UTR	16	31	0.0126075	0.337349	0.670683	0.579052	0.537471	0.433776	0.022116	0.0192045	0.35401	0.351252	0.436863	0.206486	20	39	AKAP1;UPF1;UPF1	UPF1;AKAP1;UPF1
chr1	6635005	6635154	ENST00000377577	DNAJC11	-	protein_coding	3'UTR	16	30	0.0102921	0.820395	0.858681	0.682652	0.730016	0.857038	0.0232928	0.0230649	0.893583	0.442983	0.501121	0.538869	20	150	AKAP1;UPF1;FAM120A	UPF1;FAM120A;AKAP1;FAM120A
chr1	6635156	6635194	ENST00000377577	DNAJC11	-	protein_coding	3'UTR	16	29	0.011597	0.595129	0.782829	0.526123	0.497852	0.606909	0.024383	0.0222709	0.52841	0.339201	0.381708	0.534093	20	39
chr1	6635195	6635238	ENST00000377577	DNAJC11	-	protein_coding	3'UTR	16	28	0.0070114	0.662086	0.800078	0.958618	0.899246	0.951032	0.0186387	0.0171016	0.555095	0.595329	0.618791	0.483896	20	44
chr1	6635239	6635269	ENST00000377577	DNAJC11	-	protein_coding	3'UTR	16	27	0.0111658	0.61105	0.787115	0.537384	0.453406	0.566939	0.0258388	0.0240398	0.669244	0.323717	0.333979	0.67668	20	31
chr1	6635271	6635303	ENST00000377577	DNAJC11	-	protein_coding	3'UTR	16	26	0.0105825	0.631717	0.792643	0.639502	0.0808311	0.577933	0.023497	0.0200257	0.159979	0.313533	0.37384	0.155787	20	33	UPF1;AKAP1;LSM11	UPF1;AKAP1
chr1	6635304	6635361	ENST00000377577	DNAJC11	-	protein_coding	3'UTR	16	25	0.0130546	0.325515	0.661484	0.176586	0.457478	0.220969	0.0167837	0.0161636	0.78948	0.331126	0.445487	0.116584	20	58	UPF1;AKAP1;LSM11;UPF1;AKAP1	UPF1;AKAP1
chr1	6635363	6635397	ENST00000377577	DNAJC11	-	protein_coding	3'UTR	16	24	0.0108373	0.360444	0.685772	0.592939	0.836567	0.713263	0.024408	0.0199882	0.260599	0.443867	0.428784	0.776962	20	35	UPF1;AKAP1	UPF1;FAM120A
chr1	6635400	6635447	ENST00000377577	DNAJC11	-	protein_coding	3'UTR	16	23	0.0104232	0.168122	0.490485	0.632165	0.712034	0.667868	0.0187126	0.0193069	0.8264	0.433316	0.415258	0.687767	20	48	UPF1;AKAP1;UPF1;AKAP1	UPF1;FAM120A;UPF1
chr1	6635448	6635478	ENST00000377577	DNAJC11	-	protein_coding	3'UTR	16	22	0.0111136	0.0319166	0.175061	0.42776	0.602239	0.338686	0.0184997	0.0186489	0.942871	0.345245	0.34113	0.930551	20	31	UPF1;AKAP1;PABPN1;EIF3H	UPF1;AKAP1
chr1	6635480	6636223	ENST00000377577	DNAJC11	-	protein_coding	CDS;3'UTR	15;16	21	0.0111679	0.187063	0.518203	0.453931	0.634053	0.51301	0.0202738	0.0179113	0.493737	0.365442	0.390938	0.438884	20	328	UPF1;AKAP1;PABPN1;EIF3H	UPF1;AKAP1;UPF1;UPF1
chr1	6636224	6637218	ENST00000377577	DNAJC11	-	protein_coding	CDS	14;15	20	0.0123513	0.554133	0.77079	0.389552	0.426855	0.448192	0.0243257	0.0215051	0.0942934	0.316814	0.320534	0.927878	20	44	PRPF8;PPIG;GRWD1	DDX24
chr1	6637219	6637261	ENST00000377577	DNAJC11	-	protein_coding	CDS	14	19	0.012802	0.68776	0.807037	0.404984	0.402318	0.562162	0.0285325	0.0217763	0.106093	0.261211	0.337287	0.113058	20	43	PRPF8;PPIG;GRWD1	DDX24
chr1	6637262	6637302	ENST00000377577	DNAJC11	-	protein_coding	CDS	14	18	0.016977	0.168985	0.491743	0.366819	0.327426	0.353538	0.0349731	0.0358046	0.854396	0.274007	0.284943	0.757525	20	41	PPIG;GRWD1	DDX24
chr1	6637303	6637453	ENST00000377577	DNAJC11	-	protein_coding	CDS	13;14	17	0.0153871	0.621943	0.790136	0.644279	0.514634	0.55725	0.0295862	0.0260438	0.369084	0.36176	0.426887	0.0389804	20	45	PPIG;PPIG;BCLAF1
chr1	6637454	6637492	ENST00000377577	DNAJC11	-	protein_coding	CDS	13	16	0.013596	0.409046	0.714637	0.570891	0.376949	0.543526	0.0301471	0.0285376	0.49693	0.308997	0.358152	0.398128	20	39	PPIG;BCLAF1;BUD13;PPIG	AQR
chr1	6637495	6638324	ENST00000377577	DNAJC11	-	protein_coding	CDS	12;13	15	0.0171264	0.307645	0.648205	0.39537	0.461973	0.337601	0.0325922	0.0279837	0.25327	0.316127	0.324012	0.53035	20	40	BUD13;PPIG;PRPF8;PPIG;PPIG;PABPN1	AQR;SF3B4;AQR;BUD13
chr1	6638329	6644614	ENST00000377577	DNAJC11	-	protein_coding	CDS	10;12	14	0.0144888	0.552132	0.770308	0.53634	0.643956	0.599245	0.0302685	0.0272657	0.534848	0.35877	0.429485	0.128017	20	249	PPIG;PABPN1;GRWD1	BUD13;UCHL5
chr1	6644616	6644658	ENST00000377577	DNAJC11	-	protein_coding	CDS	10	13	0.0128763	0.729572	0.820001	0.56902	0.442156	0.530688	0.0248362	0.019698	0.136954	0.347691	0.403767	0.14504	20	43	PABPN1
chr1	6644665	6645066	ENST00000377577	DNAJC11	-	protein_coding	CDS	9;10	12	0.0142773	0.303096	0.64449	0.710034	0.730367	0.748303	0.0305658	0.0291885	0.704571	0.348843	0.428484	0.0699627	20	36	PABPN1
chr1	6645068	6645097	ENST00000377577	DNAJC11	-	protein_coding	CDS	9	11	0.0139404	0.890917	0.90399	0.317035	0.330859	0.591487	0.038576	0.0313768	0.0775093	0.26095	0.332094	0.0745558	20	30
chr1	6645099	6645796	ENST00000377577	DNAJC11	-	protein_coding	CDS	8;9	10	0.0146235	0.014461	0.100173	0.539107	0.680665	0.354486	0.0212695	0.0156997	0.0418155	0.391614	0.529701	0.077044	20	36		AQR;UCHL5
chr1	6645802	6654037	ENST00000377577	DNAJC11	-	protein_coding	CDS	5;8	9	0.0171528	0.487184	0.749145	0.1365	0.58108	0.367799	0.0307998	0.0265538	0.0275164	0.30336	0.39769	0.185699	20	501	SF3B4;SF3A3;U2AF2;PPIG;GRWD1;PPIG;PRPF8;GRWD1;GRWD1;AQR	UCHL5;YBX3;PRPF8;PRPF8;UCHL5;UCHL5
chr1	6667710	6667740	ENST00000377577	DNAJC11	-	protein_coding	CDS	4	8	0.0182142	0.0279285	0.159711	0.603022	0.569459	0.439725	0.0352993	0.0344822	0.843151	0.299936	0.297511	0.954426	20	31	BCLAF1;GRWD1	UCHL5
chr1	6667742	6667785	ENST00000377577	DNAJC11	-	protein_coding	CDS	4	7	0.0141003	0.0304966	0.169738	0.610071	0.592808	0.533309	0.0378663	0.038284	0.936573	0.244969	0.276576	0.176631	20	44	BCLAF1;GRWD1	UCHL5;DDX24
chr1	6667788	6678415	ENST00000377577	DNAJC11	-	protein_coding	CDS	3;4	6	0.0124259	0.493837	0.751682	0.706454	0.542006	0.626923	0.0331938	0.0286339	0.123697	0.271182	0.321531	0.16907	20	45	GRWD1	DDX24;UCHL5;LIN28B
chr1	6678418	6678453	ENST00000377577	DNAJC11	-	protein_coding	CDS	3	5	0.0141368	0.555872	0.771218	0.461698	0.633844	0.494232	0.0337785	0.0344538	0.852251	0.251931	0.28336	0.369023	20	36		LIN28B
chr1	6678454	6680932	ENST00000377577	DNAJC11	-	protein_coding	CDS	2;3	4	0.0148329	0.199253	0.534395	0.385189	0.638562	0.369746	0.0281793	0.0241801	0.23278	0.2345	0.341491	0.0868868	20	39	GRWD1	LIN28B
chr1	6680938	6680967	ENST00000377577	DNAJC11	-	protein_coding	CDS	2	3	0.0170841	0.0526203	0.245545	0.411591	0.452195	0.257841	0.0355338	0.0297734	0.110716	0.260262	0.243328	0.646484	20	30	GRWD1;GRWD1	UCHL5
chr1	6680969	6680999	ENST00000377577	DNAJC11	-	protein_coding	CDS	2	2	0.0156323	0.00271776	0.0287266	0.562586	0.603355	0.328052	0.0331767	0.0270738	0.138102	0.254427	0.342344	0.0250278	20	31	GRWD1	UCHL5
chr1	6681001	6701730	ENST00000377577	DNAJC11	-	protein_coding	CDS	1;2	1	0.0133351	0.439004	0.729028	0.586095	0.607368	0.611174	0.0305022	0.0260758	0.226455	0.319999	0.320402	0.996112	20	39	GRWD1;BCLAF1;PRPF4;PPIG;GRWD1	UCHL5;SRSF1;ZNF622;UCHL5
chr1	6785492	6785544	ENST00000303635	CAMTA1	+	protein_coding	5'UTR;CDS	1	1	0.017831	1.96796e-05	0.000600438	0.794079	0.596304	0.211759	0.0315933	0.0269796	0.372599	0.32423	0.35918	0.426614	20	53	NCBP2	SRSF1;DDX3X;FTO;UCHL5
chr1	6785549	6820188	ENST00000303635	CAMTA1	+	protein_coding	CDS	1;2	2	0.0132765	0.0467751	0.227158	0.441533	0.686477	0.478077	0.032699	0.0243201	0.0123528	0.213247	0.302927	0.0324949	20	35	NCBP2	SRSF1;DDX3X;FTO;UCHL5;DDX3X
chr1	6820189	6820228	ENST00000303635	CAMTA1	+	protein_coding	CDS	2	3	0.015049	0.195441	0.529412	0.472027	0.517342	0.476687	0.035412	0.0332128	0.381572	0.231284	0.300741	0.151433	20	40		DDX3X
chr1	6820229	6825112	ENST00000303635	CAMTA1	+	protein_coding	CDS	2;3	4	0.0163808	0.0021885	0.02431	0.317378	0.432508	0.0589685	0.0378413	0.028269	0.0640123	0.198206	0.267894	0.0930689	20	43		DDX3X
chr1	6825115	6825152	ENST00000303635	CAMTA1	+	protein_coding	CDS	3	5	0.0117804	0.132858	0.432996	0.685136	0.776401	0.689045	0.0319848	0.031195	0.604571	0.317965	0.341739	0.631435	20	38
chr1	6825153	6825190	ENST00000303635	CAMTA1	+	protein_coding	CDS	3	6	0.0119532	0.571083	0.775157	0.470732	0.505478	0.63754	0.0301735	0.0291394	0.632309	0.291322	0.327885	0.464726	20	38
chr1	6825191	6825209	ENST00000303635	CAMTA1	+	protein_coding	CDS	3	7	0.0134415	0.314302	0.65371	0.42465	0.389764	0.347036	0.0389975	0.0304111	0.150458	0.200372	0.191662	0.467174	12	19
chr1	7777167	7777206	ENST00000054666	VAMP3	+	protein_coding	CDS	3	1	0.0146747	0.730589	0.820327	0.34798	0.113739	0.356103	0.0333212	0.0337739	0.937487	0.249424	0.241322	0.908747	20	40
chr1	7777207	7777242	ENST00000054666	VAMP3	+	protein_coding	CDS	3	2	0.0166725	0.0231419	0.14008	0.369097	0.514649	0.257885	0.0376225	0.0340411	0.154663	0.235614	0.266209	0.237027	20	36
chr1	7777243	7777279	ENST00000054666	VAMP3	+	protein_coding	CDS	3	3	0.0150976	0.0966206	0.360399	0.506905	0.752453	0.616254	0.0341321	0.0306701	0.179221	0.284528	0.379657	0.0985976	20	37
chr1	7777281	7779657	ENST00000054666	VAMP3	+	protein_coding	CDS;3'UTR	3;5	4	0.0154983	0.243193	0.588243	0.439594	0.661413	0.456411	0.0300819	0.025748	0.0864789	0.316	0.37069	0.457309	20	122		AQR;AQR;PRPF8;AQR
chr1	7779658	7779688	ENST00000054666	VAMP3	+	protein_coding	3'UTR	5	5	0.0134684	0.0797036	0.320652	0.53375	0.464407	0.346631	0.0317083	0.0301376	0.763239	0.227956	0.260672	0.583099	20	31
chr1	7779689	7779727	ENST00000054666	VAMP3	+	protein_coding	3'UTR	5	6	0.0147376	0.722599	0.817466	0.388516	0.28754	0.431611	0.0370762	0.0347449	0.667581	0.215447	0.28236	0.0318265	20	39
chr1	7779728	7779781	ENST00000054666	VAMP3	+	protein_coding	3'UTR	5	7	0.0127047	0.20033	0.535862	0.444741	0.692669	0.52946	0.0259065	0.0258963	0.998239	0.318057	0.355037	0.3284	20	54		TIA1
chr1	7779782	7779823	ENST00000054666	VAMP3	+	protein_coding	3'UTR	5	8	0.0113119	0.399176	0.709282	0.78507	0.779647	0.753899	0.0235065	0.0240845	0.914179	0.439783	0.457797	0.654268	20	42		TIA1
chr1	7781144	7781185	ENST00000054666	VAMP3	+	protein_coding	3'UTR	5	9	0.0140049	0.500665	0.753975	0.395812	0.391594	0.477549	0.0267922	0.0264582	0.920191	0.340362	0.33709	0.949937	20	42	UPF1
chr1	7781188	7781237	ENST00000054666	VAMP3	+	protein_coding	3'UTR	5	10	0.0114943	0.145474	0.454558	0.876108	0.826185	0.828756	0.022528	0.0234332	0.699607	0.481282	0.566753	0.0263434	20	50	UPF1
chr1	7781238	7781280	ENST00000054666	VAMP3	+	protein_coding	3'UTR	5	11	0.0138055	0.765441	0.833756	0.615801	0.81371	0.69974	0.0302059	0.0320473	0.591037	0.422039	0.384628	0.286614	20	43	UPF1	YBX3;IGF2BP2
chr1	7781281	7781322	ENST00000054666	VAMP3	+	protein_coding	3'UTR	5	12	0.0123211	0.320859	0.658169	0.554258	0.660561	0.6241	0.020368	0.0191641	0.446013	0.496238	0.567715	0.18066	26	42		IGF2BP2;YBX3
chr1	7784705	7784740	ENST00000361923	PER3	+	protein_coding	5'UTR	1	1	0.0120077	0.437482	0.728142	0.285101	0.668185	0.544758	0.0280632	0.0243137	0.177529	0.255694	0.359796	0.134076	20	36
chr1	7784748	7784787	ENST00000361923	PER3	+	protein_coding	5'UTR	1	2	0.011029	0.0905374	0.346549	0.684102	0.861137	0.646956	0.0206265	0.018524	0.239695	0.343519	0.491305	0.0105202	20	40
chr1	7784789	7784826	ENST00000361923	PER3	+	protein_coding	5'UTR	1	3	0.0120617	0.211997	0.551259	0.79892	0.826516	0.7707	0.0347199	0.029638	0.315557	0.309104	0.413304	0.00658201	20	38
chr1	7784828	7784863	ENST00000361923	PER3	+	protein_coding	5'UTR	1	4	0.00980603	0.292078	0.635317	0.771549	0.828021	0.836726	0.0222157	0.0193223	0.521409	0.393291	0.523898	0.0274242	20	36
chr1	7784865	7784902	ENST00000361923	PER3	+	protein_coding	5'UTR;CDS	1	5	0.00656372	0.347717	0.67728	0.88302	0.831427	0.856222	0.019437	0.0179613	0.282601	0.455427	0.501608	0.124384	20	38
chr1	7784903	7784945	ENST00000361923	PER3	+	protein_coding	CDS	1	6	0.00973178	0.0406742	0.206489	0.847772	0.792632	0.744926	0.0279149	0.0247765	0.206026	0.374393	0.371449	0.900281	20	43
chr1	7784951	7784993	ENST00000361923	PER3	+	protein_coding	CDS	1	7	0.0103365	0.867098	0.886935	0.704108	0.78321	0.756993	0.0265335	0.0249567	0.227801	0.407236	0.441314	0.294984	20	43
chr1	7784994	7809964	ENST00000361923	PER3	+	protein_coding	CDS	1;2;11	8	0.0127675	0.704967	0.81174	0.569847	0.520613	0.581178	0.0318439	0.0302447	0.458017	0.313425	0.30444	0.847837	20	1195
chr1	7809965	7810007	ENST00000361923	PER3	+	protein_coding	CDS	11	9	0.0115829	0.808463	0.852833	0.662838	0.405438	0.577301	0.0197766	0.0170581	0.174179	0.435119	0.458806	0.746139	20	43
chr1	7810008	7810462	ENST00000361923	PER3	+	protein_coding	CDS	11;12	10	0.0141098	0.324326	0.660699	0.525324	0.408859	0.571342	0.023923	0.0172695	0.00874661	0.439966	0.51539	0.125367	20	39
chr1	7820516	7820548	ENST00000361923	PER3	+	protein_coding	CDS	15	11	0.0133221	0.0733201	0.304143	0.634435	0.66938	0.556201	0.0247391	0.0221545	0.214162	0.379569	0.387897	0.834995	20	33
chr1	7820550	7820593	ENST00000361923	PER3	+	protein_coding	CDS	15	12	0.0136897	0.759746	0.831205	0.402337	0.637603	0.595124	0.0278957	0.0301408	0.515348	0.358855	0.352017	0.764794	20	44
chr1	7820594	7820628	ENST00000361923	PER3	+	protein_coding	CDS	15	13	0.0160143	0.327151	0.662743	0.471084	0.603036	0.497946	0.0285864	0.0247348	0.286336	0.372602	0.46867	0.0341583	20	35
chr1	7820629	7826499	ENST00000361923	PER3	+	protein_coding	CDS	15;16	14	0.0144235	0.839785	0.869867	0.389921	0.423486	0.435741	0.0204695	0.0168632	0.0121633	0.376818	0.478625	0.119427	20	32
chr1	7826504	7827177	ENST00000361923	PER3	+	protein_coding	CDS	16;17	15	0.0169861	0.0402237	0.205062	0.406599	0.639438	0.404725	0.0315944	0.0273054	0.479322	0.369947	0.43594	0.222369	20	267
chr1	7827178	7827209	ENST00000361923	PER3	+	protein_coding	CDS	17	16	0.0132633	0.000453525	0.0072076	0.739319	0.73637	0.498658	0.0294337	0.0279335	0.559322	0.284633	0.355735	0.0881626	20	32
chr1	7827211	7827246	ENST00000361923	PER3	+	protein_coding	CDS	17	17	0.00988983	0.220241	0.561242	0.669935	0.816458	0.725774	0.0288572	0.0264921	0.318218	0.305766	0.325411	0.494485	20	36
chr1	7827247	7827277	ENST00000361923	PER3	+	protein_coding	CDS	17	18	0.0109963	0.418889	0.719612	0.758047	0.771257	0.73434	0.0248149	0.0227767	0.327805	0.392482	0.416234	0.610213	20	31		AQR
chr1	7827278	7827305	ENST00000361923	PER3	+	protein_coding	CDS	17	19	0.0127747	0.178933	0.506542	0.703841	0.734184	0.646498	0.0312972	0.0294685	0.590061	0.259744	0.376755	0.0283697	20	28		AQR
chr1	7827308	7827338	ENST00000361923	PER3	+	protein_coding	CDS	17	20	0.0114761	0.140131	0.445644	0.493493	0.690066	0.567532	0.0239594	0.0191166	0.173016	0.318321	0.382685	0.0981947	20	31		AQR
chr1	7827339	7827370	ENST00000361923	PER3	+	protein_coding	CDS	17	21	0.0106756	0.495599	0.752101	0.722412	0.541065	0.66454	0.0265294	0.0222489	0.203193	0.31606	0.355973	0.0916042	20	32		AQR
chr1	7827371	7827400	ENST00000361923	PER3	+	protein_coding	CDS	17	22	0.0140932	0.411017	0.715614	0.605178	0.60184	0.593565	0.0334162	0.0263721	0.0524518	0.311159	0.321566	0.777547	20	30
chr1	7827401	7827436	ENST00000361923	PER3	+	protein_coding	CDS	17	23	0.00983559	0.489122	0.74974	0.707477	0.897846	0.809226	0.024625	0.025643	0.806704	0.446305	0.492398	0.320893	20	36
chr1	7827437	7827478	ENST00000361923	PER3	+	protein_coding	CDS	17	24	0.00967668	0.272179	0.617772	0.759422	0.746285	0.710903	0.0245517	0.0229714	0.544601	0.38199	0.407889	0.418647	20	42
chr1	7827481	7827520	ENST00000361923	PER3	+	protein_coding	CDS	17	25	0.0127074	0.772948	0.836727	0.709517	0.492723	0.703621	0.0285071	0.0277765	0.804061	0.417874	0.365432	0.247156	20	40
chr1	7827524	7843829	ENST00000361923	PER3	+	protein_coding	CDS;3'UTR	17;21	26	0.0149521	0.751939	0.828038	0.564494	0.267732	0.511506	0.0266732	0.0225338	0.272542	0.358895	0.40167	0.549505	20	2110		FAM120A;IGF2BP1
chr1	7843837	7843883	ENST00000361923	PER3	+	protein_coding	3'UTR	21	27	0.0111583	0.709069	0.813065	0.799037	0.499253	0.72623	0.0170469	0.0187859	0.383746	0.564115	0.59685	0.659259	20	47
chr1	7843885	7843941	ENST00000361923	PER3	+	protein_coding	3'UTR	21	28	0.0181854	0.938789	0.942594	0.223031	0.264486	0.350444	0.032646	0.0313125	0.840307	0.309042	0.284932	0.574651	25	57
chr1	7961717	7962785	ENST00000493678	PARK7	+	protein_coding	5'UTR	1;2	1	0.00792429	0.728158	0.819508	0.861589	0.885708	0.922839	0.0354909	0.0319776	0.533887	0.293261	0.304284	0.774914	20	42	DDX3X;PRPF8;DDX3X;SUB1	GEMIN5;DROSHA;DDX3X;EIF3G;DDX3X;DROSHA;DDX3X;PABPC4
chr1	7962786	7962824	ENST00000493678	PARK7	+	protein_coding	CDS	2	2	0.00962513	0.000300697	0.00523591	0.649956	0.82862	0.409865	0.0320445	0.0248558	0.00804997	0.151392	0.22722	0.0753294	20	39		DROSHA;DDX3X;PABPC4;DDX3X;YBX3;YBX3
chr1	7962826	7962867	ENST00000493678	PARK7	+	protein_coding	CDS	2	3	0.0119542	5.20926e-05	0.0012961	0.703161	0.794148	0.376663	0.0376923	0.0296551	0.088366	0.171957	0.210157	0.17779	20	42	GRWD1	PABPC4;DDX3X;YBX3;YBX3;GRWD1;YBX3
chr1	7962869	7965359	ENST00000493678	PARK7	+	protein_coding	CDS	2;3	4	0.0101362	0.0123385	0.0891915	0.725756	0.911561	0.695447	0.0294212	0.0247657	0.0113272	0.18135	0.335669	0.00267665	20	43	GRWD1;LARP4	GRWD1;YBX3;YBX3
chr1	7965360	7965405	ENST00000493678	PARK7	+	protein_coding	CDS	3	5	0.0152675	2.20758e-08	2.8426e-06	0.875282	0.968463	0.435969	0.0303521	0.0180911	0.00424423	0.191224	0.422266	0.000535587	20	46	G3BP1;SUB1	YBX3;LIN28B
chr1	7965409	7969368	ENST00000493678	PARK7	+	protein_coding	CDS	3;4	6	0.00507275	0.169325	0.492208	0.886329	0.914864	0.903203	0.0260807	0.0242436	0.441515	0.330634	0.373199	0.239929	20	41	G3BP1	LIN28B;LIN28B
chr1	7969369	7970901	ENST00000493678	PARK7	+	protein_coding	CDS	4;5	7	0.0082344	6.63554e-05	0.00157222	0.762987	0.842532	0.522458	0.0340358	0.027538	0.06061	0.128395	0.168599	0.0654861	20	44	G3BP1	LIN28B;YBX3;LIN28B;YBX3;YBX3
chr1	7970906	7970941	ENST00000493678	PARK7	+	protein_coding	CDS	5	8	0.00947957	7.58107e-08	7.40724e-06	0.925186	0.92642	0.725247	0.0371917	0.0305978	0.0400714	0.24804	0.276934	0.072595	20	36	G3BP1;PRPF8	LIN28B;YBX3;YBX3
chr1	7970942	7977673	ENST00000493678	PARK7	+	protein_coding	CDS	5;6	9	0.00979876	0.00415709	0.0395851	0.866491	0.928502	0.843228	0.0273484	0.0200432	0.0509768	0.280369	0.457803	0.000662431	20	44	G3BP1;PRPF8	LIN28B;YBX3;YBX3;YBX3;YBX3;YBX3
chr1	7977676	7977709	ENST00000493678	PARK7	+	protein_coding	CDS	6	10	0.00945511	0.00145509	0.0178039	0.758381	0.773914	0.524684	0.0360304	0.0320835	0.438506	0.155322	0.203917	0.0464702	20	34	G3BP1;LARP4	YBX3;YBX3
chr1	7977711	7984902	ENST00000493678	PARK7	+	protein_coding	CDS	6;7	11	0.00910737	0.277987	0.62302	0.81182	0.679964	0.758479	0.0334117	0.0297291	0.104309	0.240644	0.245391	0.826215	20	37	G3BP1;LARP4;SUB1	YBX3;YBX3;YBX3
chr1	7984903	7984941	ENST00000493678	PARK7	+	protein_coding	CDS	7	12	0.0112559	0.000702989	0.0101323	0.783636	0.812148	0.623128	0.0307221	0.0233626	0.00875355	0.208754	0.306087	0.0319458	20	39	SUB1;RPS3	YBX3;RPS3;LIN28B
chr1	7984944	7984986	ENST00000493678	PARK7	+	protein_coding	CDS	7	13	0.0128847	0.00843538	0.0673838	0.593823	0.617052	0.526611	0.0332215	0.0250011	0.0100304	0.251619	0.309543	0.225546	20	43	SUB1;RPS3;LARP4	RPS3;LIN28B
chr1	7984993	7985034	ENST00000493678	PARK7	+	protein_coding	CDS	7	14	0.0115919	0.0278839	0.159562	0.548646	0.76363	0.567721	0.0318197	0.0263669	0.0201978	0.224829	0.336821	0.0532273	20	42	LARP4;G3BP1;SUB1	RPS3;LIN28B
chr1	7985035	7985070	ENST00000493678	PARK7	+	protein_coding	CDS;3'UTR	7	15	0.0115677	0.0177131	0.115904	0.517316	0.594588	0.457678	0.0320083	0.0293863	0.481993	0.198304	0.237061	0.0470531	20	36	LARP4;G3BP1;SUB1	NOLC1
chr1	7985072	7985106	ENST00000493678	PARK7	+	protein_coding	3'UTR	7	16	0.0122625	0.0544491	0.251157	0.420879	0.639703	0.41971	0.028426	0.0257867	0.414788	0.261518	0.283139	0.583082	20	35	G3BP1;SUB1;LARP4	NOLC1;PABPC4
chr1	7985108	7985151	ENST00000493678	PARK7	+	protein_coding	3'UTR	7	17	0.0138059	0.314494	0.653877	0.507965	0.64055	0.621896	0.0347996	0.0329372	0.670902	0.27278	0.22104	0.346638	20	44	SUB1;LARP4;SUB1	NOLC1;PABPC4
chr1	7985152	7985197	ENST00000493678	PARK7	+	protein_coding	3'UTR	7	18	0.0116931	0.596797	0.783347	0.535776	0.583963	0.557526	0.0210376	0.0231602	0.531614	0.365938	0.350412	0.660115	22	46	SUB1	NOLC1;PABPC4;PUM2
chr1	8356171	8356208	ENST00000400908	RERE	-	protein_coding	CDS	21	28	0.0129648	0.571457	0.775322	0.468504	0.667349	0.608801	0.0325463	0.0278281	0.0697362	0.287955	0.261954	0.650541	20	38	PCBP2;AQR
chr1	8356211	8358312	ENST00000400908	RERE	-	protein_coding	CDS	20;21	27	0.0126275	0.671604	0.802529	0.572776	0.527098	0.585297	0.0255615	0.0219035	0.00772832	0.318037	0.392307	0.176707	20	153	AQR;IGF2BP1;PRPF8;AQR	IGF2BP2
chr1	8358314	8358349	ENST00000400908	RERE	-	protein_coding	CDS	20	26	0.0135833	0.323332	0.659976	0.695545	0.804717	0.693574	0.0307841	0.0274159	0.544247	0.423583	0.413334	0.653733	20	36
chr1	8358350	8358383	ENST00000400908	RERE	-	protein_coding	CDS	20	25	0.0147576	0.708284	0.812811	0.238577	0.553057	0.571712	0.0328664	0.0262188	0.22254	0.296553	0.337204	0.445756	20	34	RBM15	RBM15
chr1	8358384	8358424	ENST00000400908	RERE	-	protein_coding	CDS	20	24	0.0112667	0.194915	0.528774	0.515711	0.60875	0.548112	0.0206935	0.0199071	0.820775	0.384602	0.384458	0.995455	20	41	RBM15;GRWD1	RBM15
chr1	8358425	8358487	ENST00000400908	RERE	-	protein_coding	CDS	20	23	0.0126524	0.754619	0.829125	0.626287	0.63834	0.603556	0.0281308	0.0245789	0.104076	0.312914	0.391928	0.0324987	20	63	RBM15;GRWD1	RBM15;RBM15
chr1	8358490	8358519	ENST00000400908	RERE	-	protein_coding	CDS	20	22	0.0125073	0.268344	0.614232	0.548319	0.672192	0.596576	0.0283459	0.0211151	0.200431	0.345477	0.370006	0.440917	20	30		RBM15
chr1	8358520	8358547	ENST00000400908	RERE	-	protein_coding	CDS	20	21	0.0108711	0.0495839	0.23613	0.616148	0.863099	0.59314	0.0223393	0.0240217	0.484136	0.3135	0.374799	0.0731782	20	28
chr1	8358552	8358597	ENST00000400908	RERE	-	protein_coding	CDS	20	20	0.010313	0.733536	0.821339	0.489096	0.806308	0.683035	0.0264718	0.0263033	0.953807	0.320194	0.338057	0.405682	20	46
chr1	8358601	8358641	ENST00000400908	RERE	-	protein_coding	CDS	20	19	0.012636	0.726025	0.818733	0.349282	0.423207	0.293409	0.023434	0.0177104	0.0902649	0.326186	0.326726	0.988303	20	41	LARP4	IGF2BP2
chr1	8358642	8358828	ENST00000400908	RERE	-	protein_coding	CDS	20	18	0.012502	0.405364	0.712807	0.335817	0.590019	0.569727	0.0252509	0.023943	0.692236	0.325476	0.359315	0.570084	20	187	LARP4;IGF2BP1	IGF2BP2;YBX3;RBM15
chr1	8358829	8358857	ENST00000400908	RERE	-	protein_coding	CDS	20	17	0.011442	0.0440946	0.218156	0.839232	0.786881	0.752553	0.0325471	0.0312756	0.754582	0.337429	0.340226	0.884056	20	29		YBX3
chr1	8358861	8358897	ENST00000400908	RERE	-	protein_coding	CDS	20	16	0.0112035	0.788253	0.84329	0.425681	0.599566	0.583978	0.0266845	0.0257827	0.826056	0.244688	0.310867	0.413298	20	37		YBX3
chr1	8358898	8359784	ENST00000400908	RERE	-	protein_coding	CDS	19;20	15	0.0113689	0.649862	0.797467	0.512762	0.494756	0.613681	0.0244174	0.0225499	0.501967	0.376919	0.315916	0.155263	20	40	G3BP1	UCHL5;RBM15;BUD13
chr1	8359786	8359832	ENST00000400908	RERE	-	protein_coding	CDS	19	14	0.0137087	0.876412	0.893586	0.0371632	0.342394	0.393699	0.0344181	0.0275467	0.0847861	0.202823	0.285261	0.0385896	20	47	G3BP1	BUD13
chr1	8359834	8359870	ENST00000400908	RERE	-	protein_coding	CDS	19	13	0.0128979	0.124357	0.417397	0.66998	0.684643	0.552781	0.0316212	0.0286662	0.458563	0.297483	0.308413	0.681596	20	37
chr1	8359871	8359909	ENST00000400908	RERE	-	protein_coding	CDS	19	12	0.0138781	0.435569	0.727393	0.589075	0.413491	0.399433	0.0269867	0.0258254	0.365748	0.340413	0.299064	0.379209	20	39
chr1	8359910	8365892	ENST00000400908	RERE	-	protein_coding	CDS	13;19	11	0.0137987	0.690156	0.80771	0.470621	0.235719	0.459641	0.0268433	0.0268769	0.99475	0.34256	0.344464	0.96977	20	2106	AQR;PRPF8;EFTUD2;PRPF8;GRWD1;DDX59;DDX59;HNRNPK;PCBP2;DDX59;DDX59;PCBP2;HNRNPK;DDX59;HNRNPK;PCBP2;DDX59;CSTF2T;HNRNPK;DDX59;DDX59;HNRNPK;DDX59;GRWD1;PCBP2;HNRNPK;GRWD1;BCLAF1;PPIG;SF3B4;PRPF8;FXR2;GRWD1;FXR2;GRWD1;GRWD1;PPIG;GRWD1;GRWD1;PRPF8	PRPF8;AQR;ILF3;PCBP1;HNRNPK;RBM15;HNRNPK;HNRNPK;ILF3;IGF2BP2;HNRNPK;HNRNPK;HNRNPK;IGF2BP2;PCBP1;ZNF622;SF3B4;AQR;UCHL5;AQR
chr1	8365893	8365924	ENST00000400908	RERE	-	protein_coding	CDS	13	10	0.0157768	0.00237739	0.0259081	0.600313	0.527459	0.313862	0.0249748	0.0226419	0.533862	0.334646	0.399133	0.333063	20	32
chr1	8365925	8365963	ENST00000400908	RERE	-	protein_coding	CDS	13	9	0.0167679	0.193127	0.526381	0.401708	0.871514	0.452234	0.0250786	0.0244618	0.376232	0.373141	0.460746	0.139931	20	39
chr1	8365965	8422753	ENST00000400908	RERE	-	protein_coding	CDS	12;13	8	0.0161956	0.302276	0.643817	0.495335	0.546204	0.518377	0.0281564	0.0272158	0.780855	0.395332	0.412343	0.745997	20	37	PPIG;GRWD1
chr1	8422754	8656321	ENST00000400908	RERE	-	protein_coding	5'UTR;CDS	2;10;12	7	0.0163221	0.322867	0.659643	0.288327	0.61811	0.450472	0.0271707	0.026318	0.816656	0.319752	0.376265	0.0125173	20	1281	PPIG;GRWD1;U2AF2;PPIG;BUD13;PPIG;BUD13;GRWD1;GRWD1;GRWD1;ZNF800;GRWD1;GRWD1;PPIG;BUD13;ZNF800;UCHL5;BCLAF1;PPIG;BCLAF1;UCHL5;ZNF800;GRWD1;PPIG;GRWD1;PPIG;GRWD1;PRPF8;GRWD1;UCHL5;PPIG;ZNF800;GRWD1;BCLAF1;UCHL5;ZNF800;GRWD1;BCLAF1;ZNF800;BCLAF1;BUD13;UCHL5;GRWD1;BCLAF1;UCHL5;GRWD1;GRWD1;GRWD1;ZNF800;BCLAF1;BCLAF1;GRWD1;BCLAF1	BUD13;UCHL5;ZNF622;DDX24;UCHL5;DDX24;U2AF2;ZNF622;ZNF622;UCHL5;UCHL5;GRWD1;ZNF622;UCHL5;PUM1;UCHL5;TRA2A;ZNF622
chr1	8656324	8656364	ENST00000400908	RERE	-	protein_coding	5'UTR	2	6	0.0140456	0.357735	0.683791	0.758954	0.779746	0.727794	0.0253299	0.0173614	0.0683455	0.451786	0.54382	0.0131492	20	41	GRWD1;BCLAF1
chr1	8656365	8656401	ENST00000400908	RERE	-	protein_coding	5'UTR	2	5	0.0129388	0.340388	0.672687	0.598481	0.484082	0.613328	0.0314369	0.0331329	0.721851	0.280619	0.271037	0.77426	20	37	BCLAF1	UCHL5;ZNF622
chr1	8656406	8817256	ENST00000400908	RERE	-	protein_coding	5'UTR	1;2	4	0.0159052	0.481937	0.747113	0.490124	0.400848	0.423801	0.0279164	0.029568	0.688673	0.37334	0.342968	0.569949	20	133	BCLAF1;GRWD1	UCHL5;ZNF622
chr1	8817257	8817287	ENST00000400908	RERE	-	protein_coding	5'UTR	1	3	0.0166295	0.0455244	0.223026	0.639509	0.524747	0.385401	0.0216052	0.0197744	0.4283	0.498043	0.429706	0.418589	20	31
chr1	8817291	8817319	ENST00000400908	RERE	-	protein_coding	5'UTR	1	2	0.0136721	0.607267	0.785949	0.492581	0.506292	0.524696	0.0232637	0.0163504	0.154798	0.37286	0.421806	0.0983463	20	29
chr1	8817320	8817361	ENST00000400908	RERE	-	protein_coding	5'UTR	1	1	0.018895	0.175545	0.501626	0.335896	0.416408	0.343303	0.0310493	0.0276968	0.296148	0.277821	0.40163	0.0171143	20	42
chr1	8861009	8861056	ENST00000234590	ENO1	-	protein_coding	3'UTR	12	44	0.0091371	0.158999	0.476783	0.746192	0.413611	0.533103	0.0189088	0.0202102	0.594577	0.3337	0.278492	0.303121	26	48	SUB1;UPF1;SUB1;SUB1	YBX3;METAP2;NOLC1;YBX3;NOLC1;YBX3
chr1	8861059	8861105	ENST00000234590	ENO1	-	protein_coding	3'UTR	12	43	0.00745765	0.304025	0.645247	0.915977	0.811078	0.857215	0.0212143	0.0208199	0.909388	0.443373	0.320207	0.0204293	20	47	UPF1;SUB1;UPF1;SUB1;SUB1	METAP2;NOLC1;YBX3;YBX3;YBX3;YBX3;NOLC1;YBX3;NOLC1;PABPC4;YBX3
chr1	8861106	8861141	ENST00000234590	ENO1	-	protein_coding	3'UTR	12	42	0.0068337	0.203399	0.540137	0.862945	0.894539	0.8851	0.0293049	0.024294	0.0347668	0.295264	0.30831	0.691194	20	36	UPF1;SUB1;SUB1;LARP4	NOLC1;PABPC4;YBX3;NOLC1;NOLC1;NOLC1
chr1	8861146	8861191	ENST00000234590	ENO1	-	protein_coding	3'UTR	12	41	0.0056422	0.000699071	0.0100913	0.972755	0.973314	0.924112	0.0245091	0.0218811	0.239322	0.36014	0.292445	0.00800988	20	46	SUB1;LARP4;AKAP1;UPF1;SUB1	NOLC1;NOLC1;METAP2;NOLC1
chr1	8861192	8861224	ENST00000234590	ENO1	-	protein_coding	3'UTR	12	40	0.00499848	0.328364	0.663675	0.960152	0.927192	0.955657	0.0304321	0.0287775	0.560948	0.297989	0.245129	0.0100464	20	33	AKAP1;UPF1;SUB1;LARP4;AKAP1	METAP2;NOLC1;NOLC1;METAP2;PABPC4
chr1	8861228	8861268	ENST00000234590	ENO1	-	protein_coding	3'UTR	12	39	0.00555341	2.77019e-05	0.000783884	0.979987	0.95155	0.898927	0.0221014	0.019729	0.102324	0.327803	0.297301	0.0257503	20	41	SUB1;LARP4;AKAP1;UPF1;LARP4	METAP2;PABPC4;YBX3;METAP2;YBX3
chr1	8861269	8861297	ENST00000234590	ENO1	-	protein_coding	3'UTR	12	38	0.00836017	6.52114e-10	2.07938e-07	0.968915	0.978177	0.832344	0.029635	0.0271314	0.348335	0.340546	0.369157	0.0678435	20	29	LARP4;UPF1	PABPC4;METAP2;YBX3;METAP2
chr1	8861299	8861332	ENST00000234590	ENO1	-	protein_coding	3'UTR	12	37	0.00504594	3.01525e-05	0.000837042	0.983631	0.980283	0.956098	0.0237999	0.0204646	0.106307	0.406056	0.393358	0.561511	20	34	LARP4;UPF1;RPS3;LARP4;LARP4	METAP2;YBX3;PABPC4;YBX3;LARP4;METAP2;PABPC4;RPS3;PABPC4;PABPC4
chr1	8861333	8861373	ENST00000234590	ENO1	-	protein_coding	CDS;3'UTR	12	36	0.0102251	5.24883e-09	9.5455e-07	0.9735	0.972261	0.810002	0.0297008	0.0212216	0.00601691	0.317347	0.330639	0.0896873	20	41	UPF1;RPS3;LARP4;LARP4	LARP4;METAP2;RPS3;PABPC4;METAP2;RPS3
chr1	8861374	8861408	ENST00000234590	ENO1	-	protein_coding	CDS	12	35	0.0110639	2.57712e-05	0.000740912	0.924141	0.964627	0.835951	0.0348467	0.0258059	0.0122832	0.1883	0.316312	0.00232134	20	35	RPS3;LARP4;AQR	LARP4;PABPC4;RPS3;SF3B4
chr1	8861410	8862901	ENST00000234590	ENO1	-	protein_coding	CDS	11;12	34	0.0118555	1.86129e-05	0.000574299	0.944448	0.971825	0.865622	0.0313622	0.0247253	0.0656443	0.263909	0.512158	7.03825e-05	20	35	AQR;AQR;PRPF8	SF3B4;AQR;AQR;ZC3H11A
chr1	8862902	8862942	ENST00000234590	ENO1	-	protein_coding	CDS	11	33	0.0128217	4.35761e-10	1.56088e-07	0.955261	0.979375	0.731019	0.033516	0.0232549	0.00505371	0.239701	0.403198	2.09958e-05	20	41	G3BP1;RPS3;PCBP1;AQR;G3BP1	ZC3H11A;LARP4;METAP2;RPS3;RPS3
chr1	8862943	8863280	ENST00000234590	ENO1	-	protein_coding	CDS	10;11	32	0.0158615	7.15938e-05	0.00167096	0.695642	0.934987	0.289951	0.0339126	0.0185194	0.00950129	0.147798	0.303173	0.000959952	20	49	RPS3;AQR;G3BP1;SDAD1;RPS3;G3BP1;PCBP1;UPF1	ZC3H11A;METAP2;RPS3;METAP2;RPS3;LARP4;METAP2;RPS3
chr1	8863281	8863332	ENST00000234590	ENO1	-	protein_coding	CDS	10	31	0.00971492	5.40572e-06	0.000215182	0.893625	0.885114	0.639326	0.0292202	0.0207213	0.0184884	0.220252	0.332549	0.000841914	20	52	SDAD1;RPS3;G3BP1;PCBP1;RPS3;RPS3;AQR	RPS3;METAP2;RPS3;METAP2
chr1	8863336	8863923	ENST00000234590	ENO1	-	protein_coding	CDS	9;10	30	0.0162397	3.18426e-10	1.23428e-07	0.951113	0.919742	0.549979	0.0383656	0.0221259	0.00198988	0.176316	0.189088	0.270806	20	41	RPS3;AQR;AQR;RPS3;RPS3	RPS3;METAP2;YBX3;YBX3;METAP2;YBX3;RPS3;YBX3;METAP2;YBX3;YBX3;FXR2;METAP2
chr1	8863924	8863955	ENST00000234590	ENO1	-	protein_coding	CDS	9	29	0.0121629	2.77977e-09	5.96972e-07	0.914548	0.969484	0.580424	0.0338097	0.0244682	0.0139152	0.156046	0.294974	0.00051343	20	32	RPS3;G3BP1	RPS3;METAP2;RPS3
chr1	8863957	8863987	ENST00000234590	ENO1	-	protein_coding	CDS	9	28	0.00855912	0.000233902	0.00427971	0.854777	0.962578	0.696609	0.034361	0.0273219	0.00361619	0.132383	0.243305	0.00532917	20	31	RPS3;G3BP1;G3BP1	RPS3;RPS3;LIN28B
chr1	8863988	8864030	ENST00000234590	ENO1	-	protein_coding	CDS	9	27	0.0150116	1.21644e-10	6.2111e-08	0.943894	0.940835	-0.2068	0.0391648	0.0269822	0.00228645	0.206038	0.209745	0.891811	20	43	RPS3;G3BP1;LIN28B;RPS3;G3BP1;LIN28B;RPS3;LIN28B;G3BP1	RPS3;LIN28B;LIN28B;PHF6;LIN28B;SND1
chr1	8864031	8864073	ENST00000234590	ENO1	-	protein_coding	CDS	9	26	0.014993	3.72082e-12	4.68071e-09	0.954343	0.932366	0.137667	0.0352804	0.021425	0.000599556	0.216427	0.286007	0.0614508	20	43	RPS3;LIN28B;G3BP1;AQR;G3BP1	RPS3;PHF6;LIN28B;SND1;SND1;LIN28B;SND1;METAP2;LIN28B;SND1
chr1	8864074	8865301	ENST00000234590	ENO1	-	protein_coding	CDS	8;9	25	0.01094	1.01297e-06	5.6345e-05	0.870614	0.951233	0.53531	0.0334186	0.026556	0.00646869	0.199599	0.322328	2.48993e-05	20	36	RPS3;AQR;G3BP1;G3BP1;AQR;RPS3;G3BP1;PRPF8;G3BP1;RPS3;PPIG;G3BP1;RPS3	RPS3;PHF6;LIN28B;SND1;RPS3;SND1;SND1;RPS3;SND1
chr1	8865304	8865339	ENST00000234590	ENO1	-	protein_coding	CDS	8	24	0.0215573	9.86896e-09	1.55118e-06	0.862609	0.927873	0.264034	0.0416871	0.0222492	0.00909663	0.227449	0.39778	0.00247776	20	36	G3BP1;RPS3;SDAD1	SND1;RPS3;FXR2;SND1;SERBP1
chr1	8865340	8865371	ENST00000234590	ENO1	-	protein_coding	CDS	8	23	0.020332	2.01419e-13	6.03521e-10	0.96562	0.951046	-0.0147567	0.0375502	0.0190158	0.00216917	0.133968	0.332567	5.06184e-05	20	32	G3BP1;RPS3;SDAD1;RPS3	FXR2;SND1;SERBP1;RPS3;RPS3
chr1	8865375	8865420	ENST00000234590	ENO1	-	protein_coding	CDS	8	22	0.0205273	2.6861e-10	1.08345e-07	0.914525	0.96066	0.0875893	0.0329625	0.0198438	0.00254034	0.164509	0.407807	0.000375155	20	46	G3BP1;RPS3;RPS3;G3BP1	SND1;SERBP1;RPS3;RPS3
chr1	8865421	8865465	ENST00000234590	ENO1	-	protein_coding	CDS	8	21	0.0112708	0.00236056	0.0257751	0.665535	0.940396	0.529182	0.0343851	0.0285824	0.151863	0.0965157	0.286199	6.50115e-05	20	45	RPS3;G3BP1;SDAD1;RPS3;BUD13;AQR;NOLC1;PRPF8	SND1;RPS3;DDX24;UCHL5;RPS3;PUM1;FXR2;ZNF800;NIPBL;DDX24;AQR
chr1	8865467	8866299	ENST00000234590	ENO1	-	protein_coding	CDS	7;8	20	0.0179623	1.36273e-12	2.33857e-09	0.925358	0.983617	0.0992843	0.0343097	0.018979	0.001476	0.127816	0.365734	5.90023e-06	20	37	G3BP1;SDAD1;RPS3;BUD13;AQR;NOLC1;PRPF8;G3BP1;AQR;BUD13;G3BP1;RPS3;WDR43;G3BP1;RPS3;G3BP1	UCHL5;RPS3;PUM1;FXR2;ZNF800;NIPBL;DDX24;AQR;SND1;AQR;UCHL5;METAP2;RPS3;SND1;PUM1;ZNF800;UCHL5;FXR2;RPS3;PUM1
chr1	8866300	8866342	ENST00000234590	ENO1	-	protein_coding	CDS	7	19	0.0132489	9.21587e-07	5.23527e-05	0.887136	0.961966	0.673324	0.0313505	0.0202143	0.00790125	0.167387	0.38756	0.000554903	20	43	RPS3;G3BP1;G3BP1;RPS3	ZNF800;FXR2;RPS3;PUM1
chr1	8866347	8866377	ENST00000234590	ENO1	-	protein_coding	CDS	7	18	0.00977	5.44459e-06	0.000216374	0.828509	0.949855	0.446104	0.0331668	0.0285798	0.196201	0.125305	0.27487	0.000270936	20	31	G3BP1;G3BP1;RPS3	ZNF800;PUM1;PUM1
chr1	8866378	8866417	ENST00000234590	ENO1	-	protein_coding	CDS	7	17	0.0127521	4.75459e-07	3.136e-05	0.871553	0.977228	0.512321	0.0364176	0.0259838	0.000309027	0.162529	0.287249	0.000191159	20	40	G3BP1;RPS3;RPS3;G3BP1;SDAD1;G3BP1	ZNF800;PUM1;ZNF800;RPS3;METAP2
chr1	8866418	8866455	ENST00000234590	ENO1	-	protein_coding	CDS	7	16	0.0147797	3.51597e-06	0.000151497	0.87008	0.944344	0.509728	0.0333691	0.0198817	0.00468399	0.16288	0.334473	0.0021031	20	38	RPS3;SDAD1;G3BP1	PUM1;ZNF800;RPS3;METAP2;METAP2;YBX3
chr1	8866459	8866496	ENST00000234590	ENO1	-	protein_coding	CDS	7	15	0.0151	4.52666e-05	0.0011577	0.827622	0.936397	0.590535	0.0370008	0.0277582	0.03895	0.192428	0.41539	6.86253e-05	20	38	SDAD1;RPS3;NIP7;SDAD1	PUM1;METAP2;METAP2;RPS3;YBX3;ZNF800;METAP2;YBX3;YBX3;YBX3;YBX3;RPS3;METAP2;YBX3
chr1	8866500	8867153	ENST00000234590	ENO1	-	protein_coding	CDS	6;7	14	0.0133725	0.186389	0.517245	0.915712	0.989042	0.935213	0.033922	0.0256116	0.029295	0.199295	0.491227	0.000214182	20	39	NIP7;SDAD1;AQR;PRPF8;G3BP1;RPS3;G3BP1;RPS3	METAP2;YBX3;AQR;METAP2;YBX3;SND1;YBX3;METAP2;RPS3;ZNF800;YBX3;METAP2;PUM1;RPS3;METAP2;SND1;YBX3
chr1	8867154	8867192	ENST00000234590	ENO1	-	protein_coding	CDS	6	13	0.0183355	5.37671e-06	0.000214262	0.883599	0.984751	0.594145	0.0335169	0.0181079	0.00226905	0.179481	0.493869	5.12858e-05	20	39	G3BP1;RPS3;AQR	ZNF800;PUM1;RPS3;METAP2;SND1;RPS3
chr1	8867193	8867238	ENST00000234590	ENO1	-	protein_coding	CDS	6	12	0.0145861	2.37196e-08	3.00103e-06	0.918204	0.979934	0.40532	0.0348063	0.023313	0.00826336	0.153938	0.301256	3.63471e-05	20	46	RPS3;AQR;RPS3	ZNF800;PUM1;METAP2;SND1;RPS3;RPS3
chr1	8867247	8868018	ENST00000234590	ENO1	-	protein_coding	CDS	5;6	11	0.00391259	0.103967	0.376611	0.913687	0.903954	0.912886	0.0325033	0.031614	0.696531	0.142789	0.152642	0.392376	20	35	AQR;AQR;PRPF8;G3BP1	ZNF800;PUM1;AQR;PUM1;UCHL5;PUM1;UCHL5;ZNF800;PUM1;ZNF800
chr1	8868021	8868049	ENST00000234590	ENO1	-	protein_coding	CDS	5	10	0.0100167	0.0284956	0.161929	0.972611	0.815709	0.805136	0.0465565	0.0391782	0.076924	0.204535	0.117777	0.0143468	20	29	G3BP1;G3BP1	UCHL5;PUM1;ZNF800;UCHL5;LIN28B;RPS3
chr1	8868050	8870479	ENST00000234590	ENO1	-	protein_coding	CDS	4;5	9	0.00775946	3.17025e-09	6.60744e-07	0.945668	0.910178	0.629886	0.0336049	0.0283863	0.0152584	0.129413	0.233579	0.00500042	20	36	G3BP1;G3BP1;AQR;LIN28B;ZNF800;IGF2BP3;G3BP1;RPS3;G3BP1	PUM1;ZNF800;UCHL5;LIN28B;RPS3;ZNF800;PUM1;LIN28B;ZNF800;RPS3;ZNF800;PUM1;LIN28B
chr1	8870480	8871902	ENST00000234590	ENO1	-	protein_coding	CDS	3;4	8	0.00770431	9.71291e-11	5.31451e-08	0.936024	0.924109	0.449684	0.0331562	0.0282693	0.181933	0.173953	0.213052	0.125258	20	43	AQR;G3BP1;AQR;G3BP1;G3BP1;PRPF8;AQR;G3BP1;G3BP1	ZNF800;PUM1;LIN28B;PUM1;LIN28B;RPS3;LIN28B;AQR;LIN28B;APOBEC3C;PUM1;RPS3;LIN28B
chr1	8871904	8871938	ENST00000234590	ENO1	-	protein_coding	CDS	3	7	0.0127703	1.72855e-13	5.56257e-10	0.901927	0.958789	0.28455	0.0378005	0.0289614	0.0336907	0.144837	0.256727	0.00128505	20	35	PRPF8;G3BP1;G3BP1;RPS3	APOBEC3C;PUM1;LIN28B;LIN28B;METAP2;YBX3;RPS3;YBX3
chr1	8871941	8874825	ENST00000234590	ENO1	-	protein_coding	CDS	2;3	6	0.010873	0.000980375	0.0131747	0.82693	0.900411	0.729201	0.0343737	0.0278559	0.0530918	0.14871	0.298618	0.00450748	20	48	G3BP1;RPS3;G3BP1;RPS3;SF3B4;AQR;RPS3;RPS3	METAP2;RPS3;YBX3;ZNF800;PUM1;RPS3;ZNF800;RPS3;GEMIN5;EIF3G
chr1	8874826	8874864	ENST00000234590	ENO1	-	protein_coding	CDS	2	5	0.0139951	0.000148345	0.00297493	0.927759	0.975502	0.731977	0.0331411	0.0204719	6.59403e-06	0.2683	0.421348	0.0035012	20	39	RPS3;RPS3;RPS3	ZNF800;RPS3;GEMIN5;EIF3G;YBX3;RPS3;PUM1;YBX3;YBX3;METAP2;YBX3;YBX3;ZNF800
chr1	8874866	8874904	ENST00000234590	ENO1	-	protein_coding	CDS	2	4	0.0135172	9.04607e-06	0.000322559	0.799532	0.93965	0.40223	0.038444	0.0258035	0.00421285	0.155139	0.234518	0.0499974	20	39	RPS3;RPS3	EIF3G;RPS3;PUM1;METAP2;YBX3;ZNF800;YBX3;YBX3;RPS3;YBX3;ZNF800;YBX3
chr1	8874908	8878604	ENST00000234590	ENO1	-	protein_coding	5'UTR;CDS	1;2	3	0.0097281	0.00115633	0.0149517	0.808157	0.944639	0.695227	0.0367838	0.0293473	0.00665861	0.11733	0.228798	3.02931e-06	20	35	RPS3	PUM1;ZNF800;YBX3;GEMIN5;YBX3;PUM1;YBX3;YBX3;YBX3
chr1	8878605	8878639	ENST00000234590	ENO1	-	protein_coding	5'UTR	1	2	0.0101117	0.0467781	0.227158	0.866783	0.709267	0.657093	0.0350251	0.0256494	0.00752804	0.150786	0.168714	0.256822	20	35	RPS3	GEMIN5;PUM1;YBX3;YBX3
chr1	8878643	8878686	ENST00000234590	ENO1	-	protein_coding	5'UTR	1	1	0.0068637	0.0923561	0.350842	0.885905	0.893779	0.880101	0.0313688	0.0260338	0.0705176	0.164493	0.21974	0.00867161	20	44	RPS3;DDX3X;DDX3X	GEMIN5;RPS3
chr1	9356478	9356520	ENST00000328089	SPSB1	+	protein_coding	CDS	2	1	0.0177831	0.51288	0.758376	0.443727	0.501423	0.388116	0.0301534	0.0226327	0.0979179	0.343259	0.380463	0.337151	20	43
chr1	9356522	9356568	ENST00000328089	SPSB1	+	protein_coding	CDS	2	2	0.0111346	0.799106	0.848161	0.443315	0.599443	0.625689	0.0262004	0.0241202	0.38862	0.328817	0.327785	0.978445	20	47
chr1	9356569	9367465	ENST00000328089	SPSB1	+	protein_coding	CDS	2;3	3	0.0163973	0.846008	0.873552	0.267613	0.0400375	0.154842	0.0283339	0.0200155	0.0787713	0.246113	0.29389	0.241039	20	35
chr1	9367469	9367524	ENST00000328089	SPSB1	+	protein_coding	CDS	3	4	0.012149	0.444008	0.731485	0.0511628	0.654617	0.342187	0.0212496	0.01583	0.0245649	0.268251	0.377452	0.0869731	20	56
chr1	9367525	9367557	ENST00000328089	SPSB1	+	protein_coding	CDS	3	5	0.0121569	0.816217	0.856471	0.618118	0.539379	0.603293	0.0237402	0.0205134	0.213714	0.351497	0.468843	0.0949	20	33
chr1	9367559	9367590	ENST00000328089	SPSB1	+	protein_coding	CDS;3'UTR	3	6	0.0163372	0.309697	0.649873	0.451268	0.640831	0.516634	0.0259724	0.0232831	0.591351	0.349426	0.482484	0.0148302	20	32
chr1	9367591	9367631	ENST00000328089	SPSB1	+	protein_coding	3'UTR	3	7	0.0153513	0.0122393	0.0886577	0.410897	0.422122	0.256127	0.0268684	0.0219185	0.099587	0.295373	0.348801	0.334356	26	41
chr1	9588913	9588956	ENST00000340381	TMEM201	+	protein_coding	5'UTR;CDS	1	1	0.0157671	0.623773	0.790609	0.372005	0.249354	0.263228	0.0250316	0.0216523	0.154994	0.310646	0.36549	0.264848	20	44	DDX3X
chr1	9588957	9588997	ENST00000340381	TMEM201	+	protein_coding	CDS	1	2	0.0117293	0.383867	0.70021	0.680128	0.6555	0.618335	0.0227585	0.0188656	0.0277818	0.353698	0.495821	0.0900572	20	41	DDX3X
chr1	9588998	9595891	ENST00000340381	TMEM201	+	protein_coding	CDS	1;2	3	0.0149273	0.0218232	0.134534	0.449062	0.413626	0.151848	0.0265096	0.025501	0.618923	0.283372	0.298975	0.774675	20	48	DDX3X
chr1	9595894	9595929	ENST00000340381	TMEM201	+	protein_coding	CDS	2	4	0.0176105	0.0107718	0.0807833	0.480903	0.396227	0.0696528	0.0319693	0.0307032	0.76477	0.25656	0.293142	0.441995	20	36
chr1	9595930	9595964	ENST00000340381	TMEM201	+	protein_coding	CDS	2	5	0.0169294	0.250778	0.596423	0.24542	0.548891	0.279873	0.0267732	0.0229582	0.189825	0.326647	0.417355	0.156266	20	35
chr1	9595965	9596009	ENST00000340381	TMEM201	+	protein_coding	CDS	2	6	0.01425	0.694683	0.808868	0.560661	0.326014	0.465982	0.0259234	0.0209997	0.0829863	0.3619	0.398714	0.502594	20	45	AQR	AQR
chr1	9596859	9596885	ENST00000340381	TMEM201	+	protein_coding	CDS	3	7	0.0124333	0.809553	0.853329	0.564154	0.719396	0.672006	0.0258567	0.0252948	0.852104	0.369566	0.483539	0.0046894	20	27	AQR
chr1	9596887	9596922	ENST00000340381	TMEM201	+	protein_coding	CDS	3	8	0.0153367	0.115558	0.400107	0.263242	0.690196	0.331334	0.0309883	0.0242466	0.0543074	0.289116	0.355615	0.148894	20	36	AQR
chr1	9596924	9596955	ENST00000340381	TMEM201	+	protein_coding	CDS	3	9	0.0157192	0.17716	0.503958	0.647084	0.523053	0.454955	0.0264005	0.0179839	0.0928923	0.363797	0.442938	0.234251	20	32
chr1	9596956	9596998	ENST00000340381	TMEM201	+	protein_coding	CDS	3	10	0.0127923	0.689406	0.80749	0.307969	0.608085	0.535673	0.0320873	0.0283567	0.389591	0.269917	0.31711	0.176966	20	43		RBM15
chr1	9596999	9602261	ENST00000340381	TMEM201	+	protein_coding	CDS	3;6	11	0.0130732	0.280973	0.625672	0.467457	0.396184	0.413734	0.0284998	0.0248593	0.326589	0.250598	0.327412	0.174531	23	775		RBM15
chr1	9729082	9729117	ENST00000377298	CLSTN1	-	protein_coding	3'UTR	19	106	0.0177342	0.483956	0.747915	0.230135	0.523104	0.327999	0.0298939	0.0347497	0.201987	0.33362	0.301836	0.564909	15	36	IGF2BP1;UPF1	PUM2
chr1	9729118	9729152	ENST00000377298	CLSTN1	-	protein_coding	3'UTR	19	105	0.0110989	0.672628	0.80286	0.220673	0.445174	0.447693	0.0230846	0.0216011	0.685346	0.311325	0.370236	0.425406	20	35	IGF2BP1;UPF1;DDX55;AKAP1;IGF2BP1
chr1	9729153	9729192	ENST00000377298	CLSTN1	-	protein_coding	3'UTR	19	104	0.0090477	0.475025	0.744085	0.663247	0.480251	0.543198	0.0179548	0.01592	0.243601	0.371723	0.362103	0.881778	20	40	UPF1;DDX55;AKAP1;IGF2BP1;IGF2BP1;DDX55;UPF1;AKAP1
chr1	9729193	9729250	ENST00000377298	CLSTN1	-	protein_coding	3'UTR	19	103	0.0102807	0.733015	0.821175	0.80111	0.694143	0.764237	0.0253654	0.0237672	0.406702	0.424898	0.427449	0.925241	20	58	IGF2BP1;DDX55;UPF1;AKAP1
chr1	9729251	9729420	ENST00000377298	CLSTN1	-	protein_coding	3'UTR	19	102	0.0120643	0.274477	0.619885	0.503163	0.733446	0.591766	0.0327131	0.0336506	0.785224	0.247942	0.320168	0.0444055	20	170	AKAP1;IGF2BP1;IGF2BP1;IGF2BP1	IGF2BP2
chr1	9729421	9729448	ENST00000377298	CLSTN1	-	protein_coding	3'UTR	19	101	0.00773207	0.638095	0.794243	0.793663	0.909089	0.855905	0.0195296	0.0185371	0.669969	0.530994	0.559607	0.263653	20	28
chr1	9729453	9729486	ENST00000377298	CLSTN1	-	protein_coding	3'UTR	19	100	0.00987565	0.918211	0.925383	0.637936	0.630406	0.711553	0.0281977	0.0316039	0.553033	0.280939	0.300812	0.404715	20	34
chr1	9729487	9729520	ENST00000377298	CLSTN1	-	protein_coding	3'UTR	19	99	0.00947978	0.50342	0.755193	0.766546	0.648741	0.705287	0.0255678	0.0258903	0.886813	0.351154	0.38544	0.393191	20	34		UPF1
chr1	9729522	9729563	ENST00000377298	CLSTN1	-	protein_coding	3'UTR	19	98	0.00762016	0.279509	0.624525	0.775495	0.853733	0.822009	0.0201963	0.0184727	0.321771	0.419595	0.407167	0.680789	20	42	AKAP1	UPF1;PUM2
chr1	9729564	9729603	ENST00000377298	CLSTN1	-	protein_coding	3'UTR	19	97	0.0116739	0.198463	0.533538	0.493437	0.522164	0.39153	0.0214531	0.0199791	0.535534	0.283046	0.375371	0.114278	20	40	AKAP1	UPF1;PUM2
chr1	9729608	9729658	ENST00000377298	CLSTN1	-	protein_coding	3'UTR	19	96	0.013157	0.48183	0.747073	0.631612	0.618999	0.635016	0.0331045	0.0283214	0.601924	0.268634	0.307208	0.211553	20	51	AKAP1	PUM2
chr1	9729659	9729689	ENST00000377298	CLSTN1	-	protein_coding	3'UTR	19	95	0.00974503	0.643414	0.795838	0.85352	0.831653	0.875414	0.0251308	0.0203558	0.139771	0.308471	0.323376	0.682405	20	31	AKAP1;UPF1
chr1	9729690	9729749	ENST00000377298	CLSTN1	-	protein_coding	3'UTR	19	94	0.00842074	0.686822	0.806777	0.629871	0.773647	0.776072	0.0226182	0.0223887	0.89314	0.349078	0.38569	0.483841	20	60	AKAP1;UPF1
chr1	9729750	9729791	ENST00000377298	CLSTN1	-	protein_coding	3'UTR	19	93	0.0123389	0.640738	0.794908	0.534425	0.330385	0.464324	0.0247971	0.0244379	0.910908	0.352214	0.31784	0.353979	20	42
chr1	9729793	9729844	ENST00000377298	CLSTN1	-	protein_coding	3'UTR	19	92	0.00994667	0.402414	0.711165	0.68786	0.640203	0.716463	0.0200919	0.0185052	0.483128	0.505035	0.477665	0.552572	20	52	UPF1
chr1	9729846	9729871	ENST00000377298	CLSTN1	-	protein_coding	3'UTR	19	91	0.00873106	0.738453	0.82328	0.647467	0.581822	0.6524	0.0122545	0.0116656	0.710418	0.59103	0.667805	0.134085	20	26	UPF1;IGF2BP1
chr1	9729872	9729899	ENST00000377298	CLSTN1	-	protein_coding	3'UTR	19	90	0.010191	0.615856	0.788403	0.553571	0.713987	0.592648	0.0201199	0.022124	0.403991	0.397692	0.3866	0.589394	20	28	UPF1;IGF2BP1;AKAP1
chr1	9729901	9729939	ENST00000377298	CLSTN1	-	protein_coding	3'UTR	19	89	0.00881487	0.565135	0.773977	0.712859	0.725713	0.748493	0.0231554	0.0207618	0.398374	0.371532	0.369188	0.951368	20	39	UPF1;IGF2BP1;AKAP1	UPF1
chr1	9729943	9729991	ENST00000377298	CLSTN1	-	protein_coding	3'UTR	19	88	0.0105602	0.709595	0.81316	0.576457	0.516818	0.604046	0.0281326	0.0276741	0.862343	0.271116	0.268705	0.965231	20	49	UPF1;LARP4;AKAP1;TIA1;UPF1	UPF1;TIA1;PUM2
chr1	9729994	9730041	ENST00000377298	CLSTN1	-	protein_coding	3'UTR	19	87	0.01315	0.672236	0.802736	0.611216	0.515489	0.638056	0.0297558	0.0327884	0.364316	0.341223	0.29498	0.410037	20	48	LARP4;AKAP1;TIA1;UPF1;DDX55;AKAP1;UPF1	UPF1;TIA1;PUM2;UPF1;PUM2
chr1	9730042	9730153	ENST00000377298	CLSTN1	-	protein_coding	3'UTR	19	86	0.0160387	0.640741	0.794908	0.194389	0.265437	0.305392	0.029915	0.0290699	0.869498	0.265065	0.266453	0.989181	20	112	DDX55;AKAP1;UPF1	UPF1;PUM2
chr1	9730154	9730188	ENST00000377298	CLSTN1	-	protein_coding	3'UTR	19	85	0.0077557	0.178862	0.506444	0.740584	0.808418	0.710896	0.020519	0.0222507	0.458655	0.408173	0.377562	0.573069	20	35
chr1	9730189	9730223	ENST00000377298	CLSTN1	-	protein_coding	3'UTR	19	84	0.00799735	0.540111	0.766656	0.928978	0.833279	0.869012	0.0237372	0.0217163	0.478613	0.471267	0.455034	0.568663	20	35	UPF1
chr1	9730227	9730265	ENST00000377298	CLSTN1	-	protein_coding	3'UTR	19	83	0.00723545	0.544542	0.768115	0.911121	0.851505	0.882193	0.026083	0.0219541	0.284768	0.379427	0.40361	0.347458	20	39	UPF1
chr1	9730266	9730301	ENST00000377298	CLSTN1	-	protein_coding	3'UTR	19	82	0.00743024	0.284826	0.629106	0.766596	0.850678	0.810359	0.0215569	0.0187215	0.236963	0.351518	0.371834	0.622104	20	36	UPF1;AKAP1
chr1	9730304	9730338	ENST00000377298	CLSTN1	-	protein_coding	3'UTR	19	81	0.00838928	0.289504	0.633168	0.898892	0.846571	0.853406	0.0256583	0.0226113	0.238966	0.381153	0.349511	0.0886911	20	35	AKAP1;UPF1
chr1	9730339	9730383	ENST00000377298	CLSTN1	-	protein_coding	3'UTR	19	80	0.00841119	0.779437	0.839395	0.652141	0.663402	0.668965	0.0278042	0.023574	0.0895237	0.259071	0.238911	0.277955	20	45	AKAP1;UPF1;AKAP1;UPF1	PUM2
chr1	9730384	9730419	ENST00000377298	CLSTN1	-	protein_coding	3'UTR	19	79	0.0105298	0.0195824	0.124674	0.75899	0.82397	0.671482	0.0254014	0.0201789	0.302329	0.340934	0.371051	0.387136	20	36	AKAP1;UPF1	PUM2
chr1	9730422	9730452	ENST00000377298	CLSTN1	-	protein_coding	3'UTR	19	78	0.00861328	0.35156	0.679582	0.653142	0.782027	0.726805	0.0230193	0.0240791	0.768294	0.293066	0.327105	0.482732	20	31	AKAP1;UPF1;AKAP1;UPF1	PUM2;RBM15
chr1	9730456	9730494	ENST00000377298	CLSTN1	-	protein_coding	3'UTR	19	77	0.014046	0.00178924	0.0208259	0.671052	0.923313	0.50767	0.0253578	0.0144596	0.0145078	0.198917	0.449849	0.00309242	20	39	AKAP1;UPF1	RBM15
chr1	9730497	9730524	ENST00000377298	CLSTN1	-	protein_coding	CDS;3'UTR	19	76	0.0113004	0.0884963	0.341694	0.755718	0.800851	0.677846	0.0188907	0.00845527	0.000330592	0.276767	0.458581	0.00108721	20	28
chr1	9730526	9730561	ENST00000377298	CLSTN1	-	protein_coding	CDS	19	75	0.0143219	0.168254	0.490668	0.570847	0.876498	0.61397	0.0363954	0.0293769	0.191678	0.212755	0.367272	0.000132591	20	36	ZNF800;GRWD1;PPIG
chr1	9730563	9730602	ENST00000377298	CLSTN1	-	protein_coding	CDS	19	74	0.0137049	4.55397e-07	3.0337e-05	0.750924	0.813267	0.390189	0.0315848	0.0215567	0.00723078	0.21627	0.293892	0.0141716	20	40	ZNF800;GRWD1;PPIG;EXOSC5	UCHL5
chr1	9730605	9730637	ENST00000377298	CLSTN1	-	protein_coding	CDS	19	73	0.0103153	0.386151	0.701484	0.600611	0.799071	0.659348	0.0333389	0.0265929	0.0841455	0.188698	0.267498	0.0314054	20	33	ZNF800;GRWD1;PPIG;EXOSC5;FASTKD2	UCHL5
chr1	9730640	9730680	ENST00000377298	CLSTN1	-	protein_coding	CDS	19	72	0.0099454	0.0251463	0.14839	0.382755	0.751356	0.423102	0.0367845	0.0314499	0.12107	0.137531	0.186848	0.0624552	20	41	ZNF800;GRWD1	UCHL5
chr1	9730684	9731214	ENST00000377298	CLSTN1	-	protein_coding	CDS	18;19	71	0.0117398	0.0110713	0.0823843	0.609866	0.534278	0.411207	0.030507	0.0213211	0.000467434	0.17698	0.228243	0.0964537	20	31
chr1	9731215	9731243	ENST00000377298	CLSTN1	-	protein_coding	CDS	18	70	0.00846327	0.448794	0.733834	0.813566	0.838577	0.800638	0.0273077	0.0227183	0.0674248	0.313012	0.356064	0.507229	20	29	SND1
chr1	9731248	9731286	ENST00000377298	CLSTN1	-	protein_coding	CDS	18	69	0.0123498	8.63102e-11	4.84904e-08	0.913605	0.874153	0.414565	0.032374	0.0253513	0.0238402	0.214723	0.31355	0.0357871	20	39	SND1
chr1	9731287	9731331	ENST00000377298	CLSTN1	-	protein_coding	CDS	18	68	0.0107074	0.0336384	0.181367	0.794228	0.881952	0.815287	0.0285902	0.0198747	0.00194277	0.320948	0.393164	0.146564	20	45	SND1
chr1	9731334	9731384	ENST00000377298	CLSTN1	-	protein_coding	CDS	18	67	0.00931542	0.0265575	0.154223	0.837043	0.837078	0.780354	0.0268528	0.0189315	0.0296095	0.315448	0.37676	0.209879	20	51
chr1	9731385	9731785	ENST00000377298	CLSTN1	-	protein_coding	CDS	17;18	66	0.0116333	0.471478	0.742972	0.544316	0.503994	0.517449	0.0232764	0.0157841	0.0308177	0.270836	0.361917	0.0568563	20	31
chr1	9731786	9731819	ENST00000377298	CLSTN1	-	protein_coding	CDS	17	65	0.0144149	0.0425902	0.213047	0.531358	0.68511	0.490436	0.0362726	0.0255215	0.0690464	0.232865	0.279563	0.1486	20	34
chr1	9731820	9731853	ENST00000377298	CLSTN1	-	protein_coding	CDS	17	64	0.0161296	0.0348653	0.186138	0.706549	0.594149	0.368465	0.0333767	0.0263211	0.176755	0.256067	0.28878	0.582343	20	34
chr1	9731854	9731877	ENST00000377298	CLSTN1	-	protein_coding	CDS	17	63	0.0144184	0.17413	0.499439	0.437147	0.520081	0.323715	0.0338926	0.0264635	0.116966	0.220955	0.281257	0.13364	20	24
chr1	9731880	9733421	ENST00000377298	CLSTN1	-	protein_coding	CDS	16;17	62	0.013366	0.461796	0.739028	0.424737	0.588183	0.52251	0.0366899	0.0318892	0.338209	0.22201	0.254642	0.188601	20	38
chr1	9733422	9733457	ENST00000377298	CLSTN1	-	protein_coding	CDS	16	61	0.0152513	0.0206384	0.129419	0.581484	0.81472	0.585925	0.0344041	0.0262379	0.240478	0.204552	0.349137	0.0185022	20	36		SND1
chr1	9733462	9733502	ENST00000377298	CLSTN1	-	protein_coding	CDS	16	60	0.0124511	0.00424426	0.0402082	0.636607	0.783335	0.556915	0.0330523	0.0253613	0.111717	0.234915	0.27214	0.192024	20	41	SND1	SND1
chr1	9733505	9733545	ENST00000377298	CLSTN1	-	protein_coding	CDS	16	59	0.0116441	0.122276	0.413381	0.64133	0.713259	0.581614	0.0272035	0.0197516	0.019475	0.279248	0.347832	0.0545157	20	41		SND1
chr1	9733973	9734011	ENST00000377298	CLSTN1	-	protein_coding	CDS	15	58	0.01084	0.0335304	0.180973	0.673217	0.762379	0.576098	0.0286397	0.0231912	0.0175598	0.240586	0.333677	0.0144634	20	39		UCHL5
chr1	9734012	9734052	ENST00000377298	CLSTN1	-	protein_coding	CDS	15	57	0.0131485	0.378358	0.69685	0.575285	0.625554	0.67459	0.0274949	0.0225053	0.474544	0.307518	0.452476	0.0326837	20	41		UCHL5
chr1	9734055	9734097	ENST00000377298	CLSTN1	-	protein_coding	CDS	15	56	0.0141785	0.257804	0.603866	0.507297	0.699306	0.597892	0.035085	0.0258798	0.0315155	0.213588	0.343191	0.0111059	20	43		UCHL5
chr1	9734098	9734138	ENST00000377298	CLSTN1	-	protein_coding	CDS	15	55	0.00976134	0.371674	0.692995	0.680931	0.752265	0.752498	0.0278841	0.0226625	0.113314	0.265662	0.366822	0.0480584	20	41		UCHL5
chr1	9734139	9734985	ENST00000377298	CLSTN1	-	protein_coding	CDS	14;15	54	0.0145351	0.230603	0.573953	0.779802	0.71444	0.735166	0.0335832	0.0246303	0.0202229	0.320704	0.395437	0.393088	20	42
chr1	9734986	9735153	ENST00000377298	CLSTN1	-	protein_coding	CDS	14	53	0.0116558	0.32354	0.66016	0.638713	0.774774	0.695666	0.0312507	0.0280847	0.28389	0.286039	0.373068	0.132267	20	168
chr1	9735156	9735479	ENST00000377298	CLSTN1	-	protein_coding	CDS	13;14	52	0.013613	0.508612	0.756674	0.688949	0.561084	0.710466	0.0365923	0.0318619	0.251951	0.279959	0.283589	0.953758	20	32
chr1	9735480	9735508	ENST00000377298	CLSTN1	-	protein_coding	CDS	13	51	0.0136996	0.0137744	0.0965788	0.719756	0.387007	0.22938	0.035382	0.026598	0.0469032	0.231769	0.222801	0.666751	20	29
chr1	9735509	9735540	ENST00000377298	CLSTN1	-	protein_coding	CDS	13	50	0.0155126	0.00061691	0.00915017	0.692394	0.662301	0.442296	0.0337966	0.0201213	0.00149123	0.207388	0.273152	0.0806243	20	32
chr1	9735542	9735584	ENST00000377298	CLSTN1	-	protein_coding	CDS	13	49	0.0158481	0.0078256	0.0636988	0.420134	0.757173	0.342001	0.0347622	0.0227617	0.00463518	0.206661	0.330933	0.000861923	20	43
chr1	9735585	9735886	ENST00000377298	CLSTN1	-	protein_coding	CDS	12;13	48	0.0108268	0.000919662	0.0125238	0.774768	0.879528	0.672954	0.0253957	0.0198044	0.102037	0.280636	0.415626	0.00202378	20	33		AQR
chr1	9735887	9735931	ENST00000377298	CLSTN1	-	protein_coding	CDS	12	47	0.0173072	2.46882e-05	0.000717095	0.752646	0.601682	0.221085	0.0323478	0.0209362	0.0213745	0.276457	0.368794	0.0525118	20	45	PPIG
chr1	9735934	9735974	ENST00000377298	CLSTN1	-	protein_coding	CDS	12	46	0.0156565	0.00199403	0.0226441	0.61634	0.837212	0.48298	0.0333324	0.0237601	0.108741	0.215925	0.397015	0.0098613	20	41	PPIG
chr1	9735975	9736014	ENST00000377298	CLSTN1	-	protein_coding	CDS	12	45	0.0173574	5.2722e-05	0.00130878	0.566052	0.874853	0.183953	0.0375005	0.0263528	0.0319368	0.178884	0.308998	0.0131766	20	40
chr1	9736021	9737513	ENST00000377298	CLSTN1	-	protein_coding	CDS	11;12	44	0.00837212	0.155792	0.471527	0.680493	0.936097	0.731356	0.018434	0.0138126	0.0078895	0.2991	0.533352	0.00283296	20	38	SF3B4	SF3B4
chr1	9737518	9741095	ENST00000377298	CLSTN1	-	protein_coding	CDS	10;11	43	0.0117759	0.00402311	0.0385994	0.571682	0.602324	0.462994	0.038019	0.0325145	0.189825	0.195098	0.171935	0.445727	20	39	U2AF2
chr1	9741096	9741138	ENST00000377298	CLSTN1	-	protein_coding	CDS	10	42	0.0133853	0.0550413	0.252792	0.611071	0.81579	0.636059	0.0342898	0.027034	0.0442691	0.1944	0.275546	0.0314302	20	43
chr1	9741139	9741176	ENST00000377298	CLSTN1	-	protein_coding	CDS	10	41	0.0164125	0.0179708	0.117131	0.510419	0.624768	0.332695	0.0355817	0.0227106	0.0229406	0.220636	0.268606	0.111948	20	38
chr1	9741177	9741218	ENST00000377298	CLSTN1	-	protein_coding	CDS	10	40	0.0145765	9.2295e-06	0.000327307	0.632316	0.783872	0.364472	0.0330584	0.0226069	0.0223148	0.171925	0.318638	0.0103507	20	42
chr1	9741222	9743886	ENST00000377298	CLSTN1	-	protein_coding	CDS	9;10	39	0.0131304	0.0557694	0.255016	0.568661	0.859719	0.526337	0.0323276	0.0246964	0.0441869	0.218368	0.347842	0.00122005	20	38
chr1	9743888	9743922	ENST00000377298	CLSTN1	-	protein_coding	CDS	9	38	0.00945311	0.594013	0.782389	0.788882	0.873425	0.852395	0.0291845	0.0274474	0.217726	0.325063	0.422488	0.0203465	20	35		ZNF622
chr1	9743924	9743965	ENST00000377298	CLSTN1	-	protein_coding	CDS	9	37	0.0120516	0.107459	0.383744	0.482164	0.888969	0.592233	0.0280231	0.0202547	0.00931082	0.222401	0.390837	0.0123175	20	42		ZNF622
chr1	9743971	9744000	ENST00000377298	CLSTN1	-	protein_coding	CDS	9	36	0.0131336	0.0275469	0.158253	0.575968	0.783272	0.509094	0.0340975	0.0276543	0.0316037	0.253502	0.312237	0.0529872	20	30
chr1	9744003	9744428	ENST00000377298	CLSTN1	-	protein_coding	CDS	8;9	35	0.0132976	0.0114449	0.0843928	0.630707	0.757322	0.519906	0.0373773	0.0308474	0.131156	0.202281	0.289704	0.052974	20	37	PPIG
chr1	9744430	9744471	ENST00000377298	CLSTN1	-	protein_coding	CDS	8	34	0.013405	0.217771	0.558427	0.463745	0.577718	0.503843	0.0310458	0.0221843	0.0188881	0.230418	0.31026	0.129854	20	42	PPIG
chr1	9744475	9744512	ENST00000377298	CLSTN1	-	protein_coding	CDS	8	33	0.0116803	0.149083	0.460695	0.764276	0.86565	0.764602	0.0260955	0.0174909	0.0138183	0.285599	0.512717	0.000597601	20	38	RPS3;YBX3
chr1	9744515	9744554	ENST00000377298	CLSTN1	-	protein_coding	CDS	8	32	0.0122323	0.221576	0.562946	0.567794	0.896267	0.693618	0.0275032	0.0184334	0.0256222	0.220167	0.463083	0.00320981	20	40	RPS3;YBX3
chr1	9744555	9744585	ENST00000377298	CLSTN1	-	protein_coding	CDS	8	31	0.0121854	0.181722	0.510744	0.503895	0.842426	0.600927	0.0274542	0.0206048	0.0433721	0.243423	0.370579	0.000293936	20	31
chr1	9744586	9744620	ENST00000377298	CLSTN1	-	protein_coding	CDS	8	30	0.0139532	0.00105558	0.01395	0.68402	0.89479	0.51515	0.0273984	0.0178028	0.00262973	0.255627	0.428998	0.00221517	20	35
chr1	9744622	9749478	ENST00000377298	CLSTN1	-	protein_coding	CDS	7;8	29	0.0124679	0.070951	0.297887	0.560805	0.836897	0.545048	0.0232542	0.0145504	0.00680137	0.261184	0.446566	0.0127133	20	40
chr1	9749481	9749511	ENST00000377298	CLSTN1	-	protein_coding	CDS	7	28	0.0133126	0.0110344	0.0821815	0.504413	0.694502	0.407601	0.0371564	0.0303866	0.0206976	0.195899	0.232191	0.229633	20	31
chr1	9749512	9749543	ENST00000377298	CLSTN1	-	protein_coding	CDS	7	27	0.0131328	0.00533647	0.0478991	0.620474	0.809243	0.506384	0.0331701	0.0269906	0.0239787	0.271553	0.304922	0.315482	20	32
chr1	9749544	9749581	ENST00000377298	CLSTN1	-	protein_coding	CDS	7	26	0.0122207	0.0209881	0.130977	0.774005	0.837496	0.688729	0.0277781	0.0215795	0.0776619	0.30338	0.438267	0.0550497	20	38
chr1	9749582	9749619	ENST00000377298	CLSTN1	-	protein_coding	CDS	7	25	0.0117781	0.717586	0.815722	0.613821	0.808079	0.733133	0.0278754	0.0199504	0.0773793	0.283443	0.430217	0.00354138	20	38	SND1;ZNF800
chr1	9749620	9749778	ENST00000377298	CLSTN1	-	protein_coding	CDS	6;7	24	0.0122345	0.125231	0.41888	0.293008	0.658379	0.421465	0.0358676	0.0312392	0.313915	0.174423	0.245504	0.0542452	20	42	SND1;ZNF800;SND1;BCLAF1;GRWD1;PPIG
chr1	9749779	9749817	ENST00000377298	CLSTN1	-	protein_coding	CDS	6	23	0.0103493	0.574818	0.776479	0.73777	0.790295	0.768161	0.0278381	0.0248578	0.471881	0.305055	0.408746	0.011051	20	39	SND1;BCLAF1;GRWD1;PPIG
chr1	9749819	9749852	ENST00000377298	CLSTN1	-	protein_coding	CDS	6	22	0.0119083	0.562168	0.773104	0.689472	0.805104	0.770478	0.0298673	0.0268592	0.239091	0.309011	0.434938	0.0303099	20	34	BCLAF1
chr1	9749855	9749886	ENST00000377298	CLSTN1	-	protein_coding	CDS	6	21	0.017611	0.087024	0.338301	0.266578	0.626537	0.294451	0.0336339	0.0249027	0.0379712	0.257229	0.351662	0.230811	20	32	BCLAF1
chr1	9749887	9751608	ENST00000377298	CLSTN1	-	protein_coding	CDS	5;6	20	0.0128715	0.493086	0.751441	0.550451	0.50324	0.533631	0.0282124	0.0225119	0.0583862	0.239307	0.314059	0.342807	20	163
chr1	9751609	9751642	ENST00000377298	CLSTN1	-	protein_coding	CDS	5	19	0.0128988	0.00350767	0.0347947	0.844127	0.773954	0.677481	0.0389369	0.03513	0.623142	0.231701	0.265631	0.436779	20	34
chr1	9751643	9755114	ENST00000377298	CLSTN1	-	protein_coding	CDS	4;5	18	0.0106955	0.482907	0.747494	0.49779	0.620719	0.694512	0.0354939	0.0331049	0.443905	0.192165	0.278466	0.0625222	20	40
chr1	9755115	9755146	ENST00000377298	CLSTN1	-	protein_coding	CDS	4	17	0.010335	0.00290252	0.0301816	0.746603	0.675232	0.540992	0.031164	0.0263428	0.123814	0.212623	0.284985	0.106855	20	32	LIN28B
chr1	9755150	9755188	ENST00000377298	CLSTN1	-	protein_coding	CDS	4	16	0.00880764	0.224333	0.566353	0.818846	0.750863	0.751428	0.0301486	0.0271689	0.387748	0.232058	0.2956	0.0582054	20	39	LIN28B
chr1	9755189	9755223	ENST00000377298	CLSTN1	-	protein_coding	CDS	4	15	0.0135019	1.60686e-08	2.22217e-06	0.859925	0.793068	0.519108	0.0390021	0.0293623	0.0222327	0.212264	0.275766	0.0696744	20	35	LIN28B	LIN28B
chr1	9755226	9755272	ENST00000377298	CLSTN1	-	protein_coding	CDS	4	14	0.0106781	0.058019	0.262091	0.746508	0.910523	0.773662	0.0209263	0.0135406	0.000822196	0.259935	0.548528	1.03154e-05	20	47	LIN28B;LIN28B	LIN28B
chr1	9755276	9756488	ENST00000377298	CLSTN1	-	protein_coding	CDS	3;4	13	0.0123104	0.283454	0.628017	0.336498	0.531853	0.533034	0.0314649	0.0256517	0.0307584	0.223139	0.337228	0.00762553	20	42	QKI	LIN28B
chr1	9756489	9773295	ENST00000377298	CLSTN1	-	protein_coding	CDS	2;3	12	0.0165346	0.387252	0.702152	0.491066	0.58249	0.468656	0.0323818	0.0238819	0.0385622	0.310556	0.417162	0.0255504	20	46	QKI;PRPF8
chr1	9773296	9773330	ENST00000377298	CLSTN1	-	protein_coding	CDS	2	11	0.0172693	0.0151179	0.103429	0.494723	0.636695	0.472629	0.0341942	0.0194595	0.00123267	0.226223	0.266919	0.0877457	20	35
chr1	9773331	9773358	ENST00000377298	CLSTN1	-	protein_coding	CDS	2	10	0.0101827	0.605866	0.785715	0.593724	0.705289	0.677329	0.0385531	0.0347614	0.423431	0.173462	0.202252	0.373102	20	28
chr1	9773359	9773388	ENST00000377298	CLSTN1	-	protein_coding	CDS	2	9	0.0124386	0.0532552	0.247488	0.605315	0.736923	0.566665	0.0364576	0.0275141	0.0189284	0.180591	0.300763	0.0169257	20	30
chr1	9773389	9823691	ENST00000377298	CLSTN1	-	protein_coding	CDS	1;2	8	0.0112092	0.429205	0.724656	0.684919	0.81536	0.825834	0.03021	0.02045	0.0868651	0.280739	0.424814	0.000392847	20	55	DDX3X;RPS3;DDX3X
chr1	9823694	9823724	ENST00000377298	CLSTN1	-	protein_coding	CDS	1	7	0.0116041	0.000997508	0.0133622	0.75577	0.911204	0.621116	0.0211134	0.0108652	0.000938153	0.280601	0.341074	0.186244	20	31	DDX3X;RPS3
chr1	9823725	9823762	ENST00000377298	CLSTN1	-	protein_coding	5'UTR;CDS	1	6	0.0136036	0.00133424	0.0166875	0.764945	0.718899	0.418614	0.0304243	0.0176525	0.0102026	0.210521	0.299587	0.0277678	20	38	RPS3;DDX3X
chr1	9823763	9823799	ENST00000377298	CLSTN1	-	protein_coding	5'UTR	1	5	0.0117514	0.452006	0.735183	0.639767	0.490055	0.609829	0.0286087	0.0197803	0.0448746	0.198042	0.302376	0.0259168	20	37	RPS3;DDX3X	DDX3X
chr1	9823800	9823830	ENST00000377298	CLSTN1	-	protein_coding	5'UTR	1	4	0.00945949	0.217437	0.558016	0.731961	0.77881	0.726062	0.027521	0.0217903	0.0507575	0.295184	0.343837	0.0626013	20	31	DDX3X;DDX3X	DDX3X
chr1	9823832	9823863	ENST00000377298	CLSTN1	-	protein_coding	5'UTR	1	3	0.00952854	0.202892	0.539473	0.626754	0.601574	0.583594	0.0238415	0.0188077	0.0541233	0.247966	0.284839	0.191619	20	32	DDX3X	DDX3X
chr1	9823866	9823907	ENST00000377298	CLSTN1	-	protein_coding	5'UTR	1	2	0.0117753	0.0156292	0.105951	0.654453	0.757654	0.659892	0.0274928	0.0219791	0.12128	0.383673	0.354459	0.375505	20	42	DDX3X;RPS3	DDX3X
chr1	9823909	9823951	ENST00000377298	CLSTN1	-	protein_coding	5'UTR	1	1	0.013711	0.318113	0.656506	0.632889	0.289789	0.425682	0.0243978	0.0214141	0.345795	0.31615	0.367289	0.127966	20	43	DDX3X;RPS3	DDX3X
chr1	9930069	9930107	ENST00000377223	LZIC	-	protein_coding	3'UTR	8	10	0.0186877	0.629812	0.792157	0.291154	0.484495	0.455094	0.0365395	0.0362355	0.972459	0.28948	0.340438	0.336631	13	39
chr1	9930113	9930161	ENST00000377223	LZIC	-	protein_coding	3'UTR	8	9	0.0126147	0.612125	0.787416	0.538215	0.624947	0.639865	0.0263396	0.0248675	0.691053	0.322867	0.393238	0.124901	20	49
chr1	9930163	9930206	ENST00000377223	LZIC	-	protein_coding	3'UTR	8	8	0.0148089	0.583402	0.779188	0.55422	0.511815	0.557738	0.0303016	0.0244333	0.0166896	0.370715	0.34613	0.527775	20	44
chr1	9930209	9930413	ENST00000377223	LZIC	-	protein_coding	CDS;3'UTR	8	7	0.0132232	0.914571	0.922507	0.46284	0.336801	0.677581	0.0265307	0.0222184	0.538277	0.420344	0.419231	0.980459	20	205	U2AF2
chr1	9930414	9931895	ENST00000377223	LZIC	-	protein_coding	CDS	7;8	6	0.0111643	0.13152	0.430585	0.697212	0.844221	0.719477	0.0238962	0.020143	0.0641141	0.373113	0.464067	0.00682823	20	49	U2AF2
chr1	9931896	9931934	ENST00000377223	LZIC	-	protein_coding	CDS	7	5	0.0113141	0.0846067	0.332291	0.597569	0.841163	0.618285	0.0277624	0.0229395	0.182018	0.304794	0.365648	0.0845625	20	39
chr1	9931935	9932805	ENST00000377223	LZIC	-	protein_coding	CDS	6;7	4	0.010845	0.32471	0.660914	0.547277	0.725898	0.603279	0.0260643	0.0218731	0.0985947	0.281332	0.335641	0.215185	20	41
chr1	9932807	9932844	ENST00000377223	LZIC	-	protein_coding	CDS	6	3	0.011993	0.585877	0.780152	0.403477	0.306503	0.364906	0.035305	0.0325367	0.142069	0.207866	0.208195	0.989604	20	38
chr1	9932846	9932875	ENST00000377223	LZIC	-	protein_coding	CDS	6	2	0.0142703	0.246833	0.592224	0.449612	0.479602	0.371222	0.0348454	0.0323969	0.449777	0.228851	0.252293	0.458801	20	30
chr1	9932878	9934785	ENST00000377223	LZIC	-	protein_coding	CDS	5;6	1	0.0156276	0.0196753	0.125109	0.391643	0.576541	0.264373	0.0345717	0.0282599	0.114291	0.213839	0.292272	0.209635	20	45
chr1	10033044	10033077	ENST00000253251	UBE4B	+	protein_coding	5'UTR	1	1	0.0145225	0.298523	0.640832	0.497255	0.451851	0.439108	0.0323299	0.0338715	0.734535	0.283152	0.268972	0.732587	20	34		XRN2
chr1	10033079	10033105	ENST00000253251	UBE4B	+	protein_coding	5'UTR	1	2	0.006433	0.7684	0.834785	0.252639	-0.0722311	0.0383782	0.00668377	0.00633171	0.707935	0.519676	0.443794	0.0954344	20	27	DDX3X	XRN2
chr1	10033108	10033170	ENST00000253251	UBE4B	+	protein_coding	5'UTR	1	3	0.011192	0.434281	0.726784	0.500971	0.35085	0.402387	0.0210649	0.0151341	0.102914	0.346127	0.363952	0.685414	20	63	DDX3X;GRSF1	XRN2;GEMIN5
chr1	10033172	10033216	ENST00000253251	UBE4B	+	protein_coding	5'UTR	1	4	0.00997085	0.164136	0.484419	0.66351	0.670545	0.661499	0.0242565	0.0194073	0.010161	0.288697	0.385733	0.0105725	20	45	DDX3X;GRSF1;DDX3X	GEMIN5
chr1	10033219	10033254	ENST00000253251	UBE4B	+	protein_coding	5'UTR	1	5	0.0109642	0.488836	0.749694	0.478469	0.666995	0.61184	0.0260212	0.0212818	0.129636	0.278442	0.346316	0.272195	20	36	DDX3X	GEMIN5
chr1	10033255	10033293	ENST00000253251	UBE4B	+	protein_coding	5'UTR	1	6	0.0135232	0.766936	0.834283	0.327606	0.356572	0.471981	0.0351931	0.0302594	0.345961	0.217661	0.258146	0.298176	20	39	DDX3X
chr1	10033294	10033325	ENST00000253251	UBE4B	+	protein_coding	5'UTR	1	7	0.0139369	0.5476	0.769156	0.581349	0.532763	0.646441	0.0358036	0.0310822	0.254972	0.309271	0.323699	0.837643	20	32
chr1	10033326	10033595	ENST00000253251	UBE4B	+	protein_coding	5'UTR	1	8	0.0173769	0.712217	0.81385	0.333608	-0.0034217	0.164123	0.0342292	0.0279996	0.0181813	0.238668	0.25716	0.63644	20	270		UCHL5
chr1	10033596	10033630	ENST00000253251	UBE4B	+	protein_coding	5'UTR	1	9	0.0145782	0.714994	0.814792	0.46821	0.51953	0.524653	0.0287559	0.0212382	0.110687	0.292329	0.323989	0.606645	20	35
chr1	10033633	10033666	ENST00000253251	UBE4B	+	protein_coding	5'UTR	1	10	0.0142862	0.260772	0.606877	0.544371	0.812499	0.636153	0.032151	0.0276748	0.0668302	0.306926	0.337754	0.353115	20	34
chr1	10033667	10072047	ENST00000253251	UBE4B	+	protein_coding	5'UTR;CDS	1;2	11	0.0180715	0.0286192	0.162381	0.549235	0.3654	0.212096	0.0322487	0.023082	0.0156676	0.295778	0.325133	0.528118	20	48
chr1	10072048	10101140	ENST00000253251	UBE4B	+	protein_coding	CDS	2;4	12	0.0185385	0.368567	0.690849	0.631761	0.00093415	0.24769	0.0362399	0.0322613	0.354311	0.282956	0.234067	0.436755	20	336	PPIG	IGF2BP2;IGF2BP2;ZNF622
chr1	10101141	10101178	ENST00000253251	UBE4B	+	protein_coding	CDS	4	13	0.0196732	0.133166	0.43352	0.407759	0.196139	0.0651892	0.0367596	0.0350586	0.459079	0.243503	0.29509	0.0218417	20	38	PPIG;BCLAF1	ZNF622
chr1	10101181	10102973	ENST00000253251	UBE4B	+	protein_coding	CDS	4;5	14	0.01167	0.937086	0.941124	0.6824	0.553274	0.78007	0.0268149	0.0175711	0.00167421	0.337619	0.441401	0.0999254	20	41	PPIG;BCLAF1;PPIG	ZNF622;U2AF2;FXR2
chr1	10102976	10103018	ENST00000253251	UBE4B	+	protein_coding	CDS	5	15	0.0144125	0.0789575	0.318751	0.588662	0.601482	0.484825	0.0249958	0.0167968	0.00126732	0.364524	0.458293	0.165685	20	43	PPIG	U2AF2;FXR2
chr1	10103023	10126870	ENST00000253251	UBE4B	+	protein_coding	CDS	5;10	16	0.0165	0.407765	0.714115	0.421883	0.184936	0.303067	0.0319369	0.02658	0.215456	0.286	0.317867	0.389539	20	734	BCLAF1;GRWD1;PRPF8;BCLAF1;GRWD1;U2AF2	FXR2;GRWD1;LIN28B;PRPF8;BUD13;UCHL5;IGF2BP1;U2AF2;DDX24
chr1	10126871	10129426	ENST00000253251	UBE4B	+	protein_coding	CDS	10;11	17	0.0156769	0.591044	0.781701	0.258961	0.213654	0.135962	0.0269882	0.0225527	0.389111	0.320647	0.370343	0.384025	20	42		DDX24;DDX24
chr1	10129428	10130531	ENST00000253251	UBE4B	+	protein_coding	CDS	11;12	18	0.0136244	0.76317	0.832638	0.243675	0.338849	0.436422	0.032166	0.0256656	0.233042	0.232346	0.313477	0.299405	20	53		DDX24
chr1	10130532	10130582	ENST00000253251	UBE4B	+	protein_coding	CDS	12	19	0.0137812	0.524502	0.761966	0.533068	0.769271	0.639544	0.0292509	0.0209554	0.0366505	0.322562	0.450169	0.0459729	20	51
chr1	10130586	10130731	ENST00000253251	UBE4B	+	protein_coding	CDS	12;13	20	0.0139765	0.481587	0.747038	0.444327	0.736218	0.593097	0.0275396	0.0258797	0.0676177	0.372853	0.371616	0.981872	20	48	BCLAF1;GRWD1	EFTUD2;DDX24
chr1	10130732	10135114	ENST00000253251	UBE4B	+	protein_coding	CDS	13;15	21	0.0152671	0.74336	0.82506	0.360756	0.221069	0.410573	0.0307633	0.0255685	0.295009	0.270503	0.37914	0.0107361	20	323	BCLAF1;GRWD1;BCLAF1	EFTUD2;DDX24
chr1	10135117	10135153	ENST00000253251	UBE4B	+	protein_coding	CDS	15	22	0.0162126	0.155332	0.470764	0.401923	0.371946	0.142624	0.0342282	0.0256375	0.0433639	0.20125	0.291085	0.0221394	20	37	BCLAF1
chr1	10135157	10137078	ENST00000253251	UBE4B	+	protein_coding	CDS	15;16	23	0.0141776	0.235219	0.579108	0.28751	0.609092	0.415693	0.0295069	0.0195465	0.0237347	0.272631	0.34957	0.0427924	20	42	BCLAF1
chr1	10137079	10137120	ENST00000253251	UBE4B	+	protein_coding	CDS	16	24	0.0121171	0.0389183	0.20053	0.567597	0.586083	0.404593	0.0274525	0.0250354	0.263988	0.269468	0.295764	0.552309	20	42		FXR2
chr1	10137122	10144972	ENST00000253251	UBE4B	+	protein_coding	CDS	16;17	25	0.0142365	0.913108	0.921376	0.048731	0.00405554	0.288379	0.0272159	0.0244213	0.267764	0.291079	0.299191	0.578778	20	117		FXR2;YBX3;FXR2
chr1	10144973	10145003	ENST00000253251	UBE4B	+	protein_coding	CDS	17	26	0.0151967	0.376149	0.695848	0.253373	0.674919	0.47846	0.0304972	0.0290591	0.719712	0.297061	0.32962	0.229816	20	31		DDX24
chr1	10145004	10145038	ENST00000253251	UBE4B	+	protein_coding	CDS	17	27	0.0140407	0.885361	0.89994	0.112458	0.0950643	0.429358	0.0330704	0.0284201	0.164309	0.288962	0.279478	0.745321	20	35		DDX24
chr1	10146963	10147007	ENST00000253251	UBE4B	+	protein_coding	CDS	18	28	0.0137905	0.557664	0.771831	0.625591	0.679662	0.608802	0.0308018	0.0278112	0.430518	0.321805	0.367343	0.295684	20	45
chr1	10147009	10147054	ENST00000253251	UBE4B	+	protein_coding	CDS	18	29	0.0121905	0.538975	0.766266	0.534988	0.295118	0.421527	0.0272449	0.0244782	0.570708	0.275209	0.292906	0.538234	20	46
chr1	10147056	10151411	ENST00000253251	UBE4B	+	protein_coding	CDS	18;20	30	0.0146206	0.31149	0.651458	0.311093	0.0887044	0.30892	0.0267394	0.0223582	0.166742	0.319235	0.314945	0.930223	20	220
chr1	10151413	10151453	ENST00000253251	UBE4B	+	protein_coding	CDS	20	31	0.0130402	0.594837	0.782664	0.410332	0.487746	0.414477	0.0275699	0.0202683	0.0168102	0.300379	0.377622	0.149434	20	41
chr1	10151456	10151483	ENST00000253251	UBE4B	+	protein_coding	CDS	20	32	0.0120124	0.912405	0.920795	0.497064	0.542396	0.637661	0.0275628	0.0253374	0.641074	0.288362	0.378054	0.0248082	20	28
chr1	10151484	10151522	ENST00000253251	UBE4B	+	protein_coding	CDS	20	33	0.0163933	0.251963	0.597668	0.273827	0.551015	0.38811	0.0332671	0.0295507	0.310365	0.255263	0.307158	0.356572	20	39
chr1	10151523	10158473	ENST00000253251	UBE4B	+	protein_coding	CDS	20;21	34	0.0173575	0.438673	0.72887	0.288289	0.44648	0.439384	0.0323664	0.0277579	0.141819	0.334732	0.361725	0.588388	20	157
chr1	10158476	10161173	ENST00000253251	UBE4B	+	protein_coding	CDS	21;22	35	0.012957	0.144711	0.453322	0.628488	0.553154	0.556631	0.0312588	0.0281974	0.516742	0.292853	0.353405	0.111271	20	39		SF3B4
chr1	10161179	10161219	ENST00000253251	UBE4B	+	protein_coding	CDS	22	36	0.0145918	0.36142	0.686222	0.21419	0.249377	0.138566	0.0376092	0.0336862	0.149684	0.202467	0.222743	0.483795	20	41
chr1	10161221	10161257	ENST00000253251	UBE4B	+	protein_coding	CDS	22	37	0.0122344	0.744819	0.825624	0.361744	0.252466	0.434911	0.0344409	0.0317743	0.289867	0.193679	0.225162	0.500219	20	37
chr1	10161258	10168140	ENST00000253251	UBE4B	+	protein_coding	CDS	22;23	38	0.013839	0.381707	0.698939	0.612584	0.511866	0.591019	0.0341181	0.0314574	0.649902	0.283099	0.238024	0.254485	20	34
chr1	10168142	10168186	ENST00000253251	UBE4B	+	protein_coding	CDS	23	39	0.0110706	0.554155	0.77079	0.543625	0.582913	0.651191	0.0261565	0.0188732	0.0241355	0.325586	0.362381	0.623582	20	45
chr1	10168187	10168267	ENST00000253251	UBE4B	+	protein_coding	CDS	23	40	0.0134153	0.517199	0.759656	0.35631	0.60748	0.511336	0.0254874	0.0198338	0.0794954	0.315103	0.418458	0.0144917	20	81
chr1	10168268	10171175	ENST00000253251	UBE4B	+	protein_coding	CDS	23;24	41	0.0132991	0.218782	0.559602	0.601334	0.712818	0.617025	0.0250584	0.0248595	0.95218	0.385221	0.498642	0.0353617	20	41	U2AF2	AQR;AQR
chr1	10171177	10171214	ENST00000253251	UBE4B	+	protein_coding	CDS	24	42	0.0134722	0.15986	0.478073	0.661368	0.808374	0.664615	0.0261017	0.0230964	0.163803	0.406952	0.524863	0.0111017	20	38
chr1	10171215	10171248	ENST00000253251	UBE4B	+	protein_coding	CDS	24	43	0.0170739	0.129171	0.426197	0.363828	0.544924	0.208825	0.0363195	0.0320744	0.103519	0.259592	0.294632	0.406337	20	34
chr1	10171249	10171286	ENST00000253251	UBE4B	+	protein_coding	CDS	24	44	0.0129175	0.76234	0.832247	0.585415	0.460876	0.567873	0.0338256	0.0309462	0.584943	0.273981	0.292668	0.728355	20	38
chr1	10171288	10171328	ENST00000253251	UBE4B	+	protein_coding	CDS	24	45	0.0124793	0.179847	0.507871	0.277192	0.542641	0.289254	0.0270315	0.0257433	0.684112	0.233574	0.290835	0.233773	20	41	BCLAF1
chr1	10178644	10178684	ENST00000253251	UBE4B	+	protein_coding	CDS	25	46	0.013819	0.644015	0.795965	0.373794	0.501704	0.481936	0.0357537	0.0306673	0.437524	0.272043	0.281513	0.793294	20	41
chr1	10178686	10178718	ENST00000253251	UBE4B	+	protein_coding	CDS	25	47	0.0133683	0.702586	0.811049	0.120925	0.278144	0.414551	0.0312441	0.0272803	0.145335	0.26932	0.289031	0.736369	20	33
chr1	10178719	10178756	ENST00000253251	UBE4B	+	protein_coding	CDS	25	48	0.012878	0.195347	0.529297	0.549635	0.439505	0.470748	0.0293023	0.0231661	0.079956	0.287273	0.32249	0.530229	20	38
chr1	10178758	10178789	ENST00000253251	UBE4B	+	protein_coding	CDS	25	49	0.0121483	0.730813	0.820437	-0.029706	0.445035	0.377007	0.0332909	0.0306535	0.423212	0.214323	0.256542	0.380077	20	32
chr1	10178790	10179421	ENST00000253251	UBE4B	+	protein_coding	CDS	25;26	50	0.0106939	0.311184	0.651183	0.514486	0.632388	0.548193	0.0215729	0.024603	0.371074	0.336056	0.336208	0.997071	20	35
chr1	10179424	10179489	ENST00000253251	UBE4B	+	protein_coding	CDS	26	51	0.0147683	0.295806	0.638259	0.662389	0.270919	0.49877	0.0299899	0.0238492	0.303045	0.27043	0.310551	0.674131	20	66		YBX3
chr1	10179490	10180087	ENST00000253251	UBE4B	+	protein_coding	CDS;3'UTR	26;27	52	0.0124765	0.369715	0.691714	0.186202	0.520952	0.340565	0.021236	0.0190519	0.426454	0.351228	0.361611	0.843416	20	266		YBX3
chr1	10180089	10180123	ENST00000253251	UBE4B	+	protein_coding	3'UTR	27	53	0.0147697	0.577405	0.777341	0.366139	0.389648	0.421099	0.0335858	0.0303016	0.538543	0.266895	0.289935	0.558352	20	35		PUM2
chr1	10180125	10180162	ENST00000253251	UBE4B	+	protein_coding	3'UTR	27	54	0.015064	0.470542	0.74271	0.263221	0.478879	0.396002	0.0268307	0.0243756	0.389667	0.341862	0.370087	0.727356	20	38		PUM2
chr1	10180163	10180209	ENST00000253251	UBE4B	+	protein_coding	3'UTR	27	55	0.0128585	0.835442	0.867267	0.561034	0.404684	0.667503	0.0321939	0.0297719	0.356768	0.347776	0.356168	0.874345	20	47		PUM2
chr1	10180211	10180316	ENST00000253251	UBE4B	+	protein_coding	3'UTR	27	56	0.0105993	0.33553	0.669365	0.694646	0.385272	0.496064	0.0200892	0.0174049	0.267046	0.362224	0.381401	0.738801	20	106
chr1	10180317	10180366	ENST00000253251	UBE4B	+	protein_coding	3'UTR	27	57	0.013001	0.572681	0.775711	0.794352	0.794527	0.842585	0.042917	0.0402457	0.517952	0.222379	0.250412	0.588659	20	50		FAM120A
chr1	10210593	10210628	ENST00000676179	KIF1B	+	protein_coding	5'UTR	1	1	0.0121929	0.60242	0.784796	0.162704	0.689521	0.585963	0.0212553	0.0180728	0.108657	0.392594	0.484123	0.0177706	20	36
chr1	10210629	10210660	ENST00000676179	KIF1B	+	protein_coding	5'UTR	1	2	0.00954994	0.75333	0.82862	0.149916	0.0882038	0.558016	0.0186441	0.0142618	0.140361	0.360608	0.37118	0.871392	20	32
chr1	10210664	10210694	ENST00000676179	KIF1B	+	protein_coding	5'UTR	1	3	0.0161939	0.0757439	0.310546	0.480003	0.388935	0.446727	0.0341854	0.0264944	0.0501955	0.280645	0.325662	0.490393	20	31
chr1	10210696	10275443	ENST00000676179	KIF1B	+	protein_coding	5'UTR;CDS	1;9;11	4	0.0171357	0.136867	0.44006	0.297691	0.531729	0.219004	0.0266449	0.0266757	0.992213	0.291209	0.393576	0.154826	20	1160	DDX3X;BCLAF1;BCLAF1;GRWD1;BCLAF1;BCLAF1;BCLAF1;FXR2;PRPF8;BCLAF1;LIN28B;BCLAF1;PPIG;BCLAF1;GRWD1;BCLAF1;BCLAF1;GRWD1;BCLAF1;BCLAF1;BCLAF1;PRPF8;BCLAF1;PPIG;PPIG;BCLAF1	FXR2;LIN28B;YBX3
chr1	10275444	10275485	ENST00000676179	KIF1B	+	protein_coding	CDS	11	5	0.014073	0.589315	0.781155	0.630858	0.606177	0.673239	0.0290639	0.0289047	0.961687	0.340438	0.371282	0.266372	20	42	BCLAF1;BCLAF1
chr1	10275487	10276353	ENST00000676179	KIF1B	+	protein_coding	CDS	11;12	6	0.0169573	0.410151	0.715328	0.143133	0.417226	0.194662	0.0269733	0.0238627	0.149427	0.274994	0.41357	0.00998663	22	50	BCLAF1;BUD13;BCLAF1
chr1	10399069	10399111	ENST00000270776	PGD	+	protein_coding	5'UTR	1	1	0.0135483	0.183201	0.512775	0.608836	0.501459	0.564026	0.0320269	0.0234614	0.00571142	0.290562	0.270011	0.704305	20	43
chr1	10399113	10399650	ENST00000270776	PGD	+	protein_coding	5'UTR;CDS	1;2	2	0.0133306	0.0263974	0.153655	0.758453	0.265853	0.197414	0.0372484	0.0305019	0.0778679	0.212775	0.171593	0.16583	20	35
chr1	10399655	10399691	ENST00000270776	PGD	+	protein_coding	CDS	2	3	0.00943963	0.709404	0.813106	0.648675	0.632639	0.792929	0.0338848	0.0285665	0.195505	0.250284	0.306353	0.191437	20	37	PRPF8
chr1	10399692	10400430	ENST00000270776	PGD	+	protein_coding	CDS	2;3	4	0.0121641	2.51632e-10	1.02815e-07	0.808411	0.794528	0.328325	0.0301839	0.0254411	0.0566394	0.255721	0.310868	0.0588679	20	51	PRPF8;SUB1	AQR
chr1	10400434	10400474	ENST00000270776	PGD	+	protein_coding	CDS	3	5	0.0103297	0.0204112	0.128406	0.705902	0.889582	0.640378	0.0286338	0.023503	0.00653499	0.216789	0.335313	0.0242033	20	41	SUB1
chr1	10400475	10400510	ENST00000270776	PGD	+	protein_coding	CDS	3	6	0.00966839	7.80855e-05	0.00179038	0.800089	0.912968	0.673249	0.0313612	0.0259646	0.0249402	0.166883	0.306551	0.000425393	20	36
chr1	10400511	10400556	ENST00000270776	PGD	+	protein_coding	CDS	3	7	0.0182233	3.18553e-07	2.30926e-05	0.889119	0.91261	0.292742	0.0361788	0.0208992	8.54781e-05	0.23889	0.369383	0.00235832	20	46
chr1	10400560	10403100	ENST00000270776	PGD	+	protein_coding	CDS	3;4	8	0.00959732	0.0480107	0.23108	0.646525	0.822203	0.672029	0.0277124	0.021438	0.00111568	0.209216	0.327678	0.0179596	20	43	PRPF8	RPS3;LIN28B
chr1	10403101	10403136	ENST00000270776	PGD	+	protein_coding	CDS	4	9	0.00929513	0.108133	0.385199	0.690489	0.777336	0.671354	0.0336303	0.0317022	0.639636	0.199948	0.274197	0.0527043	20	36		RPS3;LIN28B
chr1	10404161	10404206	ENST00000270776	PGD	+	protein_coding	CDS	5	10	0.0143483	6.26188e-05	0.00150179	0.737608	0.906718	0.542226	0.0339682	0.027863	0.0256508	0.201666	0.367477	0.00202469	20	46	G3BP1	RPS3
chr1	10404208	10404254	ENST00000270776	PGD	+	protein_coding	CDS	5	11	0.0107135	0.0290214	0.163998	0.720841	0.84219	0.674221	0.0321393	0.0244102	0.00449764	0.211637	0.307342	0.0471614	20	47	G3BP1
chr1	10404257	10408078	ENST00000270776	PGD	+	protein_coding	CDS	5;6	12	0.0121344	0.000800096	0.0112385	0.711306	0.858693	0.598926	0.0337864	0.0262932	0.00284651	0.173712	0.314205	0.0250718	20	31	G3BP1
chr1	10408080	10408110	ENST00000270776	PGD	+	protein_coding	CDS	6	13	0.0105232	0.0455651	0.223185	0.53988	0.863717	0.579507	0.0350895	0.0296011	0.0870753	0.174285	0.297167	0.115208	20	31
chr1	10408116	10411439	ENST00000270776	PGD	+	protein_coding	CDS	6;7	14	0.0138165	4.52661e-08	4.96972e-06	0.947746	0.814937	0.208099	0.0353922	0.0266562	0.001657	0.1887	0.261247	0.0172704	20	47	G3BP1;AQR;RPS3;G3BP1	RPS3;AQR;RPS3;DDX24
chr1	10411440	10411484	ENST00000270776	PGD	+	protein_coding	CDS	7	15	0.0120656	0.0032011	0.0324581	0.616238	0.652809	0.400261	0.0418166	0.0342254	0.153236	0.145201	0.216678	0.0394382	20	45	AQR;RPS3;G3BP1	RPS3;DDX24
chr1	10411485	10411523	ENST00000270776	PGD	+	protein_coding	CDS	7	16	0.0151433	0.00119982	0.0153771	0.390237	0.798778	0.0019038	0.042941	0.0346974	0.0255086	0.128565	0.224225	0.0392109	20	39
chr1	10411528	10413080	ENST00000270776	PGD	+	protein_coding	CDS	7;8	17	0.0105179	0.00671352	0.0568196	0.585687	0.69814	0.504597	0.0341379	0.0278348	0.046433	0.179837	0.223757	0.131558	20	44	PRPF8	AQR;SF3B4;BUD13
chr1	10413081	10413114	ENST00000270776	PGD	+	protein_coding	CDS	8	18	0.0126188	0.00540565	0.048359	0.556344	0.696934	0.382517	0.0416282	0.0340673	0.18668	0.159951	0.215629	0.217653	20	34		SF3B4;BUD13
chr1	10413115	10413144	ENST00000270776	PGD	+	protein_coding	CDS	8	19	0.0179491	0.00737347	0.0609249	0.222074	0.745828	-0.0238096	0.0358037	0.0250715	0.00904763	0.192289	0.304552	0.150822	20	30		YBX3;YBX3
chr1	10413148	10413176	ENST00000270776	PGD	+	protein_coding	CDS	8	20	0.0121883	0.1428	0.45019	0.36399	0.45519	0.313821	0.0305997	0.0224944	0.00637506	0.195102	0.25895	0.0842846	20	29		YBX3;RPS3
chr1	10413178	10413216	ENST00000270776	PGD	+	protein_coding	CDS	8	21	0.015755	1.55092e-06	7.91474e-05	0.783511	0.79598	0.430369	0.0379387	0.0288586	0.154747	0.227783	0.322371	0.0543488	20	39		RPS3;YBX3
chr1	10413217	10413248	ENST00000270776	PGD	+	protein_coding	CDS	8	22	0.0142568	0.00522375	0.0471271	0.537303	0.781618	0.480444	0.0330617	0.0257466	0.160679	0.224328	0.389171	0.00325351	20	32		RPS3;YBX3
chr1	10416988	10417034	ENST00000270776	PGD	+	protein_coding	CDS	9	23	0.0134145	0.0749283	0.30848	0.417821	0.729279	0.359923	0.034778	0.0259552	0.00650771	0.165081	0.292156	0.0045263	20	47		RPS3;METAP2
chr1	10417037	10417067	ENST00000270776	PGD	+	protein_coding	CDS	9	24	0.0156153	1.41505e-06	7.36273e-05	0.749947	0.668196	0.312098	0.0366911	0.0257623	0.00159327	0.243002	0.298106	0.245416	20	31
chr1	10417068	10417112	ENST00000270776	PGD	+	protein_coding	CDS	9	25	0.0120319	0.0208337	0.130302	0.452502	0.820613	0.417516	0.0361865	0.0282629	0.0707097	0.153938	0.256689	0.017845	20	45		LIN28B
chr1	10417115	10417405	ENST00000270776	PGD	+	protein_coding	CDS	9;10	26	0.0113011	0.117294	0.403717	0.622667	0.669876	0.645814	0.0322033	0.0253949	0.026406	0.213421	0.292587	0.087174	20	33		LIN28B;LIN28B
chr1	10417407	10417443	ENST00000270776	PGD	+	protein_coding	CDS	10	27	0.0136953	1.51558e-06	7.76377e-05	0.729665	0.799005	0.344919	0.0320248	0.0197512	0.00981962	0.191384	0.310493	0.00789937	20	37
chr1	10417450	10417499	ENST00000270776	PGD	+	protein_coding	CDS	10	28	0.013978	0.000447134	0.00713124	0.77332	0.892356	0.678746	0.0323232	0.0221723	0.00215712	0.214333	0.347743	0.00720483	20	50	G3BP1	RPS3
chr1	10417501	10418858	ENST00000270776	PGD	+	protein_coding	CDS	10;11	29	0.0118286	6.66705e-09	1.15098e-06	0.716159	0.666013	0.141656	0.0328131	0.0271269	0.0923123	0.168142	0.263552	0.01825	20	42	G3BP1	RPS3
chr1	10418860	10418887	ENST00000270776	PGD	+	protein_coding	CDS	11	30	0.022423	2.0835e-08	2.71055e-06	0.826228	0.755129	0.119273	0.0463779	0.0287948	0.0103068	0.19467	0.221843	0.242009	20	28
chr1	10418891	10419419	ENST00000270776	PGD	+	protein_coding	CDS	11;12	31	0.0110615	0.00416004	0.0396051	0.74169	0.867816	0.637687	0.0300153	0.0248774	0.0262984	0.21908	0.372886	0.000147057	20	38		PCBP1
chr1	10419421	10419464	ENST00000270776	PGD	+	protein_coding	CDS	12	32	0.0125694	1.6008e-05	0.000507616	0.875866	0.855083	0.651917	0.028569	0.0192293	0.00236597	0.275885	0.420313	0.0281087	20	44		PCBP1
chr1	10419465	10419505	ENST00000270776	PGD	+	protein_coding	CDS	12	33	0.0111118	0.00910702	0.0713274	0.733811	0.757003	0.688202	0.0352027	0.0266835	0.176415	0.216915	0.305199	0.0124572	20	41		METAP2;PCBP1
chr1	10419506	10419537	ENST00000270776	PGD	+	protein_coding	CDS	12	34	0.0131081	0.00241785	0.0262505	0.738663	0.660383	0.434496	0.033339	0.0233282	0.0268124	0.243273	0.239264	0.845457	20	32		METAP2;PCBP1
chr1	10419538	10419666	ENST00000270776	PGD	+	protein_coding	CDS	12;13	35	0.0162199	0.0278705	0.159534	0.739277	0.471267	0.349507	0.0365463	0.0244828	0.0121532	0.255176	0.283418	0.567487	20	39		YBX3;YBX3;YBX3
chr1	10419668	10419796	ENST00000270776	PGD	+	protein_coding	CDS;3'UTR	13	36	0.0156786	0.0173408	0.114192	0.652285	0.651005	0.495734	0.0264306	0.0236241	0.153001	0.38082	0.417956	0.720605	20	129		YBX3;METAP2;YBX3;YBX3;METAP2;YBX3;YBX3
chr1	10419797	10419833	ENST00000270776	PGD	+	protein_coding	3'UTR	13	37	0.00856617	0.675447	0.803696	0.827979	0.731617	0.829878	0.0207859	0.015273	0.0248966	0.469484	0.490067	0.750727	20	37		METAP2
chr1	10419835	10419884	ENST00000270776	PGD	+	protein_coding	3'UTR	13	38	0.0102734	0.622974	0.790451	0.610061	0.28135	0.598955	0.0323576	0.0282847	0.411091	0.19966	0.197095	0.946187	20	50	LARP4;SUB1;UPF1;DDX55	IGF2BP1;NOLC1;TIA1
chr1	10419885	10419923	ENST00000270776	PGD	+	protein_coding	3'UTR	13	39	0.00863381	0.248844	0.594249	0.743078	0.69323	0.666573	0.0281491	0.0282158	0.977565	0.252156	0.265399	0.692174	20	39	LARP4;SUB1;UPF1;DDX55;SUB1;SUB1	IGF2BP1;NOLC1;TIA1;NOLC1;NOLC1
chr1	10419926	10419965	ENST00000270776	PGD	+	protein_coding	3'UTR	13	40	0.00773864	0.765627	0.833819	0.690731	0.540277	0.853373	0.0213024	0.019611	0.66288	0.375084	0.347379	0.553924	20	40	UPF1;DDX55;SUB1	NOLC1;PABPC4
chr1	10419966	10420015	ENST00000270776	PGD	+	protein_coding	3'UTR	13	41	0.00756836	0.68207	0.805288	0.830051	0.502136	0.6837	0.0223171	0.0208436	0.557779	0.254072	0.277756	0.689707	20	50	UPF1;SUB1	PABPC4;XRCC6
chr1	10420016	10420063	ENST00000270776	PGD	+	protein_coding	3'UTR	13	42	0.00798669	0.775194	0.837654	0.76018	0.787674	0.813014	0.0238822	0.0224977	0.656286	0.3867	0.398858	0.58811	20	48		PABPC4;XRCC6
chr1	10420065	10420115	ENST00000270776	PGD	+	protein_coding	3'UTR	13	43	0.00920741	0.271015	0.616819	0.687225	0.659615	0.671119	0.0298961	0.0261727	0.151895	0.276425	0.289438	0.698364	26	51
chr1	10457144	10457156	ENST00000377038	DFFA	-	protein_coding	3'UTR	6	34	0.00946477	0.533344	0.764402	0.327562	0.471318	0.423067	0.0254963	0.028095	0.3659	0.246623	0.161089	0.201077	10	13
chr1	10457157	10457197	ENST00000377038	DFFA	-	protein_coding	3'UTR	6	33	0.00803575	0.440435	0.729613	0.652269	0.615814	0.664395	0.0202814	0.0177468	0.490254	0.329766	0.251558	0.19124	20	41
chr1	10457198	10457238	ENST00000377038	DFFA	-	protein_coding	3'UTR	6	32	0.00945783	0.237307	0.581567	0.585012	0.512577	0.573039	0.021126	0.0193819	0.555285	0.367623	0.364115	0.934959	20	41
chr1	10457242	10457278	ENST00000377038	DFFA	-	protein_coding	3'UTR	6	31	0.0104527	0.112514	0.394324	0.504865	0.513616	0.458504	0.0178583	0.0181547	0.947181	0.377957	0.37726	0.983397	20	37
chr1	10457279	10457318	ENST00000377038	DFFA	-	protein_coding	3'UTR	6	30	0.00846192	0.581166	0.778637	0.723759	0.23672	0.612157	0.0160438	0.014022	0.300643	0.410872	0.437811	0.549846	20	40
chr1	10457319	10457706	ENST00000377038	DFFA	-	protein_coding	3'UTR	6	29	0.013314	0.505769	0.755941	0.624212	0.650649	0.698114	0.0197772	0.0234129	0.0705746	0.546515	0.573783	0.488848	20	388		AKAP1
chr1	10457709	10457748	ENST00000377038	DFFA	-	protein_coding	3'UTR	6	28	0.0165188	0.527435	0.762924	0.209542	0.541667	0.43659	0.0279154	0.0295214	0.717076	0.324443	0.350757	0.732169	20	40
chr1	10457750	10460600	ENST00000377038	DFFA	-	protein_coding	3'UTR	6	27	0.013033	0.723791	0.817913	0.505073	0.245817	0.524616	0.023441	0.020787	0.102835	0.412123	0.421346	0.893372	20	2851	UPF1;UPF1;AKAP1;UPF1	UPF1;UPF1;LIN28B;UPF1;PABPC4;YBX3;UPF1;FAM120A;UPF1;UPF1;UPF1;UPF1;AKAP1;AKAP1;AKAP1;UPF1;AKAP1;AKAP1;UPF1;ILF3;UPF1;AKAP1;AKAP1
chr1	10460613	10461466	ENST00000377038	DFFA	-	protein_coding	3'UTR	6	26	0.0139058	0.196357	0.530816	0.416132	0.15406	0.147888	0.0242285	0.0221891	0.583709	0.340662	0.276564	0.571859	20	854	UPF1	AKAP1;PABPC4;UPF1;AKAP1;UPF1;AKAP1;UPF1
chr1	10461469	10461503	ENST00000377038	DFFA	-	protein_coding	CDS;3'UTR	6	25	0.0159188	0.000996675	0.0133548	0.614729	0.496741	0.174316	0.0316924	0.0245031	0.00732088	0.280425	0.267037	0.852714	20	35
chr1	10461504	10461537	ENST00000377038	DFFA	-	protein_coding	CDS	6	24	0.0224787	0.00128044	0.0161678	0.493381	0.736374	0.163263	0.041848	0.028355	0.0262713	0.25675	0.344214	0.129099	20	34
chr1	10461538	10461567	ENST00000377038	DFFA	-	protein_coding	CDS	6	23	0.0177984	0.000449448	0.00715849	0.708502	0.892703	0.57593	0.0309394	0.02942	0.754491	0.29478	0.454148	0.0146718	20	30
chr1	10461568	10461604	ENST00000377038	DFFA	-	protein_coding	CDS	6	22	0.0164542	0.00679048	0.0572567	0.582733	0.921958	0.489281	0.0236064	0.0125566	0.00107501	0.304947	0.656163	0.00426669	20	37
chr1	10461605	10461648	ENST00000377038	DFFA	-	protein_coding	CDS	6	21	0.0185695	0.152449	0.466292	0.269986	0.799105	0.367259	0.0304502	0.0268272	0.354739	0.319436	0.448569	0.0686574	20	44
chr1	10461649	10461685	ENST00000377038	DFFA	-	protein_coding	CDS	6	20	0.0121582	0.575017	0.776494	0.525959	0.545797	0.56424	0.0260556	0.0213672	0.315193	0.316608	0.378757	0.33664	20	37
chr1	10461686	10463088	ENST00000377038	DFFA	-	protein_coding	CDS	5;6	19	0.0105528	0.26692	0.612942	0.615516	0.681406	0.614476	0.0341078	0.028575	0.129058	0.224932	0.258389	0.249515	20	48	PPIG
chr1	10463089	10463123	ENST00000377038	DFFA	-	protein_coding	CDS	5	18	0.0142208	0.00416996	0.0396696	0.78878	0.72897	0.631164	0.0313941	0.0244738	0.140593	0.255558	0.356218	0.00945075	20	35	PPIG
chr1	10463124	10463162	ENST00000377038	DFFA	-	protein_coding	CDS	5	17	0.00983229	0.123724	0.416176	0.68786	0.758983	0.648578	0.0273678	0.0251923	0.259361	0.299452	0.322949	0.305959	20	39	PPIG
chr1	10463167	10463432	ENST00000377038	DFFA	-	protein_coding	CDS	4;5	16	0.0120934	0.00652878	0.0556285	0.745993	0.713309	0.584412	0.0317547	0.027685	0.309577	0.243529	0.305749	0.239117	20	45
chr1	10463433	10463473	ENST00000377038	DFFA	-	protein_coding	CDS	4	15	0.00832503	0.186057	0.51675	0.749174	0.802893	0.750546	0.0215326	0.0174327	0.0230253	0.251237	0.430501	0.0012636	20	41
chr1	10463474	10463510	ENST00000377038	DFFA	-	protein_coding	CDS	4	14	0.0112185	0.628117	0.7918	0.339139	0.48617	0.578709	0.0236629	0.0145055	4.40753e-05	0.269986	0.373536	0.0693403	20	37
chr1	10463511	10463542	ENST00000377038	DFFA	-	protein_coding	CDS	4	13	0.0142172	0.0671586	0.287625	0.57567	0.705861	0.466686	0.0339496	0.0284955	0.002206	0.217331	0.323266	0.0402023	20	32
chr1	10463543	10463579	ENST00000377038	DFFA	-	protein_coding	CDS	4	12	0.0130857	0.399804	0.709617	0.665363	0.517236	0.608615	0.0285366	0.0196519	0.0297016	0.319961	0.343163	0.561941	20	37
chr1	10463581	10463620	ENST00000377038	DFFA	-	protein_coding	CDS	4	11	0.0125089	9.87741e-06	0.000344969	0.665508	0.692937	0.230088	0.0235728	0.020713	0.212232	0.261944	0.347566	0.139824	20	40
chr1	10467191	10467222	ENST00000377038	DFFA	-	protein_coding	CDS	3	10	0.0121407	0.73277	0.821076	0.829945	0.803482	0.846685	0.0295638	0.024946	0.107103	0.42203	0.536381	0.0430995	20	32	GRWD1
chr1	10467223	10467263	ENST00000377038	DFFA	-	protein_coding	CDS	3	9	0.0126645	0.417433	0.718832	0.591898	0.604519	0.579819	0.031597	0.0239275	0.000653933	0.277639	0.344113	0.174753	20	41	GRWD1
chr1	10467264	10469257	ENST00000377038	DFFA	-	protein_coding	CDS	2;3	8	0.0131493	0.318099	0.656506	0.587681	0.31127	0.387823	0.0329061	0.0321257	0.831613	0.227469	0.247128	0.492141	20	150	GRWD1	SF3B4;PRPF8;BUD13
chr1	10469260	10469301	ENST00000377038	DFFA	-	protein_coding	CDS	2	7	0.0115983	0.506553	0.756158	0.406139	0.605241	0.534931	0.0322195	0.0288215	0.428493	0.249936	0.250321	0.993359	20	42		BUD13;YBX3
chr1	10469302	10469338	ENST00000377038	DFFA	-	protein_coding	CDS	2	6	0.0140989	0.350461	0.67894	0.502349	0.724092	0.541778	0.0296863	0.0254509	0.341524	0.304191	0.373162	0.209698	20	37		BUD13;YBX3;YBX3
chr1	10472325	10472360	ENST00000377038	DFFA	-	protein_coding	CDS	1	5	0.010409	0.34123	0.673059	0.756641	0.770712	0.748513	0.0283068	0.0234395	0.148699	0.301465	0.404255	0.00390724	20	36		YBX3;DDX3X;YBX3;YBX3
chr1	10472363	10472389	ENST00000377038	DFFA	-	protein_coding	CDS	1	4	0.012501	0.0596563	0.266745	0.707487	0.877423	0.655824	0.0313692	0.0259658	0.025321	0.312171	0.412327	0.0134847	20	27	NCBP2	DDX3X;YBX3;YBX3
chr1	10472392	10472430	ENST00000377038	DFFA	-	protein_coding	CDS	1	3	0.0141078	0.167144	0.489101	0.27753	0.646829	0.35154	0.0311111	0.0243381	0.0340092	0.177358	0.319638	0.00238812	20	39	NCBP2	DDX3X;YBX3
chr1	10472431	10472478	ENST00000377038	DFFA	-	protein_coding	5'UTR;CDS	1	2	0.0101492	0.352154	0.68009	0.719798	0.849979	0.740084	0.0222427	0.0192295	0.0917803	0.443569	0.476327	0.224215	20	48	NCBP2	DDX3X
chr1	10472485	10472516	ENST00000377038	DFFA	-	protein_coding	5'UTR	1	1	0.00909633	0.820912	0.858948	0.565411	0.596402	0.697707	0.0170039	0.014115	0.223923	0.469541	0.43818	0.593582	20	32	NCBP2	DDX3X
chr1	10536278	10629949	ENST00000356607	PEX14	+	protein_coding	CDS	3;9	1	0.0142023	0.41726	0.718765	0.290673	0.445963	0.472428	0.0336986	0.0295538	0.164115	0.268545	0.316475	0.426146	20	947	PPIG;GRWD1;G3BP1;PPIG;UPF1;AKAP1;CSTF2T;UPF1	UCHL5;ZNF622;AQR;UPF1;DDX55;UCHL5;UPF1;ZNF622;UCHL5;UPF1
chr1	10629952	10629990	ENST00000356607	PEX14	+	protein_coding	CDS;3'UTR	9	2	0.0135158	0.199859	0.535236	0.486905	0.630403	0.487157	0.0263	0.0243077	0.442165	0.325684	0.360694	0.569043	20	39	G3BP1;PPIG;AKAP1;CSTF2T;UPF1	UCHL5;UPF1
chr1	10629993	10630033	ENST00000356607	PEX14	+	protein_coding	3'UTR	9	3	0.0111828	0.434647	0.726977	0.3557	0.638187	0.437609	0.0168372	0.0171149	0.873794	0.359236	0.430573	0.15902	20	41	G3BP1;PPIG;UPF1	UCHL5
chr1	10630034	10630073	ENST00000356607	PEX14	+	protein_coding	3'UTR	9	4	0.00968365	0.233448	0.577033	0.496945	0.616943	0.482257	0.0170177	0.0148736	0.174015	0.35976	0.411716	0.389178	20	40	UPF1;AKAP1	UPF1
chr1	10630077	10630119	ENST00000356607	PEX14	+	protein_coding	3'UTR	9	5	0.013369	0.570778	0.775098	0.443083	0.552093	0.539607	0.0229361	0.0213042	0.715324	0.402002	0.447174	0.631882	20	43	UPF1;AKAP1	UPF1
chr1	10630120	10630167	ENST00000356607	PEX14	+	protein_coding	3'UTR	9	6	0.00926737	0.765408	0.833755	0.376554	0.520951	0.52715	0.0137277	0.0138292	0.843211	0.48309	0.485154	0.965847	20	48	UPF1;AKAP1;UPF1;AKAP1
chr1	10630169	10630197	ENST00000356607	PEX14	+	protein_coding	3'UTR	9	7	0.0124716	0.227513	0.569915	0.369734	0.378971	0.214625	0.0216151	0.016797	0.00612677	0.312295	0.403224	0.0371073	20	29	UPF1;AKAP1
chr1	10630198	10630235	ENST00000356607	PEX14	+	protein_coding	3'UTR	9	8	0.0082499	0.595884	0.783142	0.752942	0.889715	0.805909	0.0144815	0.0113352	0.0728529	0.649337	0.682699	0.013114	20	38	UPF1;AKAP1
chr1	10630237	10630272	ENST00000356607	PEX14	+	protein_coding	3'UTR	9	9	0.0104592	0.747945	0.826584	0.837569	0.822606	0.869121	0.0260761	0.0241481	0.29663	0.637944	0.643339	0.86231	20	36	AKAP1;UPF1	AKAP1
chr1	10630273	10630301	ENST00000356607	PEX14	+	protein_coding	3'UTR	9	10	0.0138678	0.283167	0.627695	0.704207	0.475929	0.455917	0.0217222	0.017996	0.308852	0.42635	0.464774	0.428831	22	29	AKAP1;UPF1	AKAP1
chr1	11012664	11012722	ENST00000240185	TARDBP	+	protein_coding	5'UTR	1	1	0.00774429	0.018395	0.119164	0.826086	0.807592	0.756761	0.0178277	0.0168865	0.634498	0.398071	0.35138	0.0448779	20	59	DDX3X;NCBP2;NCBP2;PRPF8	NCBP2;RPS3;GEMIN5;DDX3X;HNRNPM;DROSHA;DDX3X;UCHL5;DDX3X
chr1	11012725	11013728	ENST00000240185	TARDBP	+	protein_coding	5'UTR;CDS	1;2	2	0.00886232	0.681103	0.804942	0.627319	0.763095	0.692802	0.0295477	0.0273912	0.416205	0.203608	0.259811	0.17674	20	32	DDX3X;NCBP2;PRPF8;NCBP2;NCBP2	NCBP2;GEMIN5;HNRNPM;DROSHA;UCHL5;DDX3X;DDX3X
chr1	11013732	11013770	ENST00000240185	TARDBP	+	protein_coding	CDS	2	3	0.0130976	0.000415717	0.00675227	0.498062	0.848377	0.0138657	0.0381135	0.0310923	0.0714745	0.131499	0.230881	0.00991041	20	39		DDX3X
chr1	11013771	11013809	ENST00000240185	TARDBP	+	protein_coding	CDS	2	4	0.0139967	0.001147	0.0148607	0.766789	0.933643	0.575683	0.0342572	0.0248372	0.00866911	0.217575	0.400815	0.000345461	20	39	GRWD1
chr1	11013811	11013855	ENST00000240185	TARDBP	+	protein_coding	CDS	2	5	0.0141928	4.79494e-05	0.00121372	0.765003	0.822188	0.548423	0.0341995	0.0206113	0.00156825	0.208364	0.287915	0.113179	20	45	GRWD1;GRWD1
chr1	11013856	11013904	ENST00000240185	TARDBP	+	protein_coding	CDS	2	6	0.00939262	5.47899e-08	5.79098e-06	0.811337	0.868255	0.6295	0.0326863	0.0282091	0.0465058	0.150261	0.234945	0.00580865	20	49	GRWD1
chr1	11013905	11013954	ENST00000240185	TARDBP	+	protein_coding	CDS	2	7	0.0111144	0.000106104	0.00228463	0.89673	0.924249	0.711577	0.0285613	0.0197318	0.00287436	0.293111	0.390796	0.00410231	20	50	BCLAF1
chr1	11013955	11016857	ENST00000240185	TARDBP	+	protein_coding	CDS	2;3	8	0.00835024	0.482239	0.747195	0.611947	0.778129	0.754846	0.0296961	0.0301871	0.910129	0.258743	0.23983	0.603443	20	25	BCLAF1
chr1	11016858	11016896	ENST00000240185	TARDBP	+	protein_coding	CDS	3	9	0.00714673	0.0975126	0.362466	0.688362	0.685623	0.655396	0.031949	0.0323008	0.899127	0.157375	0.194347	0.327101	20	39	BCLAF1
chr1	11016897	11016936	ENST00000240185	TARDBP	+	protein_coding	CDS	3	10	0.0129525	0.00684672	0.0575986	0.534556	0.644946	0.325142	0.0349122	0.0300267	0.207665	0.170162	0.233808	0.162023	20	40	BCLAF1;G3BP1
chr1	11016938	11016963	ENST00000240185	TARDBP	+	protein_coding	CDS	3	11	0.0130811	0.226849	0.569302	0.723493	0.612963	0.619795	0.0354306	0.0295682	0.345502	0.20012	0.251502	0.330336	20	26	G3BP1;BCLAF1
chr1	11016966	11018739	ENST00000240185	TARDBP	+	protein_coding	CDS	3;4	12	0.00972171	0.279012	0.623968	0.434447	0.725	0.554444	0.034085	0.0318076	0.496105	0.191129	0.203439	0.375592	20	49	ZNF800;PPIG;ZNF800;G3BP1	GRWD1;UCHL5
chr1	11018740	11018792	ENST00000240185	TARDBP	+	protein_coding	CDS	4	13	0.00846536	0.281796	0.626439	0.762756	0.814851	0.811752	0.0306431	0.0261873	0.151542	0.249188	0.337582	0.0426059	20	53	ZNF800;G3BP1;PPIG;BCLAF1
chr1	11018794	11018825	ENST00000240185	TARDBP	+	protein_coding	CDS	4	14	0.00785694	0.0741954	0.306494	0.701023	0.809241	0.679146	0.0370072	0.0364068	0.897285	0.164822	0.182498	0.202119	20	32	PPIG;BCLAF1	LIN28B
chr1	11018826	11018866	ENST00000240185	TARDBP	+	protein_coding	CDS	4	15	0.00990319	0.0022611	0.0249228	0.798211	0.839445	0.712586	0.0374808	0.0326139	0.324588	0.200614	0.256248	0.0141016	20	41	BCLAF1;LIN28B;GRWD1;PRPF8	LIN28B;SRSF1
chr1	11018869	11020456	ENST00000240185	TARDBP	+	protein_coding	CDS	4;5	16	0.0117378	2.85053e-05	0.000801451	0.851901	0.895741	0.655323	0.0293161	0.0218558	0.02326	0.233047	0.423932	0.00613416	20	33	LIN28B;GRWD1;PRPF8;GRWD1	LIN28B;SRSF1;AQR
chr1	11020458	11020507	ENST00000240185	TARDBP	+	protein_coding	CDS	5	17	0.0151195	7.24131e-07	4.34502e-05	0.727269	0.796494	0.265031	0.0342205	0.0252987	0.117225	0.200602	0.33644	0.000511034	20	50	GRWD1;ZNF800	SRSF1
chr1	11020511	11020556	ENST00000240185	TARDBP	+	protein_coding	CDS	5	18	0.0108304	0.614286	0.788048	0.716367	0.903907	0.840669	0.0234255	0.0168251	0.0287812	0.31671	0.570907	0.00285141	20	46	GRWD1;ZNF800;GRWD1	SRSF1
chr1	11020558	11022128	ENST00000240185	TARDBP	+	protein_coding	CDS	5;6	19	0.0146958	0.243447	0.588537	0.612857	0.856376	0.722189	0.0404998	0.0272543	0.100974	0.246748	0.373244	0.118253	20	47	ZNF800;GRWD1;U2AF2;BCLAF1	SRSF1;SF3B4;U2AF2;U2AF1;SRSF1
chr1	11022130	11022281	ENST00000240185	TARDBP	+	protein_coding	CDS	6	20	0.0129568	0.16045	0.479011	0.424563	0.651782	0.477787	0.0313708	0.0313723	0.999147	0.252786	0.270558	0.865365	20	152	U2AF2;BCLAF1;PRPF4;GTF2F1	SF3B4;U2AF2;U2AF1;SRSF1;GTF2F1;TIA1;DDX6
chr1	11022283	11022340	ENST00000240185	TARDBP	+	protein_coding	CDS	6	21	0.0147691	0.182937	0.512405	0.777941	0.335682	0.420876	0.0430435	0.0385808	0.403313	0.216356	0.173981	0.607504	20	58	PRPF4;GTF2F1;GTF2F1;PRPF4	GTF2F1;TIA1;DDX6;GTF2F1
chr1	11022343	11022384	ENST00000240185	TARDBP	+	protein_coding	CDS	6	22	0.00918712	0.600175	0.784233	0.625141	0.758128	0.720871	0.0272567	0.0250698	0.314196	0.292126	0.335091	0.287004	20	42	GTF2F1;PRPF4;PRPF4	DDX6;GTF2F1
chr1	11022386	11022429	ENST00000240185	TARDBP	+	protein_coding	CDS	6	23	0.0109634	0.0925394	0.35132	0.755523	0.722111	0.674233	0.0350596	0.0318056	0.38101	0.247824	0.256388	0.838027	20	44	PRPF4	GTF2F1
chr1	11022431	11022458	ENST00000240185	TARDBP	+	protein_coding	CDS	6	24	0.0147986	0.0239724	0.143605	0.545007	0.807431	0.477519	0.030175	0.0193524	0.00475694	0.241645	0.400008	0.0132982	20	28		GTF2F1
chr1	11022463	11022487	ENST00000240185	TARDBP	+	protein_coding	CDS	6	25	0.0150367	0.000571978	0.00863778	0.664519	0.841582	0.443366	0.0307979	0.0191168	0.00146332	0.201853	0.366061	0.0202957	20	25
chr1	11022488	11022524	ENST00000240185	TARDBP	+	protein_coding	CDS	6	26	0.0120937	0.0376001	0.196044	0.737934	0.911423	0.697981	0.024676	0.019768	0.0186016	0.251347	0.493823	5.96056e-06	20	37
chr1	11022525	11022575	ENST00000240185	TARDBP	+	protein_coding	CDS	6	27	0.0102168	0.037306	0.194936	0.745788	0.861585	0.697341	0.0336493	0.029059	0.234024	0.230563	0.304267	0.031074	20	51
chr1	11022576	11022629	ENST00000240185	TARDBP	+	protein_coding	CDS	6	28	0.0120297	0.0831478	0.328748	0.839813	0.834405	0.78931	0.0341563	0.0282954	0.145249	0.256664	0.355517	0.0636538	20	54
chr1	11022631	11022879	ENST00000240185	TARDBP	+	protein_coding	CDS;3'UTR	6	29	0.0114954	0.499546	0.753501	0.343886	0.525765	0.391761	0.0394702	0.0368945	0.689217	0.171898	0.192491	0.708901	20	249	CDC40
chr1	11022880	11022917	ENST00000240185	TARDBP	+	protein_coding	3'UTR	6	30	0.00930027	0.267008	0.613027	0.542605	0.658519	0.600061	0.0194362	0.0198775	0.745098	0.302393	0.343777	0.715091	20	38
chr1	11022918	11022958	ENST00000240185	TARDBP	+	protein_coding	3'UTR	6	31	0.0106021	0.629253	0.792147	0.538204	0.350281	0.606147	0.0328604	0.03366	0.875537	0.211892	0.227646	0.732817	20	41		PUM2;PUM2
chr1	11022959	11023000	ENST00000240185	TARDBP	+	protein_coding	3'UTR	6	32	0.00728044	0.541373	0.766872	0.853006	0.721992	0.854273	0.0264635	0.0268921	0.897002	0.31597	0.31991	0.867338	20	42		PUM2
chr1	11023001	11023039	ENST00000240185	TARDBP	+	protein_coding	3'UTR	6	33	0.00908248	0.527256	0.762894	0.764274	0.600836	0.773536	0.0322848	0.0283476	0.34764	0.272153	0.267545	0.860313	20	39		PUM2
chr1	11023044	11023224	ENST00000240185	TARDBP	+	protein_coding	3'UTR	6	34	0.00840149	0.410035	0.715262	0.730718	0.589755	0.683804	0.0208547	0.0206932	0.958398	0.344141	0.362069	0.721794	20	181		TIA1
chr1	11023225	11023265	ENST00000240185	TARDBP	+	protein_coding	3'UTR	6	35	0.00713747	0.331946	0.666499	0.887053	0.813972	0.832001	0.0222721	0.0218625	0.851932	0.386148	0.411942	0.307707	20	41
chr1	11023267	11023304	ENST00000240185	TARDBP	+	protein_coding	3'UTR	6	36	0.00653325	0.599366	0.784082	0.800966	0.81791	0.869258	0.0252775	0.0250444	0.863483	0.332435	0.354926	0.718821	20	38	PRPF8
chr1	11023305	11023350	ENST00000240185	TARDBP	+	protein_coding	3'UTR	6	37	0.00549229	0.310648	0.650685	0.850104	0.891641	0.872146	0.0168087	0.0175101	0.584439	0.412126	0.407263	0.872929	20	46	PRPF8;PRPF8;TIAL1	PRPF8;PRPF8;TIA1
chr1	11023352	11023392	ENST00000240185	TARDBP	+	protein_coding	3'UTR	6	38	0.00722744	0.548647	0.769389	0.666829	0.715123	0.779947	0.0289016	0.0301001	0.764983	0.223812	0.244978	0.241998	20	41	PRPF8;TIAL1;LIN28B	PRPF8;TIA1;RBM22;TIA1;LIN28B
chr1	11023393	11023435	ENST00000240185	TARDBP	+	protein_coding	3'UTR	6	39	0.0067785	0.111401	0.392124	0.734559	0.700192	0.720424	0.0311378	0.027373	0.181578	0.169084	0.201829	0.177745	20	43	LIN28B;LIN28B;LIN28B	PRPF8;RBM22;TIA1;LIN28B;LIN28B;TARDBP;LIN28B;SRSF7
chr1	11023436	11023490	ENST00000240185	TARDBP	+	protein_coding	3'UTR	6	40	0.00662813	0.308041	0.64846	0.803915	0.8393	0.809331	0.0280836	0.0270682	0.719645	0.245447	0.25889	0.5756	20	55	LIN28B;LIN28B	TARDBP;LIN28B;SRSF7;EIF4G2;LIN28B
chr1	11023491	11023541	ENST00000240185	TARDBP	+	protein_coding	3'UTR	6	41	0.00851114	0.749846	0.827275	0.811297	0.773858	0.842923	0.0331687	0.029971	0.377902	0.284274	0.288046	0.859567	20	51		TARDBP;SRSF7;EIF4G2;TARDBP;LIN28B
chr1	11023542	11023597	ENST00000240185	TARDBP	+	protein_coding	3'UTR	6	42	0.00574994	0.713392	0.814292	0.820526	0.902995	0.923984	0.0229473	0.0234173	0.845558	0.395669	0.386256	0.723126	20	56		TARDBP;LIN28B;LIN28B;TARDBP;TARDBP
chr1	11023598	11023637	ENST00000240185	TARDBP	+	protein_coding	3'UTR	6	43	0.00732431	0.268858	0.614692	0.733785	0.789024	0.756634	0.0269311	0.0269249	0.998667	0.233079	0.194112	0.0648184	20	40		TARDBP;TARDBP
chr1	11023640	11023688	ENST00000240185	TARDBP	+	protein_coding	3'UTR	6	44	0.00693001	0.513032	0.758426	0.899531	0.817775	0.848403	0.0313183	0.0312102	0.960193	0.289888	0.284475	0.764324	20	49		TARDBP;CPSF6
chr1	11023689	11023729	ENST00000240185	TARDBP	+	protein_coding	3'UTR	6	45	0.00882528	0.260732	0.606827	0.656818	0.78917	0.600055	0.0388221	0.0380987	0.493457	0.203406	0.206164	0.881567	20	41		CPSF6
chr1	11023730	11023767	ENST00000240185	TARDBP	+	protein_coding	3'UTR	6	46	0.00788905	0.722742	0.817506	0.743251	0.744574	0.850418	0.0318544	0.0308878	0.734353	0.300467	0.325764	0.0458631	20	38
chr1	11023779	11023830	ENST00000240185	TARDBP	+	protein_coding	3'UTR	6	47	0.00988636	0.811633	0.854248	0.675316	0.548649	0.707759	0.0346671	0.031038	0.200414	0.234946	0.260999	0.327254	20	52	LARP4;LSM11	FUS;TARDBP;EIF4G2
chr1	11023833	11023882	ENST00000240185	TARDBP	+	protein_coding	3'UTR	6	48	0.00803151	0.754322	0.829005	0.884183	0.850568	0.846813	0.0220346	0.0223324	0.867015	0.460367	0.509911	0.149127	20	50	LARP4;LSM11	FUS;TARDBP;EIF4G2;SRSF1
chr1	11023886	11023927	ENST00000240185	TARDBP	+	protein_coding	3'UTR	6	49	0.0053519	0.76535	0.833718	0.912832	0.912747	0.927262	0.021001	0.0212194	0.914536	0.498592	0.498119	0.979957	20	42	LARP4;LSM11	TARDBP;EIF4G2;SRSF1
chr1	11023928	11023976	ENST00000240185	TARDBP	+	protein_coding	3'UTR	6	50	0.00784944	0.861553	0.88336	0.625525	0.506854	0.650856	0.0280737	0.0273688	0.77496	0.243378	0.223281	0.388139	20	49
chr1	11023981	11024031	ENST00000240185	TARDBP	+	protein_coding	3'UTR	6	51	0.0140116	0.349275	0.678111	0.672117	0.689456	0.628852	0.0330751	0.0318681	0.818015	0.328142	0.347908	0.590504	21	51
chr1	11054629	11054668	ENST00000376957	SRM	-	protein_coding	3'UTR	8	32	0.00843725	0.0228796	0.139048	0.752114	0.834217	0.690306	0.0298425	0.0271554	0.40167	0.234496	0.222098	0.0467045	22	40	LARP4	YBX3
chr1	11054669	11054718	ENST00000376957	SRM	-	protein_coding	3'UTR	8	31	0.00766702	0.0614032	0.271804	0.844566	0.91142	0.822891	0.0286865	0.0256487	0.00305104	0.283339	0.260421	0.213444	20	50	LARP4;LARP4	YBX3;YBX3
chr1	11054719	11054753	ENST00000376957	SRM	-	protein_coding	3'UTR	8	30	0.00549831	0.689305	0.80749	0.860728	0.877782	0.933334	0.0256748	0.0252902	0.920977	0.33379	0.352453	0.354232	20	35	LARP4	YBX3
chr1	11054754	11054784	ENST00000376957	SRM	-	protein_coding	3'UTR	8	29	0.00587127	0.339286	0.671875	0.94894	0.912913	0.935281	0.0243014	0.0211144	0.0161809	0.417731	0.425724	0.704349	20	31	LARP4	PCBP1
chr1	11054785	11054825	ENST00000376957	SRM	-	protein_coding	3'UTR	8	28	0.00329192	0.630792	0.792418	0.959515	0.986485	0.977964	0.016392	0.0169899	0.639589	0.552537	0.523331	0.189248	20	41	LARP4	PCBP1
chr1	11054826	11054854	ENST00000376957	SRM	-	protein_coding	3'UTR	8	27	0.0049558	0.0962311	0.359596	0.921309	0.88624	0.90323	0.0216184	0.0191407	0.154573	0.34971	0.35474	0.784694	20	29	LARP4	PCBP1;YBX3;YBX3
chr1	11054855	11054968	ENST00000376957	SRM	-	protein_coding	CDS;3'UTR	7;8	26	0.00731797	0.16089	0.479525	0.891279	0.906708	0.908146	0.0328514	0.028857	0.256543	0.234188	0.302604	0.0818385	20	38	PRPF8	YBX3
chr1	11054969	11055010	ENST00000376957	SRM	-	protein_coding	CDS	7	25	0.00482828	0.013242	0.0938955	0.919309	0.937017	0.896931	0.0145234	0.0106306	0.0207081	0.344663	0.428436	0.0121691	20	42		YBX3;YBX3
chr1	11055011	11055047	ENST00000376957	SRM	-	protein_coding	CDS	7	24	0.00666813	0.0558547	0.255302	0.899016	0.983429	0.905731	0.0268461	0.0262924	0.619692	0.326361	0.428693	0.00988816	20	37		YBX3
chr1	11055048	11055081	ENST00000376957	SRM	-	protein_coding	CDS	7	23	0.0064019	0.420719	0.720525	0.848122	0.88465	0.890726	0.0307032	0.0264189	0.140025	0.249877	0.31063	0.00652354	20	34	PRPF8;AQR	YBX3;YBX3
chr1	11055082	11055813	ENST00000376957	SRM	-	protein_coding	CDS	6;7	22	0.00741136	0.576985	0.777193	0.595294	0.672735	0.613513	0.0255066	0.0240838	0.527963	0.217235	0.234517	0.43792	20	36	PRPF8;AQR;PCBP2	YBX3;YBX3;PCBP1
chr1	11055814	11055838	ENST00000376957	SRM	-	protein_coding	CDS	6	21	0.00912091	0.013459	0.0950272	0.682018	0.760947	0.570885	0.02712	0.0241124	0.180243	0.227309	0.243566	0.63827	20	25	PCBP2;LARP4	PCBP1;PABPC4
chr1	11055841	11055882	ENST00000376957	SRM	-	protein_coding	CDS	6	20	0.00521265	0.0623134	0.274304	0.927539	0.924018	0.904567	0.0243223	0.0236039	0.789973	0.291171	0.290817	0.985197	20	42	PCBP2;LARP4	PCBP1;PABPC4
chr1	11055885	11055923	ENST00000376957	SRM	-	protein_coding	CDS	6	19	0.00523519	0.824211	0.860805	0.888336	0.886815	0.916197	0.0231857	0.02108	0.556804	0.345522	0.408196	0.178301	20	39	PCBP2	PCBP1
chr1	11055925	11056047	ENST00000376957	SRM	-	protein_coding	CDS	5;6	18	0.00502159	0.482053	0.747138	0.916892	0.898176	0.920609	0.0246836	0.0223558	0.427993	0.341361	0.354157	0.671708	20	39
chr1	11056049	11056084	ENST00000376957	SRM	-	protein_coding	CDS	5	17	0.00710745	0.313832	0.65335	0.771474	0.867042	0.769508	0.0302556	0.0280965	0.509515	0.219279	0.281157	0.114115	20	36		YBX3
chr1	11056085	11056624	ENST00000376957	SRM	-	protein_coding	CDS	4;5	16	0.00660493	0.379537	0.697583	0.752669	0.828679	0.786727	0.0200197	0.0153791	0.00251602	0.296502	0.357513	0.230636	20	31		YBX3
chr1	11056625	11056658	ENST00000376957	SRM	-	protein_coding	CDS	4	15	0.00875447	0.204158	0.541137	0.832889	0.948385	0.856547	0.0316455	0.0292239	0.47081	0.301278	0.370317	0.154781	20	34
chr1	11056661	11056707	ENST00000376957	SRM	-	protein_coding	CDS	4	14	0.00689549	0.408873	0.714603	0.935147	0.884086	0.930234	0.0285716	0.0258616	0.527784	0.454515	0.452008	0.922363	20	47		YBX3;METAP2
chr1	11056708	11056746	ENST00000376957	SRM	-	protein_coding	CDS	4	13	0.00620031	0.456307	0.736781	0.860018	0.925571	0.895516	0.0303962	0.0305291	0.970089	0.261183	0.314885	0.0263985	20	39		YBX3;METAP2
chr1	11056747	11058834	ENST00000376957	SRM	-	protein_coding	CDS	3;4	12	0.00756167	0.157676	0.474741	0.76451	0.850219	0.764311	0.0198986	0.0166821	0.147611	0.305445	0.404726	0.00488676	20	46	DDX3X	YBX3
chr1	11058836	11058886	ENST00000376957	SRM	-	protein_coding	CDS	3	11	0.00505011	0.559486	0.77226	0.904957	0.878817	0.908735	0.0227298	0.0222328	0.851584	0.331815	0.317133	0.421992	20	51	DDX3X	METAP2
chr1	11058889	11059249	ENST00000376957	SRM	-	protein_coding	CDS	2;3	10	0.00596122	0.608205	0.786252	0.851068	0.942021	0.896224	0.0216563	0.0211614	0.639915	0.381807	0.442205	0.0623624	20	29	PRPF8
chr1	11059251	11059282	ENST00000376957	SRM	-	protein_coding	CDS	2	9	0.00659439	0.689499	0.807499	0.955447	0.889316	0.93501	0.0240509	0.0239407	0.960337	0.451886	0.5197	0.00150738	20	32		YBX3
chr1	11059286	11059332	ENST00000376957	SRM	-	protein_coding	CDS	2	8	0.00778046	0.0547755	0.252042	0.819732	0.817913	0.752234	0.0237397	0.0256681	0.460136	0.27529	0.277766	0.953434	20	47	AQR	YBX3;YBX3;YBX3
chr1	11059333	11059799	ENST00000376957	SRM	-	protein_coding	CDS	1;2	7	0.00698969	0.0264452	0.153858	0.667464	0.726706	0.634146	0.0216945	0.0211856	0.473868	0.272152	0.280036	0.753581	20	36	AQR;PRPF8;AQR	YBX3;AQR;DDX3X
chr1	11059800	11059831	ENST00000376957	SRM	-	protein_coding	CDS	1	6	0.00922883	0.0785655	0.317753	0.938773	0.966469	0.938715	0.025828	0.0228532	0.260479	0.404558	0.54667	0.00638306	20	32	DDX3X	DDX3X
chr1	11059837	11059873	ENST00000376957	SRM	-	protein_coding	CDS	1	5	0.00628443	0.477595	0.745241	0.863413	0.938981	0.884184	0.0131323	0.0120657	0.322313	0.557478	0.68692	0.00333129	20	37	DDX3X	DDX3X
chr1	11059874	11059911	ENST00000376957	SRM	-	protein_coding	CDS	1	4	0.0076293	0.144821	0.45353	0.60706	0.792359	0.592269	0.017091	0.0157605	0.445775	0.305829	0.357992	0.110399	20	38	DDX3X	DDX3X;DDX3X
chr1	11059912	11059943	ENST00000376957	SRM	-	protein_coding	CDS	1	3	0.00792253	0.143387	0.451157	0.756871	0.626111	0.618089	0.0171784	0.0171073	0.972986	0.274368	0.345776	0.0350666	20	32	DDX3X;DDX3X	DDX3X
chr1	11059944	11059971	ENST00000376957	SRM	-	protein_coding	5'UTR	1	2	0.00715823	0.421939	0.721184	0.401915	0.580156	0.498804	0.016584	0.0143108	0.267009	0.27133	0.278135	0.89865	20	28	DDX3X	DDX3X
chr1	11059972	11060017	ENST00000376957	SRM	-	protein_coding	5'UTR	1	1	0.0086456	0.34603	0.676134	0.653013	0.715142	0.635162	0.0160125	0.01516	0.704231	0.372321	0.411783	0.506684	20	46	DDX3X	DDX3X
chr1	11069698	11069724	ENST00000376936	EXOSC10	-	protein_coding	CDS	22	16	0.0152571	0.87232	0.890592	0.312549	0.541382	0.371555	0.0350581	0.0314829	0.252962	0.24156	0.28117	0.505682	16	27
chr1	11069725	11070929	ENST00000376936	EXOSC10	-	protein_coding	CDS	21;22	15	0.0148333	0.0127178	0.0911688	0.621242	0.470124	0.375198	0.0303737	0.0230049	0.0473163	0.295058	0.295705	0.982483	20	36
chr1	11070930	11070963	ENST00000376936	EXOSC10	-	protein_coding	CDS	21	14	0.0153337	0.134264	0.435607	0.261088	0.324992	0.119747	0.0317271	0.0276835	0.254134	0.228902	0.260937	0.542533	20	34
chr1	11070964	11072110	ENST00000376936	EXOSC10	-	protein_coding	CDS	20;21	13	0.016337	0.0115681	0.0850126	0.690484	0.810541	0.566765	0.0316345	0.0247641	0.0597131	0.301369	0.445197	0.0158648	20	34		SF3B4;DDX24;ZNF622
chr1	11072111	11077418	ENST00000376936	EXOSC10	-	protein_coding	CDS	16;20	12	0.0202483	0.000401489	0.00657021	0.678032	0.467073	0.0446647	0.0359705	0.0262511	0.0256082	0.275076	0.324148	0.278796	20	393	PPIG;GRWD1;PPIG;GRWD1;GRWD1;PPIG;PRPF8;GRWD1	DDX24;ZNF622;UCHL5;ZNF622;ZNF622;UCHL5;ZNF622;YBX3;ZNF622
chr1	11077419	11077622	ENST00000376936	EXOSC10	-	protein_coding	CDS	15;16	11	0.0153574	0.219796	0.560721	0.24271	0.600179	0.357886	0.0313635	0.0267223	0.255786	0.243221	0.317157	0.21124	20	47	GRWD1	SRSF1;EFTUD2;SF3B4
chr1	11077624	11079721	ENST00000376936	EXOSC10	-	protein_coding	CDS	14;15	10	0.0153961	0.57932	0.778043	0.308685	0.627303	0.473942	0.0328093	0.0241069	0.0179202	0.275173	0.375016	0.111364	20	39	GRWD1;PPIG;PRPF8;PPIG	SRSF1;EFTUD2;SF3B4;EFTUD2;ZNF622
chr1	11079722	11087520	ENST00000376936	EXOSC10	-	protein_coding	CDS	9;14	9	0.0182686	0.459723	0.738127	0.237971	0.864691	0.557743	0.0285407	0.0222346	0.0435943	0.300332	0.5014	0.0194861	20	722	PRPF8;PPIG;PRPF8;GRWD1;PRPF8;GRWD1;GRWD1;PRPF8;GRWD1;UCHL5	ZNF622;EFTUD2;PRPF8;GRWD1;UCHL5;MTPAP;GRWD1;ZNF622;PRPF8;ZNF622;DDX24
chr1	11087522	11087559	ENST00000376936	EXOSC10	-	protein_coding	CDS	9	8	0.0149743	0.0268424	0.155369	0.563377	0.649054	0.412998	0.0284012	0.0249725	0.078812	0.274714	0.37337	0.109261	20	38	GRWD1;UCHL5
chr1	11087560	11087806	ENST00000376936	EXOSC10	-	protein_coding	CDS	8;9	7	0.0155912	0.00885698	0.0698939	0.502511	0.493607	0.313307	0.0294561	0.0275265	0.580443	0.242041	0.335045	0.0135964	20	39	GRWD1
chr1	11087807	11087847	ENST00000376936	EXOSC10	-	protein_coding	CDS	8	6	0.019394	0.454698	0.736205	0.207006	0.76322	0.403907	0.0316763	0.0266638	0.1119	0.294002	0.503986	0.0215756	20	41
chr1	11087848	11087885	ENST00000376936	EXOSC10	-	protein_coding	CDS	8	5	0.016953	0.144752	0.453396	0.801218	0.921404	0.836413	0.0313542	0.0276447	0.115826	0.406302	0.578026	0.0290909	20	38
chr1	11087886	11098142	ENST00000376936	EXOSC10	-	protein_coding	CDS	2;8	4	0.0165501	0.00161871	0.0193138	0.425377	0.463171	0.173845	0.0304824	0.0260064	0.104336	0.301277	0.273603	0.554952	20	734	BCLAF1;GRWD1;GRWD1;BCLAF1;BCLAF1	DDX24;DDX24;ZNF622;DDX24;AQR;AQR;DDX24;DDX24;ZNF622;DDX24;ZNF622;DDX24;DDX24;ZNF622;BUD13
chr1	11098143	11099753	ENST00000376936	EXOSC10	-	protein_coding	CDS	1;2	3	0.0126475	0.577603	0.777346	0.297842	0.517214	0.456981	0.0232783	0.0185946	0.147605	0.2864	0.39294	0.152914	20	47		ZNF622;BUD13;AQR
chr1	11099756	11099788	ENST00000376936	EXOSC10	-	protein_coding	CDS	1	2	0.0161591	0.243112	0.588164	0.577803	0.349106	0.372544	0.0272512	0.0302605	0.373601	0.294878	0.287169	0.917581	20	33
chr1	11099789	11099827	ENST00000376936	EXOSC10	-	protein_coding	CDS	1	1	0.0151929	0.00274859	0.0289732	0.574182	0.481264	0.216815	0.0284597	0.0190556	0.0242503	0.310718	0.322009	0.891281	20	39
chr1	11107480	11127663	ENST00000361445	MTOR	-	protein_coding	CDS;3'UTR	44;57;58	49	0.0132893	0.934944	0.939298	0.264557	0.399421	0.47526	0.0259157	0.0267143	0.630122	0.39083	0.382623	0.891242	13	1479	PRPF8;PRPF8	YBX3;AQR;BUD13;LIN28B;PRPF8;FXR2
chr1	11127664	11127713	ENST00000361445	MTOR	-	protein_coding	CDS	44	48	0.012643	0.733586	0.821345	0.544113	0.619714	0.776326	0.029523	0.0249988	0.150934	0.393896	0.443134	0.109049	20	50		FXR2
chr1	11127716	11127766	ENST00000361445	MTOR	-	protein_coding	CDS	44	47	0.0146409	0.128145	0.424347	0.708426	0.541798	0.461079	0.0315517	0.0299471	0.490539	0.27769	0.343387	0.179145	20	51		BUD13
chr1	11127769	11128010	ENST00000361445	MTOR	-	protein_coding	CDS	43;44	46	0.0127531	0.57223	0.775527	0.587661	0.783152	0.724813	0.0253943	0.0206133	0.0947814	0.423227	0.446181	0.6875	20	45	AQR;PRPF8;AQR;PRPF8	BUD13;AQR;UCHL5
chr1	11128011	11150215	ENST00000361445	MTOR	-	protein_coding	CDS	31;34;43	45	0.0142603	0.778816	0.839144	0.237716	0.462585	0.533006	0.0300844	0.0326115	0.302472	0.32322	0.316521	0.80823	20	1546	AQR;PRPF8;FXR2;EIF3H	YBX3;METAP2;AQR;YBX3;UCHL5;FXR2;DDX24;ZNF622
chr1	11212423	11212463	ENST00000361445	MTOR	-	protein_coding	CDS	23	44	0.0161818	0.283444	0.628016	0.513924	0.184768	0.235865	0.0276337	0.0221347	0.039431	0.342025	0.398	0.340338	20	41		FMR1
chr1	11212465	11212817	ENST00000361445	MTOR	-	protein_coding	CDS	22;23	43	0.0167582	0.479192	0.745903	0.62223	0.178647	0.40756	0.0304139	0.0244518	0.0243834	0.364488	0.404752	0.322246	20	32		FMR1;DDX24
chr1	11212820	11234189	ENST00000361445	MTOR	-	protein_coding	CDS	14;22	42	0.0131595	0.471335	0.742952	0.550562	0.462842	0.552376	0.0305794	0.0257027	0.129249	0.273764	0.321767	0.188495	20	1090	EIF3H;PPIG;BCLAF1;BCLAF1;LIN28B;BCLAF1	DDX24;AQR;DDX24;ZNF622;BUD13;YBX3;AQR;DDX24;DDX24;LIN28B;AQR
chr1	11234191	11234229	ENST00000361445	MTOR	-	protein_coding	CDS	14	41	0.0127444	0.639664	0.794687	0.50577	0.228918	0.439465	0.0224744	0.0147709	0.000458297	0.340178	0.35963	0.770342	20	39
chr1	11234230	11237851	ENST00000361445	MTOR	-	protein_coding	CDS	13;14	40	0.0158425	0.451874	0.735173	0.454178	0.763496	0.584906	0.0340955	0.0338472	0.963919	0.305078	0.384929	0.29893	20	45
chr1	11237854	11237891	ENST00000361445	MTOR	-	protein_coding	CDS	13	39	0.0154857	0.544204	0.767998	0.405949	0.699575	0.548326	0.0300002	0.0260008	0.236087	0.372233	0.433521	0.205308	20	38		FXR2
chr1	11237893	11237934	ENST00000361445	MTOR	-	protein_coding	CDS	13	38	0.0137841	0.820462	0.858715	0.210152	0.21274	0.278014	0.0247389	0.0196144	0.163908	0.324078	0.343961	0.683396	20	42		FXR2
chr1	11237943	11237987	ENST00000361445	MTOR	-	protein_coding	CDS	13	37	0.0130485	0.663311	0.800307	0.271293	0.313055	0.501501	0.0221966	0.0239588	0.685439	0.344203	0.353427	0.912692	20	45
chr1	11237988	11238033	ENST00000361445	MTOR	-	protein_coding	CDS	13	36	0.0118695	0.68169	0.805164	0.314097	0.61427	0.457238	0.019922	0.0166736	0.093379	0.382322	0.43693	0.458098	20	46
chr1	11238035	11238547	ENST00000361445	MTOR	-	protein_coding	CDS	12;13	35	0.0161722	0.384217	0.700421	0.405035	0.225891	0.250226	0.0242582	0.0191036	0.240117	0.365	0.414722	0.177146	20	160
chr1	11238549	11238584	ENST00000361445	MTOR	-	protein_coding	CDS	12	34	0.0138422	0.359751	0.685208	0.586387	0.758837	0.665892	0.0279875	0.024045	0.115913	0.365535	0.500972	0.0301416	20	36
chr1	11238589	11240310	ENST00000361445	MTOR	-	protein_coding	CDS	11;12	33	0.0151094	0.489631	0.74994	0.564278	0.428787	0.40239	0.0274073	0.0215842	0.0780842	0.379011	0.401106	0.752524	20	37
chr1	11240311	11240348	ENST00000361445	MTOR	-	protein_coding	CDS	11	32	0.0150639	0.735278	0.822129	0.492875	0.539945	0.601209	0.032986	0.0298658	0.443589	0.306582	0.322977	0.578623	20	38
chr1	11240349	11240386	ENST00000361445	MTOR	-	protein_coding	CDS	11	31	0.00917448	0.288068	0.631877	0.72776	0.764196	0.755634	0.0203494	0.017359	0.0854668	0.491986	0.481284	0.832986	20	38
chr1	11240387	11240421	ENST00000361445	MTOR	-	protein_coding	CDS	11	30	0.0130687	0.787019	0.842657	0.429461	0.603452	0.501658	0.024272	0.0203121	0.22169	0.336324	0.420138	0.0159475	20	35
chr1	11240424	11240450	ENST00000361445	MTOR	-	protein_coding	CDS	11	29	0.0156258	0.612885	0.787693	0.443751	0.471646	0.502575	0.0310968	0.0279659	0.581689	0.309697	0.362267	0.45625	20	27
chr1	11240451	11240491	ENST00000361445	MTOR	-	protein_coding	CDS	11	28	0.0115974	0.924687	0.930588	0.605687	0.622984	0.750507	0.0317802	0.028201	0.567602	0.326324	0.365484	0.234297	20	41
chr1	11240492	11240523	ENST00000361445	MTOR	-	protein_coding	CDS	11	27	0.0111347	0.472761	0.743403	0.430034	0.240935	0.443574	0.0251577	0.0214923	0.255082	0.257697	0.321855	0.196444	20	32
chr1	11240524	11241565	ENST00000361445	MTOR	-	protein_coding	CDS	10;11	26	0.011112	0.313738	0.653307	0.500466	0.553982	0.460883	0.0222156	0.0188228	0.156502	0.344523	0.377253	0.409977	20	37	LIN28B	LIN28B
chr1	11241569	11241605	ENST00000361445	MTOR	-	protein_coding	CDS	10	25	0.0140867	0.047146	0.228345	0.709677	0.62657	0.516083	0.0228362	0.0227905	0.983965	0.426527	0.474945	0.188225	20	37	LIN28B	LIN28B
chr1	11241606	11241645	ENST00000361445	MTOR	-	protein_coding	CDS	10	24	0.0132007	0.409522	0.714922	0.332108	0.781362	0.497221	0.0205724	0.0167745	0.14819	0.402034	0.541081	0.160123	20	40
chr1	11241648	11243164	ENST00000361445	MTOR	-	protein_coding	CDS	9;10	23	0.0132708	0.752322	0.828159	0.514771	0.386571	0.596508	0.0272897	0.0244481	0.449306	0.355382	0.424749	0.388635	20	85
chr1	11243166	11243222	ENST00000361445	MTOR	-	protein_coding	CDS	9	22	0.0131857	0.61743	0.789003	0.61054	0.583051	0.641417	0.0272401	0.0211296	0.235734	0.337093	0.417807	0.0651159	20	57
chr1	11243223	11243260	ENST00000361445	MTOR	-	protein_coding	CDS	9	21	0.0152596	0.682989	0.805659	0.622484	0.684696	0.649974	0.0312858	0.0278474	0.4002	0.380365	0.435466	0.270929	20	38
chr1	11243262	11243291	ENST00000361445	MTOR	-	protein_coding	CDS	9	20	0.0156098	0.783895	0.841202	0.325517	0.405504	0.43789	0.0292871	0.0295096	0.956089	0.315075	0.36366	0.138194	20	30
chr1	11243294	11247670	ENST00000361445	MTOR	-	protein_coding	CDS	8;9	19	0.0127247	0.930379	0.935409	0.772045	0.739676	0.860326	0.0274526	0.0249181	0.414786	0.446337	0.517185	0.229745	20	53		FXR2
chr1	11247673	11247830	ENST00000361445	MTOR	-	protein_coding	CDS	7;8	18	0.0134193	0.628908	0.792072	0.445146	0.26403	0.427408	0.0300729	0.0265004	0.52211	0.326295	0.376577	0.143843	20	73	BCLAF1;PPIG;EIF3H
chr1	11247832	11247878	ENST00000361445	MTOR	-	protein_coding	CDS	7	17	0.015947	0.796717	0.846999	0.108428	0.325371	0.443931	0.0264357	0.0224735	0.5104	0.334402	0.402637	0.306391	20	47	PPIG;EIF3H
chr1	11247880	11253872	ENST00000361445	MTOR	-	protein_coding	CDS	6;7	16	0.0155463	0.317571	0.656207	0.374928	0.481433	0.290984	0.0239475	0.0192603	0.314853	0.319955	0.464355	0.00804376	20	249	EIF3H;AQR;AQR;PRPF8	AQR;DDX24;UCHL5
chr1	11253873	11253917	ENST00000361445	MTOR	-	protein_coding	CDS	6	15	0.018039	0.0753207	0.309546	0.572852	0.347229	0.23551	0.0326047	0.0232049	0.0124033	0.320585	0.324111	0.948874	20	45	PPIG;BCLAF1	DDX24;UCHL5
chr1	11253921	11253959	ENST00000361445	MTOR	-	protein_coding	CDS	6	14	0.0139203	0.31602	0.654937	0.388754	0.415766	0.410768	0.0302313	0.0279605	0.555443	0.287106	0.326438	0.518031	20	39	PPIG;BCLAF1	UCHL5
chr1	11253960	11256012	ENST00000361445	MTOR	-	protein_coding	CDS	5;6	13	0.0135333	0.316066	0.654977	0.436571	0.684351	0.597432	0.0333849	0.0302239	0.508238	0.282018	0.321605	0.399634	20	35
chr1	11256015	11256048	ENST00000361445	MTOR	-	protein_coding	CDS	5	12	0.0150116	0.186182	0.51699	0.547235	0.558174	0.518714	0.0287375	0.0278998	0.798881	0.36057	0.329016	0.200408	20	34		ZNF622
chr1	11256052	11256091	ENST00000361445	MTOR	-	protein_coding	CDS	5	11	0.0134832	0.537003	0.76564	0.455621	0.615549	0.532603	0.0210178	0.0184248	0.302567	0.464509	0.464891	0.99375	20	40		ZNF622;FXR2
chr1	11256092	11256948	ENST00000361445	MTOR	-	protein_coding	CDS	4;5	10	0.0138182	0.838006	0.868811	0.242636	0.21269	0.256454	0.0227905	0.01723	0.0392363	0.356471	0.365375	0.887934	20	117		ZNF622;FXR2
chr1	11256952	11256999	ENST00000361445	MTOR	-	protein_coding	CDS	4	9	0.013471	0.1528	0.466873	0.651556	0.421124	0.467695	0.0281274	0.0298711	0.622459	0.305747	0.290769	0.759682	20	48
chr1	11257000	11257044	ENST00000361445	MTOR	-	protein_coding	CDS	4	8	0.0126933	0.345551	0.675972	0.46355	0.518964	0.557707	0.0275344	0.0237201	0.245478	0.367149	0.350895	0.71676	20	45
chr1	11257049	11257084	ENST00000361445	MTOR	-	protein_coding	CDS	4	7	0.0142171	0.526875	0.762794	0.618689	0.465226	0.459613	0.0284557	0.0232491	0.0303616	0.357512	0.3916	0.148252	20	36
chr1	11257085	11257113	ENST00000361445	MTOR	-	protein_coding	CDS	4	6	0.0123202	0.663905	0.800356	0.673973	0.934136	0.816888	0.0245337	0.0200624	0.0373345	0.547945	0.598588	0.0914695	20	29
chr1	11257114	11257158	ENST00000361445	MTOR	-	protein_coding	CDS	4	5	0.0176313	0.301604	0.643356	0.668917	0.546504	0.492593	0.0260996	0.0266772	0.657867	0.440888	0.431435	0.861023	20	45
chr1	11257160	11259350	ENST00000361445	MTOR	-	protein_coding	CDS	2;4	4	0.0175656	0.719804	0.81662	0.298023	0.436092	0.372448	0.0274379	0.0265081	0.828903	0.419125	0.406478	0.79565	20	218	BCLAF1;EIF3H	YBX3;YBX3;YBX3;YBX3
chr1	11259352	11259381	ENST00000361445	MTOR	-	protein_coding	CDS	2	3	0.0152841	0.683745	0.80594	0.414455	0.571421	0.614211	0.0257315	0.0221739	0.365147	0.445565	0.457755	0.716556	20	30
chr1	11259382	11259417	ENST00000361445	MTOR	-	protein_coding	5'UTR;CDS	2	2	0.0158738	0.25043	0.59601	0.505238	0.604722	0.511057	0.0276566	0.0245989	0.348467	0.446899	0.42561	0.203109	20	36
chr1	11259418	11262475	ENST00000361445	MTOR	-	protein_coding	5'UTR	1;2	1	0.0154865	0.279281	0.624289	0.521534	0.514905	0.579699	0.0265796	0.0228701	0.133976	0.452115	0.484427	0.529207	20	37	NCBP2;DDX3X	NCBP2
chr1	11674532	11674578	ENST00000235310	MAD2L2	-	protein_coding	3'UTR	11	25	0.0113323	0.429717	0.724848	0.579186	0.571911	0.645095	0.0283661	0.0251199	0.227569	0.29661	0.352064	0.0158409	24	47	UPF1;LARP4;AKAP1	IGF2BP2;PABPC4;DDX55;YBX3
chr1	11674580	11674614	ENST00000235310	MAD2L2	-	protein_coding	3'UTR	11	24	0.00753325	0.266148	0.612319	0.680681	0.717984	0.699876	0.0213932	0.0192179	0.396032	0.314775	0.361257	0.334899	20	35	UPF1;LARP4;AKAP1;LARP4	IGF2BP2;PABPC4;DDX6
chr1	11674617	11674655	ENST00000235310	MAD2L2	-	protein_coding	3'UTR	11	23	0.00798716	0.65231	0.797966	0.804217	0.647115	0.781645	0.0225505	0.0201846	0.484754	0.376463	0.374817	0.97135	20	39	UPF1;AKAP1;LARP4	PABPC4;DDX6;METAP2;PABPC4
chr1	11674657	11674704	ENST00000235310	MAD2L2	-	protein_coding	3'UTR	11	22	0.00799587	0.515586	0.759118	0.802272	0.699439	0.813037	0.0259249	0.0221407	0.313197	0.385578	0.376082	0.428916	20	48	UPF1;AKAP1;LARP4;LARP4	DDX6;METAP2;PABPC4;PABPC4
chr1	11674707	11674747	ENST00000235310	MAD2L2	-	protein_coding	3'UTR	11	21	0.00918033	0.104411	0.377474	0.625289	0.537917	0.588246	0.0235068	0.0212174	0.361343	0.300112	0.320248	0.515	20	41	LARP4	PABPC4;PUM1;PABPC4;PABPC4
chr1	11674748	11674781	ENST00000235310	MAD2L2	-	protein_coding	CDS;3'UTR	11	20	0.00874159	0.171728	0.495924	0.742938	0.759735	0.694754	0.0222488	0.0174635	0.000245279	0.300284	0.379892	0.00128434	20	34		PUM1;PABPC4;DDX55
chr1	11674784	11675085	ENST00000235310	MAD2L2	-	protein_coding	CDS	10;11	19	0.00990426	0.286181	0.630341	0.584384	0.506266	0.489717	0.0331161	0.0277343	0.246374	0.169805	0.228275	0.0693953	20	37		PUM1;PABPC4;DDX55
chr1	11675090	11675117	ENST00000235310	MAD2L2	-	protein_coding	CDS	10	18	0.0116403	0.898871	0.910188	0.518061	0.463962	0.531095	0.0326734	0.0300793	0.584558	0.242825	0.244502	0.947021	20	28
chr1	11675120	11675155	ENST00000235310	MAD2L2	-	protein_coding	CDS	10	17	0.0113929	0.179809	0.507814	0.241527	0.722643	0.325233	0.0251859	0.0174202	0.00014482	0.240322	0.326032	0.0416612	20	36		YBX3;YBX3
chr1	11675159	11675677	ENST00000235310	MAD2L2	-	protein_coding	CDS	9;10	16	0.00870725	0.578648	0.777807	0.764264	0.840345	0.799443	0.0257311	0.0229902	0.323711	0.332644	0.4141	0.0581877	20	36		YBX3;YBX3
chr1	11675681	11675707	ENST00000235310	MAD2L2	-	protein_coding	CDS	9	15	0.0109374	0.687021	0.806843	0.716268	0.653665	0.78689	0.033417	0.0259634	0.09546	0.286849	0.345326	0.0112284	20	27
chr1	11675708	11676055	ENST00000235310	MAD2L2	-	protein_coding	CDS	8;9	14	0.00958152	0.211668	0.550734	0.785823	0.860182	0.818659	0.0223159	0.0171724	0.0883067	0.392983	0.527277	0.00209657	20	34
chr1	11676056	11676094	ENST00000235310	MAD2L2	-	protein_coding	CDS	8	13	0.00841493	0.529531	0.763422	0.490087	0.702007	0.695524	0.0303831	0.0268054	0.255867	0.221295	0.265988	0.256987	20	39
chr1	11676095	11676140	ENST00000235310	MAD2L2	-	protein_coding	CDS	8	12	0.0111208	0.359099	0.684823	0.558815	0.699412	0.645863	0.0271164	0.0210367	0.0971225	0.243494	0.34102	0.220462	20	46
chr1	11676849	11676878	ENST00000235310	MAD2L2	-	protein_coding	CDS	7	11	0.00845446	0.0682613	0.290562	0.790894	0.812959	0.801658	0.0250873	0.0211731	0.0923378	0.357988	0.376117	0.613073	20	30
chr1	11676883	11676921	ENST00000235310	MAD2L2	-	protein_coding	CDS	7	10	0.00907542	0.638017	0.794243	0.75958	0.705331	0.790301	0.0258445	0.0248446	0.741874	0.281078	0.321317	0.307544	20	39
chr1	11676934	11677564	ENST00000235310	MAD2L2	-	protein_coding	CDS	6;7	9	0.00892377	0.273466	0.618981	0.705948	0.752122	0.722067	0.0328331	0.0313357	0.365495	0.227818	0.271253	0.0430225	20	37		SF3B4;PRPF8;AQR
chr1	11677567	11677601	ENST00000235310	MAD2L2	-	protein_coding	CDS	6	8	0.0080609	0.475514	0.744255	0.812522	0.814215	0.832406	0.030434	0.0275175	0.265355	0.293699	0.336406	0.190405	20	35
chr1	11677602	11680373	ENST00000235310	MAD2L2	-	protein_coding	CDS	5;6	7	0.00901109	0.0670315	0.287312	0.632676	0.709991	0.557602	0.0221082	0.0186665	0.0878619	0.25227	0.366821	0.0241053	20	34	LARP4
chr1	11680375	11680408	ENST00000235310	MAD2L2	-	protein_coding	CDS	5	6	0.00875786	0.526343	0.762628	0.429982	0.658351	0.572516	0.0275269	0.0280038	0.904022	0.205566	0.236832	0.231065	20	34	LARP4;DDX3X	PABPC4;LIN28B
chr1	11680410	11680457	ENST00000235310	MAD2L2	-	protein_coding	CDS	5	5	0.0090252	0.763598	0.832858	0.482803	0.408193	0.491528	0.0287132	0.0249271	0.187943	0.200739	0.200366	0.990429	20	48	LARP4;DDX3X	PABPC4;LIN28B;LIN28B
chr1	11680462	11680587	ENST00000235310	MAD2L2	-	protein_coding	CDS	4;5	4	0.0112545	0.373184	0.693913	0.643632	0.801042	0.711022	0.0343846	0.0300968	0.349415	0.274127	0.316836	0.15235	20	36	DDX3X	PABPC4;LIN28B;YBX3;DDX3X;PABPC4
chr1	11680588	11681048	ENST00000235310	MAD2L2	-	protein_coding	5'UTR;CDS	3;4	3	0.0109035	0.0018801	0.021638	0.369351	0.627892	0.139973	0.032809	0.0285743	0.319305	0.139082	0.210133	0.0539633	20	36	DDX3X	DDX3X;PABPC4;AQR;FTO;DDX3X;PABPC4
chr1	11681050	11681089	ENST00000235310	MAD2L2	-	protein_coding	5'UTR	3	2	0.00820813	0.40506	0.712612	0.642589	0.725186	0.684748	0.0180772	0.0167071	0.384927	0.336404	0.397394	0.094247	20	40	DDX3X	FTO;DDX3X;PABPC4;DDX55;DDX3X
chr1	11681091	11681142	ENST00000235310	MAD2L2	-	protein_coding	5'UTR	3	1	0.00795921	0.739781	0.823676	0.681712	0.639574	0.649614	0.0153918	0.0132239	0.307924	0.432129	0.416394	0.849054	20	52	DDX3X	FTO;DDX55;DDX3X
chr1	11736145	11736185	ENST00000314340	AGTRAP	+	protein_coding	5'UTR	1	1	0.0130007	0.487233	0.749183	0.529002	0.606922	0.494995	0.0195379	0.0182335	0.612764	0.541922	0.447308	0.176982	20	41	DDX3X;NCBP2	DDX3X
chr1	11736186	11736233	ENST00000314340	AGTRAP	+	protein_coding	5'UTR;CDS	1	2	0.0183084	0.0233838	0.141172	0.648023	0.50086	0.372358	0.0323607	0.0233525	0.0122434	0.363482	0.303648	0.256064	20	48	DDX3X;NCBP2	DDX3X;DDX3X
chr1	11736234	11748504	ENST00000314340	AGTRAP	+	protein_coding	CDS	1;2;4	3	0.0176384	0.0144071	0.0999091	0.491118	0.42689	0.361791	0.0360975	0.0218711	0.00355772	0.243698	0.316674	0.259064	20	233	DDX3X;DDX3X;SND1	DDX3X;DDX3X;AQR;SF3B4;YBX3;DDX3X
chr1	11748510	11748549	ENST00000314340	AGTRAP	+	protein_coding	CDS	4	4	0.0161182	0.108356	0.385704	0.639004	0.20898	0.312315	0.0294512	0.021744	0.124398	0.322368	0.302258	0.770098	20	40	SND1
chr1	11748571	11750169	ENST00000314340	AGTRAP	+	protein_coding	CDS	4;5	5	0.0215613	0.0698618	0.29485	0.395351	0.459434	0.312218	0.0337953	0.021673	0.074123	0.315864	0.480256	0.0162971	20	133	SND1;LARP4
chr1	11750172	11750209	ENST00000314340	AGTRAP	+	protein_coding	CDS;3'UTR	5	6	0.0155188	0.0430343	0.214564	0.610756	0.675143	0.650453	0.033261	0.0296055	0.365771	0.315878	0.379556	0.344905	20	38	LARP4;UPF1
chr1	11750210	11750253	ENST00000314340	AGTRAP	+	protein_coding	3'UTR	5	7	0.0118271	0.58274	0.77904	0.255561	0.484167	0.417004	0.019693	0.0198814	0.956569	0.380281	0.410132	0.44641	20	44	LARP4;UPF1;AKAP1;LARP4
chr1	11750257	11750299	ENST00000314340	AGTRAP	+	protein_coding	3'UTR	5	8	0.0143896	0.410867	0.715548	0.622515	0.591632	0.618751	0.0267672	0.0222139	0.298323	0.47266	0.467881	0.930863	20	43	UPF1;AKAP1;LARP4;UPF1;LARP4
chr1	11750300	11750332	ENST00000314340	AGTRAP	+	protein_coding	3'UTR	5	9	0.0108384	0.204929	0.542003	0.764024	0.653783	0.611508	0.0226399	0.0261769	0.226231	0.365517	0.291555	0.234495	20	33	UPF1;LARP4;AKAP1
chr1	11750335	11750364	ENST00000314340	AGTRAP	+	protein_coding	3'UTR	5	10	0.0129893	0.564253	0.773737	0.633462	0.358161	0.653859	0.0207368	0.0216453	0.87112	0.405446	0.429991	0.51847	20	30	UPF1;LARP4;AKAP1
chr1	11750365	11750381	ENST00000314340	AGTRAP	+	protein_coding	3'UTR	5	11	0.0167194	0.318107	0.656506	0.529025	0.696766	0.509173	0.0278638	0.0225672	0.114809	0.453278	0.549687	0.218566	10	17	AKAP1;UPF1
chr1	11919660	11919743	ENST00000376572	KIAA2013	-	protein_coding	3'UTR	3	49	0.0118872	0.375687	0.695478	0.578641	0.611983	0.637998	0.0224922	0.0223735	0.977849	0.396504	0.405432	0.767303	27	84	FUBP3	FTO;UPF1
chr1	11919751	11919807	ENST00000376572	KIAA2013	-	protein_coding	3'UTR	3	48	0.00863296	0.920435	0.927163	0.588555	0.610428	0.707547	0.015722	0.0142562	0.636219	0.461226	0.533903	0.118818	20	57	UPF1	HNRNPM;PABPC4
chr1	11919808	11919852	ENST00000376572	KIAA2013	-	protein_coding	3'UTR	3	47	0.00832366	0.165017	0.485698	0.806755	0.78318	0.777264	0.0181624	0.0189433	0.760844	0.531436	0.546807	0.625245	20	45	UPF1;TIAL1;TIA1;DDX55;FUBP3	HNRNPM;PABPC4
chr1	11919854	11920127	ENST00000376572	KIAA2013	-	protein_coding	3'UTR	3	46	0.0157384	0.405589	0.712898	0.300276	0.486527	0.341377	0.0246119	0.0248595	0.943062	0.345287	0.373224	0.291948	20	274	UPF1;TIAL1;TIA1;DDX55;FUBP3	HNRNPM;PABPC4;TIA1
chr1	11920134	11920181	ENST00000376572	KIAA2013	-	protein_coding	3'UTR	3	45	0.0169374	0.594464	0.782583	0.38046	0.377896	0.44546	0.0361421	0.032183	0.588497	0.284256	0.258716	0.571035	20	48
chr1	11920182	11920224	ENST00000376572	KIAA2013	-	protein_coding	3'UTR	3	44	0.00986697	0.494743	0.751806	0.60517	0.537842	0.544535	0.0271829	0.0253051	0.594924	0.301984	0.257655	0.158714	20	43	IGF2BP3
chr1	11920226	11920264	ENST00000376572	KIAA2013	-	protein_coding	3'UTR	3	43	0.0102366	0.701718	0.810889	0.603129	0.520572	0.572034	0.0233996	0.0216191	0.06609	0.317627	0.355914	0.318996	20	39	IGF2BP3
chr1	11920265	11920290	ENST00000376572	KIAA2013	-	protein_coding	3'UTR	3	42	0.0117804	0.483881	0.747901	0.705353	0.689852	0.742844	0.0261215	0.0248346	0.778108	0.415222	0.404296	0.700761	20	26	IGF2BP3	YBX3
chr1	11920292	11920330	ENST00000376572	KIAA2013	-	protein_coding	CDS;3'UTR	3	41	0.0120908	0.696117	0.809223	0.360016	0.710843	0.55144	0.032614	0.0298064	0.571829	0.245241	0.272037	0.618781	20	39		YBX3
chr1	11920331	11922673	ENST00000376572	KIAA2013	-	protein_coding	CDS	2;3	40	0.0128386	0.443805	0.731381	0.397488	0.655459	0.586389	0.0276891	0.0217406	0.152351	0.30601	0.43182	0.0181864	20	40		AQR
chr1	11922824	11922868	ENST00000376572	KIAA2013	-	protein_coding	CDS	2	39	0.0127219	0.469835	0.742357	0.422829	0.432638	0.429639	0.0258516	0.0186623	0.00143377	0.257619	0.330509	0.494971	20	45
chr1	11922869	11922901	ENST00000376572	KIAA2013	-	protein_coding	CDS	2	38	0.00968994	0.718905	0.816272	0.548527	0.66191	0.678285	0.0322226	0.0292345	0.264632	0.208848	0.258098	0.112698	20	33
chr1	11922902	11922937	ENST00000376572	KIAA2013	-	protein_coding	CDS	2	37	0.00758549	0.059483	0.266302	0.767441	0.778314	0.689946	0.0232094	0.0221073	0.557797	0.256368	0.292898	0.0349623	20	36
chr1	11922941	11922977	ENST00000376572	KIAA2013	-	protein_coding	CDS	2	36	0.0081433	0.612588	0.787598	0.808279	0.870219	0.867846	0.0218886	0.019908	0.476967	0.369128	0.503468	0.0115625	20	37
chr1	11922978	11923014	ENST00000376572	KIAA2013	-	protein_coding	CDS	2	35	0.0101935	0.0733802	0.304279	0.721568	0.733759	0.721027	0.0296876	0.0274477	0.617039	0.300058	0.31633	0.717347	20	37
chr1	11923018	11923054	ENST00000376572	KIAA2013	-	protein_coding	CDS	2	34	0.00859112	0.645561	0.796386	0.783119	0.888607	0.843715	0.0191409	0.0166855	0.00748346	0.469167	0.604102	0.017955	20	37
chr1	11923055	11923121	ENST00000376572	KIAA2013	-	protein_coding	CDS	2	33	0.0108072	0.599232	0.784027	0.677642	0.621778	0.62342	0.0221768	0.0198341	0.316799	0.366246	0.463461	0.13007	20	67		YBX3
chr1	11923122	11923168	ENST00000376572	KIAA2013	-	protein_coding	CDS	2	32	0.0109575	0.389776	0.703669	0.432771	0.64288	0.554705	0.0284336	0.0279832	0.888888	0.266828	0.281055	0.421437	20	47		YBX3
chr1	11923169	11923217	ENST00000376572	KIAA2013	-	protein_coding	CDS	2	31	0.00752494	0.722238	0.817309	0.656496	0.64737	0.676914	0.0184022	0.0163558	0.284023	0.352451	0.396613	0.233584	20	49
chr1	11923219	11923256	ENST00000376572	KIAA2013	-	protein_coding	CDS	2	30	0.00783655	0.0648766	0.281198	0.912889	0.92697	0.874324	0.0226643	0.0197387	0.153052	0.440148	0.50046	0.0776348	20	38
chr1	11923258	11923297	ENST00000376572	KIAA2013	-	protein_coding	CDS	2	29	0.00945879	0.0645841	0.280404	0.808272	0.852581	0.795659	0.021468	0.0204988	0.466715	0.360768	0.465396	0.0256701	20	40
chr1	11923299	11923330	ENST00000376572	KIAA2013	-	protein_coding	CDS	2	28	0.0103692	0.207913	0.545834	0.777826	0.672897	0.650157	0.0264914	0.0236544	0.446846	0.328674	0.327216	0.927904	20	32
chr1	11923332	11923366	ENST00000376572	KIAA2013	-	protein_coding	CDS	2	27	0.0163939	0.0260775	0.152343	0.829681	0.908828	0.802337	0.0343039	0.0326776	0.0711101	0.313011	0.406168	0.146428	20	35
chr1	11923370	11923397	ENST00000376572	KIAA2013	-	protein_coding	CDS	2	26	0.0107293	0.21388	0.553513	0.585336	0.791731	0.609707	0.0204294	0.014854	0.0154834	0.364969	0.429158	0.211226	20	28
chr1	11923398	11923433	ENST00000376572	KIAA2013	-	protein_coding	CDS	2	25	0.0135665	0.46527	0.74027	0.533125	0.508738	0.585167	0.0273804	0.020791	0.0977107	0.307952	0.428007	0.0739258	20	36
chr1	11923434	11923463	ENST00000376572	KIAA2013	-	protein_coding	CDS	2	24	0.0114986	0.559151	0.772186	0.497439	0.694989	0.607722	0.0262792	0.0223527	0.210079	0.301288	0.387397	0.0277222	20	30
chr1	11923464	11925212	ENST00000376572	KIAA2013	-	protein_coding	CDS	1;2	23	0.0102149	0.18097	0.509595	0.744445	0.697892	0.684223	0.0288221	0.0259457	0.432872	0.311849	0.346728	0.355687	20	34
chr1	11925215	11925247	ENST00000376572	KIAA2013	-	protein_coding	CDS	1	22	0.0128896	0.325409	0.661423	0.771988	0.805636	0.771589	0.0314203	0.0289092	0.295114	0.311552	0.382894	0.0020022	20	33
chr1	11925250	11925292	ENST00000376572	KIAA2013	-	protein_coding	CDS	1	21	0.0109454	0.276788	0.621814	0.742638	0.753724	0.690814	0.0240612	0.0195614	0.0518521	0.355884	0.469165	0.0610674	20	43
chr1	11925293	11925329	ENST00000376572	KIAA2013	-	protein_coding	CDS	1	20	0.013394	0.791308	0.844605	0.423745	0.322687	0.408776	0.0243701	0.0224598	0.51234	0.274023	0.375868	0.0413819	20	37
chr1	11925330	11925363	ENST00000376572	KIAA2013	-	protein_coding	CDS	1	19	0.0117733	0.896723	0.908539	0.339841	0.204058	0.354582	0.0201612	0.0208596	0.815951	0.264587	0.359752	0.0994618	20	34
chr1	11925365	11925571	ENST00000376572	KIAA2013	-	protein_coding	CDS	1	18	0.0124356	0.410198	0.715332	0.407764	0.340633	0.356679	0.0223037	0.0156086	0.00201974	0.34267	0.387756	0.531058	20	207
chr1	11925579	11925611	ENST00000376572	KIAA2013	-	protein_coding	CDS	1	17	0.013104	0.146173	0.455751	0.431617	0.569523	0.445402	0.0240334	0.0217599	0.519355	0.331347	0.354002	0.718595	20	33
chr1	11925612	11925641	ENST00000376572	KIAA2013	-	protein_coding	CDS	1	16	0.0128946	0.353214	0.680821	0.551025	0.556788	0.504936	0.0244723	0.0181329	0.0183101	0.355352	0.405557	0.406662	20	30
chr1	11925642	11925683	ENST00000376572	KIAA2013	-	protein_coding	CDS	1	15	0.0132863	0.816446	0.856591	0.439924	0.524543	0.555082	0.0275071	0.0247966	0.60138	0.351067	0.360065	0.881023	20	42
chr1	11925686	11925726	ENST00000376572	KIAA2013	-	protein_coding	CDS	1	14	0.0107782	0.835192	0.86715	0.302179	0.470551	0.46919	0.0207082	0.0156333	0.0397082	0.30021	0.379933	0.468268	20	41
chr1	11925727	11925762	ENST00000376572	KIAA2013	-	protein_coding	CDS	1	13	0.0101217	0.438246	0.728591	0.52524	0.584882	0.450936	0.0174617	0.0128314	0.156335	0.412508	0.436399	0.612403	20	36
chr1	11925769	11925824	ENST00000376572	KIAA2013	-	protein_coding	CDS	1	12	0.0115729	0.262092	0.608205	0.625874	0.781027	0.672243	0.0228741	0.013312	0.00565868	0.276266	0.453568	0.0418337	20	56
chr1	11925828	11925868	ENST00000376572	KIAA2013	-	protein_coding	CDS	1	11	0.0102939	0.269951	0.615701	0.753121	0.753951	0.725599	0.0204352	0.0156511	0.138321	0.367794	0.442717	0.166698	20	41
chr1	11925875	11925922	ENST00000376572	KIAA2013	-	protein_coding	CDS	1	10	0.0110714	0.100269	0.368589	0.457232	0.586615	0.475124	0.0178932	0.0109027	0.00509064	0.389365	0.502648	0.197218	20	48
chr1	11925924	11925965	ENST00000376572	KIAA2013	-	protein_coding	CDS	1	9	0.0101378	0.261429	0.607609	0.696022	0.899047	0.778596	0.0212898	0.0171109	0.116444	0.371261	0.549737	0.0343417	20	42	DDX3X;FTO;RPS3
chr1	11925966	11926022	ENST00000376572	KIAA2013	-	protein_coding	CDS	1	8	0.0114254	0.0208234	0.130263	0.69819	0.706917	0.609977	0.022997	0.0145621	0.0134706	0.32858	0.438252	0.221473	20	57	DDX3X;FTO;RPS3;RPS3
chr1	11926023	11926059	ENST00000376572	KIAA2013	-	protein_coding	CDS	1	7	0.0089135	0.433005	0.726331	0.51014	0.741248	0.624212	0.0203793	0.0148157	0.0106981	0.322247	0.367762	0.20458	20	37	RPS3;DDX3X;FTO
chr1	11926061	11926100	ENST00000376572	KIAA2013	-	protein_coding	CDS	1	6	0.00941111	0.570318	0.775031	0.548132	0.585053	0.659766	0.0172236	0.0118271	0.00160021	0.319339	0.43771	0.0916871	20	40	RPS3;DDX3X;FTO;DDX3X
chr1	11926103	11926166	ENST00000376572	KIAA2013	-	protein_coding	CDS	1	5	0.0111427	0.22409	0.566118	0.547145	0.826985	0.654257	0.0214788	0.0170388	0.00880899	0.331086	0.456769	0.0662929	20	64	FTO;DDX3X;DDX3X
chr1	11926169	11926207	ENST00000376572	KIAA2013	-	protein_coding	CDS	1	4	0.0116463	0.120044	0.40889	0.488895	0.638685	0.379613	0.0207139	0.0129984	0.010228	0.273977	0.387067	0.108634	20	39	DDX3X;DDX3X
chr1	11926210	11926253	ENST00000376572	KIAA2013	-	protein_coding	5'UTR;CDS	1	3	0.0113223	0.15413	0.468906	0.624608	0.794663	0.681171	0.0241035	0.0162927	0.00932723	0.362912	0.475284	0.0231365	20	44	DDX3X;GRSF1;PCBP1;RPS3;FTO;NOL12	GEMIN5
chr1	11926254	11926292	ENST00000376572	KIAA2013	-	protein_coding	5'UTR	1	2	0.00726345	0.267025	0.613052	0.884108	0.971496	0.90064	0.0162461	0.0138941	0.227349	0.451275	0.525817	0.0777498	20	39	DDX3X;GRSF1;PCBP1;RPS3;FTO;NOL12	GEMIN5
chr1	11926299	11926351	ENST00000376572	KIAA2013	-	protein_coding	5'UTR	1	1	0.00823527	0.711811	0.813746	0.621538	0.234854	0.439758	0.0161744	0.0120394	0.0459341	0.352106	0.347071	0.954709	20	53	PCBP1;FTO;RPS3;DDX3X	GEMIN5;RBM15;GEMIN5
chr1	11934724	11934764	ENST00000196061	PLOD1	+	protein_coding	5'UTR	1	1	0.00864489	0.0228695	0.139009	0.711032	0.659768	0.554542	0.0236565	0.0211626	0.0743427	0.253562	0.284886	0.321807	20	41	DDX3X;RPS3;NOL12
chr1	11934765	11934797	ENST00000196061	PLOD1	+	protein_coding	5'UTR;CDS	1	2	0.00963701	0.00427406	0.040454	0.811895	0.826234	0.777582	0.0302372	0.0241731	0.0668997	0.235859	0.323742	0.0334056	20	33	RPS3;NOL12;DDX3X;RPS3;DDX3X
chr1	11934798	11934844	ENST00000196061	PLOD1	+	protein_coding	CDS	1	3	0.00994652	1.88839e-05	0.000581016	0.867209	0.885105	0.745409	0.0301415	0.0234057	0.0458681	0.266915	0.335666	0.00741659	20	47	RPS3;DDX3X	DDX3X
chr1	11934845	11948001	ENST00000196061	PLOD1	+	protein_coding	CDS	1;2	4	0.0105734	0.00191131	0.0219157	0.843232	0.916007	0.732934	0.0288429	0.0223978	0.0298467	0.327132	0.441625	0.000984582	20	37	DDX3X	DDX3X
chr1	11948002	11948039	ENST00000196061	PLOD1	+	protein_coding	CDS	2	5	0.00958239	0.152973	0.467121	0.672866	0.526428	0.595403	0.0347241	0.0295472	0.0338357	0.208427	0.216757	0.748912	20	38	DDX3X
chr1	11948040	11949781	ENST00000196061	PLOD1	+	protein_coding	CDS	2;3	6	0.00973319	0.0623955	0.274517	0.689772	0.698606	0.600334	0.0330177	0.0289561	0.398711	0.227683	0.218385	0.742191	20	37	DDX3X;PPIG;DDX3X;DROSHA
chr1	11949782	11949834	ENST00000196061	PLOD1	+	protein_coding	CDS	3	7	0.0119782	3.3513e-06	0.000145833	0.783376	0.783388	0.541733	0.0358511	0.0265631	0.0291171	0.233227	0.220455	0.680557	20	53	DDX3X;DROSHA;RPS3	DDX24
chr1	11949838	11949873	ENST00000196061	PLOD1	+	protein_coding	CDS	3	8	0.0120193	2.05548e-10	8.98178e-08	0.893142	0.851974	0.405931	0.0327324	0.0259914	0.087815	0.225644	0.257404	0.168524	20	36	DDX3X;DROSHA;RPS3	DDX24
chr1	11949874	11950363	ENST00000196061	PLOD1	+	protein_coding	CDS	3;4	9	0.00867213	0.000666883	0.00973533	0.891338	0.919503	0.851947	0.0306263	0.0244985	0.0814335	0.331186	0.408153	0.0109721	20	40	DROSHA	DDX24
chr1	11950367	11950410	ENST00000196061	PLOD1	+	protein_coding	CDS	4	10	0.00800314	0.054121	0.25016	0.848262	0.927635	0.830043	0.023603	0.0185583	0.0701876	0.314611	0.430048	0.00184596	20	44	DDX3X;RPS3;SND1
chr1	11950413	11950454	ENST00000196061	PLOD1	+	protein_coding	CDS	4	11	0.0061185	0.00261119	0.0278586	0.938404	0.905255	0.845789	0.0192799	0.0154423	0.0823852	0.301264	0.357901	0.12613	20	42	DDX3X;RPS3;PPIG
chr1	11950455	11950494	ENST00000196061	PLOD1	+	protein_coding	CDS	4	12	0.00950633	0.000219922	0.00406966	0.744194	0.825095	0.532849	0.0284082	0.0223842	0.051722	0.238074	0.286084	0.0806102	20	40	RPS3;PPIG;SND1
chr1	11950498	11952643	ENST00000196061	PLOD1	+	protein_coding	CDS	4;5	13	0.00976951	0.00672963	0.056918	0.881822	0.873669	0.80645	0.0261499	0.0188323	0.0220972	0.307853	0.351648	0.059043	20	44	PPIG;SND1;RPS3;SND1;RPS3;SND1	ZNF622
chr1	11952644	11952682	ENST00000196061	PLOD1	+	protein_coding	CDS	5	14	0.0134314	0.0028509	0.0297871	0.688845	0.685139	0.497037	0.0331423	0.0262448	0.0421121	0.250666	0.287912	0.161163	20	39	RPS3;SND1	ZNF622
chr1	11952684	11952722	ENST00000196061	PLOD1	+	protein_coding	CDS	5	15	0.0105486	0.135007	0.436826	0.636449	0.665516	0.591683	0.0337023	0.0291664	0.140548	0.186584	0.289026	0.000856314	20	39	SND1	YBX3;LIN28B
chr1	11952723	11954848	ENST00000196061	PLOD1	+	protein_coding	CDS	5;6	16	0.0118854	1.17953e-05	0.000397679	0.708869	0.76001	0.387873	0.0341432	0.026169	0.0440207	0.151808	0.266235	0.0078983	20	32	RPS3;SND1	YBX3;LIN28B;AQR;AQR;LIN28B;YBX3
chr1	11954852	11954886	ENST00000196061	PLOD1	+	protein_coding	CDS	6	17	0.0178965	9.79544e-09	1.54219e-06	0.617169	0.737453	-0.176738	0.033217	0.0189514	0.00165409	0.204952	0.29341	0.0163923	20	35	RPS3;SND1	AQR;LIN28B;YBX3;SND1;YBX3
chr1	11954888	11956961	ENST00000196061	PLOD1	+	protein_coding	CDS	6;7	18	0.0101298	0.0262844	0.153196	0.787742	0.811965	0.717718	0.0328549	0.0248591	0.0200947	0.195047	0.313155	0.0037769	20	51	SND1;RPS3	SND1;AQR;AQR;DDX24;SND1
chr1	11956962	11956994	ENST00000196061	PLOD1	+	protein_coding	CDS	7	19	0.0126987	0.000371188	0.00619314	0.599026	0.808293	0.381093	0.0299195	0.0189219	0.00104564	0.151887	0.295037	0.00161112	20	33	RPS3
chr1	11956995	11957855	ENST00000196061	PLOD1	+	protein_coding	CDS	7;8	20	0.0164823	1.28665e-06	6.82987e-05	0.67303	0.700751	0.164949	0.0372372	0.0294332	0.110588	0.235226	0.234884	0.993387	20	34	RPS3	SF3B4;DDX24
chr1	11957856	11957891	ENST00000196061	PLOD1	+	protein_coding	CDS	8	21	0.0154167	0.173497	0.498455	0.317177	0.92022	0.4257	0.0267791	0.0160506	0.000622965	0.178187	0.50955	0.0010484	20	36		SF3B4;DDX24
chr1	11957892	11957931	ENST00000196061	PLOD1	+	protein_coding	CDS	8	22	0.0130656	0.00219218	0.0243451	0.813516	0.953129	0.739178	0.033783	0.027725	0.0942835	0.258204	0.425785	0.00434156	20	40		DDX24
chr1	11957932	11958552	ENST00000196061	PLOD1	+	protein_coding	CDS	8;9	23	0.0111182	0.0541226	0.25016	0.837224	0.908483	0.824749	0.0292382	0.0212571	0.0348237	0.289194	0.475509	0.000742287	20	49	RPS3	DDX24
chr1	11958554	11958591	ENST00000196061	PLOD1	+	protein_coding	CDS	9	24	0.0163574	0.0217804	0.134367	0.540159	0.791111	0.533156	0.0339011	0.0197031	0.0187246	0.219824	0.298988	0.0679576	20	38	RPS3
chr1	11958594	11958621	ENST00000196061	PLOD1	+	protein_coding	CDS	9	25	0.0205893	0.00482732	0.0443886	0.312989	0.650704	0.159536	0.0356148	0.0226842	0.000339883	0.264325	0.332289	0.117419	20	28	RPS3
chr1	11958622	11960649	ENST00000196061	PLOD1	+	protein_coding	CDS	9;10	26	0.0178433	0.00623654	0.0538304	0.236762	0.553263	0.0482379	0.0346077	0.0259107	0.00328105	0.27984	0.270917	0.775027	20	30		UCHL5
chr1	11960650	11960685	ENST00000196061	PLOD1	+	protein_coding	CDS	10	27	0.0139229	0.376124	0.695848	0.438498	0.577615	0.459508	0.0306018	0.0219006	0.00783834	0.228691	0.347054	0.0807198	20	36	RPS3	UCHL5
chr1	11960686	11960733	ENST00000196061	PLOD1	+	protein_coding	CDS	10	28	0.0117624	0.192023	0.524831	0.66109	0.792302	0.647741	0.0305428	0.0233333	0.0239822	0.269842	0.357189	0.105464	20	48	RPS3;LIN28B;NIP7
chr1	11960736	11963536	ENST00000196061	PLOD1	+	protein_coding	CDS	10;11	29	0.0114722	0.0111789	0.0829628	0.762515	0.932688	0.715172	0.0291909	0.022653	0.147944	0.257314	0.40126	0.000300774	20	37	RPS3;LIN28B;NIP7;RPS3	BUD13;SND1
chr1	11963541	11963572	ENST00000196061	PLOD1	+	protein_coding	CDS	11	30	0.0103887	0.0376631	0.196297	0.746473	0.892186	0.718073	0.0245279	0.0164604	0.00737772	0.249669	0.436975	0.00835781	20	32	RPS3;RPS3	BUD13;SND1;METAP2
chr1	11963574	11963610	ENST00000196061	PLOD1	+	protein_coding	CDS	11	31	0.0094419	0.139676	0.444841	0.624592	0.855684	0.693432	0.0270706	0.0201898	0.0179937	0.216951	0.353415	0.000551956	20	37	RPS3;SND1	METAP2
chr1	11963611	11964181	ENST00000196061	PLOD1	+	protein_coding	CDS	11;12	32	0.0133808	0.00827051	0.0663814	0.519643	0.778719	0.417864	0.0376431	0.0301521	0.215558	0.170052	0.251005	0.0234564	20	33	RPS3;SND1;LIN28B	METAP2
chr1	11964182	11964226	ENST00000196061	PLOD1	+	protein_coding	CDS	12	33	0.00868702	0.162791	0.482599	0.724587	0.78569	0.762595	0.0256492	0.0206524	0.155313	0.271906	0.367301	0.00201075	20	45	LIN28B	SND1
chr1	11964234	11964273	ENST00000196061	PLOD1	+	protein_coding	CDS	12	34	0.0128238	0.0105556	0.0795506	0.592001	0.735626	0.537597	0.0340228	0.0240195	0.0755202	0.238452	0.328313	0.0630909	20	40	LIN28B;RPS3;SND1	DDX24;SND1
chr1	11964274	11964673	ENST00000196061	PLOD1	+	protein_coding	CDS	12;13	35	0.01672	0.000167104	0.0032695	0.660691	0.482825	0.0903658	0.0366679	0.0253634	0.000748747	0.207944	0.267671	0.148163	20	57	LIN28B;RPS3;SND1;RPS3;SND1	DDX24;SND1;BUD13;SND1
chr1	11964674	11964718	ENST00000196061	PLOD1	+	protein_coding	CDS	13	36	0.0128574	0.0769324	0.313668	0.728698	0.716705	0.647128	0.0301289	0.0220019	0.0395216	0.338932	0.442837	0.16176	20	45	RPS3;SND1	METAP2
chr1	11964719	11964749	ENST00000196061	PLOD1	+	protein_coding	CDS	13	37	0.0150847	0.0294512	0.165646	0.470379	0.816181	0.454623	0.0336918	0.0255681	0.0461203	0.192084	0.341647	0.00640481	20	31	RPS3;SND1	METAP2
chr1	11964750	11964783	ENST00000196061	PLOD1	+	protein_coding	CDS	13	38	0.0122116	0.0388066	0.200179	0.615117	0.688492	0.526292	0.0269314	0.0191507	0.027645	0.227371	0.360443	0.0465058	20	34
chr1	11964784	11965513	ENST00000196061	PLOD1	+	protein_coding	CDS	13;14	39	0.0141797	5.37005e-06	0.000214183	0.727639	0.656513	0.109824	0.0357536	0.0253731	0.00228624	0.195865	0.256436	0.148726	20	36
chr1	11965518	11965547	ENST00000196061	PLOD1	+	protein_coding	CDS	14	40	0.0176892	0.00103052	0.0137023	0.492028	0.801322	0.306342	0.0331471	0.0164092	0.000237789	0.180418	0.312854	0.00161447	20	30	SND1
chr1	11965548	11965581	ENST00000196061	PLOD1	+	protein_coding	CDS	14	41	0.0135346	0.028176	0.160645	0.685988	0.758448	0.608168	0.033702	0.0239744	0.0365375	0.251805	0.323473	0.0523487	20	34	SND1
chr1	11965582	11966271	ENST00000196061	PLOD1	+	protein_coding	CDS	14;15	42	0.0101909	0.174494	0.500063	0.627851	0.688975	0.67907	0.0311683	0.027612	0.256035	0.218168	0.287888	0.0284222	20	33	SND1	ZNF622
chr1	11966272	11966297	ENST00000196061	PLOD1	+	protein_coding	CDS	15	43	0.0103076	0.43805	0.728488	0.449658	0.832738	0.629763	0.0269389	0.0223163	0.135208	0.23451	0.367576	0.000809912	20	26
chr1	11966298	11967013	ENST00000196061	PLOD1	+	protein_coding	CDS	15;16	44	0.00965733	0.0775834	0.315337	0.700012	0.821514	0.704481	0.0250045	0.0177399	0.0128829	0.288352	0.377012	0.000535456	20	46	RPS3	SF3B4;DDX24
chr1	11967014	11967068	ENST00000196061	PLOD1	+	protein_coding	CDS	16	45	0.0120119	0.00695435	0.0583144	0.649199	0.554508	0.337554	0.0330205	0.0233728	0.00753122	0.209393	0.234172	0.395812	20	55	RPS3	DDX24;SND1;DDX24
chr1	11967069	11970679	ENST00000196061	PLOD1	+	protein_coding	CDS	16;17	46	0.0113888	0.00620894	0.0536437	0.532506	0.633277	0.439671	0.0332054	0.0289478	0.163928	0.183471	0.235655	0.123055	20	33		SND1;DDX24
chr1	11970681	11970718	ENST00000196061	PLOD1	+	protein_coding	CDS	17	47	0.0128199	0.0990223	0.365722	0.570887	0.841782	0.620921	0.0364975	0.0284921	0.111065	0.21833	0.296844	0.0174959	20	38
chr1	11970719	11970756	ENST00000196061	PLOD1	+	protein_coding	CDS	17	48	0.0137797	0.000489524	0.00765913	0.737501	0.738499	0.531397	0.0355476	0.0304872	0.107973	0.252449	0.30082	0.28884	20	38		SND1
chr1	11970759	11970797	ENST00000196061	PLOD1	+	protein_coding	CDS	17	49	0.0116207	0.000291124	0.00509838	0.835443	0.80129	0.645616	0.0330173	0.0289601	0.343796	0.255991	0.316072	0.292626	20	39
chr1	11970798	11972884	ENST00000196061	PLOD1	+	protein_coding	CDS	17;18	50	0.0113304	0.319961	0.657731	0.496852	0.778876	0.637854	0.0290918	0.0239172	0.220199	0.210918	0.347414	0.0749178	20	32		YBX3;METAP2
chr1	11972888	11972924	ENST00000196061	PLOD1	+	protein_coding	CDS	18	51	0.0146845	0.0508101	0.240051	0.481092	0.804677	0.470305	0.0330913	0.02002	0.0466576	0.20189	0.343399	0.00279978	20	37		YBX3;METAP2
chr1	11972925	11972955	ENST00000196061	PLOD1	+	protein_coding	CDS	18	52	0.0110749	0.156978	0.473742	0.687692	0.776288	0.739201	0.0268509	0.018642	0.00158535	0.331766	0.453697	0.0547228	20	31	SND1	YBX3;YBX3
chr1	11972956	11972990	ENST00000196061	PLOD1	+	protein_coding	CDS	18	53	0.0124906	0.179542	0.507447	0.757007	0.713017	0.660582	0.0324047	0.0306109	0.565505	0.331617	0.384386	0.364664	20	35	LIN28B;SND1	YBX3
chr1	11972993	11974692	ENST00000196061	PLOD1	+	protein_coding	CDS	18;19	54	0.0134243	0.0323725	0.176715	0.842971	0.651211	0.66065	0.0347386	0.027949	0.0858142	0.282116	0.33893	0.358123	20	45	LIN28B;SND1;SND1;RPS3;SND1
chr1	11974694	11974725	ENST00000196061	PLOD1	+	protein_coding	CDS	19	55	0.0134901	0.0837591	0.330226	0.649504	0.81305	0.573265	0.0289353	0.0213678	0.0195792	0.272762	0.434643	0.00606289	20	32	RPS3;SND1
chr1	11974726	11974760	ENST00000196061	PLOD1	+	protein_coding	CDS	19	56	0.0158278	0.000390445	0.00643369	0.80655	0.798213	0.627699	0.0407443	0.0303906	0.113312	0.297776	0.342524	0.286369	20	35	RPS3;SND1;SND1	DDX55
chr1	11974761	11974790	ENST00000196061	PLOD1	+	protein_coding	CDS	19	57	0.015361	0.00612071	0.0530685	0.415434	0.552309	0.280834	0.0351313	0.02632	0.0472177	0.213028	0.260023	0.118522	20	30	SND1	DDX55
chr1	11974792	11974827	ENST00000196061	PLOD1	+	protein_coding	CDS;3'UTR	19	58	0.0122834	0.6676	0.801326	0.409663	0.70733	0.539566	0.0299378	0.020123	0.0140946	0.231584	0.338701	0.00666234	20	36	LARP4;RPS3;AKAP1	PABPC4;DDX55
chr1	11974832	11974864	ENST00000196061	PLOD1	+	protein_coding	3'UTR	19	59	0.0108128	0.848627	0.875236	0.388643	0.454128	0.569269	0.0261692	0.0243325	0.321871	0.307964	0.309585	0.977101	20	33	RPS3;LARP4;AKAP1;UPF1;IGF2BP1	PABPC4;RBM15;PABPC4;UPF1
chr1	11974865	11974901	ENST00000196061	PLOD1	+	protein_coding	3'UTR	19	60	0.0110575	0.594035	0.782389	0.774941	0.726148	0.740863	0.0228674	0.0181639	0.157553	0.508551	0.513135	0.910692	20	37	RPS3;LARP4;AKAP1;UPF1;IGF2BP1	RBM15;PABPC4;UPF1
chr1	11974902	11974942	ENST00000196061	PLOD1	+	protein_coding	3'UTR	19	61	0.00951843	0.257643	0.603716	0.864335	0.800842	0.825818	0.0233428	0.0226605	0.707643	0.447616	0.435415	0.781077	20	41	UPF1;IGF2BP1;IGF2BP3;AKAP1	UPF1;YBX3
chr1	11974943	11974975	ENST00000196061	PLOD1	+	protein_coding	3'UTR	19	62	0.0101392	0.396127	0.707256	0.523399	0.552671	0.533611	0.0275066	0.027433	0.977847	0.262394	0.285369	0.512877	20	33	IGF2BP3;AKAP1;IGF2BP1;UPF1;AKAP1	UPF1;YBX3
chr1	11974976	11975024	ENST00000196061	PLOD1	+	protein_coding	3'UTR	19	63	0.00808412	0.220463	0.561564	0.640671	0.806032	0.688455	0.0247017	0.0209922	0.337941	0.251474	0.300893	0.161921	20	49	IGF2BP1;UPF1;AKAP1;LARP4;UPF1;DDX55;AKAP1;UPF1	UPF1;RBM15
chr1	11975025	11975057	ENST00000196061	PLOD1	+	protein_coding	3'UTR	19	64	0.00670012	0.689534	0.807519	0.722731	0.735393	0.809287	0.0230382	0.0206247	0.0844435	0.304692	0.318519	0.615417	20	33	IGF2BP1;LARP4;DDX55;AKAP1;UPF1;LARP4;UPF1;AKAP1	UPF1;RBM15;METAP2;UPF1
chr1	11975063	11975098	ENST00000196061	PLOD1	+	protein_coding	3'UTR	19	65	0.00715356	0.243514	0.588634	0.896263	0.875573	0.870737	0.0235636	0.0226097	0.675077	0.380015	0.378519	0.975148	20	36	LARP4;UPF1;AKAP1	METAP2;UPF1
chr1	11975099	11975125	ENST00000196061	PLOD1	+	protein_coding	3'UTR	19	66	0.00821069	0.629323	0.792147	0.533535	0.829186	0.66997	0.0178742	0.0175916	0.905309	0.418012	0.412838	0.909774	20	27	LARP4;UPF1;AKAP1;LARP4;AKAP1	METAP2;UPF1
chr1	11975126	11975168	ENST00000196061	PLOD1	+	protein_coding	3'UTR	19	67	0.00916396	0.374652	0.694757	0.653067	0.599512	0.663586	0.0241967	0.0224483	0.477515	0.273797	0.347262	0.0755376	20	43	UPF1;LARP4;AKAP1;UPF1;DDX55	METAP2;UPF1;UPF1
chr1	11975169	11975208	ENST00000196061	PLOD1	+	protein_coding	3'UTR	19	68	0.00718343	0.609336	0.786652	0.632479	0.84121	0.799417	0.0200026	0.0205416	0.813174	0.419413	0.41091	0.609147	20	40	AKAP1;UPF1;DDX55;AKAP1	UPF1
chr1	11975210	11975247	ENST00000196061	PLOD1	+	protein_coding	3'UTR	19	69	0.00790902	0.571197	0.775219	0.63783	0.715675	0.76231	0.0176738	0.0152425	0.31826	0.427152	0.490445	0.169022	20	38	UPF1;AKAP1;LARP4;UPF1	UPF1
chr1	11975258	11975289	ENST00000196061	PLOD1	+	protein_coding	3'UTR	19	70	0.00932195	0.030007	0.167874	0.777494	0.566214	0.438827	0.0225623	0.0223941	0.94757	0.266304	0.247747	0.296098	20	32	LARP4;UPF1;AKAP1	UPF1;RBM15
chr1	11975290	11975333	ENST00000196061	PLOD1	+	protein_coding	3'UTR	19	71	0.00827618	0.597557	0.783448	0.713647	0.727118	0.699195	0.0209775	0.0229149	0.569437	0.349579	0.317576	0.00507526	20	44	UPF1;AKAP1;AKAP1;LARP4	UPF1;RBM15
chr1	11975334	11975366	ENST00000196061	PLOD1	+	protein_coding	3'UTR	19	72	0.00826275	0.402787	0.711368	0.882323	0.810134	0.82469	0.022721	0.0230952	0.826212	0.383266	0.464794	0.00922142	20	33	UPF1;AKAP1;LARP4	UPF1;UPF1
chr1	11975367	11975405	ENST00000196061	PLOD1	+	protein_coding	3'UTR	19	73	0.00996409	0.610707	0.786973	0.535095	0.463838	0.458549	0.028058	0.0271797	0.842597	0.260388	0.234947	0.362051	20	39	UPF1;AKAP1;LARP4;UPF1	UPF1;UPF1;YBX3
chr1	11975407	11975449	ENST00000196061	PLOD1	+	protein_coding	3'UTR	19	74	0.0102568	0.744673	0.825563	0.58531	0.348555	0.609833	0.0272566	0.0269057	0.929892	0.269828	0.320161	0.341732	20	43	UPF1;LARP4;AKAP1	UPF1;YBX3;RBM15
chr1	11975450	11975472	ENST00000196061	PLOD1	+	protein_coding	3'UTR	19	75	0.0133844	0.656293	0.798979	0.685	0.374554	0.510762	0.0204092	0.0181614	0.593626	0.428035	0.457627	0.668109	12	23	UPF1;LARP4;AKAP1;AKAP1	UPF1;YBX3;RBM15
chr1	11992621	11992662	ENST00000444836	MFN2	+	protein_coding	CDS	3	1	0.0123462	0.139254	0.444114	0.733698	0.780575	0.677866	0.0289656	0.0256043	0.26334	0.339287	0.394037	0.30653	20	42		UCHL5;GRWD1
chr1	11992665	11996174	ENST00000444836	MFN2	+	protein_coding	CDS	3;4	2	0.0108772	0.876274	0.893504	0.675795	0.717868	0.75643	0.0281979	0.0244416	0.0694444	0.341487	0.396129	0.318988	20	45	GRWD1	UCHL5;BUD13;BUD13
chr1	11996175	11996212	ENST00000444836	MFN2	+	protein_coding	CDS	4	3	0.0113835	0.553987	0.770726	0.605122	0.724806	0.629342	0.0294084	0.0245574	0.287621	0.243023	0.359996	0.0571684	20	38	GRWD1	BUD13
chr1	11996213	11996252	ENST00000444836	MFN2	+	protein_coding	CDS	4	4	0.0129711	0.110495	0.390186	0.584386	0.565688	0.400807	0.0238095	0.0184752	0.107611	0.325231	0.357736	0.335151	20	40	GRWD1
chr1	11996254	11996294	ENST00000444836	MFN2	+	protein_coding	CDS	4	5	0.0116712	0.00216839	0.0241334	0.767997	0.72886	0.686776	0.0261852	0.0209933	0.0333675	0.373294	0.406102	0.0168333	20	41	PPIG
chr1	11996296	11997307	ENST00000444836	MFN2	+	protein_coding	CDS	4;5	6	0.0131896	0.201158	0.537042	0.607306	0.550701	0.481475	0.0294444	0.0255946	0.129033	0.245396	0.335768	0.088634	20	34	PPIG;PRPF8
chr1	11997309	11997337	ENST00000444836	MFN2	+	protein_coding	CDS	5	7	0.0120717	0.515917	0.75921	0.60746	0.703771	0.578765	0.0237981	0.0164397	0.0164124	0.376777	0.433736	0.0869087	20	29
chr1	11997339	11997379	ENST00000444836	MFN2	+	protein_coding	CDS	5	8	0.0114864	0.388141	0.702702	0.588952	0.359985	0.454247	0.0275481	0.0225047	0.0357987	0.267656	0.289425	0.348327	20	41
chr1	11997381	11998770	ENST00000444836	MFN2	+	protein_coding	CDS	5;6	9	0.0158004	2.26617e-06	0.000106255	0.686067	0.721147	0.297741	0.0333506	0.0257417	0.0355943	0.251796	0.283144	0.159926	20	42	PPIG;PRPF8	AQR;BUD13
chr1	11998771	11998812	ENST00000444836	MFN2	+	protein_coding	CDS	6	10	0.0124108	0.035869	0.189724	0.511775	0.592454	0.49116	0.0286262	0.0213917	0.157007	0.212971	0.370461	0.00118404	20	42		AQR;BUD13;YBX3;YBX3
chr1	11998813	11998866	ENST00000444836	MFN2	+	protein_coding	CDS	6	11	0.010511	0.512362	0.758208	0.643067	0.61918	0.658294	0.0283004	0.0241297	0.0744512	0.312521	0.347255	0.307677	20	54		YBX3
chr1	11998867	11999007	ENST00000444836	MFN2	+	protein_coding	CDS	6;7	12	0.0136624	0.218568	0.559325	0.451402	0.406632	0.317025	0.0287493	0.0265168	0.382525	0.23828	0.289139	0.365415	20	32
chr1	11999012	12001428	ENST00000444836	MFN2	+	protein_coding	CDS	7;8	13	0.0136751	0.0904641	0.346409	0.347392	0.596211	0.323111	0.0299219	0.0243491	0.223006	0.250536	0.273278	0.66994	20	112	PPIG	SF3B4
chr1	12001429	12001480	ENST00000444836	MFN2	+	protein_coding	CDS	8	14	0.0127433	5.04797e-05	0.0012633	0.753173	0.662996	0.329308	0.023665	0.0175426	0.0133034	0.29036	0.392493	0.105858	20	52
chr1	12001481	12001524	ENST00000444836	MFN2	+	protein_coding	CDS	8	15	0.0104353	0.249999	0.595525	0.549516	0.550765	0.506929	0.0269453	0.0229085	0.182534	0.216868	0.300358	0.175706	20	44
chr1	12001527	12001779	ENST00000444836	MFN2	+	protein_coding	CDS	8;9	16	0.0108179	0.127234	0.422568	0.727311	0.831898	0.758592	0.0261246	0.0194512	0.0701564	0.343176	0.424677	0.387968	20	39		UCHL5
chr1	12001781	12001835	ENST00000444836	MFN2	+	protein_coding	CDS	9	17	0.0141194	0.0985036	0.364607	0.551213	0.484327	0.478529	0.0399599	0.0368634	0.662656	0.208751	0.227896	0.658945	20	55	PRPF8	LIN28B
chr1	12001983	12002021	ENST00000444836	MFN2	+	protein_coding	CDS	10	18	0.0149099	0.129251	0.42636	0.527473	0.723191	0.527639	0.0317111	0.0249857	0.0650755	0.33416	0.366309	0.558739	20	39	PPIG	SF3B4;LIN28B;LIN28B
chr1	12002022	12002060	ENST00000444836	MFN2	+	protein_coding	CDS	10	19	0.0141266	0.413425	0.716865	0.608159	0.449568	0.527833	0.0328831	0.0269687	0.0141416	0.279456	0.318125	0.287389	20	39
chr1	12002062	12002099	ENST00000444836	MFN2	+	protein_coding	CDS	10	20	0.0117378	0.464109	0.739915	0.611004	0.715198	0.642874	0.0293057	0.0228306	0.00447074	0.323826	0.333859	0.680318	20	38
chr1	12002100	12004028	ENST00000444836	MFN2	+	protein_coding	CDS	10;11	21	0.0148449	0.028547	0.162138	0.476453	0.366489	0.27827	0.0314221	0.0273653	0.205438	0.260238	0.302099	0.512596	20	41		AQR
chr1	12004029	12004068	ENST00000444836	MFN2	+	protein_coding	CDS	11	22	0.0183734	0.0325663	0.177434	0.505569	0.646347	0.415332	0.0358464	0.0284156	0.245446	0.313597	0.312655	0.982252	20	40
chr1	12004069	12004105	ENST00000444836	MFN2	+	protein_coding	CDS	11	23	0.0132193	0.00279191	0.0293054	0.550307	0.784611	0.449542	0.0329346	0.0262112	0.0255292	0.205544	0.339752	0.00717714	20	37
chr1	12004106	12004541	ENST00000444836	MFN2	+	protein_coding	CDS	11;12	24	0.0118045	0.751982	0.828054	0.695044	0.71512	0.713748	0.0238333	0.024671	0.824956	0.336635	0.421998	0.126655	20	46		YBX3
chr1	12004542	12004581	ENST00000444836	MFN2	+	protein_coding	CDS	12	25	0.00940981	0.606	0.785715	0.849153	0.807505	0.835102	0.0241782	0.0237669	0.810749	0.415057	0.497347	0.140599	20	40		YBX3
chr1	12004582	12004832	ENST00000444836	MFN2	+	protein_coding	CDS	12;13	26	0.0122332	0.16921	0.492062	0.64175	0.816801	0.707762	0.0314635	0.0265026	0.277989	0.298703	0.41381	0.0218044	20	40
chr1	12004833	12004868	ENST00000444836	MFN2	+	protein_coding	CDS	13	27	0.0145424	0.271404	0.617034	0.102351	0.557144	0.306124	0.0269482	0.0209759	0.0608735	0.279977	0.341474	0.302567	20	36
chr1	12004871	12004909	ENST00000444836	MFN2	+	protein_coding	CDS	13	28	0.0177906	0.6257	0.791118	0.704427	0.356162	0.508091	0.0332244	0.0229603	0.0481135	0.351559	0.428051	0.0249472	20	39
chr1	12004912	12005728	ENST00000444836	MFN2	+	protein_coding	CDS	13;14	29	0.0138403	0.724691	0.818268	0.464871	0.624588	0.589658	0.0288344	0.0245407	0.277502	0.278129	0.395532	0.205676	20	34		AQR;FXR1;FXR2
chr1	12005731	12005773	ENST00000444836	MFN2	+	protein_coding	CDS	14	30	0.014532	0.208119	0.546094	0.500533	0.698727	0.552491	0.0299223	0.0177411	0.0102491	0.239912	0.3342	0.307282	20	43	G3BP1	FXR1;FXR2
chr1	12005774	12005808	ENST00000444836	MFN2	+	protein_coding	CDS	14	31	0.015393	0.370025	0.691882	0.292948	0.627374	0.42593	0.0317961	0.0262678	0.194653	0.247434	0.337848	0.0373921	20	35		FXR1;FXR2
chr1	12005809	12005852	ENST00000444836	MFN2	+	protein_coding	CDS	14	32	0.0128513	0.790182	0.844088	0.197613	0.281902	0.313162	0.0310374	0.0259661	0.194737	0.202873	0.272966	0.107036	20	44		FXR1;UCHL5
chr1	12005854	12005896	ENST00000444836	MFN2	+	protein_coding	CDS	14	33	0.0131261	0.2159	0.556103	0.618495	0.571047	0.507466	0.0297896	0.0265866	0.278347	0.28324	0.341156	0.240759	20	43		FXR1;UCHL5
chr1	12005897	12006663	ENST00000444836	MFN2	+	protein_coding	CDS	14;15	34	0.0145575	0.466245	0.740705	0.48456	0.714759	0.556996	0.0328925	0.0309854	0.571008	0.301463	0.344583	0.145863	20	161		YBX3;METAP2
chr1	12006665	12007086	ENST00000444836	MFN2	+	protein_coding	CDS	15;16	35	0.0147886	0.0267824	0.155145	0.452829	0.584708	0.400363	0.02304	0.0170431	0.164524	0.342082	0.514162	0.00323813	20	63
chr1	12007088	12007132	ENST00000444836	MFN2	+	protein_coding	CDS	16	36	0.0133589	0.315794	0.654796	0.435888	0.538788	0.531794	0.0276367	0.0193896	0.0510772	0.30541	0.371782	0.0326226	20	45
chr1	12007133	12009600	ENST00000444836	MFN2	+	protein_coding	CDS	16;17	37	0.0143171	0.0153655	0.104648	0.611774	0.808131	0.46801	0.0262559	0.0200203	0.00564598	0.35569	0.41627	0.139065	20	126	PRPF8
chr1	12009605	12009647	ENST00000444836	MFN2	+	protein_coding	CDS	17	38	0.0140981	0.0103409	0.0783954	0.446665	0.51798	0.310662	0.0292591	0.0235203	0.0290789	0.293962	0.27139	0.724208	20	43
chr1	12009648	12009680	ENST00000444836	MFN2	+	protein_coding	CDS	17	39	0.0131557	0.387723	0.702532	0.297533	0.548265	0.359178	0.0278774	0.0256788	0.497062	0.249858	0.301194	0.131153	20	33
chr1	12009681	12009716	ENST00000444836	MFN2	+	protein_coding	CDS	17	40	0.0143875	0.455968	0.736607	0.455794	0.53268	0.410199	0.0310334	0.027867	0.306275	0.260957	0.329054	0.198529	20	36
chr1	12009717	12011528	ENST00000444836	MFN2	+	protein_coding	CDS	17;18	41	0.0104212	0.57523	0.776622	0.441453	0.66837	0.58171	0.0289585	0.0239768	0.0537238	0.228467	0.291023	0.166879	20	43
chr1	12011529	12011557	ENST00000444836	MFN2	+	protein_coding	CDS	18	42	0.0104724	0.248307	0.593885	0.906083	0.934175	0.919867	0.0298406	0.0246099	0.134091	0.277602	0.415563	0.0172202	20	29
chr1	12011559	12011610	ENST00000444836	MFN2	+	protein_coding	CDS;3'UTR	18	43	0.00666995	0.792489	0.845061	0.863058	0.775511	0.881219	0.02268	0.0200789	0.17314	0.409421	0.396607	0.331873	20	52	UPF1
chr1	12011612	12011653	ENST00000444836	MFN2	+	protein_coding	3'UTR	18	44	0.0042773	0.918891	0.925955	0.917029	0.935189	0.956631	0.0151566	0.0162051	0.46401	0.520939	0.56183	0.312183	20	42	UPF1
chr1	12011654	12011685	ENST00000444836	MFN2	+	protein_coding	3'UTR	18	45	0.00658402	0.165843	0.487119	0.866601	0.908469	0.879295	0.0270362	0.024133	0.0636482	0.301497	0.377757	0.000126195	20	32	UPF1
chr1	12011686	12011718	ENST00000444836	MFN2	+	protein_coding	3'UTR	18	46	0.00934201	0.647327	0.796882	0.739827	0.646467	0.793436	0.0256914	0.0210119	0.170188	0.319811	0.371733	0.0434724	20	33
chr1	12011719	12011948	ENST00000444836	MFN2	+	protein_coding	3'UTR	18	47	0.00818457	0.503721	0.755338	0.857642	0.72294	0.810922	0.0203285	0.017665	0.0698758	0.486512	0.536388	0.135999	20	230	AKAP1;UPF1;UPF1	UPF1;RBM15;AKAP1;FAM120A
chr1	12011949	12011981	ENST00000444836	MFN2	+	protein_coding	3'UTR	18	48	0.00950648	0.349404	0.678229	0.20098	0.461163	0.3324	0.0161207	0.0165629	0.832469	0.330001	0.37785	0.104235	20	33	UPF1
chr1	12011983	12012024	ENST00000444836	MFN2	+	protein_coding	3'UTR	18	49	0.00912871	0.802247	0.849694	0.543298	0.54368	0.664013	0.026321	0.0262153	0.966553	0.274707	0.299463	0.408013	20	42
chr1	12012026	12012078	ENST00000444836	MFN2	+	protein_coding	3'UTR	18	50	0.00639411	0.669618	0.801881	0.84503	0.880787	0.862159	0.0177217	0.0170409	0.766113	0.433012	0.440041	0.892343	20	53		UPF1
chr1	12012079	12012114	ENST00000444836	MFN2	+	protein_coding	3'UTR	18	51	0.00999774	0.878174	0.894769	0.766595	0.793872	0.871332	0.0292136	0.027802	0.813859	0.442172	0.409461	0.419472	20	36		UPF1
chr1	12012124	12012179	ENST00000444836	MFN2	+	protein_coding	3'UTR	18	52	0.00642916	0.604989	0.785478	0.761321	0.817699	0.820202	0.0180051	0.0173341	0.84292	0.355722	0.393057	0.370045	20	56
chr1	12012180	12012238	ENST00000444836	MFN2	+	protein_coding	3'UTR	18	53	0.00869967	0.571657	0.775322	0.621342	0.801476	0.783367	0.0267494	0.0235999	0.387625	0.3211	0.332774	0.583677	20	59	UPF1	UPF1;FAM120A;RBFOX2;UPF1;AKAP1;DDX6
chr1	12012242	12012288	ENST00000444836	MFN2	+	protein_coding	3'UTR	18	54	0.00773293	0.634499	0.793387	0.501936	0.38986	0.501688	0.0266785	0.02691	0.962065	0.20688	0.191386	0.577968	20	47	UPF1	RBFOX2;UPF1;AKAP1;DDX6;FAM120A
chr1	12012292	12012345	ENST00000444836	MFN2	+	protein_coding	3'UTR	18	55	0.00756806	0.565931	0.773994	0.725526	0.695117	0.723661	0.0208307	0.0212902	0.872979	0.300518	0.316193	0.770067	20	54	AKAP1	RBFOX2;UPF1;FAM120A;UPF1;FAM120A
chr1	12012348	12012414	ENST00000444836	MFN2	+	protein_coding	3'UTR	18	56	0.0098664	0.309379	0.649576	0.411642	0.626952	0.436236	0.0289389	0.0277838	0.507036	0.18882	0.255979	0.0529749	20	67	AKAP1;UPF1;AKAP1	UPF1;FAM120A;FUS;UPF1
chr1	12012418	12012473	ENST00000444836	MFN2	+	protein_coding	3'UTR	18	57	0.00655553	0.465684	0.740387	0.646332	0.731164	0.628834	0.0150131	0.0132996	0.417817	0.37716	0.369206	0.757458	20	56	UPF1;AKAP1	FUS;UPF1;UCHL5
chr1	12012474	12012520	ENST00000444836	MFN2	+	protein_coding	3'UTR	18	58	0.0080433	0.589651	0.781233	0.835481	0.904082	0.873334	0.0243159	0.025555	0.733739	0.456996	0.471298	0.51247	20	47	UPF1	FUS;UPF1;UPF1;AKAP1
chr1	12012521	12012558	ENST00000444836	MFN2	+	protein_coding	3'UTR	18	59	0.00838622	0.916383	0.923965	0.824791	0.832862	0.848205	0.0248263	0.0225373	0.458269	0.41145	0.434453	0.590835	20	38		UPF1;AKAP1
chr1	12012560	12012596	ENST00000444836	MFN2	+	protein_coding	3'UTR	18	60	0.0107963	0.6654	0.800726	0.642755	0.651407	0.765255	0.0235184	0.0231769	0.933392	0.403913	0.423605	0.783585	20	37	AKAP1	AKAP1;UPF1
chr1	12012597	12012627	ENST00000444836	MFN2	+	protein_coding	3'UTR	18	61	0.00772354	0.204462	0.541444	0.821902	0.707495	0.693235	0.0176314	0.0169952	0.81253	0.37691	0.339052	0.563362	20	31	AKAP1;UPF1	AKAP1;UPF1;UPF1
chr1	12012628	12012672	ENST00000444836	MFN2	+	protein_coding	3'UTR	18	62	0.0107672	0.387081	0.702091	0.628726	0.686018	0.68016	0.0244164	0.0244906	0.979435	0.385889	0.324234	0.0411141	20	45	AKAP1;UPF1	UPF1;FAM120A
chr1	12012673	12012701	ENST00000444836	MFN2	+	protein_coding	3'UTR	18	63	0.00845961	0.584362	0.779647	0.474667	0.768431	0.617	0.0182784	0.0171551	0.680975	0.331866	0.30788	0.547314	20	29	AKAP1;UPF1	UPF1;FAM120A;FAM120A
chr1	12012704	12012738	ENST00000444836	MFN2	+	protein_coding	3'UTR	18	64	0.0103365	0.756768	0.829974	0.426892	0.47833	0.47928	0.0205693	0.019979	0.854363	0.337955	0.285639	0.253136	20	35	UPF1;AKAP1	FAM120A;UPF1
chr1	12012741	12012806	ENST00000444836	MFN2	+	protein_coding	3'UTR	18	65	0.0137577	0.468437	0.741761	0.457409	0.513026	0.433578	0.0255569	0.0298914	0.0376041	0.331252	0.306725	0.654649	20	66	AKAP1;SUB1	UPF1;NOLC1;FAM120A
chr1	12012807	12013053	ENST00000444836	MFN2	+	protein_coding	3'UTR	18	66	0.0131168	0.183944	0.513763	0.488773	0.645298	0.491898	0.0237009	0.0219124	0.75819	0.395151	0.386946	0.701935	20	247	AKAP1;AKAP1;UPF1	UPF1;FAM120A;UPF1;FAM120A;UPF1;FAM120A
chr1	12013055	12013110	ENST00000444836	MFN2	+	protein_coding	3'UTR	18	67	0.00727314	0.0167869	0.111548	0.743205	0.782548	0.751455	0.0150217	0.0149057	0.948184	0.572158	0.478067	0.029626	20	56	AKAP1;UPF1	UPF1;FAM120A;AKAP1
chr1	12013114	12013151	ENST00000444836	MFN2	+	protein_coding	3'UTR	18	68	0.0075173	0.705703	0.812031	0.732882	0.859899	0.836088	0.0156748	0.014497	0.574491	0.543101	0.538687	0.916994	20	38		AKAP1;UPF1
chr1	12013152	12013214	ENST00000444836	MFN2	+	protein_coding	3'UTR	18	69	0.0105038	0.549358	0.769608	0.412752	0.567829	0.597525	0.0265382	0.0252808	0.813921	0.303957	0.326016	0.395965	23	63		UPF1
chr1	12021683	12021723	ENST00000235332	MIIP	+	protein_coding	5'UTR	2	1	0.0136252	0.567339	0.774274	0.572823	0.591023	0.630291	0.0268877	0.0237953	0.318086	0.395339	0.449839	0.0667767	20	41		DDX3X;LIN28B
chr1	12021727	12029766	ENST00000235332	MIIP	+	protein_coding	CDS	2;6;7	2	0.015822	0.182861	0.512289	0.352494	0.311924	0.388009	0.0302085	0.0260881	0.265886	0.314107	0.38149	0.0184287	20	717	PPIG;PRPF8;PPIG;SF3B4;PPIG;PPIG	DDX3X;LIN28B;SF3B4;BUD13;SRSF1;AQR;SF3B4;UCHL5;NCBP2;AQR;EFTUD2
chr1	12029771	12029815	ENST00000235332	MIIP	+	protein_coding	CDS	7	3	0.0118969	0.285636	0.629791	0.595589	0.794342	0.671091	0.0282442	0.0232789	0.0605566	0.323084	0.414756	0.00650285	20	45	PPIG;GRWD1	AQR;EFTUD2
chr1	12029816	12029848	ENST00000235332	MIIP	+	protein_coding	CDS	7	4	0.0129217	0.498617	0.753127	0.581717	0.692853	0.653101	0.0212895	0.0171817	0.19167	0.394502	0.523179	0.0170365	20	33	PPIG;GRWD1	EFTUD2
chr1	12029850	12029883	ENST00000235332	MIIP	+	protein_coding	CDS	7	5	0.0124471	0.650701	0.797652	0.448389	0.637809	0.57105	0.0264771	0.0228379	0.302518	0.316951	0.362859	0.151948	20	34	GRWD1
chr1	12029885	12030057	ENST00000235332	MIIP	+	protein_coding	CDS	7;8	6	0.0157189	0.0232375	0.1405	0.337637	0.533086	0.125932	0.0276604	0.0225343	0.202477	0.278634	0.341314	0.393167	20	40		PRPF8;EFTUD2;AQR
chr1	12030058	12030085	ENST00000235332	MIIP	+	protein_coding	CDS	8	7	0.0150117	0.184161	0.514061	0.598938	0.751828	0.555642	0.0293217	0.022069	0.119116	0.310411	0.381254	0.183762	20	28		AQR
chr1	12030086	12030120	ENST00000235332	MIIP	+	protein_coding	CDS	8	8	0.0151716	0.542077	0.767115	0.634457	0.544689	0.602235	0.0304596	0.0231206	0.0766887	0.327374	0.406971	0.0419713	20	35
chr1	12030121	12031306	ENST00000235332	MIIP	+	protein_coding	CDS	8;9	9	0.0126833	0.521177	0.760898	0.494906	0.634548	0.608392	0.0253433	0.0212602	0.0858829	0.408438	0.41186	0.934714	20	45
chr1	12031308	12031335	ENST00000235332	MIIP	+	protein_coding	CDS	9	10	0.0119813	0.104395	0.377448	0.718052	0.79797	0.73656	0.0272801	0.0221822	0.191219	0.388012	0.445897	0.0716773	20	28
chr1	12031337	12031372	ENST00000235332	MIIP	+	protein_coding	CDS	9	11	0.0133037	0.121189	0.411157	0.597	0.70014	0.605479	0.0307567	0.0247323	0.0625848	0.329887	0.355415	0.585654	20	36
chr1	12031374	12031393	ENST00000235332	MIIP	+	protein_coding	CDS	9	12	0.0153237	0.669632	0.801893	0.221901	0.250521	0.349491	0.0273176	0.0275355	0.940576	0.327749	0.281917	0.381021	13	20
chr1	13614312	13614358	ENST00000621990	PDPN	+	protein_coding	CDS	5	1	0.0168856	0.0613205	0.271565	0.56445	0.605981	0.484767	0.0285421	0.0176456	0.0334436	0.303815	0.538133	0.00142546	20	47
chr1	13614361	13614409	ENST00000621990	PDPN	+	protein_coding	CDS	5	2	0.0177701	0.0376181	0.196121	0.425333	0.654696	0.389352	0.0344518	0.0247258	0.00888385	0.288426	0.380819	0.0414864	20	49
chr1	13614411	13615939	ENST00000621990	PDPN	+	protein_coding	CDS;3'UTR	5;6	3	0.0115507	0.137832	0.441813	0.61345	0.662923	0.60032	0.0262252	0.0226929	0.200371	0.307953	0.398732	0.0189025	20	36
chr1	13615940	13615976	ENST00000621990	PDPN	+	protein_coding	3'UTR	6	4	0.00950579	0.0493317	0.235445	0.685244	0.646644	0.606823	0.021294	0.0168041	0.245485	0.340194	0.394069	0.180008	20	37
chr1	13615980	13616019	ENST00000621990	PDPN	+	protein_coding	3'UTR	6	5	0.0267851	0.000419662	0.00679957	0.989472	0.842964	0.683021	0.049684	0.0299453	0.00186329	0.546308	0.441156	0.0115235	20	40
chr1	13616020	13616051	ENST00000621990	PDPN	+	protein_coding	3'UTR	6	6	0.0104549	0.430505	0.725237	0.850878	0.71792	0.783656	0.022613	0.0237357	0.803188	0.458056	0.479549	0.384482	20	32
chr1	13616053	13616083	ENST00000621990	PDPN	+	protein_coding	3'UTR	6	7	0.0176187	0.759608	0.831168	0.15088	0.398181	0.319127	0.034208	0.028635	0.162104	0.270876	0.34283	0.228365	20	31
chr1	13778509	13778572	ENST00000311066	PRDM2	+	protein_coding	CDS	8	1	0.0128826	0.612553	0.78759	0.478379	0.539487	0.44791	0.0252434	0.0241944	0.761191	0.369256	0.305908	0.310471	20	64		TRA2A
chr1	13778574	13778631	ENST00000311066	PRDM2	+	protein_coding	CDS	8	2	0.01236	0.259919	0.605977	0.229858	0.277915	0.150153	0.0319661	0.0301521	0.582955	0.204103	0.192282	0.790934	20	58		TRA2A;UCHL5;ZNF622
chr1	13778632	13778677	ENST00000311066	PRDM2	+	protein_coding	CDS	8	3	0.0141952	0.667615	0.801326	0.235284	0.140329	0.233648	0.03641	0.0352368	0.530959	0.19461	0.224837	0.496988	20	46		TRA2A;UCHL5;ZNF622
chr1	13778679	13778711	ENST00000311066	PRDM2	+	protein_coding	CDS	8	4	0.0175715	0.511699	0.757905	0.212565	0.283764	0.23971	0.0318964	0.0288772	0.40292	0.237298	0.328627	0.274576	20	33		TRA2A;UCHL5;ZNF622
chr1	13778712	13780529	ENST00000311066	PRDM2	+	protein_coding	CDS	8	5	0.013135	0.417892	0.719122	0.276554	0.654894	0.477055	0.0276749	0.027034	0.714836	0.285432	0.305284	0.620562	20	1818		UCHL5;AGGF1;UCHL5;ZNF622;RBM15;UCHL5;ZNF622;UCHL5;UCHL5;DDX6;LIN28B;UCHL5
chr1	13780531	13780562	ENST00000311066	PRDM2	+	protein_coding	CDS	8	6	0.0114851	0.224698	0.566852	0.666629	0.712683	0.704033	0.0323414	0.0281735	0.257707	0.298659	0.317769	0.731406	20	32
chr1	13780563	13780602	ENST00000311066	PRDM2	+	protein_coding	CDS	8	7	0.010149	0.344041	0.675051	0.805137	0.854623	0.798129	0.0192108	0.0151824	0.227494	0.439532	0.525728	0.0597402	20	40
chr1	13780604	13781550	ENST00000311066	PRDM2	+	protein_coding	CDS	8	8	0.0141824	0.440301	0.729559	0.632047	0.507728	0.612773	0.0317127	0.0331019	0.631459	0.292	0.342417	0.197605	20	947	PCBP2;PCBP2;DDX59;PCBP2;HNRNPK;PCBP2;PTBP1;PCBP2;HLTF	HNRNPK;HNRNPK;PTBP1;PTBP1;RBM15
chr1	13781554	13781605	ENST00000311066	PRDM2	+	protein_coding	CDS	8	9	0.016787	0.237218	0.581496	0.604427	0.757756	0.586338	0.0264993	0.0244216	0.681058	0.496892	0.488299	0.808494	20	52
chr1	13781606	13782786	ENST00000311066	PRDM2	+	protein_coding	CDS	8	10	0.0129993	0.63434	0.793334	0.699625	0.680497	0.751894	0.0243757	0.0267848	0.538499	0.417017	0.474717	0.339969	20	1181		BUD13
chr1	13782787	13782830	ENST00000311066	PRDM2	+	protein_coding	CDS	8	11	0.0130992	0.5177	0.75975	0.690622	0.677765	0.670811	0.02742	0.0250969	0.460385	0.400651	0.412339	0.650411	25	44	PRPF8
chr1	15410002	15410045	ENST00000375980	EFHD2	+	protein_coding	CDS	1	1	0.0146654	0.287324	0.631356	0.391749	0.639771	0.452002	0.0280343	0.025292	0.598456	0.328503	0.357636	0.697245	20	44	UPF1;AKAP1	DDX3X;PUM1;AKAP1
chr1	15410048	15410092	ENST00000375980	EFHD2	+	protein_coding	CDS	1	2	0.0142108	0.00010986	0.00234729	0.632295	0.764583	0.385253	0.0259462	0.0210002	0.0776315	0.306876	0.396021	0.0901339	20	45	UPF1;AKAP1	PUM1;AKAP1
chr1	15410093	15410134	ENST00000375980	EFHD2	+	protein_coding	CDS	1	3	0.00932868	0.27327	0.618883	0.703211	0.650628	0.569086	0.0189261	0.0172571	0.57719	0.326453	0.398489	0.254211	20	42		PUM1
chr1	15410137	15410169	ENST00000375980	EFHD2	+	protein_coding	CDS	1	4	0.0121896	0.218747	0.559587	0.683704	0.8165	0.728297	0.0283682	0.022526	0.0409211	0.305669	0.4396	0.0262851	20	33
chr1	15410170	15410202	ENST00000375980	EFHD2	+	protein_coding	CDS	1	5	0.012995	0.0294386	0.165607	0.640421	0.744006	0.510759	0.0239357	0.0134443	0.000853261	0.309398	0.468135	0.00670026	20	33
chr1	15410203	15410234	ENST00000375980	EFHD2	+	protein_coding	CDS	1	6	0.0152249	0.264634	0.610951	0.478803	0.869337	0.629506	0.0373012	0.0268649	0.186156	0.228254	0.346913	0.0290554	20	32
chr1	15410238	15410274	ENST00000375980	EFHD2	+	protein_coding	CDS	1	7	0.0103538	0.0292427	0.164846	0.70232	0.765099	0.623298	0.0291677	0.025347	0.0376968	0.292954	0.301016	0.910975	20	37
chr1	15410275	15425909	ENST00000375980	EFHD2	+	protein_coding	CDS	1;2	8	0.00841179	0.419195	0.719678	0.818485	0.849285	0.868431	0.0300238	0.0254303	0.00101018	0.326599	0.412489	0.0178186	20	44		LIN28B
chr1	15425911	15425945	ENST00000375980	EFHD2	+	protein_coding	CDS	2	9	0.00898361	0.039867	0.203861	0.793478	0.840284	0.757242	0.0306587	0.0264279	0.137276	0.260998	0.319699	0.148445	20	35		LIN28B
chr1	15425947	15425975	ENST00000375980	EFHD2	+	protein_coding	CDS	2	10	0.00811583	0.00163616	0.0194753	0.843391	0.863135	0.783036	0.027213	0.0253767	0.234395	0.304816	0.340004	0.329123	20	29
chr1	15425978	15427155	ENST00000375980	EFHD2	+	protein_coding	CDS	2;3	11	0.0101869	0.0705889	0.296937	0.761906	0.865447	0.749423	0.0250172	0.0161945	8.2757e-05	0.275811	0.409057	0.00848842	20	47
chr1	15427156	15427198	ENST00000375980	EFHD2	+	protein_coding	CDS	3	12	0.0124197	0.0005518	0.00840501	0.882489	0.938333	0.802927	0.0282306	0.0210468	0.0372974	0.33616	0.471028	0.00639954	20	43		LIN28B;LIN28B
chr1	15427200	15427243	ENST00000375980	EFHD2	+	protein_coding	CDS	3	13	0.00970319	0.0165419	0.110434	0.927766	0.952918	0.907877	0.0240837	0.016664	0.00513143	0.351089	0.558051	0.00135025	20	44		LIN28B
chr1	15427247	15428600	ENST00000375980	EFHD2	+	protein_coding	CDS	3;4	14	0.00910112	0.0764029	0.312273	0.83639	0.890243	0.816541	0.0272139	0.022003	0.171603	0.334153	0.422334	0.0286699	20	46
chr1	15428601	15428636	ENST00000375980	EFHD2	+	protein_coding	CDS	4	15	0.00903227	0.228975	0.571857	0.793195	0.754949	0.787101	0.0283348	0.0229853	0.265872	0.254102	0.327888	0.0384502	20	36
chr1	15428639	15428677	ENST00000375980	EFHD2	+	protein_coding	CDS	4	16	0.0110525	0.00259951	0.0277629	0.448901	0.67317	0.190123	0.0357523	0.0304301	0.155058	0.125843	0.200234	0.000124199	20	39		UPF1
chr1	15428678	15428713	ENST00000375980	EFHD2	+	protein_coding	CDS	4	17	0.0118575	0.151519	0.4647	0.71679	0.877073	0.749437	0.0302007	0.0219428	0.0161155	0.256297	0.427299	0.000582449	20	36
chr1	15428714	15428752	ENST00000375980	EFHD2	+	protein_coding	CDS;3'UTR	4	18	0.00755767	0.170059	0.493346	0.757661	0.897805	0.805322	0.0190159	0.0143709	0.0371177	0.319465	0.486646	0.0244203	20	39
chr1	15428755	15428803	ENST00000375980	EFHD2	+	protein_coding	3'UTR	4	19	0.00651826	0.147797	0.458536	0.860565	0.856408	0.861301	0.0218651	0.0194074	0.192862	0.354416	0.411379	0.140498	20	49
chr1	15428807	15428839	ENST00000375980	EFHD2	+	protein_coding	3'UTR	4	20	0.00772984	0.144449	0.452868	0.893681	0.821187	0.823102	0.0266166	0.0244644	0.570486	0.350084	0.339289	0.408151	20	33
chr1	15428840	15428887	ENST00000375980	EFHD2	+	protein_coding	3'UTR	4	21	0.0075202	0.509088	0.756933	0.470252	0.428982	0.467872	0.0220228	0.0230276	0.813959	0.222031	0.213544	0.873389	20	48
chr1	15428890	15428917	ENST00000375980	EFHD2	+	protein_coding	3'UTR	4	22	0.00843345	0.0643042	0.279605	0.851835	0.848319	0.805845	0.0237357	0.0204863	0.177581	0.393371	0.391827	0.975713	20	28
chr1	15428919	15428952	ENST00000375980	EFHD2	+	protein_coding	3'UTR	4	23	0.00500949	0.786372	0.842299	0.861271	0.774618	0.892511	0.0192238	0.0172079	0.284341	0.348664	0.32222	0.14687	20	34
chr1	15428953	15428988	ENST00000375980	EFHD2	+	protein_coding	3'UTR	4	24	0.00819481	0.586307	0.780328	0.71575	0.731978	0.742356	0.023792	0.0205306	0.379325	0.271033	0.323947	0.15014	20	36	AKAP1;UPF1;HNRNPK	AKAP1
chr1	15428989	15429020	ENST00000375980	EFHD2	+	protein_coding	3'UTR	4	25	0.00901723	0.375899	0.695651	0.79287	0.822179	0.824756	0.0237603	0.0189281	0.0198751	0.34862	0.393984	0.164717	20	32	AKAP1;UPF1;HNRNPK	AKAP1;UPF1
chr1	15429021	15429052	ENST00000375980	EFHD2	+	protein_coding	3'UTR	4	26	0.00774012	0.578656	0.777807	0.336537	0.514319	0.529826	0.0196933	0.0166857	0.0205989	0.218517	0.28331	0.269594	20	32	AKAP1;UPF1;HNRNPK;AKAP1	AKAP1;UPF1;HNRNPK
chr1	15429053	15429088	ENST00000375980	EFHD2	+	protein_coding	3'UTR	4	27	0.00779911	0.31634	0.655256	0.636482	0.583524	0.62725	0.0184974	0.0146893	0.0215433	0.34217	0.362295	0.89107	20	36	UPF1;HNRNPK;AKAP1;UPF1	AKAP1;HNRNPK;AKAP1;UPF1
chr1	15429089	15429166	ENST00000375980	EFHD2	+	protein_coding	3'UTR	4	28	0.00874462	0.874599	0.892267	0.300124	0.300505	0.43328	0.0128009	0.012713	0.970505	0.5017	0.449282	0.193786	20	78	HNRNPK;AKAP1;UPF1;AKAP1	HNRNPK;AKAP1;UPF1;PCBP1
chr1	15429167	15429208	ENST00000375980	EFHD2	+	protein_coding	3'UTR	4	29	0.0169457	0.558574	0.772062	0.526338	0.299257	0.354416	0.0285642	0.0228194	0.0212957	0.369504	0.38405	0.79359	20	42	AKAP1	HNRNPK;UPF1;PCBP1
chr1	15429209	15429250	ENST00000375980	EFHD2	+	protein_coding	3'UTR	4	30	0.0123309	0.908356	0.917533	0.30529	0.14912	0.485315	0.0283316	0.0291733	0.775778	0.304448	0.256312	0.233084	20	42
chr1	15429251	15429286	ENST00000375980	EFHD2	+	protein_coding	3'UTR	4	31	0.00737129	0.891654	0.904552	0.210108	0.3177	0.428142	0.0091636	0.0111093	0.326384	0.451415	0.447613	0.956782	20	36		UPF1
chr1	15429287	15429343	ENST00000375980	EFHD2	+	protein_coding	3'UTR	4	32	0.0117917	0.704497	0.811621	0.719632	0.799066	0.785291	0.0299028	0.0307185	0.723298	0.367565	0.409318	0.405815	20	57	AKAP1;UPF1	UPF1;UPF1;FAM120A;AKAP1
chr1	15429344	15429375	ENST00000375980	EFHD2	+	protein_coding	3'UTR	4	33	0.0109172	0.621395	0.789996	0.761405	0.626724	0.661715	0.0198012	0.0172257	0.390205	0.502526	0.514083	0.777544	20	32	AKAP1;UPF1	UPF1;FAM120A;AKAP1
chr1	15429376	15429418	ENST00000375980	EFHD2	+	protein_coding	3'UTR	4	34	0.00702091	0.598005	0.783483	0.918569	0.886092	0.909612	0.0175846	0.0175693	0.993023	0.515578	0.531682	0.664189	20	43	UPF1	UPF1;LIN28B
chr1	15429423	15429447	ENST00000375980	EFHD2	+	protein_coding	3'UTR	4	35	0.00974922	0.606902	0.785862	0.662035	0.699567	0.658612	0.0195325	0.0200372	0.756045	0.399273	0.409498	0.764055	20	25		LIN28B;UPF1
chr1	15429448	15429500	ENST00000375980	EFHD2	+	protein_coding	3'UTR	4	36	0.0105687	0.505282	0.755795	0.441517	0.639994	0.602247	0.0222859	0.0254336	0.406684	0.312474	0.310688	0.975258	20	53		LIN28B;UPF1
chr1	15429501	15429528	ENST00000375980	EFHD2	+	protein_coding	3'UTR	4	37	0.00818259	0.972171	0.973032	0.536628	0.470305	0.632609	0.0201248	0.0204465	0.772754	0.356072	0.342924	0.602623	20	28
chr1	15429529	15429581	ENST00000375980	EFHD2	+	protein_coding	3'UTR	4	38	0.00720966	0.620579	0.789784	0.868883	0.750571	0.843759	0.0246139	0.0242137	0.906318	0.370417	0.376879	0.801074	20	53
chr1	15429582	15429622	ENST00000375980	EFHD2	+	protein_coding	3'UTR	4	39	0.00752833	0.61088	0.787068	0.756258	0.821913	0.797663	0.0198126	0.0205284	0.703052	0.379936	0.3585	0.674518	20	41		UPF1
chr1	15429624	15429668	ENST00000375980	EFHD2	+	protein_coding	3'UTR	4	40	0.00832264	0.957381	0.959282	0.570442	0.551541	0.691074	0.0269923	0.0244806	0.507485	0.282375	0.288146	0.810318	20	45	UPF1;AKAP1	UPF1;AKAP1
chr1	15429675	15429708	ENST00000375980	EFHD2	+	protein_coding	3'UTR	4	41	0.00984594	0.667525	0.801311	0.465273	0.718345	0.641708	0.0224619	0.0220211	0.844276	0.334413	0.33144	0.9388	20	34	UPF1;AKAP1	UPF1;AKAP1
chr1	15429711	15429758	ENST00000375980	EFHD2	+	protein_coding	3'UTR	4	42	0.0149788	0.0100887	0.0769628	0.618192	0.614022	0.36324	0.0249523	0.0227778	0.594589	0.352835	0.322831	0.580311	20	48	AKAP1	AKAP1;UPF1
chr1	15429759	15429789	ENST00000375980	EFHD2	+	protein_coding	3'UTR	4	43	0.00953522	0.126019	0.420442	0.510774	0.539812	0.530991	0.022488	0.0242606	0.431046	0.294412	0.349294	0.300151	20	31	AKAP1	AKAP1;UPF1
chr1	15429790	15429826	ENST00000375980	EFHD2	+	protein_coding	3'UTR	4	44	0.0115952	0.357097	0.683477	0.722173	0.736275	0.689902	0.0171063	0.0180431	0.796093	0.549195	0.511463	0.58147	20	37		AKAP1
chr1	15429827	15429860	ENST00000375980	EFHD2	+	protein_coding	3'UTR	4	45	0.00855104	0.479175	0.745903	0.859959	0.633223	0.757043	0.0130605	0.0136424	0.794785	0.471007	0.604704	0.16369	20	34
chr1	15429861	15429924	ENST00000375980	EFHD2	+	protein_coding	3'UTR	4	46	0.0125952	0.526299	0.7626	0.421679	0.292903	0.449796	0.0284963	0.0237885	0.166352	0.286939	0.270178	0.772917	20	64		UPF1
chr1	15429925	15429974	ENST00000375980	EFHD2	+	protein_coding	3'UTR	4	47	0.00970238	0.401007	0.710266	0.859846	0.826022	0.870725	0.0240841	0.0269518	0.198071	0.472523	0.504722	0.555806	20	50		UPF1
chr1	15429978	15430019	ENST00000375980	EFHD2	+	protein_coding	3'UTR	4	48	0.00970181	0.658254	0.799343	0.756417	0.78587	0.800563	0.0268296	0.0292421	0.246135	0.366308	0.379068	0.696049	20	42
chr1	15430020	15430060	ENST00000375980	EFHD2	+	protein_coding	3'UTR	4	49	0.00517227	0.470004	0.742408	0.831404	0.878185	0.869326	0.0246062	0.0232554	0.51687	0.289982	0.30417	0.390496	20	41		FAM120A;UPF1
chr1	15430061	15430110	ENST00000375980	EFHD2	+	protein_coding	3'UTR	4	50	0.00600243	0.604201	0.785277	0.740612	0.804237	0.83336	0.0258529	0.0278682	0.465471	0.258571	0.244267	0.462061	20	50		FAM120A;UPF1;UPF1
chr1	15430113	15430143	ENST00000375980	EFHD2	+	protein_coding	3'UTR	4	51	0.00549935	0.205961	0.543546	0.880486	0.887027	0.873248	0.0215033	0.0206045	0.706041	0.372291	0.36132	0.66093	20	31		UPF1
chr1	15430144	15430190	ENST00000375980	EFHD2	+	protein_coding	3'UTR	4	52	0.00604176	0.547882	0.769223	0.843046	0.894366	0.912662	0.0343393	0.0329066	0.793232	0.280658	0.293866	0.831041	20	47
chr1	15430191	15430257	ENST00000375980	EFHD2	+	protein_coding	3'UTR	4	53	0.0101561	0.5684	0.774434	0.785213	0.944518	0.88574	0.0313253	0.0314744	0.941139	0.443877	0.446433	0.936982	29	67	PCBP2
chr1	15684586	15716245	ENST00000375799	PLEKHM2	+	protein_coding	CDS	1;2	1	0.0098477	0.99294	0.993055	0.477738	0.512748	0.605702	0.025913	0.0211639	0.0651386	0.302962	0.349423	0.607616	20	42	PPIG	DDX24
chr1	15716247	15716288	ENST00000375799	PLEKHM2	+	protein_coding	CDS	2	2	0.0106839	0.475255	0.744183	0.643011	0.632985	0.662326	0.0247917	0.0224386	0.227583	0.317952	0.342928	0.690729	20	42
chr1	15716289	15716327	ENST00000375799	PLEKHM2	+	protein_coding	CDS	2	3	0.0128513	0.672624	0.80286	0.675199	0.42415	0.662475	0.0286919	0.0259308	0.49665	0.36669	0.396842	0.18646	20	39
chr1	15716328	15716724	ENST00000375799	PLEKHM2	+	protein_coding	CDS	2;3	4	0.0113535	0.498079	0.752998	0.481471	0.483211	0.494417	0.0212533	0.0194111	0.592269	0.356397	0.337295	0.585485	20	34
chr1	15716728	15716774	ENST00000375799	PLEKHM2	+	protein_coding	CDS	3	5	0.0135562	0.549026	0.769482	0.465459	0.604782	0.618264	0.0301141	0.0291595	0.77657	0.3461	0.325862	0.371107	20	47
chr1	15716775	15716813	ENST00000375799	PLEKHM2	+	protein_coding	CDS	3	6	0.00921236	0.849342	0.875662	0.533788	0.526562	0.677263	0.0254384	0.0243956	0.708466	0.32306	0.300241	0.529723	20	39
chr1	15716815	15717926	ENST00000375799	PLEKHM2	+	protein_coding	CDS	3;4	7	0.0084121	0.317929	0.656364	0.856181	0.811684	0.829543	0.022981	0.0226494	0.885191	0.473212	0.392202	0.046278	20	36
chr1	15717927	15717970	ENST00000375799	PLEKHM2	+	protein_coding	CDS	4	8	0.00811484	0.273477	0.618981	0.800681	0.765904	0.772865	0.0221421	0.0204673	0.309302	0.380277	0.403946	0.59111	20	44
chr1	15717973	15718554	ENST00000375799	PLEKHM2	+	protein_coding	CDS	4;5	9	0.011977	0.0444153	0.219251	0.654047	0.714641	0.60548	0.0307924	0.0328597	0.609565	0.283284	0.284987	0.932008	20	37	PRPF8	BUD13;EFTUD2;AQR;SF3B4;BUD13
chr1	15718556	15718592	ENST00000375799	PLEKHM2	+	protein_coding	CDS	5	10	0.00766942	0.346221	0.676298	0.473412	0.754017	0.642165	0.0218387	0.020446	0.607311	0.217696	0.318267	0.0352906	20	37		BUD13
chr1	15718596	15719748	ENST00000375799	PLEKHM2	+	protein_coding	CDS	5;6	11	0.00815653	0.528752	0.763285	0.775264	0.661838	0.701523	0.0267793	0.024734	0.491942	0.280316	0.274865	0.92831	20	45
chr1	15719750	15719912	ENST00000375799	PLEKHM2	+	protein_coding	CDS	6	12	0.0137624	0.743965	0.825258	0.455556	0.609865	0.538915	0.0261223	0.0260194	0.979714	0.329729	0.35749	0.41696	20	163	PRPF8
chr1	15719914	15721373	ENST00000375799	PLEKHM2	+	protein_coding	CDS	6;7	13	0.0110015	0.765623	0.833818	0.632341	0.679909	0.762671	0.0241711	0.0226392	0.636633	0.420404	0.389518	0.490733	20	52	PRPF8;LIN28B	LIN28B
chr1	15721375	15725334	ENST00000375799	PLEKHM2	+	protein_coding	CDS	7;8	14	0.00960648	0.342712	0.674135	0.82145	0.738455	0.770354	0.0280117	0.0262247	0.56099	0.347699	0.378257	0.226328	20	32	LIN28B;QKI	LIN28B;BUD13
chr1	15725335	15725367	ENST00000375799	PLEKHM2	+	protein_coding	CDS	8	15	0.00957164	0.10529	0.379392	0.858527	0.729214	0.750189	0.0255121	0.0217254	0.323522	0.332767	0.35297	0.667792	20	33		BUD13
chr1	15725370	15725397	ENST00000375799	PLEKHM2	+	protein_coding	CDS	8	16	0.00861999	0.338888	0.671565	0.623916	0.734732	0.688391	0.0219105	0.023244	0.601831	0.334268	0.361868	0.619166	20	28
chr1	15725398	15725422	ENST00000375799	PLEKHM2	+	protein_coding	CDS	8	17	0.00980667	0.744273	0.825358	0.183295	0.354508	0.567482	0.0287174	0.0282325	0.885547	0.24454	0.25016	0.720363	20	25
chr1	15725423	15727067	ENST00000375799	PLEKHM2	+	protein_coding	CDS	8;9	18	0.0109039	0.335303	0.669203	0.599803	0.814899	0.679331	0.024211	0.0252904	0.724937	0.382344	0.364369	0.580166	20	177	PPIG;BCLAF1	DDX24;UCHL5;ZNF622
chr1	15727070	15727096	ENST00000375799	PLEKHM2	+	protein_coding	CDS	9	19	0.0107994	0.425492	0.722798	0.577762	0.504145	0.449202	0.0180253	0.0154493	0.128473	0.420496	0.426857	0.910558	20	27	PPIG;BCLAF1	DDX24;UCHL5;ZNF622
chr1	15727097	15727134	ENST00000375799	PLEKHM2	+	protein_coding	CDS	9	20	0.0160488	0.193858	0.527413	0.46644	0.584343	0.456859	0.0309163	0.0307421	0.973554	0.299888	0.370075	0.401367	20	38	PPIG;BCLAF1	UCHL5;ZNF622;ZNF622
chr1	15727135	15727169	ENST00000375799	PLEKHM2	+	protein_coding	CDS	9	21	0.0127057	0.19922	0.534368	0.72685	0.648859	0.61615	0.0241402	0.0221694	0.27168	0.400941	0.385807	0.726174	20	35	BCLAF1	UCHL5;ZNF622;RBM15
chr1	15727170	15727208	ENST00000375799	PLEKHM2	+	protein_coding	CDS	9	22	0.0103031	0.806491	0.851854	0.864528	0.635993	0.823398	0.0253275	0.0201156	0.173782	0.481729	0.485674	0.852295	20	39		RBM15;FXR2;FMR1
chr1	15727210	15727241	ENST00000375799	PLEKHM2	+	protein_coding	CDS	9	23	0.0118524	0.118733	0.406465	0.69798	0.670015	0.600316	0.0255534	0.024239	0.651011	0.365796	0.341897	0.344236	20	32		RBM15;FXR2;FMR1
chr1	15727243	15727278	ENST00000375799	PLEKHM2	+	protein_coding	CDS	9	24	0.0145387	0.498297	0.753089	0.394712	0.563498	0.46838	0.0272382	0.0228487	0.131877	0.342009	0.385806	0.224709	20	36		FXR2;UCHL5
chr1	15727279	15727319	ENST00000375799	PLEKHM2	+	protein_coding	CDS	9	25	0.0120058	0.858597	0.881356	0.601847	0.641873	0.723709	0.0219894	0.0217442	0.960955	0.522974	0.522554	0.991968	20	41		UCHL5
chr1	15727321	15727355	ENST00000375799	PLEKHM2	+	protein_coding	CDS	9	26	0.0105186	0.335299	0.669203	0.686336	0.736389	0.70783	0.0235805	0.0192416	0.121337	0.408664	0.449275	0.413947	20	35		FXR2
chr1	15727356	15727389	ENST00000375799	PLEKHM2	+	protein_coding	CDS	9	27	0.0119043	0.332366	0.666843	0.494619	0.768313	0.5889	0.0246729	0.0218244	0.390241	0.437835	0.416029	0.578889	20	34		FXR2;FMR1
chr1	15727392	15727431	ENST00000375799	PLEKHM2	+	protein_coding	CDS	9	28	0.0115426	0.270794	0.616634	0.768479	0.580617	0.572198	0.0179681	0.0139502	0.166738	0.520515	0.590949	0.0615527	20	40		FXR2;FMR1;RBM15
chr1	15727435	15727521	ENST00000375799	PLEKHM2	+	protein_coding	CDS	9	29	0.0127434	0.851043	0.876679	0.582598	0.496688	0.654653	0.0266658	0.0251935	0.750993	0.408854	0.38323	0.607054	20	87		RBM15;RBM15;METAP2;FXR2
chr1	15727522	15727561	ENST00000375799	PLEKHM2	+	protein_coding	CDS	9	30	0.00953532	0.595937	0.783159	0.76187	0.734721	0.735869	0.0214051	0.0211228	0.923217	0.374273	0.376481	0.888715	20	40		RBM15;METAP2;FXR2;FMR1;FXR2
chr1	15727562	15727606	ENST00000375799	PLEKHM2	+	protein_coding	CDS	9	31	0.0127611	0.118998	0.406962	0.554542	0.482276	0.501296	0.0289482	0.0278212	0.47767	0.300129	0.299887	0.991111	20	45		FMR1;FXR2;BUD13;SF3B4;UCHL5;RBM15;ZNF622;DDX24
chr1	15727607	15727640	ENST00000375799	PLEKHM2	+	protein_coding	CDS	9	32	0.0115513	0.378416	0.69685	0.831241	0.66374	0.79015	0.0268549	0.0225206	0.13037	0.436632	0.397178	0.385207	20	34		FMR1;FXR2;BUD13;SF3B4;UCHL5;RBM15;ZNF622;DDX24;FXR2
chr1	15727643	15727691	ENST00000375799	PLEKHM2	+	protein_coding	CDS	9	33	0.00822141	0.286836	0.630905	0.676379	0.624918	0.594839	0.0166095	0.0141632	0.423498	0.433681	0.394859	0.276637	20	49		BUD13;UCHL5;RBM15;ZNF622;DDX24;FXR2;FXR2
chr1	15727694	15727731	ENST00000375799	PLEKHM2	+	protein_coding	CDS	9	34	0.00795203	0.050018	0.237524	0.773725	0.718552	0.666873	0.0210351	0.0178996	0.167128	0.317931	0.336475	0.601023	20	38		FXR2
chr1	15727732	15727766	ENST00000375799	PLEKHM2	+	protein_coding	CDS	9	35	0.0108016	0.0103232	0.0783242	0.807442	0.637316	0.50838	0.0212103	0.021622	0.829279	0.36546	0.346078	0.611462	20	35
chr1	15727769	15727821	ENST00000375799	PLEKHM2	+	protein_coding	CDS	9	36	0.0140268	0.0883056	0.341245	0.448426	0.6327	0.408316	0.0230741	0.0231958	0.976224	0.359863	0.356091	0.955857	20	53	PPIG	UCHL5;BUD13;LIN28B
chr1	15727823	15728327	ENST00000375799	PLEKHM2	+	protein_coding	CDS	9;10;11	37	0.0114873	0.559146	0.772186	0.495046	0.526048	0.601341	0.0210796	0.0209262	0.961099	0.367044	0.40739	0.335706	20	141	PPIG;PRPF8	UCHL5;BUD13;LIN28B;LIN28B;AQR;PRPF8
chr1	15728328	15728675	ENST00000375799	PLEKHM2	+	protein_coding	CDS	11;12	38	0.0109213	0.293452	0.63643	0.654689	0.555675	0.584362	0.023086	0.0195008	0.341508	0.349952	0.379696	0.438959	20	37		DDX24
chr1	15728676	15728714	ENST00000375799	PLEKHM2	+	protein_coding	CDS	12	39	0.0125751	0.721111	0.81699	0.72893	0.808282	0.788579	0.0299097	0.0288572	0.480384	0.397136	0.440881	0.266951	20	39		DDX24
chr1	15728717	15729129	ENST00000375799	PLEKHM2	+	protein_coding	CDS	12;13	40	0.00804382	0.705745	0.812031	0.877829	0.890399	0.917068	0.0239557	0.0223379	0.373746	0.446933	0.517168	0.147306	20	45	PRPF8	AQR;SF3B4
chr1	15729137	15729169	ENST00000375799	PLEKHM2	+	protein_coding	CDS	13	41	0.00769503	0.695808	0.80913	0.461227	0.423072	0.582372	0.0205583	0.0208284	0.91155	0.237821	0.304501	0.00426395	20	33
chr1	15729172	15729832	ENST00000375799	PLEKHM2	+	protein_coding	CDS	13;14	42	0.00991173	0.308557	0.648912	0.672236	0.836865	0.773411	0.0244501	0.0229224	0.520078	0.410493	0.441559	0.36889	20	55
chr1	15729833	15729863	ENST00000375799	PLEKHM2	+	protein_coding	CDS	14	43	0.0118061	0.187984	0.519398	0.640286	0.609461	0.53258	0.0237	0.0180632	0.0256325	0.314519	0.421247	0.134603	20	31
chr1	15729864	15729900	ENST00000375799	PLEKHM2	+	protein_coding	CDS	14	44	0.0102609	0.556344	0.771402	0.720818	0.743262	0.744875	0.0262856	0.0250009	0.782924	0.349445	0.336203	0.670406	20	37
chr1	15729901	15730545	ENST00000375799	PLEKHM2	+	protein_coding	CDS	14;15	45	0.0125323	0.493213	0.751509	0.652956	0.662271	0.664599	0.0344343	0.0333988	0.714136	0.333461	0.30295	0.233996	20	43		EFTUD2;SF3B4;SF3B4
chr1	15730546	15730585	ENST00000375799	PLEKHM2	+	protein_coding	CDS	15	46	0.0100905	0.608066	0.78619	0.579674	0.835673	0.727078	0.0256122	0.0238626	0.523612	0.337449	0.391072	0.326277	20	40		SF3B4
chr1	15730587	15730618	ENST00000375799	PLEKHM2	+	protein_coding	CDS	15	47	0.0141328	0.234397	0.578145	0.670948	0.558731	0.567794	0.0266267	0.0196811	0.0534367	0.403437	0.405172	0.974299	20	32
chr1	15730692	15731202	ENST00000375799	PLEKHM2	+	protein_coding	CDS	15;16	48	0.0138839	0.707458	0.812583	0.190752	0.324901	0.330376	0.0320999	0.0285105	0.445173	0.252998	0.287098	0.567619	20	42		BUD13
chr1	15731204	15731232	ENST00000375799	PLEKHM2	+	protein_coding	CDS	16	49	0.0126025	0.0762102	0.311774	0.687022	0.615889	0.523505	0.0251096	0.0243421	0.790645	0.336176	0.374567	0.634326	20	29		BUD13;YBX3;YBX3;YBX3;DDX24
chr1	15731234	15731916	ENST00000375799	PLEKHM2	+	protein_coding	CDS	16;17	50	0.0106941	0.576696	0.777087	0.581185	0.477425	0.515731	0.0209195	0.0164804	0.326393	0.430839	0.416857	0.801934	20	52		YBX3;DDX24;AQR;SF3B4;AQR;DDX24
chr1	15731918	15731943	ENST00000375799	PLEKHM2	+	protein_coding	CDS	17	51	0.0136387	0.612536	0.78759	0.586795	0.904279	0.721578	0.0296807	0.0260201	0.408182	0.404772	0.382877	0.52561	20	26
chr1	15731946	15731982	ENST00000375799	PLEKHM2	+	protein_coding	CDS	17	52	0.00812257	0.305793	0.646569	0.844439	0.81938	0.798321	0.0206352	0.0179411	0.362799	0.411398	0.468961	0.124288	20	37
chr1	15731983	15732025	ENST00000375799	PLEKHM2	+	protein_coding	CDS	17	53	0.00866559	0.90401	0.914072	0.768012	0.775627	0.774979	0.0221511	0.0211967	0.777567	0.431214	0.428311	0.903309	20	43
chr1	15732027	15732367	ENST00000375799	PLEKHM2	+	protein_coding	CDS	17;18	54	0.0106304	0.334755	0.668757	0.670239	0.652432	0.701579	0.0246082	0.0229697	0.646501	0.399208	0.417641	0.529973	20	40		AQR
chr1	15732369	15732401	ENST00000375799	PLEKHM2	+	protein_coding	CDS	18	55	0.0113848	0.434538	0.726939	0.64884	0.420806	0.562116	0.0252473	0.021157	0.282999	0.288473	0.323327	0.299426	20	33
chr1	15732403	15732448	ENST00000375799	PLEKHM2	+	protein_coding	CDS	18	56	0.0137575	0.77481	0.837475	0.614062	0.275079	0.518823	0.0201037	0.018809	0.780602	0.437572	0.39269	0.520022	20	46
chr1	15732451	15732488	ENST00000375799	PLEKHM2	+	protein_coding	CDS	18	57	0.0135552	0.885641	0.900122	0.0312591	0.13008	0.359072	0.0273262	0.025072	0.300621	0.258427	0.332137	0.150872	20	38
chr1	15732490	15732526	ENST00000375799	PLEKHM2	+	protein_coding	CDS	18	58	0.0159282	0.629418	0.792157	0.368493	0.474719	0.347058	0.020825	0.0190352	0.566839	0.338352	0.466023	0.191573	20	37	PRPF8
chr1	15732613	15732643	ENST00000375799	PLEKHM2	+	protein_coding	CDS	19	59	0.0117163	0.890663	0.903797	0.301885	0.28456	0.477559	0.0166377	0.0162185	0.868329	0.470422	0.400056	0.42055	20	31	PRPF8
chr1	15732645	15732683	ENST00000375799	PLEKHM2	+	protein_coding	CDS	19	60	0.0133942	0.18408	0.513944	0.512617	0.312539	0.418542	0.0272032	0.0243192	0.180076	0.30174	0.336855	0.0967355	20	39
chr1	15732684	15733818	ENST00000375799	PLEKHM2	+	protein_coding	CDS	19;20	61	0.013591	0.440935	0.729852	0.532093	0.558202	0.638489	0.0292186	0.0266628	0.44868	0.350074	0.373323	0.577891	20	67		AQR;AQR
chr1	15733820	15733847	ENST00000375799	PLEKHM2	+	protein_coding	CDS	20	62	0.015251	0.617219	0.788942	0.342686	0.603495	0.443666	0.0320064	0.0279964	0.242386	0.312055	0.336449	0.665784	20	28
chr1	15733849	15733884	ENST00000375799	PLEKHM2	+	protein_coding	CDS	20	63	0.0121391	0.615497	0.78832	0.315217	0.351907	0.424945	0.0209451	0.0192449	0.561353	0.363426	0.410029	0.449797	20	36
chr1	15733887	15733921	ENST00000375799	PLEKHM2	+	protein_coding	CDS	20	64	0.0114912	0.469789	0.742321	0.604325	0.581088	0.693957	0.0218743	0.0177006	0.178781	0.413243	0.485275	0.305215	20	35
chr1	15733922	15734114	ENST00000375799	PLEKHM2	+	protein_coding	CDS;3'UTR	20	65	0.0134678	0.81324	0.854958	0.42518	0.491188	0.446774	0.0223221	0.0166397	0.0199721	0.417979	0.419261	0.982137	20	193	UPF1
chr1	15734115	15734149	ENST00000375799	PLEKHM2	+	protein_coding	3'UTR	20	66	0.0115671	0.590482	0.781599	0.558892	0.294524	0.557877	0.0216617	0.0206154	0.680235	0.389961	0.400772	0.836368	20	35	UPF1
chr1	15734150	15734202	ENST00000375799	PLEKHM2	+	protein_coding	3'UTR	20	67	0.0102696	0.50845	0.756621	0.660462	0.745547	0.709304	0.021283	0.0211203	0.939721	0.428691	0.445065	0.606575	20	53	UPF1	UPF1
chr1	15734204	15734236	ENST00000375799	PLEKHM2	+	protein_coding	3'UTR	20	68	0.00866478	0.357419	0.683687	0.6662	0.591839	0.603752	0.0141964	0.0120158	0.40275	0.500525	0.539172	0.462075	20	33	UPF1	UPF1
chr1	15734237	15734269	ENST00000375799	PLEKHM2	+	protein_coding	3'UTR	20	69	0.0122664	0.0211299	0.131614	0.559111	0.672786	0.536884	0.0259373	0.0252204	0.834457	0.332344	0.345357	0.712823	20	33		UPF1;UPF1
chr1	15734271	15734303	ENST00000375799	PLEKHM2	+	protein_coding	3'UTR	20	70	0.0125329	0.553849	0.770723	0.59402	0.503867	0.623304	0.022948	0.0255792	0.42926	0.393503	0.335469	0.382151	20	33		UPF1
chr1	15734304	15734349	ENST00000375799	PLEKHM2	+	protein_coding	3'UTR	20	71	0.00892717	0.0037731	0.0367359	0.81044	0.801206	0.691935	0.0150613	0.0159289	0.782236	0.509776	0.47767	0.0973236	20	46		UPF1
chr1	15734350	15734394	ENST00000375799	PLEKHM2	+	protein_coding	3'UTR	20	72	0.0125067	0.688403	0.807191	0.630733	0.654774	0.627379	0.0178861	0.019463	0.278915	0.499301	0.458993	0.600631	20	45		UPF1
chr1	15734395	15734470	ENST00000375799	PLEKHM2	+	protein_coding	3'UTR	20	73	0.0136576	0.634573	0.793401	0.753698	0.446668	0.682332	0.0245696	0.0235115	0.792259	0.512129	0.422368	0.0379022	20	76		UPF1
chr1	15734472	15734516	ENST00000375799	PLEKHM2	+	protein_coding	3'UTR	20	74	0.0107836	0.617468	0.789003	0.514345	0.129805	0.331886	0.0167747	0.0172248	0.810795	0.426456	0.403538	0.616099	20	45		UPF1
chr1	15734517	15734548	ENST00000375799	PLEKHM2	+	protein_coding	3'UTR	20	75	0.00945747	0.698863	0.810049	0.713956	0.707646	0.758206	0.015055	0.0142414	0.653905	0.540745	0.575811	0.356952	20	32		UPF1
chr1	15734549	15734597	ENST00000375799	PLEKHM2	+	protein_coding	3'UTR	20	76	0.0161809	0.17647	0.502932	0.509148	0.475529	0.392019	0.026613	0.0243136	0.401769	0.381382	0.444993	0.372146	20	49		UPF1;LSM11
chr1	15734602	15734638	ENST00000375799	PLEKHM2	+	protein_coding	3'UTR	20	77	0.0104647	0.428486	0.724416	0.777313	0.600413	0.681201	0.0207049	0.0205276	0.925435	0.401499	0.404602	0.964136	20	37		UPF1;LSM11
chr1	15734639	15734680	ENST00000375799	PLEKHM2	+	protein_coding	3'UTR	20	78	0.0108935	0.0713295	0.298867	0.51596	0.606879	0.455796	0.0180226	0.0142964	0.172503	0.397692	0.442192	0.432856	20	42		DDX6
chr1	15734681	15734717	ENST00000375799	PLEKHM2	+	protein_coding	3'UTR	20	79	0.0129044	0.671993	0.802684	0.660722	0.686337	0.748382	0.0247073	0.022163	0.663893	0.52451	0.543976	0.568605	16	37		DDX6
chr1	15873053	15873096	ENST00000375759	SPEN	+	protein_coding	CDS	2	1	0.0111658	0.600416	0.784331	0.673037	0.67366	0.641934	0.0177249	0.0122183	0.0589671	0.52976	0.657017	0.0797304	20	44		UCHL5;RBM15;FMR1;RBM15
chr1	15873099	15928454	ENST00000375759	SPEN	+	protein_coding	CDS	2;11	2	0.0143084	0.747103	0.826373	0.54628	0.597901	0.623609	0.0306948	0.0283385	0.555862	0.343851	0.430446	0.0221578	20	1848	PRPF8;BCLAF1;BCLAF1;PRPF8;U2AF2;FXR2;BCLAF1;FXR2	FMR1;RBM15;UPF1;GRWD1;BUD13;SRSF1;PRPF8;ZNF622;UPF1;DDX24;BUD13;UCHL5;DDX24;UCHL5;GRWD1;AQR;U2AF2;DDX24;UCHL5;UCHL5;UCHL5;TRA2A;UCHL5;TRA2A;UCHL5;RBM15;RBM15;UCHL5;SLTM
chr1	15928456	15928500	ENST00000375759	SPEN	+	protein_coding	CDS	11	3	0.0139845	0.11319	0.395546	0.806288	0.831906	0.747094	0.0257524	0.0228115	0.371211	0.513696	0.598083	0.0449643	20	45		RBM15;UCHL5;SLTM;LIN28B
chr1	15928503	15928541	ENST00000375759	SPEN	+	protein_coding	CDS	11	4	0.0135477	0.198885	0.533965	0.876227	0.894085	0.845077	0.0312408	0.0314758	0.961116	0.513961	0.51854	0.865585	20	39		LIN28B
chr1	15928543	15928573	ENST00000375759	SPEN	+	protein_coding	CDS	11	5	0.0117752	0.211314	0.550384	0.657351	0.649144	0.657033	0.0209028	0.0232409	0.53759	0.404404	0.427758	0.751273	20	31
chr1	15928574	15928623	ENST00000375759	SPEN	+	protein_coding	CDS	11	6	0.0154052	0.338121	0.671197	0.652807	0.57837	0.624274	0.0367283	0.0345692	0.566548	0.334654	0.325926	0.822837	20	50
chr1	15928625	15930008	ENST00000375759	SPEN	+	protein_coding	CDS	11	7	0.0153185	0.823908	0.860599	0.386471	0.43918	0.498978	0.0322015	0.030614	0.666612	0.332599	0.359056	0.631598	20	1384	FXR2;FXR2;FXR2;FXR2;BCLAF1;FXR2	UCHL5;TRA2A;SAFB2;YWHAG;UCHL5;GRWD1;ZNF622;UCHL5;YWHAG;FMR1;SAFB2;UCHL5;SLTM;SLTM;UCHL5;UCHL5;UCHL5;UCHL5;UCHL5;RBM15;UCHL5;FXR1;FXR2;RBM15;FMR1;SLTM;MTPAP
chr1	15930009	15930053	ENST00000375759	SPEN	+	protein_coding	CDS	11	8	0.0123929	0.229965	0.573218	0.721923	0.722772	0.683333	0.0209952	0.0185963	0.303137	0.440769	0.43136	0.875717	20	45		UCHL5;YWHAG;UCHL5
chr1	15930055	15931134	ENST00000375759	SPEN	+	protein_coding	CDS	11	9	0.017341	0.437859	0.728339	0.214634	0.138184	0.180175	0.0304108	0.0328261	0.671334	0.238951	0.289964	0.440402	20	1080	BCLAF1;BCLAF1;BCLAF1;GRWD1;BCLAF1;FXR2;GRWD1;BCLAF1;BCLAF1	YWHAG;UCHL5;UCHL5;UCHL5;SLTM;RBM15;YWHAG;UCHL5;RBM15;GRWD1;ZNF622;UCHL5;YBX3;RBM15;GRWD1;RBM15;MTPAP;NIPBL;RBM15;UCHL5;TRA2A;YWHAG;UCHL5;RBM15
chr1	15931135	15931168	ENST00000375759	SPEN	+	protein_coding	CDS	11	10	0.00960189	0.597649	0.783452	0.755333	0.692717	0.741485	0.0179475	0.0181943	0.871357	0.479189	0.526602	0.551132	20	34	BCLAF1	TRA2A;YWHAG;UCHL5;RBM15
chr1	15931169	15931199	ENST00000375759	SPEN	+	protein_coding	CDS	11	11	0.012157	0.51429	0.758736	0.706674	0.62467	0.780767	0.0321	0.0302485	0.598231	0.382575	0.378298	0.909664	20	31	BCLAF1	YWHAG;UCHL5;RBM15;SLTM
chr1	15931200	15931234	ENST00000375759	SPEN	+	protein_coding	CDS	11	12	0.0137141	0.371199	0.692595	0.605508	0.636179	0.601664	0.020733	0.0211109	0.921987	0.420793	0.499808	0.106549	20	35		SLTM
chr1	15931236	15931273	ENST00000375759	SPEN	+	protein_coding	CDS	11	13	0.0141348	0.318043	0.656473	0.614049	0.528002	0.555113	0.0335481	0.0299346	0.312306	0.310986	0.309395	0.974231	20	38	GRWD1;FXR2	SLTM;UCHL5;TRA2A;YWHAG;ZNF622
chr1	15931274	15931305	ENST00000375759	SPEN	+	protein_coding	CDS	11	14	0.0142213	0.859007	0.881635	0.0306978	0.13986	0.302407	0.0285079	0.0314433	0.558033	0.301454	0.290877	0.786266	20	32	GRWD1;FXR2	UCHL5;TRA2A;YWHAG;ZNF622;MTPAP
chr1	15931306	15931373	ENST00000375759	SPEN	+	protein_coding	CDS	11	15	0.0179471	0.246618	0.591965	0.457363	0.241319	0.164341	0.0269503	0.0253961	0.569052	0.335222	0.344179	0.836358	20	68	GRWD1;FXR2;GRWD1	UCHL5;TRA2A;YWHAG;ZNF622;MTPAP;UCHL5
chr1	15931375	15931422	ENST00000375759	SPEN	+	protein_coding	CDS	11	16	0.0140171	0.872555	0.890779	0.419211	0.514383	0.567427	0.0259237	0.0251527	0.876828	0.375505	0.328961	0.324641	20	48	GRWD1	ZNF622;UCHL5
chr1	15931423	15932167	ENST00000375759	SPEN	+	protein_coding	CDS	11	17	0.0150752	0.076383	0.312239	0.574334	0.495115	0.466016	0.020801	0.0200477	0.839766	0.40591	0.471017	0.255653	20	745	FXR2;GRWD1;FXR2;GRWD1;FXR2;FXR2	RBM15;UCHL5;RBM15;SLTM;RBM15;UCHL5;RBM15;SLTM;SLTM;TRA2A;ZNF800
chr1	15932169	15932204	ENST00000375759	SPEN	+	protein_coding	CDS	11	18	0.0110174	0.798767	0.847945	0.514073	0.687952	0.669187	0.0226759	0.0211713	0.515533	0.350646	0.366256	0.793441	20	36	FXR2;FXR2;GRWD1	ZNF800;UCHL5
chr1	15932205	15932242	ENST00000375759	SPEN	+	protein_coding	CDS	11	19	0.00900979	0.0895649	0.344266	0.760789	0.78739	0.713639	0.0212513	0.0192037	0.180202	0.430541	0.384929	0.199496	20	38	FXR2;GRWD1;G3BP1	UCHL5;RBM15;SLTM;UCHL5
chr1	15932243	15932279	ENST00000375759	SPEN	+	protein_coding	CDS	11	20	0.00885724	0.349241	0.678099	0.792491	0.814434	0.80943	0.0250377	0.0233459	0.573183	0.400398	0.431994	0.292883	20	37	GRWD1;G3BP1;HLTF;FXR2	SLTM;UCHL5;YWHAG;ZNF622;FXR2;FMR1
chr1	15932280	15932314	ENST00000375759	SPEN	+	protein_coding	CDS	11	21	0.007651	0.213519	0.55309	0.932659	0.903376	0.910909	0.0291465	0.0283262	0.72286	0.441564	0.442893	0.925081	20	35	GRWD1;G3BP1;HLTF;FXR2	SLTM;UCHL5;YWHAG;ZNF622;FXR2;FMR1
chr1	15932316	15932355	ENST00000375759	SPEN	+	protein_coding	CDS	11	22	0.00837314	0.574453	0.776297	0.787351	0.92682	0.873614	0.0258936	0.0259282	0.990482	0.319219	0.351144	0.584669	20	40	G3BP1;FXR2	SLTM
chr1	15932359	15932389	ENST00000375759	SPEN	+	protein_coding	CDS	11	23	0.0119925	0.708575	0.812847	0.786144	0.692257	0.721417	0.0391975	0.0399456	0.871654	0.255673	0.231886	0.718192	20	31
[truncated: 186,861 more rows]
